# Supplementary material for: Phloem-specific translational regulation of soybean nodulation: Insights from a phloem-targeted TRAP-seq approach
Source: Plant Physiol. 2025 Nov 15;199(3):kiaf570. doi: 10.1093/plphys/kiaf570 (PMC12625658; doi:10.1093/plphys/kiaf570)
Supplement: kiaf570_Supplementary_Data [file kiaf570_supplementary_data.zip]

Archive with 9 entries (9 files):
- Supplementary Data.pdf
- PLPHYS-2025-0574R2_Supplementary Table 1.xlsx
- PLPHYS-2025-0574R2_Supplementary Table 2.xlsx
- PLPHYS-2025-0574R2_Supplementary Table 3.xlsx
- PLPHYS-2025-0574R2_Supplementary Table 4.xlsx
- PLPHYS-2025-0574R2_Supplementary Table 5.xlsx
- PLPHYS-2025-0574R2_Supplementary Table 6.xlsx
- PLPHYS-2025-0574R2_Supplementary Table 7.xlsx
- PLPHYS-2025-0574R2_Supplementary Table 8.xlsx
