# Supplementary material for: Phloem-specific translational regulation of soybean nodulation: Insights from a phloem-targeted TRAP-seq approach
Source: Plant Physiol. 2025 Nov 15;199(3):kiaf570. doi: 10.1093/plphys/kiaf570 (PMC12625658; doi:10.1093/plphys/kiaf570)
Supplement: kiaf570_Supplementary_Data [file kiaf570_supplementary_data.zip › PLPHYS-2025-0574R2_Supplementary Table 1.xlsx]

## Sheet: 72hpi_DEGs
Differentially expressed genes identified by TRAP-seq in phloem tissue
72hpi
gene	Mock-1	Mock-2	Mock-3	B.J-1	B.J-2	B.J-3	logFC	logCPM	F	PValue	FDR	Best.hit.arabi.name	arabi.symbol	arabi.defline
Glyma.03G058800	0.0219643	0	0.0200214	86.5864	82.9319	84.7773	12.2738	5.38766	11283	2.0921e-36	3.30666e-33
Glyma.03G058950	0	0	0.0200214	13.5599	13.4993	14.8478	10.4557	2.77245	2253.14	3.49839e-27	5.41942e-25	AT1G75680.1	AtGH9B7,GH9B7	glycosyl hydrolase 9B7
Glyma.09G012300	0	0	0	1.61844	2.01329	2.21042	9.44593	-0.0290894	314.714	1.70402e-15	3.38777e-14	AT1G27330.1		Ribosome associated membrane protein RAMP4
Glyma.03G029000	0	0	0	1.66218	1.368	1.29499	9.01989	-0.432216	249.496	2.35371e-14	3.90736e-13	AT2G45220.1		Plant invertase/pectin methylesterase inhibitor superfamily
Glyma.08G212000	0	0.0453907	0.0200214	11.6353	12.1055	11.3423	8.91014	2.51473	1900.63	3.2471e-26	4.27682e-24	AT1G52560.1		HSP20-like chaperones superfamily protein
Glyma.16G206200	0	0	0	1.18102	1.31638	1.49594	8.90072	-0.545251	233.965	4.8256e-14	7.57028e-13	AT4G10250.1	ATHSP22.0	HSP20-like chaperones superfamily protein
Glyma.18G119800	0	0	0	1.24663	1.39381	1.33965	8.89306	-0.553037	243.044	3.15551e-14	5.13284e-13	AT1G09270.1	IMPA-4	importin alpha isoform 4
Glyma.08G068700	0	0	0.0400428	5.86137	6.96907	6.85453	8.57939	1.68346	927.044	3.67575e-22	2.23494e-20	AT1G07400.1		HSP20-like chaperones superfamily protein
Glyma.01G174400	0	0	0	1.11541	0.903398	0.982408	8.49632	-0.919589	182.516	7.41839e-13	9.67745e-12	AT4G36670.1		Major facilitator superfamily protein
Glyma.07G200300	0	0	0	0.677994	0.671096	0.759133	7.98446	-1.38306	132.309	2.278e-11	2.30319e-10	AT1G07400.1		HSP20-like chaperones superfamily protein
Glyma.05G101200	0	0.0453907	0	4.19919	4.80092	3.99661	7.97856	1.09221	626.295	5.61876e-20	2.37876e-18
Glyma.12G123901	0	0	0	0.590511	0.671096	0.826115	7.96886	-1.39712	123.933	4.48533e-11	4.32711e-10	AT3G60340.1		alpha/beta-Hydrolases superfamily protein
Glyma.03G029200	0.0219643	0.0226953	0	4.30854	3.87171	3.4161	7.82018	0.93938	602.66	9.1681e-20	3.7395e-18	AT2G45220.1		Plant invertase/pectin methylesterase inhibitor superfamily
Glyma.07G200700	0.0439286	0.0226953	0	4.9428	4.87835	6.47496	7.80952	1.4267	676.497	2.10119e-20	9.63777e-19	AT1G07400.1		HSP20-like chaperones superfamily protein
Glyma.07G200500	0	0	0.0200214	1.90276	2.2714	1.85318	7.65165	0.014365	332.73	1.56893e-16	3.68053e-15	AT1G07400.1		HSP20-like chaperones superfamily protein
Glyma.10G126100	0	0	0	0.415545	0.671096	0.602841	7.65028	-1.67721	96.1877	5.78661e-10	4.56348e-09
Glyma.10G034351	0	0	0	0.634252	0.490416	0.468876	7.58655	-1.72995	97.1808	5.2287e-10	4.16364e-09
Glyma.05G101300	3.36054	2.70075	2.62281	521.487	537.677	521.837	7.50969	8.04514	24409.4	7.66795e-41	1.66524e-36	AT4G37390.1	AUR3,BRU6,GH3-2,GH3.2,YDK1	Auxin-responsive GH3 family protein
Glyma.08G068800	0.0439286	0.113477	0.0400428	11.2634	12.2862	12.9946	7.49953	2.57971	1783.03	7.48463e-26	9.01316e-24	AT1G07400.1		HSP20-like chaperones superfamily protein
Glyma.17G224900	0.0878573	0.136172	0.0800857	19.0494	17.5001	18.2415	7.47033	3.16826	3001.9	8.09186e-29	1.84043e-26	AT5G12020.1	HSP17.6II	17.6 kDa class II heat shock protein
Glyma.02G156600	0.417322	0.590079	0.380407	0	0	0	-7.37098	-1.82281	77.9653	4.39306e-09	2.93901e-08	AT4G02210.2
Glyma.15G070400	0	0	0	0.546769	0.387171	0.424221	7.36158	-1.92017	83.3441	2.3302e-09	1.6494e-08	AT1G61105.1		Toll-Interleukin-Resistance (TIR) domain family protein
Glyma.01G096200	0	0	0	0.612382	0.387171	0.334912	7.33699	-1.94065	74.0864	7.08949e-09	4.5542e-08	AT1G73260.1	ATKTI1,KTI1	kunitz trypsin inhibitor 1
Glyma.04G244200	0	0	0	0.393674	0.542039	0.379567	7.28953	-1.98223	78.7905	3.97727e-09	2.67975e-08	AT5G51810.1	AT2353,ATGA20OX2,GA20OX2	gibberellin 20 oxidase 2
Glyma.20G044500	0.395358	0.499298	0.360386	0	0	0	-7.22945	-1.94144	74.056	7.11669e-09	4.57013e-08
Glyma.05G051400	0.0219643	0.0453907	0.0800857	7.6329	7.58854	7.94857	7.1896	1.92875	1291.25	5.02627e-24	4.16292e-22	AT1G04110.1	SDD1	Subtilase family protein
Glyma.03G029100	0.351429	0.249649	0.2803	44.2008	41.0401	38.5148	7.12021	4.35078	4952.75	1.1078e-31	4.77579e-29	AT2G45220.1		Plant invertase/pectin methylesterase inhibitor superfamily
Glyma.07G238475	0	0	0.0200214	1.50908	1.29057	1.29499	7.10572	-0.499079	233.813	1.13777e-14	1.98693e-13	AT1G44900.1	ATMCM2,MCM2	minichromosome maintenance (MCM2/3/5) family protein
Glyma.14G063700	0.0219643	0	0	1.29038	1.70355	1.07172	7.07734	-0.529219	195.91	9.24547e-14	1.37966e-12	AT1G53540.1		HSP20-like chaperones superfamily protein
Glyma.04G170700	0	0.0226953	0	1.07167	1.26476	1.65223	7.06499	-0.537465	196.287	9.03905e-14	1.35098e-12	AT1G74530.1
Glyma.U006202	0.0439286	0.0226953	0.0200214	3.95861	4.12982	4.35385	7.04353	1.04264	734.027	7.39604e-21	3.59685e-19	AT5G17620.1
Glyma.08G162400	0	0	0	0.306191	0.387171	0.379567	7.00672	-2.2119	67.2227	1.73629e-08	1.03655e-07	AT2G35615.1		Eukaryotic aspartyl protease family protein
Glyma.16G119900	0	0	0	0.371803	0.335548	0.334912	6.97444	-2.23707	66.7654	1.84749e-08	1.09707e-07	AT5G28050.2		Cytidine/deoxycytidylate deaminase family protein
Glyma.03G015950	0	0	0	0.306191	0.283925	0.446549	6.97387	-2.23711	62.4509	3.37239e-08	1.91104e-07
Glyma.19G093700	0.0219643	0.0453907	0.0200214	3.67429	3.61359	3.21515	6.79813	0.803909	601.684	9.35897e-20	3.80916e-18
Glyma.U042300	0.0439286	0.0226953	0	2.86507	2.40046	2.61231	6.76257	0.407987	409.977	1.17872e-17	3.34173e-16	AT3G08910.1		DNAJ heat shock family protein
Glyma.12G209000	0	0	0	0.28432	0.309736	0.290257	6.73313	-2.42612	56.6318	7.98345e-08	4.21836e-07
Glyma.15G180200	0.241608	0.317735	0.300321	0	0	0	-6.69672	-2.37024	52.4385	1.54629e-07	7.73919e-07	AT3G26370.1		O-fucosyltransferase family protein
Glyma.04G100200	0	0.0226953	0	1.09354	0.825964	0.848443	6.54561	-1.01415	151.191	1.84161e-12	2.24985e-11	AT5G64260.1	EXL2	EXORDIUM like 2
Glyma.18G061000	0.0219643	0.0453907	0	1.96837	2.40046	2.41136	6.53729	0.189799	340.508	1.18012e-16	2.83686e-15	AT2G30020.1		Protein phosphatase 2C family protein
Glyma.02G205600	0.065893	0.0226953	0.0400428	3.43371	4.5428	4.48782	6.49902	1.04318	571.165	1.81308e-19	7.04666e-18	AT1G16030.1	Hsp70b	heat shock protein 70B
Glyma.08G151000	0	0	0.0200214	0.984185	0.851775	0.736806	6.43497	-1.11522	142.903	3.48255e-12	4.07601e-11
Glyma.10G176400	0.0219643	0.0226953	0	1.2685	1.44544	1.6299	6.40361	-0.41761	234.475	1.09998e-14	1.9255e-13	AT4G10250.1	ATHSP22.0	HSP20-like chaperones superfamily protein
Glyma.14G134900	0	0.0453907	0	1.53095	1.1357	1.56292	6.37707	-0.439726	199.776	7.3495e-14	1.11382e-12	AT5G10695.1
Glyma.09G134025	0	0	0.0200214	0.918573	0.851775	0.692151	6.3692	-1.17459	136.76	5.70116e-12	6.4402e-11	AT4G00350.1		MATE efflux family protein
Glyma.03G148900	1.05429	1.36172	1.46156	0.0218708	0	0.0223274	-6.15234	-0.464639	196.491	8.92962e-14	1.33673e-12
Glyma.07G061500	0.131786	0.113477	0.240257	10.7823	11.3312	11.4317	6.05974	2.47064	1669.85	1.76299e-25	1.97273e-23	AT2G46240.1	ATBAG6,BAG6	BCL-2-associated athanogene 6
Glyma.08G180100	0	0.0226953	0.0400428	1.50908	1.49706	1.74154	6.03097	-0.287322	250.52	4.97234e-15	9.17838e-14	AT4G13830.2	J20	DNAJ-like 20
Glyma.11G043600	0	0	0.0200214	0.677994	0.671096	0.468876	5.92899	-1.56181	97.3563	2.28463e-10	1.94138e-09	AT4G37850.1		basic helix-loop-helix (bHLH) DNA-binding superfamily protein
Glyma.01G106800	0.0439286	0.0453907	0.0400428	2.44953	2.99412	2.79093	5.90174	0.468271	447.529	3.93737e-18	1.21725e-16	AT1G53540.1		HSP20-like chaperones superfamily protein
Glyma.18G284900	0.065893	0.0453907	0.0200214	2.23082	3.01993	2.9249	5.88983	0.456653	380.329	3.00156e-17	7.91782e-16	AT1G12060.1	ATBAG5,BAG5	BCL-2-associated athanogene 5
Glyma.14G063800	0.15375	0.113477	0.14015	7.15174	7.17556	8.03788	5.74744	1.8968	1147.56	2.32537e-23	1.70616e-21	AT1G53540.1		HSP20-like chaperones superfamily protein
Glyma.03G034809	0.0219643	0	0	0.546769	0.619473	0.357239	5.66778	-1.78423	76.9677	2.54203e-09	1.78401e-08
Glyma.06G300400	0.0878573	0.136172	0.120129	6.23317	5.98824	5.49255	5.65208	1.56323	917.512	4.19996e-22	2.51289e-20	AT4G05100.1	AtMYB74,MYB74	myb domain protein 74
Glyma.10G135500	0.0219643	0	0	0.415545	0.593662	0.491204	5.64559	-1.80285	80.5953	1.60143e-09	1.16352e-08	AT1G80470.1		F-box/RNI-like/FBD-like domains-containing protein
Glyma.01G179500	0	0	0.0200214	0.524899	0.542039	0.401894	5.62239	-1.82182	80.4966	1.62135e-09	1.17731e-08	AT3G26300.1	CYP71B34	cytochrome P450, family 71, subfamily B, polypeptide 34
Glyma.11G091600	0.636965	0.703556	0.5606	28.7819	31.5157	30.6333	5.57897	3.92111	4037.74	1.63599e-30	5.25915e-28	AT1G65060.1	4CL3	4-coumarate:CoA ligase 3
Glyma.16G012000	0	0.068086	0.0200214	1.74966	1.39381	1.31732	5.57007	-0.361475	201.25	6.74065e-14	1.02895e-12	AT1G54050.1		HSP20-like chaperones superfamily protein
Glyma.03G257401	0.0439286	0	0	0.940443	0.696907	0.736806	5.54375	-1.19922	113.956	4.25087e-11	4.11768e-10
Glyma.05G065200	1.09822	0.885119	0.860921	44.2446	45.3248	42.6231	5.53662	4.46647	5702.71	1.72406e-32	8.83768e-30	AT4G17030.1	AT-EXPR,ATEXLB1,ATEXPR1,ATHEXP BETA 3.1,EXLB1,EXPR	expansin-like B1
Glyma.19G081700	0.307501	0.226953	0.240257	12.1164	12.1313	11.6549	5.51995	2.57917	1894.11	3.39619e-26	4.45771e-24	AT4G12560.1	CPR30	F-box and associated interaction domains-containing protein
Glyma.13G168500	0	0.0226953	0.0400428	0.918573	0.955021	1.31732	5.46099	-0.811881	150.429	1.95021e-12	2.37106e-11	AT5G40300.1		Uncharacterised protein family (UPF0497)
Glyma.19G072702	1.31786	0.839728	1.10118	0.0656123	0	0	-5.39205	-0.687977	128.232	1.1667e-11	1.24351e-10	AT5G03340.1		ATPase, AAA-type, CDC48 protein
Glyma.16G030000	0.0439286	0.0453907	0.0400428	1.83715	1.8068	2.09878	5.39027	-0.0130648	316.829	2.86411e-16	6.45924e-15	AT2G46240.1	ATBAG6,BAG6	BCL-2-associated athanogene 6
Glyma.15G077700	0	0	0.0200214	0.393674	0.335548	0.491204	5.37294	-2.02558	66.3662	1.08491e-08	6.73329e-08	AT2G20560.1		DNAJ heat shock family protein
Glyma.17G210500	0.0219643	0	0	0.349932	0.516227	0.357239	5.3481	-2.04736	63.6871	1.60792e-08	9.64779e-08	AT5G25390.2	SHN2	Integrase-type DNA-binding superfamily protein
Glyma.07G098500	0	0	0.0200214	0.415545	0.361359	0.424221	5.34604	-2.04758	67.3979	9.35256e-09	5.87563e-08	AT5G48290.1		Heavy metal transport/detoxification superfamily protein
Glyma.05G123750	0	0.0453907	0.0400428	1.55283	1.00664	1.18335	5.32524	-0.585497	164.269	7.14406e-13	9.34145e-12
Glyma.16G201800	1.88893	1.49789	1.62174	65.7217	65.9481	67.094	5.30799	5.0659	7675.72	3.40781e-34	2.39386e-31	AT5G17540.1		HXXXD-type acyl-transferase family protein
Glyma.09G127300	0.065893	0	0.0800857	2.01211	2.19397	2.05412	5.2997	0.101953	282.28	1.17356e-15	2.39595e-14	AT3G16520.3	UGT88A1	UDP-glucosyl transferase 88A1
Glyma.14G099900	0.219643	0.158867	0.0800857	5.44582	6.14311	6.27401	5.27799	1.58172	782.441	3.26023e-21	1.69644e-19	AT5G12020.1	HSP17.6II	17.6 kDa class II heat shock protein
Glyma.18G141600	0	0	0.0200214	0.437416	0.258114	0.424221	5.25967	-2.11589	58.7582	3.42445e-08	1.93707e-07	AT4G02210.2
Glyma.16G118000	1.66929	1.4525	1.58169	0.0218708	0.0516227	0.0446549	-5.24399	-0.189448	248.222	5.55505e-15	1.01895e-13	AT5G14650.1		Pectin lyase-like superfamily protein
Glyma.03G016000	0.0219643	0	0.0200214	0.590511	0.722718	0.625168	5.23638	-1.46961	104.755	1.0514e-10	9.52079e-10	AT2G45760.1	BAL,BAP2	BON association protein 2
Glyma.15G082200	5.9743	6.19583	5.9864	227.325	223.268	231.156	5.23085	6.85785	16920.4	9.814e-39	3.59375e-35	AT1G09850.1	XBCP3	xylem bark cysteine peptidase 3
Glyma.07G168700	0.065893	0.0453907	0.0400428	2.38391	1.54868	1.96482	5.22867	0.0397626	264.1	2.63051e-15	5.06255e-14	AT3G49680.1	ATBCAT-3,BCAT3	branched-chain aminotransferase 3
Glyma.17G011100	0.0878573	0.0226953	0.0400428	1.81527	1.52287	2.29973	5.16092	-0.0242956	240.993	7.92144e-15	1.41738e-13	AT1G11925.1		Stigma-specific Stig1 family protein
Glyma.02G027900	0.680894	0.771642	0.780835	25.8513	25.1145	27.753	5.13381	3.72682	3374.74	1.73535e-29	4.47804e-27	AT1G70170.1	MMP	matrix metalloproteinase
Glyma.13G175700	0.505179	0.476602	0.500536	16.8186	17.0871	17.9289	5.11927	3.1207	2598.08	5.39897e-28	9.75235e-26	AT1G53540.1		HSP20-like chaperones superfamily protein
Glyma.12G006900	0	0.0226953	0	0.371803	0.232302	0.401894	5.10545	-2.23719	52.1099	1.02229e-07	5.28748e-07	AT1G05490.1	chr31	chromatin remodeling 31
Glyma.09G187000	0.0439286	0.0226953	0.0400428	1.20289	1.34219	1.40663	5.09333	-0.521946	212.641	3.51935e-14	5.68083e-13	AT1G68630.1		PLAC8 family protein
Glyma.03G053100	0	0.0226953	0.0200214	0.765477	0.490416	0.468876	5.088	-1.59411	83.4048	1.13182e-09	8.48488e-09	AT5G36930.2		Disease resistance protein (TIR-NBS-LRR class) family
Glyma.11G196500	0.0439286	0	0	0.765477	0.438793	0.491204	5.06797	-1.61046	73.4738	4.03018e-09	2.71299e-08
Glyma.16G117900	1.12018	1.22555	1.02109	0	0.0258114	0.0669823	-5.05517	-0.645164	150.681	1.91351e-12	2.33093e-11
Glyma.13G176000	0.109822	0.0907814	0.120129	3.32436	3.79427	3.79567	5.04236	0.887904	554.634	2.6313e-19	9.96138e-18	AT1G07400.1		HSP20-like chaperones superfamily protein
Glyma.20G191200	0	0	0.0200214	0.262449	0.232302	0.468876	5.03971	-2.28873	46.6673	2.69239e-07	1.28936e-06	AT3G10520.1	AHB2,ARATH GLB2,ATGLB2,GLB2,HB2,NSHB2	haemoglobin 2
Glyma.15G168800	0.0878573	0	0.0400428	1.37786	1.1357	1.89783	5.01954	-0.354865	161.189	8.87589e-13	1.14598e-11	AT5G06710.1	HAT14	homeobox from Arabidopsis thaliana
Glyma.07G197100	2.32822	2.11067	2.72291	71.8018	75.4466	81.6291	4.98916	5.2799	5578.94	2.30309e-32	1.14459e-29	AT4G32480.1		Protein of unknown function (DUF506)
Glyma.20G103500	0.197679	0.204258	0.14015	6.38627	6.3496	4.62178	4.98772	1.54706	603.217	9.0609e-20	3.69975e-18
Glyma.01G078700	0.439287	0.68086	0.70075	18.1746	19.6425	19.3132	4.95878	3.26417	2352.15	1.99066e-27	3.14633e-25
Glyma.09G040300	0	0.0226953	0	0.28432	0.283925	0.334912	4.93434	-2.36956	48.6768	1.86737e-07	9.19575e-07	AT5G49220.1		Protein of unknown function (DUF789)
Glyma.08G069000	0.285536	0.068086	0.160171	5.20524	4.64605	6.09539	4.93287	1.44012	542.652	3.46993e-19	1.28918e-17	AT1G07400.1		HSP20-like chaperones superfamily protein
Glyma.04G104700	0.263572	0.249649	0.42045	0.0218708	0	0	-4.91602	-2.23796	45.6616	3.24609e-07	1.52959e-06	AT1G54570.1		Esterase/lipase/thioesterase family protein
Glyma.10G177100	0.0878573	0.0453907	0.0200214	1.48721	1.62612	1.60758	4.89323	-0.274092	232.278	1.23092e-14	2.13208e-13	AT5G44390.1		FAD-binding Berberine family protein
Glyma.11G244800	0.0439286	0	0.0800857	1.31225	1.29057	1.45128	4.88893	-0.476518	179.699	2.53378e-13	3.5414e-12	AT1G67750.1		Pectate lyase family protein
Glyma.12G114300	0.0439286	0	0.0800857	1.48721	1.31638	1.25034	4.88888	-0.476525	177.241	2.97289e-13	4.09862e-12	AT4G20970.1		basic helix-loop-helix (bHLH) DNA-binding superfamily protein
Glyma.01G126700	1.12018	1.72485	1.70182	43.6541	44.0084	47.2895	4.88605	4.51608	4017.31	1.74908e-30	5.57544e-28	AT1G58170.1		Disease resistance-responsive (dirigent-like protein) family protein
Glyma.03G016300	0.109822	0.0453907	0.0800857	2.3183	2.40046	2.41136	4.86495	0.298562	360.345	5.86225e-17	1.48051e-15	AT2G45760.1	BAL,BAP2	BON association protein 2
Glyma.05G123700	19.2847	19.4045	19.2406	561.62	560.21	555.395	4.85555	8.17215	24161	8.77988e-41	1.66524e-36	AT5G06860.1	ATPGIP1,PGIP1	polygalacturonase inhibiting protein 1
Glyma.05G137800	0.0878573	0	0.100107	1.74966	1.67774	2.2774	4.82877	-0.00248104	210.944	3.86949e-14	6.19069e-13	AT1G17020.1	ATSRG1,SRG1	senescence-related gene 1
Glyma.11G034300	0.0439286	0.0226953	0.0400428	1.20289	1.03245	0.96008	4.79207	-0.793119	165.119	6.73328e-13	8.83784e-12	AT5G47435.1		formyltetrahydrofolate deformylase, putative
Glyma.04G223200	0.131786	0.0226953	0.0800857	2.27456	2.09072	2.38904	4.79135	0.231075	300.983	5.36849e-16	1.16102e-14	AT2G40740.1	ATWRKY55,WRKY55	WRKY DNA-binding protein 55
Glyma.07G212400	0.109822	0.113477	0.0600643	2.82133	2.29721	2.79093	4.78822	0.455642	370.513	4.15257e-17	1.06793e-15	AT4G34410.1	RRTF1	redox responsive transcription factor 1
Glyma.13G260850	0.0219643	0.0453907	0	0.612382	0.696907	0.692151	4.78189	-1.41131	97.9788	2.13643e-10	1.82881e-09	AT4G27190.1		NB-ARC domain-containing disease resistance protein
Glyma.11G142500	0	0.0226953	0	0.262449	0.309736	0.245602	4.78055	-2.48501	43.0161	5.37906e-07	2.43693e-06	AT3G53600.1		C2H2-type zinc finger family protein
Glyma.17G143100	0	0	0.0200214	0.28432	0.258114	0.267929	4.78009	-2.48511	43.8567	4.57183e-07	2.0993e-06	AT4G17370.1		Oxidoreductase family protein
Glyma.08G085700	0.15375	0.158867	0.100107	3.56494	3.53616	4.28687	4.77542	0.964074	514.675	6.77692e-19	2.42518e-17
Glyma.08G345500	0.0219643	0.0226953	0.100107	1.31225	1.70355	1.33965	4.77019	-0.389011	186.385	1.65627e-13	2.37621e-12	AT3G25250.1	AGC2,AGC2-1,AtOXI1,OXI1	AGC (cAMP-dependent, cGMP-dependent and protein kinase C) kinase family protein
Glyma.05G130900	0.065893	0	0	0.56864	0.929209	0.468876	4.73434	-1.45454	69.2184	7.22637e-09	4.6335e-08
Glyma.06G248700	0	0.0226953	0.0400428	0.590511	0.516227	0.803788	4.72948	-1.45508	87.9518	6.57533e-10	5.13319e-09	AT1G52900.1		Toll-Interleukin-Resistance (TIR) domain family protein
Glyma.18G293500	0.263572	0.249649	0.300321	7.69851	7.12394	6.98849	4.72581	1.8892	1040.91	8.22709e-23	5.62686e-21	AT2G47485.1
Glyma.14G204200	0.0439286	0.0226953	0.0600643	1.0498	1.18732	1.31732	4.69611	-0.651182	175.961	3.23339e-13	4.43909e-12	AT2G23460.1	ATXLG1,XLG1	extra-large G-protein 1
Glyma.03G201550	0	0.068086	0.120129	1.70592	1.67774	1.83085	4.69553	-0.126067	204.967	5.43343e-14	8.44006e-13	AT2G35980.1	ATNHL10,NHL10,YLS9	Late embryogenesis abundant (LEA) hydroxyproline-rich glycoprotein family
Glyma.14G130000	6.34769	7.01286	7.54808	175.863	178.899	177.816	4.66735	6.51746	11187.6	2.3409e-36	3.37609e-33	AT2G25680.1	MOT1	molybdate transporter 1
Glyma.01G225100	0.702858	0.998595	0.820878	21.8708	19.3327	22.2828	4.65587	3.43418	2232.06	3.95704e-27	6.07703e-25	AT2G29380.1	HAI3	highly ABA-induced PP2C gene 3
Glyma.10G239400	0	0.0226953	0.0200214	0.459286	0.438793	0.379567	4.64476	-1.96133	66.4568	1.07079e-08	6.65655e-08	AT5G51990.1	CBF4,DREB1D	C-repeat-binding factor 4
Glyma.03G015900	0.878573	0.590079	0.680728	17.5841	17.1904	18.6434	4.63075	3.18258	2182.64	5.30659e-27	8.01972e-25	AT2G45760.1	BAL,BAP2	BON association protein 2
Glyma.10G046500	0.878573	0.907814	0.961028	23.2486	23.4367	21.5906	4.62788	3.53507	2926.67	1.1296e-28	2.43651e-26	AT5G18520.1		Lung seven transmembrane receptor family protein
Glyma.13G176200	0.505179	0.499298	0.300321	10.4324	10.402	10.8958	4.61153	2.43116	1344.36	2.97572e-24	2.60087e-22	AT1G53540.1		HSP20-like chaperones superfamily protein
Glyma.03G233800	0.109822	0.0907814	0.120129	2.51514	2.55533	2.94722	4.60224	0.4754	387.663	2.36716e-17	6.33688e-16	AT1G09155.1	AtPP2-B15,PP2-B15	phloem protein 2-B15
Glyma.09G029900	26.3133	24.8287	24.8466	607.155	609.51	611.504	4.58858	8.3066	21130	5.18093e-40	3.93056e-36	AT3G16910.1	AAE7,ACN1	acyl-activating enzyme 7
Glyma.15G159400	0.0219643	0.181563	0.14015	3.19313	2.47789	2.70162	4.57862	0.543179	301.111	5.34077e-16	1.15568e-14
Glyma.01G098200	0.461251	0.363126	0.340364	10.1262	7.9499	9.62313	4.57253	2.24515	986.353	1.65043e-22	1.05397e-20
Glyma.07G200000	0.175715	0.0907814	0.0800857	2.38391	2.37465	3.37144	4.53464	0.502087	293.275	7.36924e-16	1.55126e-14	AT1G07400.1		HSP20-like chaperones superfamily protein
Glyma.16G059300	0.175715	0.113477	0.260278	4.02422	4.36212	4.59945	4.51716	1.15567	552.371	2.77122e-19	1.04702e-17	AT1G76650.1	CML38	calmodulin-like 38
Glyma.06G062000	0	0.0226953	0.0200214	0.371803	0.56785	0.245602	4.51067	-2.06969	50.1876	1.42758e-07	7.18902e-07
Glyma.01G138000	0.483215	0.499298	0.720771	13.6692	12.8799	12.2801	4.49101	2.72689	1542.14	4.97905e-25	5.07715e-23	AT2G45220.1		Plant invertase/pectin methylesterase inhibitor superfamily
Glyma.14G100000	0.0219643	0.0226953	0.0200214	0.590511	0.619473	0.379567	4.44559	-1.69462	76.6616	2.64508e-09	1.85156e-08	AT5G12020.1	HSP17.6II	17.6 kDa class II heat shock protein
Glyma.13G242100	10.8943	10.4853	9.99069	225.203	226.443	220.439	4.42217	6.8652	13399.5	2.15187e-37	5.10168e-34	AT4G27450.1		Aluminium induced protein with YGL and LRDR motifs
Glyma.02G076900	0	0.0453907	0	0.393674	0.387171	0.312584	4.41938	-2.13915	49.254	1.68418e-07	8.3533e-07	AT5G17680.1		disease resistance protein (TIR-NBS-LRR class), putative
Glyma.12G097200	1.16411	1.54328	1.20129	26.3543	28.1344	28.0656	4.40275	3.82042	3005.8	7.95496e-29	1.82882e-26	AT1G05100.1	MAPKKK18	mitogen-activated protein kinase kinase kinase 18
Glyma.01G036000	0.329465	0.181563	0.440471	6.08008	6.47865	8.01555	4.40101	1.82006	614.123	7.2139e-20	2.99066e-18	AT1G24100.1	UGT74B1	UDP-glucosyl transferase 74B1
Glyma.07G168600	0.197679	0.204258	0.180193	3.84926	4.15563	4.24221	4.37801	1.07864	584.115	1.36397e-19	5.41774e-18	AT2G01670.1	atnudt17,NUDT17	nudix hydrolase homolog 17
Glyma.14G167800	0.263572	0.158867	0.220236	3.63055	4.67186	5.20229	4.3674	1.21533	452.266	3.45017e-18	1.07539e-16
Glyma.08G078800	1.66929	2.15606	1.92206	40.8546	39.5946	38.0683	4.36575	4.34829	4157	1.11488e-30	3.82663e-28	AT5G06860.1	ATPGIP1,PGIP1	polygalacturonase inhibiting protein 1
Glyma.05G157900	0.065893	0.113477	0	1.02793	1.08408	1.49594	4.32882	-0.609626	122.764	1.88615e-11	1.93633e-10	AT1G06330.1		Heavy metal transport/detoxification superfamily protein
Glyma.16G125000	0.0439286	0	0	0.349932	0.361359	0.312584	4.32517	-2.21195	46.3061	2.87853e-07	1.37175e-06	AT2G17840.1	ERD7	Senescence/dehydration-associated protein-related
Glyma.06G268100	0	0.0226953	0.0200214	0.503028	0.232302	0.245602	4.2903	-2.23724	41.5157	7.22733e-07	3.19081e-06	AT5G17680.1		disease resistance protein (TIR-NBS-LRR class), putative
Glyma.20G201800	0	0.0226953	0.0400428	0.415545	0.412982	0.558186	4.26463	-1.84108	63.5017	1.65303e-08	9.8981e-08
Glyma.15G040700	0.0219643	0.068086	0.0400428	0.831089	0.929209	0.87077	4.26015	-1.03588	126.975	1.30098e-11	1.3758e-10	AT2G28710.1		C2H2-type zinc finger family protein
Glyma.17G159000	0.219643	0.385821	0.320343	5.62079	5.73013	6.11772	4.22808	1.59353	732.343	7.61688e-21	3.69659e-19	AT5G65870.1	ATPSK5,PSK5	phytosulfokine 5 precursor
Glyma.13G095000	7.77537	7.62564	7.0075	141.788	139.872	136.376	4.22337	6.18639	9781.28	1.38332e-35	1.6398e-32	AT5G57560.1	TCH4,XTH22	Xyloglucan endotransglucosylase/hydrolase family protein
Glyma.18G290400	5.99626	6.55896	5.74615	111.847	109.414	113.58	4.19609	5.86615	8309.51	1.19437e-34	1.02968e-31	AT2G44310.1		Calcium-binding EF-hand family protein
Glyma.20G205900	0.109822	0.136172	0.160171	2.05585	2.52951	3.03653	4.19308	0.420221	283.411	1.11783e-15	2.2866e-14	AT2G38870.1		Serine protease inhibitor, potato inhibitor I-type family protein
Glyma.09G005000	0	0	0.0600643	0.328062	0.490416	0.513531	4.19296	-1.8999	51.452	1.14498e-07	5.85897e-07	AT4G22030.1		F-box family protein with a domain of unknown function (DUF295)
Glyma.09G162500	10.4331	9.39587	9.45011	178.356	172.833	181.589	4.18606	6.54054	10244	7.50723e-36	9.49239e-33	AT1G17860.1		Kunitz family trypsin and protease inhibitor protein
Glyma.06G319000	0.065893	0.068086	0.100107	1.88089	1.08408	1.42896	4.18451	-0.321145	164.005	7.27725e-13	9.50579e-12	AT2G45220.1		Plant invertase/pectin methylesterase inhibitor superfamily
Glyma.05G065700	31.7604	31.2515	29.5516	556.218	558.068	561.714	4.17923	8.19989	17466.5	6.44509e-39	3.05602e-35	AT4G17030.1	AT-EXPR,ATEXLB1,ATEXPR1,ATHEXP BETA 3.1,EXLB1,EXPR	expansin-like B1
Glyma.17G151700	0.0439286	0.0453907	0.100107	1.24663	1.23895	1.1387	4.16888	-0.601452	166.651	6.05504e-13	8.01137e-12	AT4G17030.1	AT-EXPR,ATEXLB1,ATEXPR1,ATHEXP BETA 3.1,EXLB1,EXPR	expansin-like B1
Glyma.03G051100	0.065893	0.0453907	0.0400428	1.07167	0.955021	0.803788	4.15976	-0.929771	131.586	8.76206e-12	9.57015e-11	AT5G01550.1	LECRKA4.2	lectin receptor kinase a4.1
Glyma.07G076100	0.0878573	0.113477	0.0400428	1.33412	1.368	1.58525	4.13411	-0.36837	188.03	1.49486e-13	2.16678e-12	AT2G45760.1	BAL,BAP2	BON association protein 2
Glyma.06G004100	0.109822	0.113477	0.100107	1.66218	1.91004	2.18809	4.12308	0.0350304	250.532	4.96948e-15	9.17757e-14	AT4G34960.1		Cyclophilin-like peptidyl-prolyl cis-trans isomerase family protein
Glyma.09G004900	0.0878573	0.0226953	0	0.590511	0.722718	0.692151	4.11312	-1.38299	78.0777	2.20308e-09	1.56732e-08	AT4G22030.1		F-box family protein with a domain of unknown function (DUF295)
Glyma.03G064000	0.0439286	0	0.0200214	0.503028	0.283925	0.446549	4.11193	-1.96154	53.027	8.74291e-08	4.58326e-07	AT3G53960.1		Major facilitator superfamily protein
Glyma.05G136100	1.23	1.13477	0.900964	18.6339	18.5326	18.889	4.1062	3.27689	2215.29	4.36822e-27	6.65461e-25	AT2G02010.1	GAD4	glutamate decarboxylase 4
Glyma.09G163200	37.2954	34.565	34.7972	613.322	602.515	608.535	4.09647	8.32703	16632.6	1.23161e-38	3.59375e-35	AT1G17860.1		Kunitz family trypsin and protease inhibitor protein
Glyma.16G162400	0.109822	0.0907814	0.0800857	1.77153	1.368	1.71921	4.08844	-0.186292	215.671	2.97634e-14	4.85389e-13	AT1G34060.1		Pyridoxal phosphate (PLP)-dependent transferases superfamily protein
Glyma.13G181000	5.55697	5.62845	5.80621	96.0783	94.1341	98.9552	4.08769	5.65915	7956.25	2.12069e-34	1.6426e-31	AT4G27450.1		Aluminium induced protein with YGL and LRDR motifs
Glyma.06G142100	0.0878573	0.181563	0.160171	2.64636	2.2714	2.47835	4.0827	0.391393	315.723	2.98973e-16	6.69873e-15	AT2G40740.1	ATWRKY55,WRKY55	WRKY DNA-binding protein 55
Glyma.10G098400	0	0	0.0600643	0.415545	0.387171	0.401894	4.06019	-2.00388	49.0177	1.75672e-07	8.68131e-07	AT5G38260.1		Protein kinase superfamily protein
Glyma.04G213900	70.6592	70.6279	71.5966	1169.28	1167.37	1191.73	4.0507	9.28266	23376.2	1.35966e-40	1.71919e-36	AT1G77120.1	ADH,ADH1,ATADH,ATADH1	alcohol dehydrogenase 1
Glyma.20G154200	0.0439286	0.068086	0	0.677994	0.619473	0.602841	4.04336	-1.44027	78.7313	2.02649e-09	1.4493e-08	AT5G62165.1	AGL42	AGAMOUS-like 42
Glyma.07G076500	0.175715	0.181563	0.120129	2.49327	2.76182	2.67929	4.04148	0.483365	353.741	7.36977e-17	1.83919e-15
Glyma.08G364700	0.505179	0.272344	0.600643	7.56729	7.69179	7.79228	4.03654	2.00011	809.414	2.1095e-21	1.12387e-19	AT1G13340.1		Regulator of Vps4 activity in the MVB pathway protein
Glyma.11G250200	0.109822	0.113477	0.120129	1.96837	1.93585	1.85318	4.03216	0.0402074	271.84	1.8543e-15	3.6635e-14	AT1G13710.1	CYP78A5,KLU	cytochrome P450, family 78, subfamily A, polypeptide 5
Glyma.16G043200	2.94322	2.79153	2.803	45.1413	44.4988	49.3213	4.02463	4.59903	4306.68	6.99493e-31	2.52704e-28	AT3G04070.2	anac047,NAC047	NAC domain containing protein 47
Glyma.07G043600	0.065893	0.0226953	0.0400428	0.656123	0.980832	0.602841	4.01328	-1.24906	90.3221	4.99693e-10	3.99049e-09	AT1G54050.1		HSP20-like chaperones superfamily protein
Glyma.05G065100	1.2959	1.38442	1.48159	22.3082	22.1203	22.8186	4.00896	3.54621	2742.14	2.65791e-28	5.09204e-26	AT4G17030.1	AT-EXPR,ATEXLB1,ATEXPR1,ATHEXP BETA 3.1,EXLB1,EXPR	expansin-like B1
Glyma.18G290300	8.14876	8.82849	8.00857	127.966	135.252	134.902	3.99527	6.12795	8476.47	9.18228e-35	8.10026e-32	AT2G44310.1		Calcium-binding EF-hand family protein
Glyma.09G269400	2.06465	1.74754	2.16231	30.4004	33.3483	31.9952	3.9936	4.05662	3158.14	4.15274e-29	1.00978e-26	AT2G45400.1	BEN1	NAD(P)-binding Rossmann-fold superfamily protein
Glyma.08G211000	0.922502	1.18016	0.860921	14.3691	15.2029	17.1921	3.98503	3.02251	1431.51	1.31374e-24	1.25527e-22	AT1G15385.1
Glyma.08G150901	0.065893	0.0453907	0.0600643	0.85296	0.825964	1.11637	3.96403	-0.929904	124.069	1.6792e-11	1.73894e-10	AT4G27220.1		NB-ARC domain-containing disease resistance protein
Glyma.20G186200	0.461251	0.453907	0.480514	7.2611	7.76922	6.76522	3.95219	1.92145	887.096	6.4863e-22	3.74497e-20	AT1G25560.1	EDF1,TEM1	AP2/B3 transcription factor family protein
Glyma.07G195300	12.0145	11.6654	11.6525	179.253	177.995	182.08	3.93209	6.57266	11467.1	1.68896e-36	2.78554e-33	AT4G27450.1		Aluminium induced protein with YGL and LRDR motifs
Glyma.08G078900	19.2847	18.1109	19.0003	281.827	285.887	290.994	3.92771	7.24666	12998.2	3.21757e-37	6.83901e-34	AT5G06860.1	ATPGIP1,PGIP1	polygalacturonase inhibiting protein 1
Glyma.18G294300	12.4757	12.5959	14.2753	198.915	195.934	202.421	3.92093	6.72122	9108.92	3.54685e-35	3.64728e-32	AT5G38200.1		Class I glutamine amidotransferase-like superfamily protein
Glyma.07G238550	0.197679	0.226953	0.260278	3.06191	3.84589	3.61705	3.91356	0.884939	415.954	9.83855e-18	2.82946e-16	AT4G29090.1		Ribonuclease H-like superfamily protein
Glyma.11G036700	0.065893	0.0226953	0.100107	0.918573	1.23895	0.87077	3.89805	-0.840203	116.663	3.29389e-11	3.24453e-10	AT5G60900.1	RLK1	receptor-like protein kinase 1
Glyma.05G199300	0.0439286	0	0.0400428	0.393674	0.593662	0.424221	3.89415	-1.82176	57.021	4.51798e-08	2.4968e-07	AT5G07330.1
Glyma.06G111800	0.0219643	0.0226953	0.0400428	0.415545	0.542039	0.446549	3.89331	-1.82182	65.8937	1.16189e-08	7.17584e-08	AT4G08290.1		nodulin MtN21 /EamA-like transporter family protein
Glyma.18G263000	0.0219643	0.0226953	0.0400428	0.371803	0.490416	0.535859	3.89272	-1.82187	64.2618	1.4763e-08	8.93438e-08	AT5G60460.1		Preprotein translocase Sec, Sec61-beta subunit protein
Glyma.07G223200	0.549108	0.567384	0.70075	0.0437416	0.0516227	0.0223274	-3.88184	-1.39867	81.3026	1.46619e-09	1.0731e-08	AT1G31260.1	ZIP10	zinc transporter 10 precursor
Glyma.16G212200	16.034	16.4541	15.897	240.557	233.98	238.234	3.88127	6.98008	12592	4.89751e-37	9.77775e-34	AT1G17860.1		Kunitz family trypsin and protease inhibitor protein
Glyma.14G051800	3.69001	4.10786	3.3636	51.6806	54.3329	57.3815	3.87582	4.84253	4155.63	1.11975e-30	3.82663e-28	AT2G44310.1		Calcium-binding EF-hand family protein
Glyma.13G349300	1.03232	1.20285	1.44154	17.7809	17.784	18.3755	3.86442	3.23625	1960.74	2.16055e-26	2.98022e-24	AT3G13790.1	ATBFRUCT1,ATCWINV1	Glycosyl hydrolases family 32 protein
Glyma.05G123900	73.866	67.8364	71.036	1017.41	1035.84	1039.12	3.86129	9.10361	16680.9	1.18518e-38	3.59375e-35	AT5G06860.1	ATPGIP1,PGIP1	polygalacturonase inhibiting protein 1
Glyma.20G188600	0.197679	0.272344	0.300321	3.52119	3.82008	3.99661	3.85746	0.9996	466.408	2.34372e-18	7.57923e-17	AT5G03760.1	ATCSLA09,ATCSLA9,CSLA09,CSLA9,RAT4	Nucleotide-diphospho-sugar transferases superfamily protein
Glyma.04G091200	5.22751	5.8781	5.10546	78.363	78.9054	77.1636	3.85639	5.36808	6257.48	5.06199e-33	2.82377e-30	AT1G09890.1		Rhamnogalacturonate lyase family protein
Glyma.08G089400	0.0219643	0.0226953	0.0200214	0.349932	0.412982	0.290257	3.8537	-2.16299	50.0865	1.45322e-07	7.30423e-07	AT4G37370.1	CYP81D8	cytochrome P450, family 81, subfamily D, polypeptide 8
Glyma.02G265900	9.3568	8.48806	9.02966	123.57	126.114	137.135	3.84627	6.09623	6649.36	2.26973e-33	1.38867e-30	AT2G44310.1		Calcium-binding EF-hand family protein
Glyma.09G092400	0.0219643	0.0453907	0.0200214	0.393674	0.361359	0.580514	3.84213	-1.86048	58.4313	3.60614e-08	2.03076e-07	AT5G11090.1		serine-rich protein-related
Glyma.13G247200	0.0878573	0.068086	0.0600643	1.18102	0.774341	1.16103	3.82129	-0.765789	125.404	1.49251e-11	1.55729e-10	AT4G21440.1	ATM4,ATMYB102,MYB102	MYB-like 102
Glyma.20G224300	0	0.0226953	0.0400428	0.328062	0.309736	0.379567	3.82048	-2.18738	44.8544	3.77918e-07	1.76329e-06	AT4G14640.1	CAM8	calmodulin 8
Glyma.09G163000	18.3841	17.6797	19.2005	257.222	255.584	266.947	3.81706	7.11428	11165.4	2.40304e-36	3.37609e-33	AT1G17860.1		Kunitz family trypsin and protease inhibitor protein
Glyma.04G052000	0.351429	0.272344	0.180193	3.84926	4.00076	3.48308	3.81531	0.999861	429.455	6.59938e-18	1.94964e-16	AT2G26150.1	ATHSFA2,HSFA2	heat shock transcription factor A2
Glyma.02G204500	0.15375	0.226953	0.300321	2.97443	3.74265	3.03653	3.80164	0.782115	347.196	9.28273e-17	2.27322e-15	AT5G57920.1	AtENODL10,ENODL10	early nodulin-like protein 10
Glyma.06G154300	0.131786	0.113477	0.0400428	1.55283	1.03245	1.3843	3.80116	-0.439916	143.652	3.2835e-12	3.85686e-11	AT1G21400.1		Thiamin diphosphate-binding fold (THDP-binding) superfamily protein
Glyma.09G163100	1.93286	1.99719	2.12227	27.5353	29.012	27.9986	3.79904	3.88985	3134.52	4.58362e-29	1.10746e-26	AT1G17860.1		Kunitz family trypsin and protease inhibitor protein
Glyma.03G237300	0.065893	0.0453907	0	0.612382	0.593662	0.379567	3.77562	-1.66028	57.54	4.15641e-08	2.31249e-07	AT1G55020.1	ATLOX1,LOX1	lipoxygenase 1
Glyma.12G218651	0.65893	0.726251	0.720771	8.72644	9.13723	10.8511	3.76462	2.33557	910.693	4.62409e-22	2.72792e-20
Glyma.06G238876	0.065893	0.0453907	0.0200214	0.721736	0.593662	0.535859	3.76234	-1.45499	79.5914	1.81695e-09	1.30907e-08
Glyma.13G256400	0.461251	0.703556	0.680728	8.04845	8.44032	8.7077	3.76208	2.14563	918.918	4.11784e-22	2.47155e-20	AT4G33630.1	EX1	Protein of unknown function (DUF3506)
Glyma.11G107000	0.0219643	0.0907814	0.100107	1.11541	1.00664	0.893098	3.75983	-0.821394	119.253	2.59224e-11	2.59245e-10	AT5G09220.1	AAP2	amino acid permease 2
Glyma.12G099300	0.0219643	0	0.0400428	0.349932	0.335548	0.290257	3.75451	-2.23712	42.4955	5.95508e-07	2.6733e-06	AT3G21690.1		MATE efflux family protein
Glyma.09G163600	54.801	53.561	55.9999	748.177	732.63	728.745	3.74834	8.62557	17140.1	8.27327e-39	3.487e-35	AT1G17860.1		Kunitz family trypsin and protease inhibitor protein
Glyma.16G143900	0.395358	0.431212	0.520557	5.62079	5.75594	6.80987	3.74095	1.6833	637.563	4.47677e-20	1.93855e-18
Glyma.19G231000	1.47161	1.40711	1.84197	20.7554	21.0879	21.7469	3.74084	3.48269	2166.83	5.83708e-27	8.78643e-25	AT1G09155.1	AtPP2-B15,PP2-B15	phloem protein 2-B15
Glyma.09G162600	0.197679	0.226953	0.42045	3.95861	3.94914	3.68403	3.73971	1.03933	412.64	1.0872e-17	3.09847e-16	AT1G17860.1		Kunitz family trypsin and protease inhibitor protein
Glyma.05G065300	169.279	164.95	169.161	2206.46	2216.22	2274.72	3.73375	10.2281	22629	2.09048e-40	1.98246e-36	AT4G17030.1	AT-EXPR,ATEXLB1,ATEXPR1,ATHEXP BETA 3.1,EXLB1,EXPR	expansin-like B1
Glyma.18G027700	0.109822	0.068086	0.120129	1.02793	1.52287	1.56292	3.72827	-0.410469	148.185	2.31219e-12	2.78528e-11	AT1G19610.1	LCR78,PDF1.4	Arabidopsis defensin-like protein
Glyma.14G035100	0.0219643	0	0.0400428	0.240579	0.387171	0.334912	3.72117	-2.26257	39.4812	1.09057e-06	4.65967e-06	AT5G13500.3
Glyma.17G085200	0	0	0.0600643	0.240579	0.309736	0.401894	3.72032	-2.26268	34.5057	3.1612e-06	1.24109e-05	AT5G47740.1		Adenine nucleotide alpha hydrolases-like superfamily protein
Glyma.04G136600	0.0219643	0.136172	0.160171	1.55283	1.60031	1.20568	3.7179	-0.327249	143.212	3.39896e-12	3.98187e-11	AT5G42380.1	CML37,CML39	calmodulin like 37
Glyma.13G041300	0.680894	0.748947	0.780835	10.323	9.70508	9.08727	3.71224	2.35808	1089.77	4.54295e-23	3.23317e-21	AT5G53190.1		Nodulin MtN3 family protein
Glyma.11G129300	1.77911	2.26953	1.94208	25.8294	26.8438	25.2523	3.70139	3.77877	2530.08	7.64712e-28	1.33063e-25	AT2G44450.1	BGLU15	beta glucosidase 15
Glyma.19G174200	0.197679	0.226953	0.200214	3.06191	2.63276	2.47835	3.69717	0.554318	325.229	2.07699e-16	4.78364e-15	AT2G37430.1		C2H2 and C2HC zinc fingers superfamily protein
Glyma.10G070300	5.3593	5.90079	5.78619	77.2257	72.5558	70.9789	3.69449	5.29286	5327.73	4.23001e-32	2.00571e-29	AT2G18950.1	ATHPT,HPT1,TPT1,VTE2	homogentisate phytyltransferase 1
Glyma.15G110600	0.0878573	0	0.100107	1.0498	0.516227	0.982408	3.68763	-1.01466	72.925	4.33918e-09	2.90501e-08	AT1G11925.1		Stigma-specific Stig1 family protein
Glyma.05G047100	0.175715	0.226953	0.180193	2.34017	2.63276	2.61231	3.68599	0.444177	315.038	3.0704e-16	6.86326e-15	AT1G76650.1	CML38	calmodulin-like 38
Glyma.06G109200	2.39411	2.04258	1.60171	24.6702	25.8888	26.659	3.68311	3.76803	2043.12	1.26061e-26	1.8182e-24	AT1G77760.1	GNR1,NIA1,NR1	nitrate reductase 1
Glyma.18G285100	0.241608	0.385821	0.220236	3.34623	3.14899	4.19756	3.66416	0.938503	343.786	1.04856e-16	2.54642e-15	AT1G12060.1	ATBAG5,BAG5	BCL-2-associated athanogene 5
Glyma.04G045900	0.0219643	0.068086	0.0600643	0.437416	0.903398	0.692151	3.66082	-1.35506	69.6158	6.83524e-09	4.40206e-08
Glyma.13G256900	0	0.0453907	0.0200214	0.28432	0.335548	0.290257	3.64854	-2.31507	38.2737	1.40093e-06	5.86484e-06	AT2G22540.1	AGL22,SVP	K-box region and MADS-box transcription factor family protein
Glyma.15G071300	19.2627	20.2216	19.8412	252.52	247.35	242.007	3.6444	7.05439	11165.7	2.40229e-36	3.37609e-33	AT4G27450.1		Aluminium induced protein with YGL and LRDR motifs
Glyma.19G198800	0.0439286	0.158867	0.0600643	1.18102	1.08408	1.04939	3.642	-0.685463	125.564	1.47166e-11	1.53786e-10	AT2G35980.1	ATNHL10,NHL10,YLS9	Late embryogenesis abundant (LEA) hydroxyproline-rich glycoprotein family
Glyma.13G266900	0.131786	0.136172	0.120129	1.68405	1.65193	1.56292	3.63319	-0.155734	212.925	3.46432e-14	5.60153e-13
Glyma.06G292900	0.131786	0.0907814	0.0600643	1.31225	1.1357	1.07172	3.61773	-0.601545	141.355	3.93634e-12	4.55791e-11	AT1G03700.1		Uncharacterised protein family (UPF0497)
Glyma.09G163300	88.2307	83.7685	84.4103	1047.24	1046.57	1048.9	3.6155	9.1442	17573.8	5.94336e-39	3.05602e-35	AT1G17860.1		Kunitz family trypsin and protease inhibitor protein
Glyma.05G033600	1.07625	1.11207	1.22131	13.4943	13.4477	14.5352	3.59885	2.87723	1550.49	4.64045e-25	4.78332e-23	AT1G19020.1
Glyma.13G264200	2.10858	1.99719	1.66178	24.1235	22.0429	23.3992	3.59836	3.62636	2157.25	6.1858e-27	9.27454e-25	AT1G28100.3
Glyma.09G151700	0.0219643	0.0453907	0.0600643	0.56864	0.671096	0.424221	3.59359	-1.5939	66.7477	1.02677e-08	6.39441e-08	AT4G23180.1	CRK10,RLK4	cysteine-rich RLK (RECEPTOR-like protein kinase) 10
Glyma.07G150900	0.505179	0.499298	0.540578	4.61473	7.40786	6.78754	3.5864	1.72824	392.28	2.04292e-17	5.52346e-16	AT5G05600.1		2-oxoglutarate (2OG) and Fe(II)-dependent oxygenase superfamily protein
Glyma.18G003700	2.04268	1.38442	1.86199	20.5804	21.0363	21.3674	3.56634	3.4821	1859.5	4.32259e-26	5.5023e-24	AT2G31980.1	AtCYS2,CYS2	PHYTOCYSTATIN 2
Glyma.09G006100	0.0439286	0.068086	0.0600643	0.809219	0.74853	0.558186	3.55569	-1.27515	86.3108	7.9786e-10	6.14148e-09	AT1G11925.1		Stigma-specific Stig1 family protein
Glyma.18G096700	0.922502	0.998595	1.18126	12.7725	11.6926	11.4763	3.52548	2.67726	1226.42	9.81515e-24	7.72607e-22	AT3G20340.1
Glyma.03G058600	3.16286	2.9504	2.74293	35.7806	34.484	31.5264	3.52412	4.18143	2737.31	2.72016e-28	5.15918e-26
Glyma.10G169300	1.23	0.9759	1.30139	13.0569	13.551	13.776	3.51466	2.8438	1415.79	1.51685e-24	1.43488e-22	AT2G02360.1	AtPP2-B10,PP2-B10	phloem protein 2-B10
Glyma.12G077600	0.0219643	0.0453907	0.0200214	0.349932	0.412982	0.312584	3.51191	-2.11568	46.6386	2.70669e-07	1.2953e-06
Glyma.12G237367	0.0439286	0	0.0400428	0.371803	0.309736	0.379567	3.51083	-2.11585	42.7135	5.70618e-07	2.57283e-06	AT3G08040.1	ATFRD3,FRD3,MAN1	MATE efflux family protein
Glyma.05G124000	104.682	102.651	104.412	1171.33	1169.23	1211.35	3.51006	9.32926	17728.9	5.29074e-39	3.05602e-35	AT5G06860.1	ATPGIP1,PGIP1	polygalacturonase inhibiting protein 1
Glyma.10G169100	0.065893	0.0226953	0.0800857	0.721736	0.593662	0.714478	3.50645	-1.31489	82.48	1.26753e-09	9.4019e-09	AT5G18310.1
Glyma.02G208600	2.28429	2.81422	2.20236	28.1914	26.818	27.3065	3.50033	3.87699	2444.71	1.19978e-27	1.96169e-25	AT1G18490.1		Protein of unknown function (DUF1637)
Glyma.11G017500	0.15375	0.0453907	0.100107	1.00606	1.18732	1.29499	3.49655	-0.609655	126.197	1.39224e-11	1.46456e-10	AT4G23880.1
Glyma.01G098300	1.73518	1.38442	1.72184	18.3496	17.1646	19.023	3.48876	3.28327	1734.59	1.07276e-25	1.25596e-23
Glyma.03G033100	3.25072	4.74333	3.84411	46.6285	43.8277	42.0649	3.48787	4.56831	2486.61	9.59988e-28	1.62575e-25	AT2G18950.1	ATHPT,HPT1,TPT1,VTE2	homogentisate phytyltransferase 1
Glyma.18G033100	42.8524	41.8502	42.8659	506.396	484.35	437.283	3.48434	8.01458	7437.29	5.17072e-34	3.44107e-31	AT3G53980.2		Bifunctional inhibitor/lipid-transfer protein/seed storage 2S albumin superfamily protein
Glyma.15G228000	0	0.136172	0.0600643	0.765477	0.593662	0.87077	3.48246	-1.18707	67.83	8.79315e-09	5.5527e-08	AT2G40070.1
Glyma.12G238300	3.11893	2.83692	3.22345	31.9095	33.942	36.5054	3.47465	4.19365	2680.09	3.59004e-28	6.70843e-26
Glyma.11G157100	0.109822	0.0226953	0.0200214	0.546769	0.645284	0.558186	3.46137	-1.51503	63.7412	1.59501e-08	9.57635e-08	AT3G50770.1	CML41	calmodulin-like 41
Glyma.15G159300	0.0439286	0.158867	0.0600643	0.787348	1.03245	1.11637	3.46129	-0.840343	99.3569	1.84381e-10	1.59428e-09
Glyma.11G123400	9.13716	8.2838	9.37002	95.7284	94.8052	104.448	3.45846	5.73256	4945.11	1.13058e-31	4.81868e-29
Glyma.06G202200	0.900537	0.953205	0.70075	9.03263	9.5244	9.44451	3.45833	2.32089	981.427	1.76073e-22	1.12064e-20	AT1G74310.1	ATHSP101,HOT1,HSP101	heat shock protein 101
Glyma.06G164200	0.109822	0.226953	0.0400428	1.35599	1.26476	1.40663	3.43433	-0.403591	129.088	1.08387e-11	1.16077e-10
Glyma.13G247000	3.82179	4.4029	4.28458	42.3856	45.9701	46.0392	3.42332	4.59246	3533.38	9.48076e-30	2.58729e-27	AT4G10265.1		Wound-responsive family protein
Glyma.09G162800	6.98466	7.53486	7.48801	79.9377	79.37	75.7793	3.41606	5.40594	5539.38	2.52988e-32	1.23033e-29	AT1G17860.1		Kunitz family trypsin and protease inhibitor protein
Glyma.03G096500	0.395358	0.408516	0.640685	5.13963	4.74929	5.73815	3.41538	1.49616	482.655	1.52345e-18	5.09153e-17	AT3G13610.1		2-oxoglutarate (2OG) and Fe(II)-dependent oxygenase superfamily protein
Glyma.06G004200	0.307501	0.204258	0.460493	3.60868	3.14899	3.72868	3.40146	0.932488	330.42	1.70938e-16	3.99027e-15	AT5G64260.1	EXL2	EXORDIUM like 2
Glyma.16G151500	0.0878573	0.204258	0.14015	1.35599	1.72936	1.54059	3.39446	-0.222989	164.031	7.26412e-13	9.49517e-12	AT3G04070.2	anac047,NAC047	NAC domain containing protein 47
Glyma.08G120100	0.329465	0.453907	0.540578	4.72409	4.64605	4.71109	3.39388	1.3455	499.08	9.99297e-19	3.50336e-17	AT4G18910.1	ATNLM2,NIP1;2,NLM2	NOD26-like intrinsic protein 1;2
Glyma.20G117000	0.461251	0.612774	0.720771	6.67059	6.06567	6.1847	3.38567	1.76951	631.553	5.05108e-20	2.15284e-18	AT1G68320.1	AtMYB62,BW62B,BW62C,MYB62	myb domain protein 62
Glyma.18G032900	33.4736	32.3409	32.4347	360.059	341.975	324.351	3.38501	7.5455	8611.29	7.45371e-35	6.73194e-32	AT3G53980.2		Bifunctional inhibitor/lipid-transfer protein/seed storage 2S albumin superfamily protein
Glyma.20G229700	0.197679	0.204258	0.14015	1.77153	2.09072	1.85318	3.38433	0.0714377	217.176	2.74067e-14	4.49857e-13
Glyma.16G177500	0.0878573	0.0226953	0.0400428	0.503028	0.696907	0.468876	3.38407	-1.57772	61.1204	2.37076e-08	1.38184e-07	AT5G52790.1		CBS domain-containing protein with a domain of unknown function (DUF21)
Glyma.06G022500	0.0439286	0.136172	0.0400428	0.809219	0.955021	0.580514	3.38394	-1.13853	76.292	2.77552e-09	1.93501e-08	AT1G20160.1	ATSBT5.2	Subtilisin-like serine endopeptidase family protein
Glyma.08G080200	0.219643	0.363126	0.260278	3.3681	2.58114	2.81326	3.37916	0.683658	288.642	8.94769e-16	1.85573e-14	AT1G30700.1		FAD-binding Berberine family protein
Glyma.12G176200	0.065893	0.0907814	0.0800857	1.07167	0.903398	0.558186	3.37398	-1.02505	82.7665	1.22371e-09	9.10178e-09
Glyma.09G162700	38.5254	36.4714	37.1798	392.58	378.73	390.462	3.37244	7.72597	11534.1	1.56363e-36	2.69605e-33	AT1G17860.1		Kunitz family trypsin and protease inhibitor protein
Glyma.03G201100	0.944466	0.998595	0.720771	9.16385	8.93074	9.22123	3.36467	2.29626	930.924	3.48293e-22	2.13783e-20	AT2G35980.1	ATNHL10,NHL10,YLS9	Late embryogenesis abundant (LEA) hydroxyproline-rich glycoprotein family
Glyma.09G140800	2.92126	3.01848	3.12334	31.144	29.967	31.8389	3.35683	4.06595	3021.27	7.43593e-29	1.71992e-26	AT5G27420.1	ATL31,CNI1	carbon/nitrogen insensitive 1
Glyma.06G157800	0.834644	0.953205	0.620664	8.33277	7.74341	8.39512	3.35498	2.14122	782.547	3.25455e-21	1.69581e-19	AT1G07400.1		HSP20-like chaperones superfamily protein
Glyma.16G076600	1.31786	1.24824	0.98105	11.8102	11.7184	12.5927	3.354	2.69942	1179.67	1.62556e-23	1.23079e-21	AT4G19230.1	CYP707A1	cytochrome P450, family 707, subfamily A, polypeptide 1
Glyma.03G016200	0.0439286	0.0453907	0.100107	0.524899	0.696907	0.826115	3.34579	-1.30144	73.4977	4.0173e-09	2.70528e-08	AT2G45760.1	BAL,BAP2	BON association protein 2
Glyma.04G238300	0.351429	0.453907	0.2803	3.56494	3.53616	3.88498	3.34405	0.999296	390.185	2.18374e-17	5.87904e-16	AT5G24110.1	ATWRKY30,WRKY30	WRKY DNA-binding protein 30
Glyma.12G048100	2.8334	3.24543	3.38362	32.4562	30.5607	32.8883	3.33906	4.11344	2740.67	2.6767e-28	5.10227e-26
Glyma.01G241900	0.241608	0.158867	0.240257	2.16521	2.21978	2.16576	3.32697	0.271698	249.713	5.1691e-15	9.52304e-14
Glyma.03G224100	6.80894	7.12634	7.3879	71.1894	72.1944	70.778	3.32615	5.27867	5473.04	2.96582e-32	1.42408e-29	AT1G02520.1	PGP11	P-glycoprotein 11
Glyma.03G016100	0.0439286	0.068086	0.0400428	0.393674	0.74853	0.468876	3.32314	-1.62653	55.4223	5.86128e-08	3.17215e-07	AT2G45760.1	BAL,BAP2	BON association protein 2
Glyma.08G175400	1.73518	1.9518	1.86199	18.5683	18.068	18.9113	3.32285	3.32342	1942.61	2.43975e-26	3.3171e-24	AT5G56080.1	ATNAS2,NAS2	nicotianamine synthase 2
Glyma.18G032700	16.4952	16.7946	16.1172	169.805	160.934	161.829	3.31831	6.48864	8031.2	1.87358e-34	1.53008e-31	AT3G53980.2		Bifunctional inhibitor/lipid-transfer protein/seed storage 2S albumin superfamily protein
Glyma.16G144100	2.72358	2.76883	2.58276	26.8573	27.4633	25.9668	3.31347	3.85542	2613.39	4.99821e-28	9.1338e-26
Glyma.11G224900	45.3344	44.1878	45.4686	458.149	449.712	434.358	3.31333	7.93995	11690.8	1.30811e-36	2.36289e-33	AT3G53980.2		Bifunctional inhibitor/lipid-transfer protein/seed storage 2S albumin superfamily protein
Glyma.16G155200	0.0439286	0.0226953	0.0400428	0.393674	0.412982	0.334912	3.30616	-2.02552	47.6546	2.24652e-07	1.09141e-06	AT2G28320.1		Pleckstrin homology (PH) and lipid-binding START domains-containing protein
Glyma.02G010600	0.0219643	0.0226953	0.0600643	0.459286	0.335548	0.334912	3.30518	-2.02565	44.6992	3.89208e-07	1.81077e-06	AT4G01950.1	ATGPAT3,GPAT3	glycerol-3-phosphate acyltransferase 3
Glyma.01G240800	12.4538	12.3917	12.3332	125.254	120.978	121.193	3.30494	6.06473	7504.3	4.59287e-34	3.11109e-31	AT4G23180.1	CRK10,RLK4	cysteine-rich RLK (RECEPTOR-like protein kinase) 10
Glyma.12G207400	3.71197	3.72204	3.82409	34.4027	36.3424	40.569	3.30408	4.33151	2457.92	1.11792e-27	1.8518e-25	AT1G28480.1	GRX480,roxy19	Thioredoxin superfamily protein
Glyma.18G124300	0.065893	0.0226953	0.0400428	0.328062	0.438793	0.580514	3.30189	-1.82193	49.2635	1.68134e-07	8.34139e-07	AT1G19530.1
Glyma.05G033301	0.636965	0.499298	0.640685	5.70827	5.4462	6.47496	3.30175	1.67774	574.404	1.68754e-19	6.59933e-18
Glyma.08G229700	2.8334	3.63126	3.02323	31.7782	30.2509	30.3207	3.2862	4.06299	2464.16	1.08134e-27	1.79906e-25	AT3G06240.1		F-box family protein
Glyma.16G212100	17.0004	16.7719	16.7579	161.384	161.786	169.041	3.28406	6.49058	8261.32	1.28981e-34	1.08725e-31	AT1G17860.1		Kunitz family trypsin and protease inhibitor protein
Glyma.03G219800	0.0219643	0.0226953	0.0600643	0.349932	0.438793	0.334912	3.27746	-2.04753	44.2842	4.21221e-07	1.94666e-06	AT4G02020.1	EZA1,SDG10,SWN	SET domain-containing protein
Glyma.04G061300	0.417322	0.521993	0.500536	4.33041	5.08484	4.66644	3.27739	1.35034	482.537	1.52817e-18	5.10283e-17	AT1G80840.1	ATWRKY40,WRKY40	WRKY DNA-binding protein 40
Glyma.16G104800	0.0439286	0	0.0600643	0.437416	0.283925	0.379567	3.27516	-2.04774	38.9951	1.20554e-06	5.10775e-06
Glyma.17G101300	0.065893	0.0453907	0.0200214	0.393674	0.309736	0.602841	3.27478	-1.84118	45.9285	3.0881e-07	1.46207e-06	AT1G18750.1	AGL65	AGAMOUS-like 65
Glyma.07G129300	24.1827	22.9223	21.6231	219.823	217.538	224.77	3.26939	6.92174	7935.99	2.19339e-34	1.65826e-31	AT2G19570.1	AT-CDA1,CDA1,DESZ	cytidine deaminase 1
Glyma.02G016600	0.175715	0.226953	0.260278	2.27456	2.0391	2.16576	3.26862	0.267	241.843	7.59393e-15	1.36199e-13	AT4G02330.1	ATPMEPCRB	Plant invertase/pectin methylesterase inhibitor superfamily
Glyma.03G201500	0.834644	0.885119	1.04111	9.22947	9.29209	8.19417	3.26293	2.27078	847.305	1.17128e-21	6.51471e-20	AT2G35980.1	ATNHL10,NHL10,YLS9	Late embryogenesis abundant (LEA) hydroxyproline-rich glycoprotein family
Glyma.18G032500	97.8511	98.7021	99.3663	985.388	958.041	892.272	3.26031	9.02587	10693.1	4.2562e-36	5.76608e-33	AT3G53980.1		Bifunctional inhibitor/lipid-transfer protein/seed storage 2S albumin superfamily protein
Glyma.03G026600	0.395358	0.567384	0.440471	4.4179	4.23307	4.77807	3.25886	1.29345	459.386	2.83584e-18	9.00936e-17	AT2G45360.1		Protein of unknown function (DUF1442)
Glyma.08G156300	9.99377	8.26111	8.7894	86.8051	85.6938	85.6927	3.25461	5.55743	4605.1	2.89236e-31	1.13109e-28
Glyma.12G233100	0.219643	0.204258	0.200214	2.07772	1.62612	2.23274	3.24353	0.155213	203.749	5.82905e-14	9.00665e-13	AT3G14840.2		Leucine-rich repeat transmembrane protein kinase
Glyma.18G032400	6.2818	6.08235	5.50589	54.1302	53.0166	61.2219	3.23954	4.93977	2950.51	1.01535e-28	2.25236e-26	AT3G53980.1		Bifunctional inhibitor/lipid-transfer protein/seed storage 2S albumin superfamily protein
Glyma.20G138500	0.0439286	0	0.0400428	0.328062	0.258114	0.290257	3.23764	-2.31522	33.0014	4.43967e-06	1.68967e-05	AT4G21410.1	CRK29	cysteine-rich RLK (RECEPTOR-like protein kinase) 29
Glyma.11G169901	0.593037	0.521993	0.5606	4.7897	5.9108	5.24695	3.2373	1.52968	511.371	7.35122e-19	2.62081e-17	AT2G30040.1	MAPKKK14	mitogen-activated protein kinase kinase kinase 14
Glyma.18G032600	14.5843	14.8201	16.1172	165.168	143.279	121.327	3.23701	6.29849	1996.68	1.70336e-26	2.38426e-24	AT3G53980.2		Bifunctional inhibitor/lipid-transfer protein/seed storage 2S albumin superfamily protein
Glyma.13G305900	0.0219643	0.068086	0	0.306191	0.258114	0.312584	3.23689	-2.31514	31.2261	6.70688e-06	2.46929e-05	AT3G22060.1		Receptor-like protein kinase-related family protein
Glyma.06G082700	3.20679	3.44969	3.6439	31.472	33.7871	31.6603	3.22921	4.13563	2780.43	2.21532e-28	4.30941e-26	AT5G57850.1		D-aminoacid aminotransferase-like PLP-dependent enzymes superfamily protein
Glyma.06G154400	3.58018	4.58446	3.84411	36.5898	37.6588	38.1576	3.22887	4.35255	2794.45	2.07367e-28	4.0969e-26	AT5G64530.1	ANAC104,XND1	xylem NAC domain 1
Glyma.09G231800	0.0219643	0.0907814	0.0800857	0.546769	0.74853	0.602841	3.22749	-1.39711	67.0984	9.76277e-09	6.11107e-08	AT1G70710.1	ATGH9B1,CEL1,GH9B1	glycosyl hydrolase 9B1
Glyma.06G004000	0.131786	0.181563	0.260278	1.68405	1.88423	1.94249	3.22703	0.0400351	191.895	1.17841e-13	1.73393e-12	AT4G34960.1		Cyclophilin-like peptidyl-prolyl cis-trans isomerase family protein
Glyma.18G093900	0.285536	0.181563	0.240257	2.27456	2.24559	2.18809	3.22603	0.315565	246.961	5.90597e-15	1.07915e-13	AT3G07040.1	RPM1,RPS3	NB-ARC domain-containing disease resistance protein
Glyma.07G012900	0	0.0453907	0.0600643	0.262449	0.335548	0.468876	3.21539	-2.09272	35.1255	2.75537e-06	1.09273e-05
Glyma.13G045700	0.263572	0.068086	0.14015	1.33412	1.57449	1.56292	3.21447	-0.248535	136.598	5.77713e-12	6.51633e-11	AT3G02570.1	MEE31,PMI1	Mannose-6-phosphate isomerase, type I
Glyma.13G108800	2.74554	2.88231	2.72291	25.1077	25.7598	26.3464	3.20879	3.81011	2469.02	1.05373e-27	1.76084e-25	AT2G31670.1		Stress responsive alpha-beta barrel domain protein
Glyma.18G032800	81.6414	80.5231	82.6084	779.956	776.664	704.386	3.20717	8.70374	9065.32	3.77914e-35	3.77248e-32	AT3G53980.1		Bifunctional inhibitor/lipid-transfer protein/seed storage 2S albumin superfamily protein
Glyma.10G017200	0.922502	0.862423	0.720771	8.07032	7.79503	7.16711	3.20203	2.0659	743.664	6.25756e-21	3.09073e-19	AT4G02330.1	ATPMEPCRB	Plant invertase/pectin methylesterase inhibitor superfamily
Glyma.04G230000	0.0219643	0.0226953	0.0400428	0.28432	0.232302	0.334912	3.19927	-2.3422	34.797	2.96297e-06	1.16943e-05
Glyma.11G246600	0.0439286	0.0453907	0.0400428	0.393674	0.387171	0.468876	3.19885	-1.90001	51.2092	1.19418e-07	6.09429e-07	AT4G27670.1	HSP21	heat shock protein 21
Glyma.02G006200	1.71322	1.9518	2.08223	16.1625	17.5517	19.1793	3.1967	3.26357	1350.87	2.79431e-24	2.47656e-22	AT3G23240.1	ATERF1,ERF1	ethylene response factor 1
Glyma.10G215700	10.6088	10.7122	11.2721	104.302	101.258	93.5073	3.19608	5.77614	4753.05	1.90626e-31	7.69256e-29	AT5G54160.1	ATOMT1,OMT1	O-methyltransferase 1
Glyma.10G029600	0.175715	0.29504	0.380407	2.75572	2.47789	2.67929	3.19338	0.553991	256.529	3.73735e-15	7.03567e-14	AT3G22830.1	AT-HSFA6B,HSFA6B	heat shock transcription factor A6B
Glyma.08G106700	0.285536	0.476602	0.320343	3.215	3.30386	3.32679	3.18429	0.85776	335.448	1.41931e-16	3.36283e-15	AT5G48570.1	ATFKBP65,FKBP65,ROF2	FKBP-type peptidyl-prolyl cis-trans isomerase family protein
Glyma.12G027100	0.065893	0.068086	0.0800857	0.699865	0.800153	0.535859	3.18394	-1.30133	74.917	3.32511e-09	2.28208e-08	AT5G17680.1		disease resistance protein (TIR-NBS-LRR class), putative
Glyma.12G150500	37.7347	38.4459	39.5823	341.709	343.73	363.602	3.17934	7.59648	9306.53	2.67066e-35	2.97959e-32	AT4G27450.1		Aluminium induced protein with YGL and LRDR motifs
Glyma.10G188900	0.0439286	0.0453907	0.0400428	0.328062	0.516227	0.401894	3.1741	-1.92002	47.4514	2.33133e-07	1.12957e-06
Glyma.13G046300	15.2213	12.4144	13.4344	118.212	120.229	132.022	3.17278	6.0897	3792.19	3.73827e-30	1.11657e-27	AT3G02550.1	LBD41	LOB domain-containing protein 41
Glyma.20G037900	1.58143	1.56598	1.92206	0.218708	0.18068	0.156292	-3.17255	0.0204283	175.379	3.35982e-13	4.59935e-12	AT5G56030.2	AtHsp90.2,ERD8,HSP81-2,HSP90.2	heat shock protein 81-2
Glyma.04G228900	0.241608	0.226953	0.220236	1.9465	2.19397	2.12111	3.16732	0.22191	231.96	1.25129e-14	2.16341e-13	AT5G54165.1
Glyma.14G089048	0.175715	0.158867	0.120129	1.24663	1.368	1.49594	3.16203	-0.354654	150.264	1.97474e-12	2.39781e-11
Glyma.04G131100	0.219643	0.226953	0.240257	0.0218708	0.0516227	0	-3.15766	-2.51597	25.1015	3.10759e-05	0.000101098	AT1G75280.1		NmrA-like negative transcriptional regulator family protein
Glyma.17G086400	0.065893	0.068086	0.0400428	0.503028	0.412982	0.669823	3.15615	-1.59417	57.8312	3.96733e-08	2.21867e-07	AT3G01570.1		Oleosin family protein
Glyma.03G150400	0.900537	0.521993	0.660707	6.7362	6.22054	5.67117	3.15443	1.76807	506.593	8.27595e-19	2.93668e-17
Glyma.20G155100	0.131786	0.113477	0.0600643	0.721736	1.03245	1.00474	3.15179	-0.899252	92.0758	4.0932e-10	3.31555e-09	AT4G25470.1	ATCBF2,CBF2,DREB1C,FTQ4	C-repeat/DRE binding factor 2
Glyma.13G077800	10.3013	9.80439	10.5513	89.8889	92.3531	89.868	3.14782	5.64378	5654.91	1.92661e-32	9.74428e-30	AT4G08290.1		nodulin MtN21 /EamA-like transporter family protein
Glyma.13G360600	9.75216	10.4626	10.4312	88.0517	89.2815	94.3558	3.1476	5.64227	5082.65	7.8732e-32	3.59824e-29	AT1G80440.1		Galactose oxidase/kelch repeat superfamily protein
Glyma.18G009800	0.702858	0.476602	0.680728	5.55518	5.26552	5.67117	3.13702	1.5979	531.902	4.4699e-19	1.64458e-17	AT3G48140.1		B12D protein
Glyma.06G235900	0.81268	0.930509	0.740793	6.93304	8.13058	6.74289	3.13054	1.9884	628.657	5.3557e-20	2.275e-18	AT5G53970.1		Tyrosine transaminase family protein
Glyma.05G236167	1.42768	1.38442	1.52163	13.1006	12.3378	12.615	3.13036	2.7973	1296.08	4.78811e-24	3.98306e-22	AT1G14870.1	PCR2	PLANT CADMIUM RESISTANCE 2
Glyma.18G032300	19.3506	20.2896	17.5388	170.461	161.889	165.156	3.12381	6.52247	5809.34	1.35009e-32	7.21307e-30	AT3G53980.2		Bifunctional inhibitor/lipid-transfer protein/seed storage 2S albumin superfamily protein
Glyma.15G024600	9.37877	8.37458	8.80943	76.0666	77.3567	77.7888	3.1208	5.4106	4952.71	1.10793e-31	4.77579e-29	AT3G13790.1	ATBFRUCT1,ATCWINV1	Glycosyl hydrolases family 32 protein
Glyma.13G236000	0.0439286	0.0907814	0.0400428	0.437416	0.516227	0.602841	3.11554	-1.62682	56.8116	4.67334e-08	2.57441e-07
Glyma.14G089054	3.66804	3.20004	2.96317	27.6009	26.9471	30.3653	3.11428	3.95989	1955.03	2.24456e-26	3.07376e-24	AT1G10140.1		Uncharacterised conserved protein UCP031279
Glyma.17G260700	0.307501	0.272344	0.180193	2.01211	2.16816	2.38904	3.11116	0.298231	217.747	2.65657e-14	4.36808e-13	AT5G42200.1		RING/U-box superfamily protein
Glyma.04G218700	0.0439286	0.0226953	0.120129	0.415545	0.955021	0.401894	3.10204	-1.49948	41.2592	7.60669e-07	3.34389e-06	AT5G64810.1	ATWRKY51,WRKY51	WRKY DNA-binding protein 51
Glyma.14G045700	0.175715	0.113477	0.240257	1.50908	1.54868	1.60758	3.09866	-0.174059	160.633	9.23336e-13	1.1889e-11
Glyma.02G170600	1.6034	1.67946	1.74186	0.131225	0.232302	0.223274	-3.09688	0.010141	172.661	4.02481e-13	5.44872e-12	AT3G09660.1	MCM8	minichromosome maintenance 8
Glyma.04G229800	0.15375	0.136172	0.120129	1.18102	1.26476	1.11637	3.0947	-0.545473	131.847	8.57145e-12	9.37546e-11	AT4G27670.1	HSP21	heat shock protein 21
Glyma.14G061300	1.95482	1.56598	1.44154	14.1723	14.6867	13.3965	3.09084	2.94906	1173.89	1.73268e-23	1.3015e-21	AT2G29670.1		Tetratricopeptide repeat (TPR)-like superfamily protein
Glyma.13G303900	0.15375	0.29504	0.260278	1.90276	2.09072	2.07645	3.07976	0.189136	201.938	6.47532e-14	9.92437e-13	AT4G27280.1		Calcium-binding EF-hand family protein
Glyma.05G191100	28.3999	27.4614	27.9499	231.13	236.819	240.4	3.07894	7.03842	8890.04	4.892e-35	4.6392e-32	AT1G08490.1	ATCPNIFS,ATNFS2,ATSUFS,CPNIFS,SUFS	chloroplastic NIFS-like cysteine desulfurase
Glyma.18G033302	0.175715	0.158867	0.100107	1.11541	1.31638	1.27266	3.07741	-0.491498	129.447	1.05103e-11	1.12879e-10	AT5G02020.1
Glyma.03G220000	1.2959	0.998595	1.02109	9.22947	8.98236	9.75709	3.07656	2.36038	853.825	1.06124e-21	5.97269e-20	AT1G02570.1
Glyma.12G200600	2.06465	1.56598	2.18233	16.0531	15.5126	17.661	3.07442	3.17567	1192.77	1.40852e-23	1.08157e-21	AT4G10270.1		Wound-responsive family protein
Glyma.05G114100	0.131786	0.0907814	0.14015	1.07167	1.29057	0.803788	3.07391	-0.711479	99.3948	1.8364e-10	1.58933e-09
Glyma.16G084700	0.439287	0.363126	0.640685	4.22106	4.02657	4.08592	3.07154	1.19059	376.885	3.36058e-17	8.78544e-16	AT3G25250.1	AGC2,AGC2-1,AtOXI1,OXI1	AGC (cAMP-dependent, cGMP-dependent and protein kinase C) kinase family protein
Glyma.19G190000	35.7799	36.0175	34.8573	286.682	296.289	312.004	3.06925	7.37809	7955.93	2.12183e-34	1.6426e-31	AT3G10040.1		sequence-specific DNA binding transcription factors
Glyma.07G184950	2.32822	2.47379	2.70289	23.7079	19.6425	19.6482	3.06746	3.53445	1274.97	5.92775e-24	4.83564e-22
Glyma.20G185000	0.219643	0.272344	0.400428	3.04004	2.32302	2.23274	3.06713	0.512855	209.17	4.27584e-14	6.78643e-13	AT3G25655.1	IDL1	inflorescence deficient in abscission (IDA)-like 1
Glyma.18G060900	0.395358	0.63547	0.780835	4.50538	5.54945	5.35859	3.06679	1.50085	379.314	3.10289e-17	8.1624e-16	AT2G30040.1	MAPKKK14	mitogen-activated protein kinase kinase kinase 14
Glyma.03G068200	0.373394	0.249649	0.400428	0.0656123	0.0516227	0	-3.06262	-2.04841	32.2468	5.28225e-06	1.98663e-05	AT1G73330.1	ATDR4,DR4	drought-repressed 4
Glyma.03G088800	2.70161	3.10926	3.26349	24.2328	25.3726	26.4134	3.06236	3.80293	1975.05	1.96434e-26	2.71947e-24	AT3G25250.1	AGC2,AGC2-1,AtOXI1,OXI1	AGC (cAMP-dependent, cGMP-dependent and protein kinase C) kinase family protein
Glyma.14G010600	2.2184	1.9291	1.94208	15.2877	17.2678	18.3085	3.06036	3.22064	1238	8.68735e-24	6.92305e-22	AT3G13310.1		Chaperone DnaJ-domain superfamily protein
Glyma.13G095300	15.9022	15.6825	17.1784	139.011	135.071	132.826	3.05886	6.23747	6190.63	5.83326e-33	3.20685e-30	AT4G25810.1	XTH23,XTR6	xyloglucan endotransglycosylase 6
Glyma.12G218600	0.109822	0.113477	0.0600643	0.677994	0.74853	0.96008	3.05819	-1.06952	81.2853	1.46935e-09	1.07517e-08
Glyma.11G039400	1.42768	1.58867	1.34144	10.7604	12.4153	13.0616	3.0561	2.73121	930.287	3.51383e-22	2.15331e-20	AT4G17090.1	BAM3,BMY8,CT-BMY	chloroplast beta-amylase
Glyma.19G046300	7.92912	8.05685	8.00857	62.0474	67.8065	69.6393	3.05459	5.203	3737.75	4.52232e-30	1.31958e-27	AT3G02550.1	LBD41	LOB domain-containing protein 41
Glyma.18G146500	0.219643	0.136172	0.340364	2.14334	2.11653	1.69689	3.05304	0.165204	170.623	4.61616e-13	6.19182e-12
Glyma.02G013100	0.307501	0.34043	0.360386	3.01817	2.76182	2.65697	3.05279	0.65676	294.873	6.89649e-16	1.45822e-14	AT3G62550.1		Adenine nucleotide alpha hydrolases-like superfamily protein
Glyma.01G141900	1.44965	1.4525	1.60171	12.5101	12.725	12.2801	3.05196	2.78287	1256.89	7.13642e-24	5.78431e-22	AT2G45380.1
Glyma.05G041202	0.0439286	0.0907814	0.0200214	0.349932	0.438793	0.513531	3.04135	-1.841	44.3209	4.18278e-07	1.93424e-06	AT5G50160.1	ATFRO8,FRO8	ferric reduction oxidase 8
Glyma.01G238800	11.07	11.7108	11.5724	97.1281	92.7145	92.391	3.03826	5.70951	5315.09	4.36476e-32	2.04405e-29	AT5G26340.1	ATSTP13,MSS1,STP13	Major facilitator superfamily protein
Glyma.13G001500	1.14214	0.9759	1.34144	9.44817	8.64681	10.4716	3.03746	2.39803	736.892	7.03591e-21	3.43492e-19	AT4G24120.1	ATYSL1,YSL1	YELLOW STRIPE like 1
Glyma.01G180366	1.66929	1.54328	1.48159	13.3193	12.0797	12.7936	3.02642	2.81557	1192.55	1.41192e-23	1.08199e-21	AT5G66590.1		CAP (Cysteine-rich secretory proteins, Antigen 5, and Pathogenesis-related 1 protein) superfamily protein
Glyma.17G125400	0.549108	0.748947	0.780835	5.62079	5.31714	6.07306	3.02601	1.65544	510.619	7.48899e-19	2.66742e-17	AT4G13310.1	CYP71A20	cytochrome P450, family 71, subfamily A, polypeptide 20
Glyma.19G076800	6.5234	6.67243	6.68715	55.1362	55.417	51.3531	3.02423	4.90344	3804.68	3.5799e-30	1.08637e-27	AT5G40780.1	LHT1	lysine histidine transporter 1
Glyma.13G093332	1.05429	1.13477	1.30139	10.6511	8.95655	8.88632	3.02395	2.39514	740.939	6.55903e-21	3.22703e-19	AT5G11210.1	ATGLR2.5,GLR2.5	glutamate receptor 2.5
Glyma.16G118800	13.9913	14.1165	14.8159	117.009	115.248	116.884	3.02273	6.01957	6390.94	3.8309e-33	2.20178e-30	AT4G35640.1	ATSERAT3;2,SERAT3;2	serine acetyltransferase 3;2
Glyma.07G076400	0.131786	0.0907814	0.160171	0.896702	0.980832	1.31732	3.02179	-0.677067	100.873	1.57098e-10	1.37499e-09	AT2G45760.1	BAL,BAP2	BON association protein 2
Glyma.17G147400	346.136	332.056	340.805	2739.75	2739.21	2780.53	3.01886	10.5941	16664.5	1.20075e-38	3.59375e-35	AT4G17030.1	AT-EXPR,ATEXLB1,ATEXPR1,ATHEXP BETA 3.1,EXLB1,EXPR	expansin-like B1
Glyma.04G005400	0.0219643	0.0226953	0.100107	0.328062	0.56785	0.401894	3.01872	-1.86032	39.5096	1.08421e-06	4.63512e-06	AT2G21140.1	ATPRP2,PRP2	proline-rich protein 2
Glyma.20G152500	0.219643	0.272344	0.200214	1.68405	1.72936	2.21042	3.01871	0.0963225	177.762	2.87339e-13	3.96783e-12	AT1G68530.1	CER6,CUT1,G2,KCS6,POP1	3-ketoacyl-CoA synthase 6
Glyma.19G198700	0.0439286	0.0226953	0.0800857	0.437416	0.464605	0.379567	3.01678	-1.86045	46.0999	2.99101e-07	1.42036e-06	AT2G35980.1	ATNHL10,NHL10,YLS9	Late embryogenesis abundant (LEA) hydroxyproline-rich glycoprotein family
Glyma.04G005500	1.49357	1.9291	2.16231	14.719	14.093	16.4777	3.01397	3.06281	1014.85	1.14213e-22	7.61414e-21	AT2G21180.1
Glyma.06G092900	163.217	165.404	162.734	1341.33	1308.38	1299.52	3.00679	9.53033	14597.4	6.92992e-38	1.87766e-34	AT1G09890.1		Rhamnogalacturonate lyase family protein
Glyma.05G131000	0.065893	0.136172	0.160171	1.02793	0.74853	1.18335	3.00314	-0.765902	89.737	5.3444e-10	4.25187e-09
Glyma.05G068000	1.12018	0.794337	0.70075	6.80181	7.30462	6.8322	3.00193	1.94894	571.508	1.79933e-19	7.00042e-18	AT4G17090.1	BAM3,BMY8,CT-BMY	chloroplast beta-amylase
Glyma.01G202100	1.14214	1.15746	1.28137	0.131225	0.18068	0.133965	-3.00035	-0.442232	125.33	1.50228e-11	1.56598e-10	AT4G38400.1	ATEXLA2,ATEXPL2,ATHEXP BETA 2.2,EXLA2,EXPL2	expansin-like A2
Glyma.08G200600	0.0439286	0.136172	0.0200214	0.437416	0.593662	0.580514	2.99565	-1.57778	48.5782	1.90075e-07	9.34801e-07	AT2G19860.1	ATHXK2,HXK2	hexokinase 2
Glyma.07G208750	28.4438	27.189	27.5094	215.34	219.526	226.691	2.99211	6.94912	7852.43	2.52267e-34	1.84024e-31	AT4G02750.1		Tetratricopeptide repeat (TPR)-like superfamily protein
Glyma.10G273000	0	0.136172	0.120129	0.896702	0.593662	0.602841	2.99139	-1.22434	51.683	1.10018e-07	5.64876e-07	AT1G68320.1	AtMYB62,BW62B,BW62C,MYB62	myb domain protein 62
Glyma.05G082700	0.0878573	0.181563	0.0200214	0.721736	0.825964	0.736806	2.98715	-1.12686	64.8893	1.34574e-08	8.19949e-08	AT5G66920.1	sks17	SKU5 similar 17
Glyma.20G098500	0.0878573	0.068086	0.0200214	0.415545	0.516227	0.491204	2.98134	-1.7299	48.6194	1.88672e-07	9.28382e-07	AT2G39470.1	PPL2	PsbP-like protein 2
Glyma.10G285400	0.263572	0.385821	0.260278	2.12147	2.5037	2.56766	2.97855	0.436054	223.953	1.9022e-14	3.20979e-13
Glyma.06G111300	0.483215	0.408516	0.360386	3.06191	3.76846	3.08119	2.97442	0.881791	297.914	6.0846e-16	1.30032e-14	AT1G21910.1		Integrase-type DNA-binding superfamily protein
Glyma.14G096800	0.483215	0.363126	0.440471	2.8432	3.4071	3.86265	2.96115	0.9188	280.505	1.2671e-15	2.57444e-14	AT2G26150.1	ATHSFA2,HSFA2	heat shock transcription factor A2
Glyma.13G122766	2.5259	2.81422	2.64283	0.349932	0.258114	0.401894	-2.95608	0.665192	256.113	3.81115e-15	7.15208e-14
Glyma.19G067700	0.109822	0.0907814	0.0800857	0.699865	0.56785	0.937753	2.95565	-1.15092	71.5336	5.24273e-09	3.45805e-08
Glyma.07G076300	0.109822	0.0453907	0.0200214	0.503028	0.361359	0.513531	2.95551	-1.74804	44.2422	4.24617e-07	1.9614e-06	AT2G45760.1	BAL,BAP2	BON association protein 2
Glyma.20G008400	10.3891	10.0994	10.2109	76.2634	75.7822	85.0229	2.94922	5.46716	3671.08	5.73159e-30	1.63471e-27
Glyma.03G039218	0.0439286	0.0226953	0.0400428	0.28432	0.283925	0.312584	2.94187	-2.2887	33.6323	3.8461e-06	1.48161e-05	AT3G14470.1		NB-ARC domain-containing disease resistance protein
Glyma.10G291700	0.0219643	0.0226953	0.0600643	0.306191	0.258114	0.312584	2.94171	-2.28876	32.2539	5.2736e-06	1.98357e-05	AT5G04530.1	KCS19	3-ketoacyl-CoA synthase 19
Glyma.07G011900	17.7691	17.0442	18.0393	135.643	137.42	133.206	2.9411	6.24825	6560.41	2.71154e-33	1.60714e-30	AT1G17710.1		Pyridoxal phosphate phosphatase-related protein
Glyma.19G033500	4.28304	4.8795	5.14551	37.7052	35.7746	36.3714	2.93803	4.35231	2636.31	4.45668e-28	8.20656e-26	AT5G60920.1	COB	COBRA-like extracellular glycosyl-phosphatidyl inositol-anchored protein family
Glyma.01G133100	0.131786	0.113477	0.120129	0.918573	0.903398	1.02706	2.93658	-0.821516	102.058	1.38796e-10	1.22555e-09	AT5G66910.1		Disease resistance protein (CC-NBS-LRR class) family
Glyma.13G035200	0.065893	0.113477	0.0200214	0.546769	0.542039	0.446549	2.93126	-1.62678	49.3067	1.66845e-07	8.2861e-07	AT1G77120.1	ADH,ADH1,ATADH,ATADH1	alcohol dehydrogenase 1
Glyma.18G033200	182.348	173.892	179.973	1359.88	1363.31	1362.64	2.92964	9.58816	13562.5	1.83374e-37	4.63728e-34	AT3G53980.1		Bifunctional inhibitor/lipid-transfer protein/seed storage 2S albumin superfamily protein
Glyma.16G187250	0.549108	0.817033	0.640685	0.0874831	0.154868	0.0223274	-2.92855	-1.21286	56.0422	5.29529e-08	2.89016e-07	AT3G54040.1		PAR1 protein
Glyma.08G091400	0.197679	0.113477	0.0600643	0.765477	1.08408	1.00474	2.92656	-0.830724	81.9204	1.35807e-09	1.00077e-08	AT5G17330.1	GAD,GAD1	glutamate decarboxylase
Glyma.17G154300	0.175715	0.113477	0.0600643	0.634252	0.955021	1.09404	2.9264	-0.909388	72.7884	4.42e-09	2.95391e-08	AT4G17970.1	ALMT12,ATALMT12	aluminum-activated, malate transporter 12
Glyma.05G230300	1.25197	0.862423	1.06114	9.38256	7.22718	7.3234	2.91303	2.16056	493.295	1.15752e-18	4.00259e-17	AT3G24630.1
Glyma.13G279200	31.0795	30.3891	32.6349	233.099	237.258	238.278	2.91157	7.05785	7746.84	3.01682e-34	2.15919e-31	AT4G27450.1		Aluminium induced protein with YGL and LRDR motifs
Glyma.14G053600	3.16286	2.83692	2.58276	21.2365	21.2169	21.9256	2.90994	3.58121	1732.89	1.08653e-25	1.26817e-23	AT5G05340.1		Peroxidase superfamily protein
Glyma.10G022300	0.307501	0.385821	0.320343	2.69011	2.21978	2.70162	2.90938	0.535344	240.197	8.24194e-15	1.46849e-13	AT3G62990.1
Glyma.06G192300	0.0878573	0.0453907	0.0400428	0.524899	0.387171	0.424221	2.90761	-1.78456	46.6841	2.68401e-07	1.28649e-06	AT3G47710.1	BHLH161,BNQ3	BANQUO 3
Glyma.17G136150	0.0878573	0.0226953	0	0.262449	0.258114	0.334912	2.903	-2.31515	25.5419	2.76575e-05	9.06848e-05
Glyma.06G164100	0.351429	0.158867	0.220236	1.53095	2.14234	1.87551	2.90031	0.076522	147.974	2.34985e-12	2.82795e-11
Glyma.12G137700	1.07625	1.20285	0.941007	8.09219	8.51775	7.41271	2.90015	2.15753	674.255	2.1922e-20	1.00068e-18	AT5G48150.1	PAT1	GRAS family transcription factor
Glyma.01G121209	1.42768	1.18016	1.24133	9.18573	9.29209	10.1813	2.8948	2.41612	827.934	1.57714e-21	8.57102e-20	AT5G05600.1		2-oxoglutarate (2OG) and Fe(II)-dependent oxygenase superfamily protein
Glyma.12G018300	1.49357	1.40711	1.46156	0.153095	0.232302	0.200947	-2.89251	-0.164833	145.824	2.77247e-12	3.29062e-11	AT4G13780.1		methionine--tRNA ligase, putative / methionyl-tRNA synthetase, putative / MetRS, putative
Glyma.12G176100	0.922502	1.02129	1.08116	7.108	7.61436	7.81461	2.89011	2.06937	686.7	1.73539e-20	8.02786e-19
Glyma.10G013700	10.3672	10.803	10.7315	79.9596	80.0927	76.5162	2.88988	5.47003	4693.61	2.25033e-31	8.98547e-29	AT3G62550.1		Adenine nucleotide alpha hydrolases-like superfamily protein
Glyma.07G264100	2.92126	2.56457	2.5227	18.3058	19.5134	21.5013	2.88937	3.46498	1339.01	3.13412e-24	2.72676e-22	AT4G03965.1		RING/U-box superfamily protein
Glyma.08G260500	1.18607	1.08938	1.22131	8.63896	8.07896	9.22123	2.88791	2.2761	760.538	4.69328e-21	2.37374e-19	AT1G13340.1		Regulator of Vps4 activity in the MVB pathway protein
Glyma.08G091500	2.02072	2.54188	2.40257	16.7749	17.8098	17.0358	2.88666	3.26231	1399.93	1.75644e-24	1.62903e-22	AT5G17330.1	GAD,GAD1	glutamate decarboxylase
Glyma.13G251900	0.131786	0.158867	0.100107	1.15915	1.16151	0.602841	2.88094	-0.793026	73.8837	3.81485e-09	2.5827e-08	AT3G28450.1		Leucine-rich repeat protein kinase family protein
Glyma.03G038300	0.0439286	0.068086	0.0200214	0.328062	0.387171	0.290257	2.87347	-2.13916	34.7999	2.96111e-06	1.16882e-05	AT5G05340.1		Peroxidase superfamily protein
Glyma.12G002600	0.109822	0.204258	0.220236	1.2685	1.54868	1.18335	2.86771	-0.368364	119.433	2.54979e-11	2.55268e-10
Glyma.09G006200	0.0219643	0	0.160171	0.459286	0.56785	0.446549	2.86753	-1.67756	34.6452	3.06457e-06	1.20602e-05	AT1G11925.1		Stigma-specific Stig1 family protein
Glyma.17G122000	0.0219643	0.0226953	0.0600643	0.28432	0.309736	0.245602	2.86546	-2.34213	29.7261	9.60447e-06	3.43899e-05	AT3G18570.1		Oleosin family protein
Glyma.20G028350	0.702858	0.590079	0.460493	0.0656123	0.103245	0.0669823	-2.86422	-1.38424	55.9308	5.39251e-08	2.93815e-07	AT3G15810.1		Protein of unknown function (DUF567)
Glyma.13G031800	0.0439286	0.0226953	0.0400428	0.262449	0.232302	0.334912	2.86411	-2.3422	30.1394	8.691e-06	3.13738e-05	AT1G11050.1		Protein kinase superfamily protein
Glyma.20G008300	0.81268	1.15746	1.14122	7.80787	7.53692	7.34573	2.86093	2.08446	626.348	5.61264e-20	2.37876e-18	AT2G15960.1
Glyma.13G103100	2.61375	2.60997	2.58276	18.2184	19.6166	18.956	2.86043	3.40352	1655.92	1.9667e-25	2.18777e-23	AT4G25810.1	XTH23,XTR6	xyloglucan endotransglycosylase 6
Glyma.10G180500	3.07501	2.88231	3.0833	22.5269	22.2236	20.9431	2.85827	3.61585	1807.97	6.24192e-26	7.71254e-24	AT1G03220.1		Eukaryotic aspartyl protease family protein
Glyma.03G057100	0.768751	0.862423	0.800857	5.64266	5.75594	6.20703	2.85354	1.72269	545.544	3.24408e-19	1.21001e-17	AT5G05600.1		2-oxoglutarate (2OG) and Fe(II)-dependent oxygenase superfamily protein
Glyma.13G085800	0.988395	0.930509	0.860921	6.69246	6.09148	7.25642	2.85298	1.91217	567.232	1.97922e-19	7.63762e-18
Glyma.06G020400	2.02072	2.20145	2.16231	14.7628	16.2354	15.1603	2.8498	3.10429	1319.71	3.78554e-24	3.21246e-22	AT1G76100.1	PETE1	plastocyanin 1
Glyma.02G255200	0.0878573	0.204258	0.300321	1.50908	1.39381	1.45128	2.8408	-0.236228	120.101	2.39884e-11	2.41047e-10	AT2G29670.1		Tetratricopeptide repeat (TPR)-like superfamily protein
Glyma.09G210900	6.54537	6.55896	5.9864	45.1194	45.0667	46.2625	2.83959	4.67854	3378	1.71342e-29	4.45173e-27	AT1G32060.1	PRK	phosphoribulokinase
Glyma.17G114200	0.131786	0.204258	0.14015	1.0498	1.03245	1.33965	2.83733	-0.561502	106.648	8.6819e-11	7.97603e-10
Glyma.11G251000	0.0439286	0.0907814	0.0400428	0.437416	0.438793	0.401894	2.83247	-1.84105	44.3276	4.17748e-07	1.93202e-06	AT1G27930.1		Protein of unknown function (DUF579)
Glyma.01G212100	2.2184	2.13336	2.18233	14.3254	15.8482	16.4107	2.83062	3.12145	1226.61	9.79612e-24	7.72607e-22	AT3G60780.1		Protein of unknown function (DUF1442)
Glyma.18G298000	0.109822	0.204258	0.300321	1.18102	1.93585	1.3843	2.81865	-0.210425	103.122	1.24299e-10	1.1102e-09	AT5G16080.1	AtCXE17,CXE17	carboxyesterase 17
Glyma.12G048000	20.295	18.3151	20.1816	136.408	131.432	147.004	2.81794	6.29454	4163.83	1.09104e-30	3.79692e-28	AT2G15960.1
Glyma.13G157400	3.88769	4.06247	3.88416	26.0044	27.2826	30.0527	2.8164	3.96666	1803.26	6.45846e-26	7.90287e-24	AT5G25240.1
Glyma.09G286500	1.73518	2.04258	1.84197	0.131225	0.438793	0.245602	-2.81558	0.190289	136.351	5.89486e-12	6.6353e-11	AT2G47300.2		ribonuclease Ps
Glyma.13G119000	6.32573	7.14903	5.78619	46.3879	45.4796	42.9357	2.81131	4.66419	2508.21	8.56986e-28	1.47764e-25	AT1G02520.1	PGP11	P-glycoprotein 11
Glyma.15G005600	0.065893	0.0453907	0.0600643	0.328062	0.516227	0.424221	2.80802	-1.86034	42.2061	6.30371e-07	2.81382e-06	AT5G11090.1		serine-rich protein-related
Glyma.10G191700	0.109822	0.0453907	0.120129	0.677994	0.593662	0.714478	2.79931	-1.2754	64.2646	1.47571e-08	8.93221e-08	AT4G11290.1		Peroxidase superfamily protein
Glyma.20G028300	0.571072	0.590079	0.660707	0.109354	0.0774341	0.0669823	-2.79913	-1.31613	61.326	2.29716e-08	1.34164e-07	AT4G02210.1
Glyma.09G040400	16.7807	17.0669	17.5388	113.291	117.7	126.418	2.79733	6.08053	4411.68	5.0923e-31	1.91254e-28	AT1G24020.1	MLP423	MLP-like protein 423
Glyma.05G224400	14.6941	13.7307	15.8369	102.858	101.31	104.024	2.79699	5.86579	4370.27	5.76621e-31	2.14441e-28	AT2G19810.1		CCCH-type zinc finger family protein
Glyma.10G275200	0.505179	0.63547	0.360386	3.82739	3.09736	3.34912	2.7895	0.971471	266.751	2.33116e-15	4.51854e-14	AT4G39670.1		Glycolipid transfer protein (GLTP) family protein
Glyma.19G052700	0.0878573	0.0453907	0.0800857	0.393674	0.438793	0.692151	2.78519	-1.61048	45.5826	3.29451e-07	1.55108e-06
Glyma.08G021800	1.55947	1.33903	1.64176	9.68875	10.944	10.8288	2.78315	2.56054	828.981	1.55173e-21	8.44499e-20	AT5G41810.1
Glyma.10G287000	0.373394	0.317735	0.42045	2.3183	2.86506	2.56766	2.7784	0.561758	228.984	1.45976e-14	2.50331e-13
Glyma.10G201700	38.789	40.1708	41.7647	280.077	276.388	271.569	2.77725	7.29995	7397.43	5.5511e-34	3.63051e-31	AT5G03760.1	ATCSLA09,ATCSLA9,CSLA09,CSLA9,RAT4	Nucleotide-diphospho-sugar transferases superfamily protein
Glyma.18G188000	0.439287	0.521993	0.520557	3.52119	3.32967	3.34912	2.77595	0.957812	324.327	2.14905e-16	4.93164e-15	AT3G55610.1	P5CS2	delta 1-pyrroline-5-carboxylate synthase 2
Glyma.11G159021	4.63447	4.49368	5.06542	33.1998	32.5998	31.504	2.77319	4.19623	2421.05	1.36309e-27	2.21915e-25	AT1G01550.2	BPS1	Protein of unknown function (DUF793)
Glyma.08G261200	4.59054	4.22133	4.80514	30.7503	31.6964	30.8565	2.77203	4.1348	2387.89	1.63339e-27	2.6254e-25	AT3G25900.1	ATHMT-1,HMT-1	Homocysteine S-methyltransferase family protein
Glyma.11G140800	62.2689	58.1455	61.2455	413.095	404.258	422.547	2.77062	7.88493	8024.03	1.8958e-34	1.53008e-31	AT2G28790.1		Pathogenesis-related thaumatin superfamily protein
Glyma.13G152814	11.9047	12.4144	12.0529	89.9326	81.4865	76.2259	2.76792	5.55285	2844.6	1.64153e-28	3.38414e-26	AT2G18950.1	ATHPT,HPT1,TPT1,VTE2	homogentisate phytyltransferase 1
Glyma.13G224400	1.42768	1.4752	1.62174	10.8916	10.3504	9.62313	2.76455	2.53858	847.969	1.15953e-21	6.4588e-20	AT1G60500.1	DRP4C	Dynamin related protein 4C
Glyma.08G302600	0.439287	0.431212	0.400428	2.82133	3.20061	2.67929	2.76443	0.727166	264.475	2.58577e-15	4.97899e-14	AT2G13360.1	AGT,AGT1,SGAT	alanine:glyoxylate aminotransferase
Glyma.01G118000	8.50019	7.12634	8.62923	55.2893	54.7717	54.1217	2.75485	4.95746	2908.38	1.22665e-28	2.61407e-26	AT5G01320.1		Thiamine pyrophosphate dependent pyruvate decarboxylase family protein
Glyma.14G121200	121.704	115.86	121.25	799.421	805.986	816.336	2.75452	8.85433	10468.9	5.63341e-36	7.36869e-33	AT1G77120.1	ADH,ADH1,ATADH,ATADH1	alcohol dehydrogenase 1
Glyma.07G124400	0.81268	0.590079	0.680728	5.00841	4.72348	4.37618	2.75347	1.41964	394.837	1.88422e-17	5.13834e-16	AT3G13610.1		2-oxoglutarate (2OG) and Fe(II)-dependent oxygenase superfamily protein
Glyma.08G056600	0.15375	0.136172	0.14015	1.07167	0.877587	0.982408	2.75213	-0.756643	96.5124	2.50351e-10	2.11599e-09	AT1G73480.1		alpha/beta-Hydrolases superfamily protein
Glyma.18G255500	0.0219643	0.0453907	0.100107	0.415545	0.309736	0.468876	2.75158	-1.90018	36.6405	1.98115e-06	8.05909e-06
Glyma.13G102800	0.461251	0.544688	0.480514	3.08378	3.43291	3.50541	2.74712	0.932923	304.938	4.57642e-16	9.99345e-15	AT5G06710.1	HAT14	homeobox from Arabidopsis thaliana
Glyma.06G192100	3.11893	2.11067	3.0833	18.8526	18.8939	18.2192	2.74189	3.39915	1083.57	4.89158e-23	3.44253e-21	AT1G16390.1	3-Oct,ATOCT3	organic cation/carnitine transporter 3
Glyma.11G078000	4.81019	4.9022	4.50482	34.5121	31.6964	28.6238	2.73962	4.16418	1627.66	2.46229e-25	2.68397e-23	AT1G11000.1	ATMLO4,MLO4	Seven transmembrane MLO family protein
Glyma.14G151600	5.62287	4.72063	5.02538	34.3371	34.2775	33.5135	2.73118	4.27203	2370.21	1.80063e-27	2.86989e-25	AT4G08290.1		nodulin MtN21 /EamA-like transporter family protein
Glyma.11G100200	0.0439286	0.0226953	0.0800857	0.371803	0.309736	0.357239	2.72826	-2.07009	34.3124	3.30064e-06	1.29036e-05	AT5G08240.1
Glyma.18G020300	2.10858	1.9745	1.82195	12.6194	12.3895	13.9993	2.72681	2.88307	1001.32	1.35849e-22	8.85422e-21
Glyma.08G339300	0.175715	0.363126	0.180193	1.55283	1.60031	1.58525	2.7235	-0.108695	132.432	8.15969e-12	8.95866e-11
Glyma.04G050300	8.82966	7.3079	8.86949	55.1144	54.3329	56.0865	2.7231	4.97406	2780.67	2.21284e-28	4.30941e-26	AT2G19810.1		CCCH-type zinc finger family protein
Glyma.04G160000	0.109822	0.068086	0.0800857	0.524899	0.645284	0.580514	2.7161	-1.44032	57.5272	4.16499e-08	2.31691e-07	AT5G15630.1	COBL4,IRX6	COBRA-like extracellular glycosyl-phosphatidyl inositol-anchored protein family
Glyma.14G089063	0.131786	0.136172	0.180193	1.0498	1.03245	0.915425	2.70753	-0.729532	95.7758	2.71302e-10	2.27583e-09	AT3G49780.1	ATPSK3 (FORMER SYMBOL),ATPSK4,PSK4	phytosulfokine 4 precursor
Glyma.19G162301	0.263572	0.0907814	0.120129	0.984185	1.00664	1.1387	2.70587	-0.668463	84.9021	9.44133e-10	7.18287e-09
Glyma.17G066800	0.702858	0.839728	0.740793	4.6366	4.56861	5.67117	2.70506	1.50547	375.545	3.51253e-17	9.17004e-16	AT1G52540.1		Protein kinase superfamily protein
Glyma.09G145700	4.81019	4.92489	5.94636	34.687	33.9678	33.8931	2.70297	4.28211	2090.74	9.32327e-27	1.37611e-24	AT3G61060.1	AtPP2-A13,PP2-A13	phloem protein 2-A13
Glyma.08G139800	23.8972	21.6287	25.6274	148.634	152.132	161.182	2.69615	6.46563	3756.14	4.23942e-30	1.25636e-27	AT5G65207.1
Glyma.11G225000	165.238	166.902	165.978	1116.74	1073.42	1037.94	2.69613	9.27715	9687.48	1.57128e-35	1.80617e-32	AT3G53980.1		Bifunctional inhibitor/lipid-transfer protein/seed storage 2S albumin superfamily protein
Glyma.06G184400	0.0219643	0.136172	0.0200214	0.503028	0.412982	0.245602	2.69539	-1.9406	28.1506	1.41596e-05	4.90786e-05	AT2G26730.1		Leucine-rich repeat protein kinase family protein
Glyma.15G084900	7.62162	8.17033	7.88844	50.5871	50.4612	51.5541	2.68819	4.86087	3500.19	1.07345e-29	2.86756e-27	AT1G33055.1
Glyma.18G201900	1.845	1.72485	2.04218	11.8102	12.312	12.1238	2.68373	2.77977	1013.7	1.15903e-22	7.71322e-21	AT5G05600.1		2-oxoglutarate (2OG) and Fe(II)-dependent oxygenase superfamily protein
Glyma.17G147500	141.846	143.775	142.372	912.121	915.297	921.074	2.68299	9.04663	11736.1	1.24282e-36	2.3572e-33	AT4G17030.1	AT-EXPR,ATEXLB1,ATEXPR1,ATHEXP BETA 3.1,EXLB1,EXPR	expansin-like B1
Glyma.20G142000	0.197679	0.226953	0.260278	1.59657	1.368	1.47361	2.67977	-0.186479	138.013	5.14813e-12	5.84858e-11	AT5G54770.1	THI1,THI4,TZ	thiazole biosynthetic enzyme, chloroplast (ARA6) (THI1) (THI4)
Glyma.15G253500	0.131786	0.363126	0.200214	1.64031	1.47125	1.33965	2.67969	-0.186256	112.93	4.68807e-11	4.50323e-10	AT1G16670.1		Protein kinase superfamily protein
Glyma.12G222400	241.212	236.735	238.896	1521.09	1526.33	1544.93	2.67948	9.78833	12989.8	3.24525e-37	6.83901e-34	AT4G27450.1		Aluminium induced protein with YGL and LRDR motifs
Glyma.14G089051	0.65893	0.567384	0.440471	3.41184	4.02657	3.25981	2.67861	1.02897	273.97	1.68688e-15	3.35897e-14	AT4G27020.1
Glyma.08G050400	16.7149	15.864	17.4987	2.18708	2.78763	2.88024	-2.67813	3.30718	1084.83	4.81842e-23	3.41002e-21	AT1G05010.1	ACO4,EAT1,EFE	ethylene-forming enzyme
Glyma.06G149120	0.549108	0.612774	0.520557	0.109354	0.0516227	0.0893098	-2.6773	-1.41266	52.9472	8.86209e-08	4.64061e-07
Glyma.10G278600	13.9034	12.9363	13.7347	86.7832	84.7387	88.0148	2.67651	5.63303	4323.32	6.64849e-31	2.42497e-28
Glyma.11G172900	0.878573	1.18016	0.820878	0.0437416	0.18068	0.223274	-2.6752	-0.713418	65.8377	1.1714e-08	7.2275e-08
Glyma.16G216500	13.3543	13.1179	11.9928	83.0433	82.1576	79.1731	2.6692	5.54635	3799.79	3.64108e-30	1.09617e-27	AT1G73220.1	1-Oct,AtOCT1	organic cation/carnitine transporter1
Glyma.05G182100	34.4181	31.2969	34.1565	202.502	206.517	226.601	2.66918	6.93177	4205.74	9.56152e-31	3.38969e-28	AT5G65207.1
Glyma.03G221350	14.8479	15.3648	15.0761	97.15	95.7602	95.0703	2.66878	5.78462	4921.25	1.20504e-31	5.079e-29	AT2G47240.1	CER8,LACS1	AMP-dependent synthetase and ligase family protein
Glyma.13G176500	0.417322	0.34043	0.460493	2.4714	2.63276	2.72395	2.66666	0.59739	233.346	1.16532e-14	2.03051e-13	AT1G53540.1		HSP20-like chaperones superfamily protein
Glyma.02G092300	7.84126	7.12634	7.96853	46.6066	50.7193	48.6515	2.66615	4.79767	2812.28	1.90743e-28	3.82827e-26	AT2G44310.1		Calcium-binding EF-hand family protein
Glyma.10G287100	0.944466	1.22555	1.06114	7.54542	6.91745	6.05074	2.66599	1.96611	474.657	1.88e-18	6.20123e-17	AT5G08350.1		GRAM domain-containing protein / ABA-responsive protein-related
Glyma.06G286600	1.5375	1.52059	1.62174	10.3667	9.989	9.42218	2.66559	2.50066	830.65	1.5121e-21	8.25303e-20	AT4G35160.1		O-methyltransferase family protein
Glyma.12G109600	20.5366	20.1308	19.6811	125.582	126.708	130.236	2.66459	6.19681	5575.23	2.32339e-32	1.14459e-29	AT4G03420.1		Protein of unknown function (DUF789)
Glyma.14G171100	78.9837	78.9571	76.3617	481.901	485.176	515.608	2.66205	8.15788	7598.8	3.89292e-34	2.68491e-31	AT4G38260.1		Protein of unknown function (DUF833)
Glyma.13G205100	0.131786	0.158867	0.0200214	0.634252	0.56785	0.736806	2.65986	-1.28833	49.5338	1.60244e-07	7.99596e-07	AT1G50660.1
Glyma.15G013300	30.1131	27.3252	27.2291	172.867	177.66	183.822	2.65826	6.68187	4916.14	1.22168e-31	5.09253e-29	AT1G80440.1		Galactose oxidase/kelch repeat superfamily protein
Glyma.20G168500	2.04268	1.9291	1.74186	12.0508	11.3828	12.3917	2.65232	2.77124	958.766	2.3809e-22	1.49281e-20	AT5G61890.1		Integrase-type DNA-binding superfamily protein
Glyma.17G141200	3.4484	3.33622	3.10332	20.3836	20.3652	21.2557	2.65046	3.56153	1607.36	2.90039e-25	3.09046e-23	AT4G16563.1		Eukaryotic aspartyl protease family protein
Glyma.11G234300	38.6133	39.0814	38.4812	241.803	238.575	247.902	2.64838	7.13168	7279.95	6.85856e-34	4.40959e-31	AT3G10985.1	ATWI-12,SAG20,WI12	senescence associated gene 20
Glyma.11G077900	12.0145	12.8002	12.8938	77.2257	78.1568	80.3118	2.64317	5.49758	4051.62	1.56366e-30	5.06961e-28	AT2G17850.1		Rhodanese/Cell cycle control phosphatase superfamily protein
Glyma.07G108400	0.834644	0.771642	0.98105	5.35834	5.85918	5.09066	2.64133	1.63688	432.581	6.02664e-18	1.79441e-16	AT2G19130.1		S-locus lectin protein kinase family protein
Glyma.10G138800	0.131786	0.249649	0.200214	1.24663	1.08408	1.31732	2.64047	-0.44728	105.831	9.4267e-11	8.60402e-10	AT2G46970.1	PIL1	phytochrome interacting factor 3-like 1
Glyma.20G098451	18.0547	18.2244	19.5209	110.185	115.403	122.645	2.6401	6.06386	3841.8	3.15024e-30	9.63693e-28	AT3G62550.1		Adenine nucleotide alpha hydrolases-like superfamily protein
Glyma.15G145600	38.0422	34.2246	36.9195	217.221	220.558	242.632	2.63905	7.03457	4149.79	1.14067e-30	3.86332e-28	AT1G24020.2	MLP423	MLP-like protein 423
Glyma.02G270500	0.329465	0.431212	0.5606	2.4714	2.71019	3.12584	2.6332	0.686956	207.579	4.67939e-14	7.35918e-13	AT1G05060.1
Glyma.06G172551	2.08661	2.24684	2.06221	12.2695	14.1188	13.3518	2.63283	2.91715	979.468	1.80678e-22	1.14802e-20	AT3G04120.1	GAPC,GAPC-1,GAPC1	glyceraldehyde-3-phosphate dehydrogenase C subunit 1
Glyma.15G011200	1.6034	1.06668	1.36146	8.77018	8.69843	7.63599	2.63131	2.25858	546.735	3.15572e-19	1.18053e-17	AT1G15460.1	ATBOR4,BOR4	HCO3- transporter family
Glyma.14G060300	0.15375	0.181563	0.260278	1.20289	1.49706	1.09404	2.62929	-0.410708	103.187	1.23472e-10	1.1036e-09	AT3G47570.1		Leucine-rich repeat protein kinase family protein
Glyma.18G297500	0.439287	0.385821	0.340364	2.18708	2.29721	2.72395	2.62684	0.490276	198.65	7.85428e-14	1.18511e-12	AT1G13340.1		Regulator of Vps4 activity in the MVB pathway protein
Glyma.07G271100	0.065893	0.0907814	0.0600643	0.524899	0.516227	0.334912	2.62526	-1.72997	41.4822	7.27566e-07	3.20916e-06	AT2G02450.2	anac034,ANAC035,LOV1,NAC035	NAC domain containing protein 35
Glyma.09G150400	291.357	302.166	296.737	1901.71	1833.15	1750.23	2.62323	10.0525	9106.84	3.55757e-35	3.64728e-32	AT5G10530.1		Concanavalin A-like lectin protein kinase family protein
Glyma.08G066300	0.307501	0.385821	0.380407	2.69011	2.11653	1.83085	2.62091	0.37857	160.499	9.32225e-13	1.19912e-11	AT1G44080.1		F-box family protein with a domain of unknown function (DUF295)
Glyma.01G006000	4.04144	3.49508	3.6439	22.6144	23.1012	23.0643	2.61984	3.71496	1678.89	1.64303e-25	1.84941e-23	AT5G56550.1	ATOXS3,OXS3	oxidative stress 3
Glyma.18G290600	0.219643	0.363126	0.240257	1.92463	1.75517	1.3843	2.61809	-0.00257094	129.258	1.06818e-11	1.14558e-10	AT3G12580.1	ATHSP70,HSP70	heat shock protein 70
Glyma.14G057600	0.505179	0.317735	0.440471	2.77759	2.68438	2.32205	2.60857	0.597393	207.062	4.81917e-14	7.56333e-13	AT3G11090.1	LBD21	LOB domain-containing protein 21
Glyma.14G098200	6.80894	7.55755	7.30782	44.1352	43.2599	44.7442	2.60817	4.66381	2926.5	1.13048e-28	2.43651e-26	AT5G21940.1
Glyma.19G052600	0.0439286	0.068086	0.0600643	0.306191	0.335548	0.446549	2.60724	-2.00392	34.4963	3.16785e-06	1.24318e-05
Glyma.13G350300	0.439287	0.317735	0.600643	2.75572	3.12318	2.54533	2.60208	0.703892	203.078	6.05986e-14	9.33287e-13	AT1G72970.1	EDA17,HTH	Glucose-methanol-choline (GMC) oxidoreductase family protein
Glyma.17G128900	1.93286	1.70215	1.98212	10.6948	12.0281	11.4093	2.59512	2.70385	856.659	1.01693e-21	5.74033e-20	AT1G76650.3	CML38	calmodulin-like 38
Glyma.11G029700	2.7675	3.08657	3.18341	17.8247	16.8548	19.8044	2.59136	3.38574	1118.05	3.25987e-23	2.37345e-21	AT3G60780.1		Protein of unknown function (DUF1442)
Glyma.10G148700	0.724823	0.839728	0.920985	4.7897	5.60107	4.71109	2.58907	1.53267	377.195	3.32644e-17	8.70821e-16	AT4G25800.2		Calmodulin-binding protein
Glyma.05G082400	1.93286	2.54188	2.30246	12.7725	14.2737	13.7984	2.58853	2.96419	911.162	4.5935e-22	2.71499e-20	AT5G66900.1		Disease resistance protein (CC-NBS-LRR class) family
Glyma.15G275400	0.109822	0.136172	0.0800857	0.699865	0.593662	0.669823	2.58077	-1.2624	60.7882	2.49506e-08	1.4485e-07	AT3G07970.1	QRT2	Pectin lyase-like superfamily protein
Glyma.19G067600	1.5375	1.9518	1.92206	9.60127	11.3828	11.4093	2.57533	2.63132	666.687	2.53211e-20	1.13939e-18
Glyma.05G057700	0.373394	0.181563	0.2803	1.68405	1.60031	1.74154	2.57426	-0.00280807	135.84	6.1477e-12	6.90148e-11	AT2G45180.1		Bifunctional inhibitor/lipid-transfer protein/seed storage 2S albumin superfamily protein
Glyma.06G047400	0.065893	0.0907814	0.0600643	0.546769	0.335548	0.424221	2.57349	-1.76626	39.4171	1.10502e-06	4.71346e-06	AT5G09640.1	SCPL19,SNG2	serine carboxypeptidase-like 19
Glyma.15G194300	0.307501	0.249649	0.180193	1.39973	1.39381	1.58525	2.57046	-0.192445	123.658	1.74168e-11	1.79873e-10	AT1G30380.1	PSAK	photosystem I subunit K
Glyma.15G160000	0.065893	0.0453907	0.0800857	0.371803	0.542039	0.290257	2.56438	-1.89987	33.7943	3.70791e-06	1.43245e-05
Glyma.13G029600	0.81268	0.63547	0.520557	0.109354	0.0774341	0.133965	-2.56121	-1.20049	53.616	7.91524e-08	4.18465e-07	AT5G67100.1	ICU2	DNA-directed DNA polymerases
Glyma.10G260600	0.439287	0.612774	0.360386	2.42766	2.91669	2.96955	2.56099	0.694128	201.273	6.73178e-14	1.02801e-12	AT1G24625.1	ZFP7	zinc finger protein 7
Glyma.15G073150	0.0439286	0.068086	0.0400428	0.28432	0.283925	0.357239	2.55936	-2.1874	29.6664	9.74464e-06	3.48409e-05
Glyma.06G264800	0.285536	0.249649	0.320343	0.0437416	0.0516227	0.0446549	-2.55564	-2.21268	27.4982	1.66867e-05	5.7102e-05
Glyma.13G179200	4.19519	4.22133	4.36467	25.8513	25.321	23.9797	2.55377	3.85317	1771.19	8.16576e-26	9.71009e-24	AT4G32480.1		Protein of unknown function (DUF506)
Glyma.04G136200	0.241608	0.136172	0.220236	1.2685	1.16151	1.1387	2.55328	-0.469398	102.149	1.3748e-10	1.21506e-09	AT3G50770.1	CML41	calmodulin-like 41
Glyma.06G265500	7.90716	6.58165	7.1076	42.9105	41.7112	41.9756	2.55072	4.61005	2409.32	1.45279e-27	2.35507e-25	AT5G48150.1	PAT1	GRAS family transcription factor
Glyma.16G078900	0.527144	0.499298	0.540578	3.45558	2.96831	2.7686	2.54647	0.845092	243.672	6.93759e-15	1.25256e-13	AT5G25930.1		Protein kinase family protein with leucine-rich repeat domain
Glyma.20G062000	0.505179	0.63547	0.680728	3.30249	3.76846	3.63937	2.54271	1.05458	284.568	1.0638e-15	2.18243e-14	AT5G47650.1	ATNUDT2,ATNUDX2,NUDT2	nudix hydrolase homolog 2
Glyma.14G104200	1.31786	1.02129	1.32141	7.41419	7.30462	6.72056	2.54104	2.04665	526.205	5.12202e-19	1.87e-17	AT2G24860.1		DnaJ/Hsp40 cysteine-rich domain superfamily protein
Glyma.03G247100	15.8143	15.3874	15.9371	91.9885	89.4364	92.7929	2.53989	5.73261	4330.3	6.5086e-31	2.397e-28	AT5G28770.2	AtbZIP63,BZO2H3	bZIP transcription factor family protein
Glyma.02G261700	0.65893	0.726251	0.800857	4.52725	4.25888	3.99661	2.53952	1.31047	343.315	1.06648e-16	2.58498e-15	AT2G40340.1	AtERF48,DREB2C	Integrase-type DNA-binding superfamily protein
Glyma.10G009500	4.04144	3.47239	3.80407	23.0955	21.2686	21.3674	2.53701	3.66378	1428.85	1.34587e-24	1.27952e-22	AT2G47115.1
Glyma.07G043000	0.790716	0.499298	0.5606	3.43371	3.4071	3.9073	2.53587	1.06712	261.236	3.00093e-15	5.73183e-14	AT1G54070.1		Dormancy/auxin associated family protein
Glyma.13G000200	0.615001	0.862423	0.720771	0.131225	0.154868	0.0893098	-2.53542	-1.04857	61.1103	2.37441e-08	1.38375e-07	AT4G13780.1		methionine--tRNA ligase, putative / methionyl-tRNA synthetase, putative / MetRS, putative
Glyma.03G055100	22.162	21.7875	22.2638	123.701	131.07	126.909	2.5263	6.21295	4974.74	1.04492e-31	4.60894e-29	AT5G01320.1		Thiamine pyrophosphate dependent pyruvate decarboxylase family protein
Glyma.16G038100	13.1786	15.0016	15.2563	86.8488	82.5964	80.1109	2.52124	5.59857	2899.17	1.27884e-28	2.69502e-26
Glyma.13G329900	0.81268	0.521993	0.600643	3.43371	3.27804	4.37618	2.51839	1.11739	231.391	1.28853e-14	2.22475e-13
Glyma.18G263200	21.6349	23.5124	21.8834	130.372	126.579	126.798	2.51818	6.22289	4686.21	2.29761e-31	9.07866e-29	AT3G13080.1	ATMRP3,MRP3	multidrug resistance-associated protein 3
Glyma.18G022000	9.51055	9.66822	9.71039	57.5201	53.9716	53.9654	2.5179	5.00363	3113.96	4.99795e-29	1.19237e-26	AT3G05550.1		Hypoxia-responsive family protein
Glyma.06G242900	8.61002	9.2597	8.90953	48.6625	50.7193	53.7422	2.51562	4.89087	2657.61	4.00992e-28	7.41992e-26	AT3G15353.2	ATMT3,MT3	metallothionein 3
Glyma.05G165700	0.329465	0.317735	0.2803	1.55283	1.83261	1.94249	2.51317	0.0811955	146.263	2.67986e-12	3.19068e-11
Glyma.01G050900	0.109822	0.0226953	0.0400428	0.393674	0.335548	0.290257	2.51279	-2.07002	28.3067	1.36184e-05	4.73497e-05	AT1G14150.1	PQL1,PQL2	PsbQ-like 2
Glyma.07G163400	5.02983	5.01567	4.98533	27.6665	27.2052	30.6109	2.50854	4.04859	1715.37	1.24085e-25	1.42203e-23
Glyma.20G022302	0.0439286	0.0907814	0.0600643	0.262449	0.516227	0.379567	2.50675	-1.94049	31.0472	6.99687e-06	2.56759e-05	AT3G46570.1		Glycosyl hydrolase superfamily protein
Glyma.19G193300	0.065893	0.0226953	0.100107	0.328062	0.283925	0.513531	2.50413	-1.94085	29.5172	1.01049e-05	3.60136e-05	AT3G52870.1		IQ calmodulin-binding motif family protein
Glyma.06G112100	0.285536	0.29504	0.320343	1.7934	1.8068	1.56292	2.50234	0.0398362	147.11	2.51072e-12	3.00439e-11	AT4G08290.1		nodulin MtN21 /EamA-like transporter family protein
Glyma.14G209000	0.373394	0.544688	0.600643	2.75572	2.81344	3.10351	2.50127	0.768159	219.855	2.3694e-14	3.92654e-13	AT5G56550.1	ATOXS3,OXS3	oxidative stress 3
Glyma.04G007300	2.39411	1.99719	2.66285	12.4445	13.68	14.0663	2.50038	2.95556	823.149	1.6992e-21	9.15562e-20	AT2G16570.1	ASE1,ATASE,ATASE1	GLN phosphoribosyl pyrophosphate amidotransferase 1
Glyma.01G243200	0.175715	0.29504	0.2803	1.46534	1.41963	1.40663	2.49938	-0.211067	119.574	2.51714e-11	2.52266e-10	AT1G71830.1	ATSERK1,SERK1	somatic embryogenesis receptor-like kinase 1
Glyma.14G056200	2.37215	2.01989	2.10225	12.1383	12.1572	12.3917	2.49695	2.82665	945.063	2.86717e-22	1.77423e-20	AT2G40340.1	AtERF48,DREB2C	Integrase-type DNA-binding superfamily protein
Glyma.12G022800	8.01698	9.35048	9.47013	50.434	47.9575	53.1393	2.49671	4.88005	2184.77	5.23917e-27	7.9495e-25	AT3G45970.1	ATEXLA1,ATEXPL1,ATHEXP BETA 2.1,EXLA1,EXPL1	expansin-like A1
Glyma.09G131500	8.47823	8.96466	9.14979	48.0938	50.0999	51.7997	2.49431	4.86391	2794.68	2.07148e-28	4.0969e-26	AT5G52640.1	ATHS83,AtHsp90-1,ATHSP90.1,HSP81-1,HSP81.1,HSP83,HSP90.1	heat shock protein 90.1
Glyma.03G053602	0.856609	1.08938	0.961028	0.240579	0.103245	0.156292	-2.48905	-0.670412	74.6877	3.42765e-09	2.34637e-08
Glyma.02G155550	0.680894	0.885119	0.460493	3.84926	3.58778	3.81799	2.48875	1.14005	248.9	5.37583e-15	9.88949e-14
Glyma.13G171400	2.46	1.79293	1.90203	11.2634	12.0023	11.32	2.48813	2.74057	740.412	6.61918e-21	3.25209e-19
Glyma.15G232200	0.285536	0.136172	0.260278	1.48721	1.18732	1.20568	2.48761	-0.341447	98.0931	2.11034e-10	1.80825e-09	AT3G56710.1	SIB1	sigma factor binding protein 1
Glyma.03G187200	0.131786	0.158867	0.14015	0.656123	0.955021	0.848443	2.48178	-0.971328	67.4917	9.228e-09	5.80507e-08	AT2G36800.1	DOGT1,UGT73C5	don-glucosyltransferase 1
Glyma.01G049300	0.329465	0.408516	0.320343	1.77153	2.06491	2.09878	2.48127	0.235448	159.958	9.68971e-13	1.2426e-11	AT5G01720.1		RNI-like superfamily protein
Glyma.01G045900	0.0878573	0.0907814	0.100107	0.743606	0.387171	0.446549	2.48117	-1.51547	40.6689	8.56365e-07	3.73553e-06	AT5G52900.1
Glyma.02G284600	0.175715	0.249649	0.400428	1.72779	1.67774	1.31732	2.48037	-0.0802546	107.57	7.91705e-11	7.31412e-10	AT1G06570.1	HPD,PDS1	phytoene desaturation 1
Glyma.09G149800	0.505179	0.476602	0.600643	2.77759	3.22642	2.9249	2.47813	0.805999	236.974	9.68912e-15	1.70789e-13	AT1G52540.1		Protein kinase superfamily protein
Glyma.18G221300	0.988395	0.998595	0.920985	5.35834	5.62688	5.22462	2.47591	1.65564	436.22	5.42653e-18	1.62801e-16	AT1G24620.1		EF hand calcium-binding protein family
Glyma.11G157200	0.065893	0.136172	0.0200214	0.415545	0.283925	0.513531	2.46846	-1.8412	29.4433	1.02889e-05	3.66123e-05	AT5G42380.1	CML37,CML39	calmodulin like 37
Glyma.10G008600	0.439287	0.703556	0.540578	3.14939	3.27804	2.90257	2.46715	0.872252	230.522	1.3477e-14	2.32268e-13	AT2G31335.1
Glyma.16G186100	0.680894	1.04399	0.760814	0.174966	0.0774341	0.17862	-2.4671	-0.881232	59.5123	3.04174e-08	1.73821e-07	AT2G34930.1		disease resistance family protein / LRR family protein
Glyma.01G216600	0.988395	0.63547	1.52163	6.0582	5.93662	5.71583	2.46629	1.78577	273.583	1.71602e-15	3.40865e-14	AT4G23030.1		MATE efflux family protein
Glyma.04G138600	32.9685	35.2913	33.4758	193.294	182.177	185.943	2.46492	6.78228	5050.3	8.56504e-32	3.86783e-29	AT2G41430.4	CID1,ERD15,LSR1	dehydration-induced protein (ERD15)
Glyma.02G155500	0.81268	1.06668	1.04111	5.33647	4.3105	6.4303	2.4647	1.65922	273.392	1.73062e-15	3.43345e-14
Glyma.08G212300	0.351429	0.226953	0.300321	1.53095	1.8068	1.56292	2.45781	-0.0297221	129.979	1.00426e-11	1.08519e-10	AT5G20190.1		Tetratricopeptide repeat (TPR)-like superfamily protein
Glyma.11G020800	0.351429	0.408516	0.400428	2.05585	2.19397	2.16576	2.45617	0.349528	179.799	2.51753e-13	3.52e-12	AT5G41590.1		Protein of unknown function (DUF567)
Glyma.20G018900	0.483215	0.363126	0.320343	2.36204	1.8068	2.18809	2.45251	0.349084	154.374	1.45335e-12	1.80813e-11	AT1G64940.1	CYP89A6	cytochrome P450, family 87, subfamily A, polypeptide 6
Glyma.15G021400	0.131786	0.181563	0.160171	0.962314	1.03245	0.647496	2.45205	-0.869673	66.4371	1.07385e-08	6.6723e-08	AT4G29990.1		Leucine-rich repeat transmembrane protein kinase protein
Glyma.04G042500	16.4952	15.4101	15.1362	84.3337	84.3774	87.8808	2.4482	5.65035	3573.31	8.1772e-30	2.26413e-27	AT2G19130.1		S-locus lectin protein kinase family protein
Glyma.08G195100	3.66804	3.10926	3.18341	17.6716	18.7391	17.9513	2.44667	3.40018	1215.36	1.10405e-23	8.61725e-22	AT1G17710.1		Pyridoxal phosphate phosphatase-related protein
Glyma.01G028500	3.25072	3.47239	3.3636	17.431	18.4035	18.9783	2.44099	3.41412	1279.1	5.68329e-24	4.65625e-22
Glyma.08G096200	0.109822	0.0907814	0.100107	0.437416	0.542039	0.692151	2.44076	-1.4551	45.979	3.05916e-07	1.44981e-06	AT1G30100.1	ATNCED5,NCED5	nine-cis-epoxycarotenoid dioxygenase 5
Glyma.06G184200	15.3091	14.6158	15.917	83.7869	83.3191	81.2942	2.43611	5.60471	3642.35	6.35635e-30	1.79937e-27	AT1G23870.1	ATTPS9,TPS9	trehalose-phosphatase/synthase 9
Glyma.09G173300	3.20679	3.26813	3.3636	18.3933	17.4227	17.4154	2.43459	3.37455	1299.2	4.64066e-24	3.86889e-22	AT1G67920.1
Glyma.10G196750	0.351429	0.249649	0.300321	1.61844	1.93585	1.3843	2.43097	-0.0186537	120.358	2.3435e-11	2.36237e-10	AT1G53350.1		Disease resistance protein (CC-NBS-LRR class) family
Glyma.14G176800	3.62411	4.24403	4.34465	22.0676	22.0687	21.7916	2.42961	3.68333	1392.04	1.89061e-24	1.73648e-22	AT2G42670.2		Protein of unknown function (DUF1637)
Glyma.20G176950	0.351429	0.113477	0.320343	1.4216	1.67774	1.22801	2.42312	-0.198478	89.2857	5.63019e-10	4.45526e-09	AT5G54160.1	ATOMT1,OMT1	O-methyltransferase 1
Glyma.10G055350	0.109822	0.0907814	0.14015	0.524899	0.645284	0.714478	2.42286	-1.30156	52.4707	9.6107e-08	5.00086e-07
Glyma.19G257300	0.0878573	0.113477	0.14015	0.503028	0.56785	0.803788	2.42187	-1.30164	48.6784	1.86681e-07	9.19417e-07	AT2G28500.1	LBD11	LOB domain-containing protein 11
Glyma.06G019500	1.14214	1.56598	1.48159	7.23923	7.76922	7.50202	2.42076	2.13441	510.39	7.5315e-19	2.68004e-17	AT1G47670.1		Transmembrane amino acid transporter family protein
Glyma.15G012100	0.417322	0.385821	0.240257	1.92463	1.72936	1.87551	2.41492	0.155311	138.865	4.80519e-12	5.48856e-11	AT1G15550.1	ATGA3OX1,GA3OX1,GA4	gibberellin 3-oxidase 1
Glyma.17G085500	0.0878573	0.068086	0.0400428	0.328062	0.387171	0.357239	2.41442	-2.00384	31.3282	6.54733e-06	2.41384e-05	AT2G42490.1		Copper amine oxidase family protein
Glyma.04G178500	8.17073	8.14763	8.18876	41.4889	40.1883	48.7631	2.41346	4.67686	1528	5.61467e-25	5.6795e-23	AT1G19020.1
Glyma.15G019300	177.604	176.751	177.19	949.717	937.263	941.839	2.41193	9.12802	9903.51	1.17382e-35	1.43634e-32	AT1G79750.1	ATNADP-ME4,NADP-ME4	NADP-malic enzyme 4
Glyma.18G290500	0.351429	0.476602	0.240257	1.68405	2.06491	1.92016	2.41175	0.179711	130.621	9.50907e-12	1.03325e-10	AT1G43710.1	emb1075	Pyridoxal phosphate (PLP)-dependent transferases superfamily protein
Glyma.13G132800	0.131786	0	0.0200214	0.262449	0.335548	0.245602	2.40997	-2.28862	18.0036	0.000239269	0.000650949	AT2G37430.1		C2H2 and C2HC zinc fingers superfamily protein
Glyma.05G155600	6.10608	5.8327	6.18662	30.8597	30.793	34.6299	2.40851	4.2366	1705.22	1.3408e-25	1.53194e-23	AT1G15670.1		Galactose oxidase/kelch repeat superfamily protein
Glyma.03G016400	0.461251	0.476602	0.480514	2.44953	2.40046	2.70162	2.40725	0.589989	204.677	5.52499e-14	8.56825e-13	AT2G45760.1	BAL,BAP2	BON association protein 2
Glyma.09G163700	59.8528	61.3455	59.1433	324.847	317.97	312.138	2.40497	7.56	6585.62	2.57763e-33	1.55202e-30	AT1G17860.1		Kunitz family trypsin and protease inhibitor protein
Glyma.17G018500	0.351429	0.408516	0.240257	1.72779	1.62612	1.89783	2.40166	0.0860497	131.905	8.53004e-12	9.33285e-11	AT3G23570.1		alpha/beta-Hydrolases superfamily protein
Glyma.06G249400	5.6668	5.33341	5.54593	29.7443	29.9928	27.7307	2.40025	4.09659	1820.61	5.69865e-26	7.11075e-24	AT5G54400.1		S-adenosyl-L-methionine-dependent methyltransferases superfamily protein
Glyma.04G064400	0.263572	0.113477	0.240257	1.09354	1.23895	1.00474	2.39877	-0.545664	81.03	1.51679e-09	1.10775e-08	AT5G64870.1		SPFH/Band 7/PHB domain-containing membrane-associated protein family
Glyma.09G179700	0.373394	0.408516	0.480514	2.29643	1.96166	2.43369	2.39847	0.427122	168.897	5.19019e-13	6.91534e-12
Glyma.03G201200	0.81268	1.11207	1.46156	5.51144	6.29798	6.25168	2.39742	1.82191	324.11	2.16685e-16	4.96948e-15	AT2G35980.1	ATNHL10,NHL10,YLS9	Late embryogenesis abundant (LEA) hydroxyproline-rich glycoprotein family
Glyma.15G072400	83.0471	84.4267	79.7453	429.673	436.315	436.1	2.39731	8.00944	7045.89	1.05612e-33	6.67694e-31	AT4G27450.1		Aluminium induced protein with YGL and LRDR motifs
Glyma.01G144300	0.768751	1.13477	0.920985	5.22712	4.72348	4.88971	2.39621	1.54831	338.98	1.24741e-16	2.98914e-15	AT1G24620.1		EF hand calcium-binding protein family
Glyma.08G321500	1.05429	1.24824	0.880943	5.48956	5.96243	5.26928	2.39609	1.7114	373.41	3.77009e-17	9.76182e-16	AT5G10770.1		Eukaryotic aspartyl protease family protein
Glyma.17G064900	3.86572	3.69934	4.00428	20.5804	21.0363	19.4025	2.39502	3.57588	1347.24	2.89388e-24	2.54106e-22	AT5G57560.1	TCH4,XTH22	Xyloglucan endotransglucosylase/hydrolase family protein
Glyma.06G090900	0.636965	0.590079	0.660707	3.04004	3.25223	3.6617	2.39083	0.979619	248.658	5.43929e-15	9.99655e-14	AT1G58330.1	ZW2	transcription factor-related
Glyma.15G138800	0.0219643	0.181563	0.0400428	0.437416	0.412982	0.424221	2.39054	-1.78448	28.5524	1.28108e-05	4.47552e-05	AT3G13340.2		Transducin/WD40 repeat-like superfamily protein
Glyma.13G180200	0.197679	0.158867	0.14015	0.831089	1.10989	0.714478	2.38995	-0.859759	65.3178	1.26373e-08	7.74927e-08	AT4G36990.1	AT-HSFB1,ATHSF4,HSF4,HSFB1	heat shock factor 4
Glyma.18G011600	135.234	131.769	134.083	703.364	694.868	702.287	2.3887	8.70182	8774.59	5.81471e-35	5.37974e-32	AT1G67730.1	ATKCR1,KCR1,YBR159	beta-ketoacyl reductase 1
Glyma.06G243050	0.0878573	0.0453907	0.0800857	0.459286	0.412982	0.290257	2.38802	-1.90005	31.7718	5.89983e-06	2.19453e-05
Glyma.08G180300	0.483215	0.453907	0.42045	2.27456	2.19397	2.63464	2.38678	0.509053	182.692	2.09114e-13	2.95651e-12	AT4G13830.2	J20	DNAJ-like 20
Glyma.16G023400	0.15375	0.158867	0.0600643	0.612382	0.438793	0.87077	2.38543	-1.24972	42.3002	6.18799e-07	2.7664e-06	AT2G46550.1
Glyma.05G206200	8.36841	8.26111	8.38898	45.4693	43.0534	42.1989	2.38521	4.68296	2523.52	7.91215e-28	1.37046e-25	AT1G63410.1		Protein of unknown function (DUF567)
Glyma.12G070000	0.065893	0	0.120129	0.349932	0.387171	0.312584	2.3843	-2.02565	23.6681	4.57494e-05	0.00014391	AT5G03170.1	ATFLA11,FLA11	FASCICLIN-like arabinogalactan-protein 11
Glyma.01G203400	1.86697	2.04258	1.92206	9.84185	10.0406	10.5609	2.38388	2.57665	753.858	5.25548e-21	2.64048e-19	AT4G17090.1	BAM3,BMY8,CT-BMY	chloroplast beta-amylase
Glyma.20G203800	1.31786	1.49789	1.34144	7.108	7.61436	6.92151	2.37782	2.08442	524.604	5.32316e-19	1.93971e-17	AT1G54970.1	ATPRP1,PRP1,RHS7	proline-rich protein 1
Glyma.17G233700	13.3323	13.4356	12.9138	63.6877	70.8006	71.4255	2.37529	5.34189	2560.98	6.52095e-28	1.15051e-25	AT1G10140.1		Uncharacterised conserved protein UCP031279
Glyma.10G281900	0.197679	0.181563	0.220236	1.00606	1.05827	1.09404	2.37487	-0.60995	87.9068	6.61e-10	5.15602e-09	AT2G31050.1		Cupredoxin superfamily protein
Glyma.02G052000	0.131786	0.136172	0.100107	0.634252	0.464605	0.803788	2.36912	-1.26257	48.3145	1.9932e-07	9.77225e-07	AT3G51070.1		S-adenosyl-L-methionine-dependent methyltransferases superfamily protein
Glyma.03G042800	0.0439286	0.068086	0.0400428	0.306191	0.232302	0.267929	2.3682	-2.31523	23.8541	4.34811e-05	0.00013747	AT2G38480.1		Uncharacterised protein family (UPF0497)
Glyma.18G080300	0.197679	0.226953	0.400428	1.61844	1.1357	1.56292	2.36627	-0.168712	92.4852	3.90864e-10	3.18032e-09	AT5G25120.1	CYP71B11	ytochrome p450, family 71, subfamily B, polypeptide 11
Glyma.04G050200	10.5429	10.2583	10.4712	55.0925	54.1781	52.0229	2.366	4.99015	2916.52	1.18241e-28	2.53403e-26	AT2G25930.1	ELF3,PYK20	hydroxyproline-rich glycoprotein family protein
Glyma.06G088400	1.2959	1.29363	1.20129	6.67059	6.5819	6.22936	2.36089	1.93927	488.009	1.32582e-18	4.51053e-17	AT5G25930.1		Protein kinase family protein with leucine-rich repeat domain
Glyma.03G134800	4.56858	3.85821	4.64497	23.5767	22.3526	21.412	2.36082	3.72608	1222.04	1.02827e-23	8.04232e-22	AT2G41640.1		Glycosyltransferase family 61 protein
Glyma.11G123300	44.1483	42.3041	44.3074	209.194	215.706	246.651	2.36028	7.05815	2841.46	1.66553e-28	3.39669e-26	AT2G15960.1
Glyma.02G007500	0.15375	0.272344	0.180193	1.07167	1.05827	0.982408	2.35284	-0.626381	80.6208	1.59634e-09	1.16048e-08	AT4G04450.1	AtWRKY42,WRKY42	WRKY family transcription factor
Glyma.19G244800	5.9084	5.08376	6.08651	28.5414	29.9412	29.048	2.35231	4.1054	1624.12	2.53331e-25	2.75347e-23	AT5G28770.2	AtbZIP63,BZO2H3	bZIP transcription factor family protein
Glyma.05G033400	7.22626	7.48947	6.14658	34.359	34.5614	37.1305	2.35085	4.38597	1648.14	2.0915e-25	2.30631e-23	AT3G48160.2	DEL1,E2FE,E2L3	DP-E2F-like 1
Glyma.20G098300	139.649	142.323	144.094	756.86	727.881	683.376	2.34718	8.75431	5721.33	1.65145e-32	8.58145e-30	AT1G15690.1	ATAVP3,AtVHP1;1,AVP-3,AVP1	Inorganic H pyrophosphatase family protein
Glyma.13G030900	18.2743	16.7038	17.759	87.9861	89.0234	91.3639	2.34651	5.73176	3474.72	1.18177e-29	3.13483e-27	AT1G01720.1	ANAC002,ATAF1	NAC (No Apical Meristem) domain transcriptional regulator superfamily protein
Glyma.14G148300	1.845	2.65536	1.98212	11.504	10.944	10.3599	2.34459	2.69113	593.497	1.11399e-19	4.4811e-18	AT4G08300.1		nodulin MtN21 /EamA-like transporter family protein
Glyma.08G339400	0.197679	0.249649	0.400428	1.44347	1.368	1.56292	2.33984	-0.156372	102.91	1.2706e-10	1.1322e-09
Glyma.01G002300	0.417322	0.63547	0.600643	3.12752	2.68438	2.56766	2.33682	0.748869	188.929	1.41391e-13	2.05493e-12	AT4G10310.1	ATHKT1,HKT1	high-affinity K+ transporter 1
Glyma.17G046600	2.24036	1.9518	2.34251	11.3728	10.7892	10.9404	2.336	2.70627	765.488	4.31851e-21	2.20477e-19	AT1G19250.1	FMO1	flavin-dependent monooxygenase 1
Glyma.17G105000	1.42768	1.38442	1.42152	6.7362	6.96907	7.68064	2.33449	2.0786	498.541	1.01299e-18	3.54482e-17	AT5G25240.1
Glyma.16G164800	2.87733	2.58727	3.3636	15.5501	14.635	14.5352	2.33347	3.13996	880.142	7.17855e-22	4.11957e-20	AT5G61890.1		Integrase-type DNA-binding superfamily protein
Glyma.07G076600	1.03232	1.04399	0.941007	5.11776	4.56861	5.47022	2.33308	1.5916	350.163	8.35669e-17	2.06377e-15	AT2G45760.1	BAL,BAP2	BON association protein 2
Glyma.17G084600	0.0878573	0.136172	0.180193	0.656123	0.671096	0.759133	2.33117	-1.1509	54.8884	6.40097e-08	3.44408e-07
Glyma.13G222100	0.197679	0.204258	0.240257	1.00606	1.1357	1.1387	2.32911	-0.553605	87.7536	6.72971e-10	5.2397e-09	AT1G17020.1	ATSRG1,SRG1	senescence-related gene 1
Glyma.03G029400	221.313	218.193	218.153	1110.9	1111.28	1082.05	2.32889	9.3658	9194.52	3.1343e-35	3.39695e-32	AT2G45220.1		Plant invertase/pectin methylesterase inhibitor superfamily
Glyma.04G137100	0.109822	0.068086	0.0400428	0.393674	0.309736	0.401894	2.32786	-1.94075	29.84	9.34286e-06	3.35335e-05
Glyma.14G201600	0.549108	0.499298	0.500536	0.0874831	0.0774341	0.133965	-2.32776	-1.47092	42.1725	6.34563e-07	2.82987e-06	AT5G05340.1		Peroxidase superfamily protein
Glyma.13G299100	6.15001	6.3547	6.06649	31.5814	30.509	30.7895	2.32335	4.19835	2019.74	1.46569e-26	2.06684e-24	AT4G03420.1		Protein of unknown function (DUF789)
Glyma.02G148200	18.2084	17.4981	18.4397	89.189	88.946	92.4356	2.32027	5.74822	3639.99	6.41079e-30	1.80134e-27	AT1G03220.1		Eukaryotic aspartyl protease family protein
Glyma.17G131600	3.18483	2.56457	2.5227	12.8819	13.7058	14.4905	2.31291	3.01962	772.323	3.85302e-21	1.98044e-19	AT5G52060.1	ATBAG1,BAG1	BCL-2-associated athanogene 1
Glyma.06G216500	1.62536	1.42981	1.64176	7.45793	8.18221	7.79228	2.31121	2.2099	542.039	3.51993e-19	1.30647e-17	AT5G25940.1		early nodulin-related
Glyma.03G225300	0.944466	0.771642	0.8409	4.39603	4.23307	4.08592	2.3098	1.34045	310.552	3.66048e-16	8.10583e-15	AT2G46940.1
Glyma.01G141100	6.96269	6.87669	7.26778	36.0868	32.6256	35.8802	2.30915	4.37456	1847.52	4.70389e-26	5.94775e-24	AT2G45360.1		Protein of unknown function (DUF1442)
Glyma.18G004000	0.15375	0.249649	0.200214	1.07167	0.825964	1.09404	2.30727	-0.660244	74.065	3.72361e-09	2.52815e-08	AT3G26560.1		ATP-dependent RNA helicase, putative
Glyma.17G117200	53.3294	51.3369	52.4561	263.893	259.508	254.086	2.30675	7.27879	5791.93	1.40465e-32	7.40037e-30	AT5G25940.1		early nodulin-related
Glyma.15G167800	0.351429	0.181563	0.340364	1.24663	1.60031	1.56292	2.30645	-0.15004	97.9867	2.13461e-10	1.82781e-09	AT2G19330.1	PIRL6	plant intracellular ras group-related LRR 6
Glyma.10G274400	0.527144	0.567384	0.240257	2.09959	1.93585	2.45602	2.30347	0.39918	121.175	2.17613e-11	2.21306e-10	AT1G68530.1	CER6,CUT1,G2,KCS6,POP1	3-ketoacyl-CoA synthase 6
Glyma.19G239500	0.900537	0.885119	0.98105	4.7897	4.51699	4.39851	2.30269	1.449	337.47	1.318e-16	3.14241e-15	AT1G08860.1	BON3	Calcium-dependent phospholipid-binding Copine family protein
Glyma.06G048500	0.307501	0.226953	0.220236	1.11541	1.31638	1.31732	2.3	-0.368636	94.5032	3.12076e-10	2.58246e-09	AT4G37730.1	AtbZIP7,bZIP7	basic leucine-zipper 7
Glyma.17G234000	0.219643	0.226953	0.160171	0.984185	1.10989	0.915425	2.29914	-0.668362	77.1051	2.49719e-09	1.75614e-08	AT4G33800.1
Glyma.10G130400	1.47161	1.20285	1.02109	0.328062	0.309736	0.111637	-2.29556	-0.322973	70.5003	6.04424e-09	3.93877e-08	AT1G70650.1		Ran BP2/NZF zinc finger-like superfamily protein
Glyma.20G210100	19.4384	20.5166	19.1205	98.1342	98.109	93.2394	2.29353	5.85036	3455.02	1.2736e-29	3.35495e-27	AT1G03220.1		Eukaryotic aspartyl protease family protein
Glyma.15G021800	0.790716	0.658165	0.760814	3.58681	3.66522	3.63937	2.29352	1.12258	273.448	1.72636e-15	3.42679e-14	AT1G51800.1		Leucine-rich repeat protein kinase family protein
Glyma.04G183100	26.3572	28.0288	27.7497	134.921	133.625	134.099	2.29326	6.32872	4485	4.09782e-31	1.57013e-28	AT1G23550.1	SRO2	similar to RCD one 2
Glyma.14G156300	3.53626	2.99579	3.66392	15.1346	16.7	18.3085	2.29212	3.31069	788.454	2.955e-21	1.54823e-19	AT1G21550.1		Calcium-binding EF-hand family protein
Glyma.17G065100	7.86323	7.8072	7.96853	37.1803	39.6721	38.9837	2.29102	4.52212	2253.05	3.50027e-27	5.41942e-25	AT4G25810.1	XTH23,XTR6	xyloglucan endotransglycosylase 6
Glyma.12G154300	3.36054	3.85821	3.98426	17.9122	17.8615	19.1346	2.29095	3.44367	1089.11	4.57858e-23	3.25242e-21	AT3G15353.2	ATMT3,MT3	metallothionein 3
Glyma.14G083600	0.505179	0.590079	0.640685	3.17126	2.65857	2.67929	2.28761	0.780406	199.245	7.58309e-14	1.14739e-12	AT5G42930.1		alpha/beta-Hydrolases superfamily protein
Glyma.09G229400	0.549108	0.272344	0.240257	1.59657	1.78098	1.80852	2.28745	0.0811326	103.641	1.17836e-10	1.05721e-09	AT1G05490.1	chr31	chromatin remodeling 31
Glyma.13G328200	1.07625	1.4752	1.16124	6.12382	5.80756	6.11772	2.2856	1.8458	391.664	2.08332e-17	5.62867e-16	AT5G60400.3
Glyma.12G209600	65.9149	66.974	66.0907	317.061	324.785	327.745	2.28475	7.60185	6368.67	4.01163e-33	2.27124e-30	AT2G42570.1	TBL39	TRICHOME BIREFRINGENCE-LIKE 39
Glyma.03G117800	1.6034	1.99719	2.2424	8.42025	9.42115	10.7395	2.28272	2.50269	441.365	4.68515e-18	1.42748e-16	AT3G60520.1
Glyma.01G010200	0.81268	0.839728	0.8409	3.98048	4.05239	4.13058	2.28213	1.28181	306.767	4.25356e-16	9.34508e-15	AT1G32060.1	PRK	phosphoribulokinase
Glyma.20G162751	1.25197	1.56598	1.00107	6.34252	6.06567	6.02841	2.28141	1.87586	362.164	5.50793e-17	1.39661e-15
Glyma.15G251300	9.20305	9.05544	9.77045	44.1352	46.2282	46.1285	2.28112	4.76209	2455.6	1.13186e-27	1.86674e-25	AT5G04950.1	ATNAS1,NAS1	nicotianamine synthase 1
Glyma.14G022700	0.109822	0.0226953	0.2803	0.612382	0.980832	0.558186	2.27973	-1.12702	33.4866	3.97516e-06	1.52606e-05
Glyma.11G049100	0.0878573	0.181563	0.14015	0.721736	0.464605	0.803788	2.27941	-1.18733	45.7526	3.19127e-07	1.50677e-06
Glyma.01G182200	5.82055	4.78872	5.78619	26.8573	26.2244	26.6366	2.27789	3.98477	1404.26	1.68729e-24	1.57645e-22	AT5G66985.1
Glyma.20G195900	2.63572	2.17875	2.28244	11.4165	11.9507	11.0521	2.27519	2.76972	739.113	6.76974e-21	3.31778e-19	AT5G07580.1		Integrase-type DNA-binding superfamily protein
Glyma.03G214100	18.0107	19.0868	19.5809	90.9824	87.6038	95.2266	2.27195	5.77441	3001.6	8.10251e-29	1.84043e-26	AT1G02860.1	BAH1,NLA	SPX (SYG1/Pho81/XPR1) domain-containing protein
Glyma.07G106400	0.0878573	0.0226953	0.14015	0.415545	0.412982	0.446549	2.27098	-1.76626	30.3256	8.31051e-06	3.01149e-05	AT1G73480.1		alpha/beta-Hydrolases superfamily protein
Glyma.11G208700	14.0352	15.1151	13.5345	67.6244	69.7165	68.2773	2.26955	5.3586	2846.97	1.6237e-28	3.36567e-26	AT5G56550.1	ATOXS3,OXS3	oxidative stress 3
Glyma.09G276300	0.0439286	0.0453907	0.120129	0.306191	0.387171	0.379567	2.26953	-1.98256	27.0614	1.86478e-05	6.31917e-05	AT3G51630.2	ATWNK5,WNK5,ZIK1	with no lysine (K) kinase 5
Glyma.15G189650	0.109822	0.0226953	0.0400428	0.240579	0.309736	0.312584	2.2657	-2.23714	21.2846	8.94172e-05	0.000265446
Glyma.19G108800	0.81268	0.453907	0.720771	2.97443	3.12318	3.52774	2.2639	0.9546	191.88	1.1795e-13	1.73486e-12	AT3G04070.2	anac047,NAC047	NAC domain containing protein 47
Glyma.08G180600	0.417322	0.317735	0.5606	1.9465	2.24559	2.14343	2.26231	0.361986	139.436	4.58915e-12	5.26081e-11	AT2G13810.1	ALD1	AGD2-like defense response protein 1
Glyma.13G226000	0.483215	0.431212	0.300321	1.77153	2.11653	1.94249	2.26167	0.244615	132.326	8.2328e-12	9.03049e-11	AT5G03170.1	ATFLA11,FLA11	FASCICLIN-like arabinogalactan-protein 11
Glyma.06G050900	6.32573	6.08235	6.52698	29.3725	31.4899	30.1197	2.26104	4.17699	1780.9	7.60283e-26	9.12652e-24	AT5G36250.1		Protein phosphatase 2C family protein
Glyma.20G139100	0.175715	0.0907814	0.100107	0.787348	0.387171	0.580514	2.26063	-1.34215	38.1567	1.43569e-06	5.99912e-06	AT4G21410.1	CRK29	cysteine-rich RLK (RECEPTOR-like protein kinase) 29
Glyma.11G050400	0.944466	0.385821	0.480514	2.69011	3.04574	2.96955	2.26044	0.808946	141.679	3.83645e-12	4.44904e-11	AT4G33910.1		2-oxoglutarate (2OG) and Fe(II)-dependent oxygenase superfamily protein
Glyma.11G243200	1.05429	1.13477	1.02109	4.83344	5.42039	5.13531	2.25792	1.61729	359.15	6.10829e-17	1.53855e-15
Glyma.05G225900	1.01036	1.04399	1.16124	5.64266	5.05903	4.73342	2.25776	1.62706	335.924	1.39474e-16	3.31287e-15	AT5G56550.1	ATOXS3,OXS3	oxidative stress 3
Glyma.11G085400	0.439287	0.63547	0.500536	2.09959	2.9425	2.54533	2.25714	0.608442	151.795	1.76006e-12	2.15578e-11	AT4G35600.2	CONNEXIN 32	Protein kinase superfamily protein
Glyma.17G224551	0.219643	0.113477	0.0600643	0.503028	0.696907	0.692151	2.25628	-1.27517	40.5734	8.73038e-07	3.80611e-06	AT5G10530.1		Concanavalin A-like lectin protein kinase family protein
Glyma.11G242100	10.4111	10.6214	11.212	47.1753	49.8676	56.4215	2.24936	4.93872	1586.06	3.45204e-25	3.64752e-23	AT3G06868.1
Glyma.11G201100	0.065893	0.136172	0.100107	0.503028	0.464605	0.491204	2.24855	-1.59418	38.4684	1.34504e-06	5.65085e-06
Glyma.03G113600	2.06465	2.40571	2.44261	11.4384	11.6409	9.89106	2.24841	2.71203	612.63	7.44086e-20	3.07802e-18	AT1G76520.2		Auxin efflux carrier family protein
Glyma.20G113800	3.03108	3.08657	3.34358	15.4626	14.9706	14.6245	2.24837	3.16523	999.976	1.38231e-22	8.99404e-21	AT5G16080.1	AtCXE17,CXE17	carboxyesterase 17
Glyma.06G184150	0.615001	0.453907	0.660707	2.44953	2.63276	3.19282	2.2452	0.745612	170.304	4.71686e-13	6.31796e-12
Glyma.13G133100	2.28429	2.04258	2.14229	10.7167	9.88576	10.0697	2.24505	2.61354	689.78	1.63888e-20	7.60926e-19	AT3G53600.1		C2H2-type zinc finger family protein
Glyma.16G212400	17.835	17.9293	19.8212	85.0992	86.1842	92.4133	2.24417	5.72418	2612.98	5.00838e-28	9.1338e-26	AT1G17860.1		Kunitz family trypsin and protease inhibitor protein
Glyma.03G260200	0.109822	0.204258	0.0600643	0.831089	0.490416	0.424221	2.24225	-1.35563	33.4988	3.96419e-06	1.52246e-05	AT1G01140.1	CIPK9,PKS6,SnRK3.12	CBL-interacting protein kinase 9
Glyma.01G036900	13.9473	14.5023	13.2742	64.0595	68.142	64.8166	2.24005	5.30132	2697.08	3.3041e-28	6.20467e-26	AT1G59970.1		Matrixin family protein
Glyma.16G148300	0.0878573	0.158867	0.0800857	0.612382	0.490416	0.446549	2.2393	-1.51528	38.3064	1.39135e-06	5.8267e-06	AT2G19070.1	SHT	spermidine hydroxycinnamoyl transferase
Glyma.06G202900	0.329465	0.385821	0.460493	2.23082	1.70355	1.65223	2.23871	0.202421	119.332	2.5734e-11	2.57496e-10	AT5G61090.1		Polynucleotidyl transferase, ribonuclease H-like superfamily protein
Glyma.03G219900	1.55947	1.88371	2.06221	8.77018	7.92409	9.26589	2.23478	2.37817	486.42	1.38146e-18	4.67049e-17	AT5G17490.1	RGL3	RGA-like protein 3
Glyma.06G031100	5.31537	5.53767	4.84518	24.2328	23.6948	25.5649	2.23079	3.87661	1348.88	2.84844e-24	2.50696e-22	AT1G19530.1
Glyma.15G202700	0.307501	0.272344	0.260278	1.35599	1.54868	1.07172	2.22505	-0.280981	89.5505	5.46056e-10	4.33156e-09	AT3G47570.1		Leucine-rich repeat protein kinase family protein
Glyma.11G146200	0.109822	0.0453907	0.0800857	0.349932	0.283925	0.491204	2.22501	-1.90019	27.3149	1.7481e-05	5.95837e-05	AT3G45210.1		Protein of unknown function, DUF584
Glyma.07G178500	0.329465	0.204258	0.2803	1.39973	1.08408	1.33965	2.22421	-0.314602	88.8097	5.94949e-10	4.67832e-09	AT2G03500.1		Homeodomain-like superfamily protein
Glyma.06G050100	15.0675	14.23	14.6957	69.2647	66.9289	68.5006	2.21796	5.36214	3030.14	7.15469e-29	1.6753e-26	AT1G10070.2	ATBCAT-2,BCAT-2	branched-chain amino acid transaminase 2
Glyma.03G068100	0.483215	0.63547	0.600643	2.95255	2.5037	2.54533	2.2164	0.706479	181.554	2.24881e-13	3.1641e-12	AT2G39730.1	RCA	rubisco activase
Glyma.01G102300	12.0145	12.7548	11.9928	60.2102	55.7784	54.479	2.21459	5.09784	2263.93	3.28595e-27	5.12947e-25	AT5G02090.1
Glyma.10G136700	0.439287	0.385821	0.340364	1.90276	1.41963	2.05412	2.2143	0.15964	113.817	4.30721e-11	4.16693e-10	AT3G51530.1		F-box/RNI-like/FBD-like domains-containing protein
Glyma.10G271801	0.15375	0.158867	0.240257	0.918573	0.774341	0.915425	2.2128	-0.831348	63.9045	1.55671e-08	9.37459e-08	AT5G38260.1		Protein kinase superfamily protein
Glyma.10G007000	2.39411	2.20145	2.14229	10.3667	10.2213	10.5609	2.20962	2.64101	709.479	1.14324e-20	5.40829e-19	AT3G23240.1	ATERF1,ERF1	ethylene response factor 1
Glyma.10G196900	0.197679	0.113477	0.200214	0.699865	0.851775	0.87077	2.20897	-0.940304	57.8818	3.93541e-08	2.20277e-07	AT5G45470.1		Protein of unknown function (DUF594)
Glyma.16G062500	0.285536	0.363126	0.2803	1.39973	1.52287	1.3843	2.20581	-0.162021	105.743	9.51071e-11	8.67235e-10	AT5G40780.2	LHT1	lysine histidine transporter 1
Glyma.16G147400	0.285536	0.181563	0.180193	1.0498	1.05827	0.893098	2.20049	-0.651507	70.6205	5.94452e-09	3.87979e-08	AT5G36930.2		Disease resistance protein (TIR-NBS-LRR class) family
Glyma.15G142000	1.09822	1.29363	1.26135	5.57705	6.03986	5.24695	2.20008	1.75797	360.48	5.83519e-17	1.47478e-15
Glyma.15G193200	28.949	29.0727	30.4926	133.827	138.297	134.657	2.19914	6.35974	4136.28	1.19076e-30	3.99726e-28	AT2G34670.2		Protein of unknown function (DUF630 and DUF632)
Glyma.19G163900	3.38251	3.79012	3.82409	0.699865	0.877587	0.826115	-2.19804	1.21893	242.567	7.32645e-15	1.31713e-13	AT3G23240.1	ATERF1,ERF1	ethylene response factor 1
Glyma.04G212000	2.63572	2.70075	2.62281	12.3132	12.1572	12.0122	2.19608	2.87037	844.098	1.22986e-21	6.79071e-20	AT5G64530.1	ANAC104,XND1	xylem NAC domain 1
Glyma.11G105800	0.439287	0.431212	0.500536	2.23082	2.01329	2.07645	2.19587	0.37838	152.456	1.67541e-12	2.06342e-11	AT4G36040.1		Chaperone DnaJ-domain superfamily protein
Glyma.01G165300	21.0858	20.9024	20.6621	91.901	95.9667	99.1785	2.19587	5.85557	3253.42	2.80901e-29	7.01015e-27	AT2G17850.1		Rhodanese/Cell cycle control phosphatase superfamily protein
Glyma.06G277700	13.6838	13.0044	12.6936	59.3792	59.5468	61.3558	2.19543	5.18195	2725.85	2.87433e-28	5.42448e-26	AT1G06340.1		Plant Tudor-like protein
Glyma.05G202200	0.131786	0.204258	0.0800857	0.85296	0.542039	0.491204	2.19461	-1.24966	38.3825	1.36938e-06	5.74356e-06	AT5G50830.2
Glyma.01G218400	7.8193	7.14903	8.54915	35.8681	36.807	35.0541	2.19037	4.43525	1691.15	1.49402e-25	1.69678e-23	AT5G23850.1		Arabidopsis thaliana protein of unknown function (DUF821)
Glyma.10G201100	97.5655	99.3602	102.47	474.071	454.28	437.082	2.18899	8.11367	5031.84	8.98895e-32	4.0115e-29	AT3G52990.1		Pyruvate kinase family protein
Glyma.11G153700	1.27393	0.817033	1.08116	4.81157	4.25888	5.38091	2.18609	1.55124	252.82	4.45433e-15	8.27453e-14	AT2G36320.1		A20/AN1-like zinc finger family protein
Glyma.17G221800	5.44715	5.3561	5.76617	25.3264	26.3534	23.8904	2.18531	3.92201	1361.88	2.51442e-24	2.24422e-22	AT2G24860.1		DnaJ/Hsp40 cysteine-rich domain superfamily protein
Glyma.03G206800	0.109822	0.0907814	0.0800857	0.371803	0.464605	0.468876	2.18446	-1.73003	33.6749	3.80924e-06	1.46875e-05	AT3G24420.1		alpha/beta-Hydrolases superfamily protein
Glyma.08G099700	6.96269	7.48947	6.92741	32.9811	30.9995	32.8213	2.18124	4.28484	1760.27	8.85312e-26	1.04618e-23	AT1G30300.1		Metallo-hydrolase/oxidoreductase superfamily protein
Glyma.18G119200	5.00787	5.8327	5.72613	25.1295	25.7598	24.3146	2.18043	3.91669	1324.12	3.62495e-24	3.09697e-22
Glyma.13G279900	11.6411	10.9845	11.3722	49.2092	51.3904	52.983	2.17458	4.95293	2354.99	1.95941e-27	3.10989e-25	AT3G15500.1	ANAC055,ATNAC3,NAC055,NAC3	NAC domain containing protein 3
Glyma.06G050300	7.99501	7.42138	7.74829	33.8778	34.5098	36.2151	2.17413	4.39696	1869.04	4.04282e-26	5.18095e-24	AT2G19810.1		CCCH-type zinc finger family protein
Glyma.10G256100	3.25072	3.01848	3.26349	13.7348	14.2479	15.0487	2.17178	3.11279	886.427	6.54967e-22	3.77527e-20	AT4G33800.1
Glyma.19G246500	0.395358	0.431212	0.400428	1.70592	1.78098	2.05412	2.17033	0.198018	129.199	1.07356e-11	1.15103e-10
Glyma.08G231600	4.32697	3.99438	4.40471	19.3775	19.0746	18.8667	2.16847	3.52746	1175.92	1.69412e-23	1.27759e-21	AT1G30300.1		Metallo-hydrolase/oxidoreductase superfamily protein
Glyma.15G251700	0.329465	0.385821	0.320343	1.70592	1.44544	1.49594	2.16604	-0.0411965	110.266	6.06696e-11	5.71914e-10	AT1G78380.1	ATGSTU19,GST8,GSTU19	glutathione S-transferase TAU 19
Glyma.18G127900	1.69125	2.26953	1.56167	7.43606	9.26628	8.01555	2.16364	2.3092	361.421	5.64967e-17	1.43159e-15	AT4G16990.2	RLM3	disease resistance protein (TIR-NBS class), putative
Glyma.19G162200	0.285536	0.249649	0.320343	0.918573	1.29057	1.67456	2.16235	-0.294388	70.3492	6.17207e-09	4.01243e-08
Glyma.02G182900	0.065893	0.113477	0.0800857	0.459286	0.412982	0.312584	2.16192	-1.84114	29.1922	1.09404e-05	3.87344e-05	AT3G57530.1	ATCPK32,CDPK32,CPK32	calcium-dependent protein kinase 32
Glyma.13G093600	0.065893	0.158867	0.180193	0.765477	0.593662	0.491204	2.16147	-1.27547	39.2879	1.1348e-06	4.8307e-06	AT1G52540.1		Protein kinase superfamily protein
Glyma.06G264900	0.615001	0.771642	0.520557	0.174966	0.206491	0.0446549	-2.15758	-1.18801	36.5142	2.03575e-06	8.25991e-06
Glyma.05G009100	0.483215	0.521993	0.440471	2.34017	2.32302	1.80852	2.15739	0.411505	136.675	5.74089e-12	6.48068e-11	AT5G25940.1		early nodulin-related
Glyma.19G204900	0.680894	0.431212	0.540578	2.40579	2.68438	2.34438	2.15698	0.604425	157.288	1.17443e-12	1.48252e-11	AT3G61172.1	LCR8	low-molecular-weight cysteine-rich 8
Glyma.12G200500	7.40198	8.05685	8.52913	35.6275	36.1101	35.3667	2.15573	4.43393	1816.97	5.84994e-26	7.25182e-24	AT4G10270.1		Wound-responsive family protein
Glyma.13G227500	10.9382	9.57744	11.1519	46.5191	45.5055	49.299	2.15567	4.83702	1832.57	5.23119e-26	6.59251e-24	AT1G33055.1
Glyma.19G038600	2.89929	2.51918	2.64283	11.5696	12.0797	12.3024	2.1551	2.85625	753.61	5.27765e-21	2.64811e-19	AT3G22910.1		ATPase E1-E2 type family protein / haloacid dehalogenase-like hydrolase family protein
Glyma.20G127600	5.9743	5.69653	5.92634	28.1477	25.6307	24.6048	2.15493	3.98377	1250.75	7.60483e-24	6.13774e-22	AT3G19490.1	ATNHD1,NHD1	sodium:hydrogen antiporter 1
Glyma.15G013900	2.54786	3.35891	3.04326	14.1285	13.3445	12.3694	2.15434	3.00537	656.125	3.10464e-20	1.3758e-18	AT1G52360.2		Coatomer, beta\' subunit
Glyma.02G157900	27.7629	27.189	28.4104	124.313	121.236	125.659	2.15429	6.23617	3950.84	2.17896e-30	6.83096e-28	AT4G39235.1
Glyma.15G180000	0.065893	0.113477	0.120129	0.371803	0.361359	0.625168	2.15407	-1.66065	30.0542	8.87131e-06	3.1976e-05	AT1G19210.1		Integrase-type DNA-binding superfamily protein
Glyma.16G212300	0.0878573	0.181563	0.220236	0.918573	0.774341	0.535859	2.15361	-1.03631	43.8885	4.54403e-07	2.08755e-06	AT5G17680.1		disease resistance protein (TIR-NBS-LRR class), putative
Glyma.10G147700	91.4814	90.0324	91.0174	392.821	391.275	427.838	2.15286	7.94809	4507.51	3.83608e-31	1.48484e-28	AT3G62550.1		Adenine nucleotide alpha hydrolases-like superfamily protein
Glyma.U031513	4.65644	4.65255	4.72506	1.00606	0.980832	1.16103	-2.15023	1.57145	312.733	3.35972e-16	7.47473e-15	AT1G05260.1	RCI3,RCI3A	Peroxidase superfamily protein
Glyma.13G234700	1.47161	1.08938	1.24133	5.22712	6.24635	5.47022	2.14694	1.77246	313.42	3.27046e-16	7.28469e-15	AT4G28500.1	ANAC073,NAC073,SND2	NAC domain containing protein 73
Glyma.07G153100	159.285	152.762	152.203	679.941	686.273	689.739	2.14688	8.71262	6720.39	1.97254e-33	1.22663e-30	AT4G33070.1		Thiamine pyrophosphate dependent pyruvate decarboxylase family protein
Glyma.04G245000	0.65893	0.63547	0.860921	2.90881	3.27804	3.46075	2.14644	0.976702	198.791	7.78913e-14	1.17621e-12	AT1G21550.1		Calcium-binding EF-hand family protein
Glyma.13G234400	0.0878573	0.181563	0.340364	1.18102	0.722718	0.848443	2.14319	-0.739058	46.0719	3.00662e-07	1.42687e-06	AT1G61560.1	ATMLO6,MLO6	Seven transmembrane MLO family protein
Glyma.03G061300	47.2892	48.2503	48.3718	202.655	212.299	220.528	2.14245	7.01624	4102.71	1.32572e-30	4.3729e-28
Glyma.13G304900	1.2959	1.4525	1.56167	6.93304	6.29798	5.82746	2.14014	1.94972	368.08	4.50594e-17	1.15333e-15	AT3G49950.1		GRAS family transcription factor
Glyma.10G161500	2.50393	2.33762	2.48266	10.1262	10.7633	11.454	2.13993	2.70716	652.334	3.34286e-20	1.47276e-18	AT4G14746.1
Glyma.17G049900	0.263572	0.158867	0.300321	1.20289	1.05827	0.982408	2.13991	-0.530374	71.2111	5.47983e-09	3.60254e-08	AT2G06050.1	DDE1,OPR3	oxophytodienoate-reductase 3
Glyma.04G075800	1.33982	1.08938	1.48159	5.42395	5.62688	6.29634	2.13991	1.81499	325.986	2.01845e-16	4.65164e-15	AT5G10695.1
Glyma.20G169500	0.065893	0	0.160171	0.262449	0.516227	0.312584	2.13949	-1.9614	17.7129	0.000262075	0.000707272	AT1G34000.1	OHP2	one-helix protein 2
Glyma.15G186100	5.16162	5.76462	4.30461	22.6581	22.3526	21.7916	2.13933	3.75454	945.933	2.83331e-22	1.75615e-20	AT5G28050.1		Cytidine/deoxycytidylate deaminase family protein
Glyma.02G232500	1.2959	1.38442	1.52163	6.32065	6.16892	6.07306	2.13772	1.91159	405.337	1.35855e-17	3.80589e-16	AT1G06980.1
Glyma.16G178800	11.3556	11.3023	11.4122	47.7658	50.771	51.4648	2.1374	4.92541	2302.1	2.63917e-27	4.13684e-25	AT5G52640.1	ATHS83,AtHsp90-1,ATHSP90.1,HSP81-1,HSP81.1,HSP83,HSP90.1	heat shock protein 90.1
Glyma.02G158200	94.0512	88.0126	90.7571	397.151	394.811	408.235	2.13717	7.93684	5307.17	4.45145e-32	2.05923e-29	AT1G71950.1		Proteinase inhibitor, propeptide
Glyma.14G038400	0.219643	0.272344	0.42045	1.55283	1.49706	1.04939	2.13555	-0.217419	75.8323	2.94754e-09	2.0418e-08	AT5G04700.1		Ankyrin repeat family protein
Glyma.15G203500	0.65893	0.726251	0.440471	2.62449	2.19397	3.10351	2.13532	0.71295	138.364	5.00353e-12	5.69454e-11	AT4G31940.1	CYP82C4	cytochrome P450, family 82, subfamily C, polypeptide 4
Glyma.16G049000	0.197679	0.158867	0.220236	0.918573	0.929209	0.736806	2.13508	-0.840731	60.5103	2.60442e-08	1.506e-07	AT3G26740.1	CCL	CCR-like
Glyma.09G163800	352	345.65	345.75	1505.63	1509.35	1567.59	2.13488	9.87214	7926.19	2.22949e-34	1.65826e-31	AT1G17860.1		Kunitz family trypsin and protease inhibitor protein
Glyma.20G025900	0.131786	0.181563	0.240257	0.809219	0.74853	0.915425	2.13463	-0.88985	57.0311	4.51064e-08	2.49311e-07	AT1G26480.1	GF14 IOTA,GRF12	general regulatory factor 12
Glyma.17G097100	0.351429	0.567384	0.320343	2.09959	1.91004	1.40663	2.1335	0.16983	94.0234	3.29119e-10	2.71402e-09	AT3G01280.1	ATVDAC1,VDAC1	voltage dependent anion channel 1
Glyma.10G228100	0.065893	0.0907814	0.100107	0.393674	0.335548	0.424221	2.13308	-1.86062	29.3701	1.04743e-05	3.72025e-05	AT2G34930.1		disease resistance family protein / LRR family protein
Glyma.08G115900	0.702858	0.726251	0.600643	2.73385	3.12318	3.05886	2.13302	0.866157	197.601	8.35828e-14	1.25765e-12	AT2G34140.1		Dof-type zinc finger DNA-binding family protein
Glyma.03G160100	0.263572	0.408516	0.380407	1.31225	1.54868	1.7862	2.13122	-0.0410531	95.5423	2.78331e-10	2.3317e-09	AT5G63450.1	CYP94B1	cytochrome P450, family 94, subfamily B, polypeptide 1
Glyma.08G299000	7.00662	5.53767	6.547	1.59657	1.18732	1.54059	-2.13065	2.01417	312.588	3.37875e-16	7.51266e-15	AT1G26920.1
Glyma.06G164000	0.175715	0.249649	0.100107	0.962314	0.335548	0.937753	2.13033	-0.993296	33.256	4.1891e-06	1.60219e-05
Glyma.20G013600	0.109822	0.158867	0.0800857	0.415545	0.671096	0.468876	2.12975	-1.51503	33.9186	3.60548e-06	1.39643e-05	AT1G71000.1		Chaperone DnaJ-domain superfamily protein
Glyma.11G135900	2.37215	2.4284	2.48266	10.498	10.4536	10.9181	2.12798	2.68937	701.682	1.31687e-20	6.17465e-19	AT3G46780.1	PTAC16	plastid transcriptionally active 16
Glyma.11G082300	1.64732	2.08797	2.08223	8.35464	7.9499	9.13192	2.12752	2.36786	460.159	2.77662e-18	8.83605e-17	AT4G35770.1	ATSEN1,DIN1,SEN1	Rhodanese/Cell cycle control phosphatase superfamily protein
Glyma.U031124	0.175715	0.136172	0.14015	0.56864	0.903398	0.558186	2.12696	-1.17462	42.8086	5.6012e-07	2.52851e-06	AT3G56180.1		Protein of unknown function (DUF567)
Glyma.15G079100	6.91876	6.08235	6.4469	27.7103	28.0828	29.2043	2.12696	4.10542	1488.52	7.89791e-25	7.74138e-23	AT5G47220.1	ATERF-2,ATERF2,ERF2	ethylene responsive element binding factor 2
Glyma.13G149700	25.874	23.9209	24.5062	102.946	111.041	110.566	2.12638	6.04601	2935.63	1.08515e-28	2.36568e-26	AT1G76870.1
Glyma.19G218300	18.3841	18.474	20.9024	85.4054	83.5772	83.527	2.12576	5.68307	2476.8	1.01112e-27	1.70465e-25	AT2G47240.1	CER8,LACS1	AMP-dependent synthetase and ligase family protein
Glyma.15G182600	110.722	112.138	110.118	479.801	490.416	482.652	2.12542	8.215	6493.95	3.10178e-33	1.81015e-30	AT3G43190.1	ATSUS4,SUS4	sucrose synthase 4
Glyma.03G022800	3.90965	4.22133	4.56488	18.5464	18.7132	18.2862	2.12528	3.48971	1059.47	6.54534e-23	4.53074e-21	AT1G24620.1		EF hand calcium-binding protein family
Glyma.11G060500	30.0911	29.3451	28.6106	124.991	124.204	134.679	2.12501	6.29046	3240.96	2.95446e-29	7.32495e-27	AT5G66985.1
Glyma.06G292100	0.636965	0.703556	0.440471	2.27456	2.83925	2.63464	2.12344	0.667105	149.533	2.08695e-12	2.53002e-11	AT4G04960.1		Concanavalin A-like lectin protein kinase family protein
Glyma.18G046400	0.417322	0.363126	0.320343	1.55283	1.70355	1.54059	2.11665	0.00268594	110.685	5.82415e-11	5.51042e-10	AT5G40380.1	CRK42	cysteine-rich RLK (RECEPTOR-like protein kinase) 42
Glyma.18G045200	12.6075	13.4356	13.4744	57.8263	56.2688	57.1136	2.11484	5.12246	2552.08	6.82585e-28	1.1932e-25	AT5G56550.1	ATOXS3,OXS3	oxidative stress 3
Glyma.17G092800	2.67965	2.83692	3.24347	12.4663	13.0606	12.5704	2.11371	2.94679	740.342	6.62713e-21	3.25209e-19	AT5G14920.1		Gibberellin-regulated family protein
Glyma.05G222600	0.285536	0.363126	0.2803	1.50908	1.00664	1.47361	2.11344	-0.230353	80.7643	1.56794e-09	1.14201e-08	AT5G56840.1		myb-like transcription factor family protein
Glyma.12G218300	61.2805	60.7554	59.9842	254.488	264.412	268.465	2.11296	7.33181	4874.45	1.3669e-31	5.57535e-29	AT4G10265.1		Wound-responsive family protein
Glyma.11G106900	0.922502	0.703556	0.800857	3.43371	3.74265	3.37144	2.11118	1.10773	224.628	1.83532e-14	3.108e-13	AT2G17840.1	ERD7	Senescence/dehydration-associated protein-related
Glyma.06G134900	0.834644	0.748947	0.70075	3.65242	2.96831	3.21515	2.11085	1.01946	204.288	5.65038e-14	8.75554e-13	AT4G27670.1	HSP21	heat shock protein 21
Glyma.07G077700	0.944466	1.15746	1.02109	4.52725	4.62024	4.35385	2.11021	1.46094	291.711	7.86563e-16	1.64571e-14	AT4G26090.1	RPS2	NB-ARC domain-containing disease resistance protein
Glyma.19G017200	35.4065	36.9934	35.2177	155.72	153.139	154.841	2.10782	6.567	4198.67	9.77592e-31	3.43361e-28	AT5G42740.1		Sugar isomerase (SIS) family protein
Glyma.19G185900	0.131786	0.226953	0.2803	0.896702	0.800153	1.09404	2.10735	-0.721012	57.9006	3.92364e-08	2.19684e-07	AT1G08080.1	ACA7,ATACA7	alpha carbonic anhydrase 7
Glyma.10G204400	5.93037	5.26532	5.3257	23.4236	23.1528	24.5602	2.10706	3.85243	1245.35	8.045e-24	6.45182e-22	AT1G25560.1	EDF1,TEM1	AP2/B3 transcription factor family protein
Glyma.11G235000	19.1749	19.1095	18.8402	83.1964	83.0868	79.508	2.10518	5.64772	3025.34	7.30545e-29	1.70011e-26	AT3G05550.1		Hypoxia-responsive family protein
Glyma.04G230400	0.571072	0.658165	0.440471	2.3183	2.40046	2.43369	2.10409	0.564855	153.902	1.50493e-12	1.86618e-11
Glyma.16G177700	0.131786	0.068086	0.100107	0.590511	0.335548	0.379567	2.10383	-1.69508	28.6233	1.25875e-05	4.40441e-05	AT4G10400.2		F-box/RNI-like/FBD-like domains-containing protein
Glyma.20G226400	0.15375	0.113477	0.0400428	0.524899	0.387171	0.401894	2.10376	-1.69492	28.2604	1.37764e-05	4.78509e-05	AT2G31345.1
Glyma.08G355000	1.20804	1.42981	1.10118	5.3146	5.00741	5.64884	2.10165	1.70684	315.723	2.98967e-16	6.69873e-15	AT2G19130.1		S-locus lectin protein kinase family protein
Glyma.02G228300	0.549108	0.68086	0.500536	2.58075	2.2714	2.523	2.09855	0.614594	159.205	1.02265e-12	1.30526e-11	AT2G30040.1	MAPKKK14	mitogen-activated protein kinase kinase kinase 14
Glyma.11G180750	0.549108	0.476602	0.680728	2.16521	2.58114	2.65697	2.09796	0.611266	148.906	2.18858e-12	2.64308e-11	AT5G46290.3	KAS I,KAS1	3-ketoacyl-acyl carrier protein synthase I
Glyma.07G139300	3.33858	3.81282	3.56381	14.9159	14.9964	15.8748	2.09592	3.21779	888.696	6.33742e-22	3.6646e-20	AT5G02020.1
Glyma.13G218200	3.95358	4.06247	4.36467	17.5841	16.9839	18.4201	2.0959	3.4296	997.702	1.42359e-22	9.23094e-21	AT1G30040.1	ATGA2OX2,GA2OX2	gibberellin 2-oxidase
Glyma.02G172300	0.15375	0.29504	0.220236	1.09354	0.929209	0.848443	2.09577	-0.685835	61.1912	2.34514e-08	1.36754e-07	AT4G27010.1
Glyma.07G156200	0.241608	0.272344	0.180193	1.15915	0.800153	0.982408	2.09398	-0.643403	62.7566	1.84851e-08	1.0975e-07	AT2G40340.1	AtERF48,DREB2C	Integrase-type DNA-binding superfamily protein
Glyma.18G029300	23.7874	20.9478	23.8255	93.3226	94.3922	105.028	2.09282	5.904	1946.39	2.37847e-26	3.24541e-24	AT2G40000.1	ATHSPRO2,HSPRO2	ortholog of sugar beet HS1 PRO-1 2
Glyma.03G029900	0.131786	0.113477	0.240257	0.85296	0.696907	0.580514	2.09243	-1.08118	43.9238	4.51328e-07	2.07467e-06	AT3G26320.1	CYP71B36	cytochrome P450, family 71, subfamily B, polypeptide 36
Glyma.18G030400	0.329465	0.204258	0.340364	1.2685	1.29057	1.22801	2.0921	-0.314406	83.7797	1.08133e-09	8.13529e-09	AT3G55800.1	SBPASE	sedoheptulose-bisphosphatase
Glyma.11G153501	1.88893	2.04258	1.98212	8.39838	7.61436	9.15425	2.09208	2.3613	463.794	2.51525e-18	8.09952e-17	AT5G12380.1	ANNAT8	annexin 8
Glyma.09G099900	0.131786	0.158867	0.14015	0.524899	0.696907	0.647496	2.0902	-1.26231	44.0063	4.44238e-07	2.04556e-06	AT1G56130.1		Leucine-rich repeat transmembrane protein kinase
Glyma.18G219700	0.241608	0.181563	0.14015	0.940443	0.412982	1.00474	2.08868	-0.920333	38.7998	1.25538e-06	5.30469e-06	AT4G23310.1	CRK23	cysteine-rich RLK (RECEPTOR-like protein kinase) 23
Glyma.19G008500	20.8881	21.6968	21.3028	4.98654	5.03322	5.02368	-2.08591	3.74387	1231.85	9.26819e-24	7.35503e-22	AT1G23740.1		Oxidoreductase, zinc-binding dehydrogenase family protein
Glyma.04G240800	799.941	772.822	793.649	3293.45	3341.28	3398.88	2.08405	11.0127	8921.43	4.66926e-35	4.54152e-32	AT1G77120.1	ADH,ADH1,ATADH,ATADH1	alcohol dehydrogenase 1
Glyma.04G221500	0.746787	0.63547	0.760814	3.10565	2.9425	3.05886	2.08049	0.912116	203.08	6.05912e-14	9.33287e-13
Glyma.06G268600	0.373394	0.363126	0.320343	1.66218	1.31638	1.47361	2.07745	-0.0805789	98.6171	1.99511e-10	1.71689e-09	AT5G17680.1		disease resistance protein (TIR-NBS-LRR class), putative
Glyma.06G254900	2.63572	2.76883	2.98319	10.6948	12.6476	12.2131	2.07653	2.85219	600.962	9.503e-20	3.86364e-18	AT2G20900.3	ATDGK5,DGK5	diacylglycerol kinase 5
Glyma.11G018500	2.81143	2.79153	2.82302	11.9414	11.7184	11.8782	2.07557	2.85645	766.902	4.21748e-21	2.15899e-19	AT4G01100.1	ADNT1	adenine nucleotide transporter 1
Glyma.11G051600	9.57645	8.91927	8.30889	36.7866	38.3557	37.7111	2.07519	4.52526	1729.83	1.11194e-25	1.28595e-23	AT2G14960.1	GH3.1	Auxin-responsive GH3 family protein
Glyma.10G248900	56.2506	52.222	56.5205	227.259	231.141	236.961	2.07468	7.15945	3981.05	1.97097e-30	6.23041e-28	AT2G32150.1		Haloacid dehalogenase-like hydrolase (HAD) superfamily protein
Glyma.16G197800	3.7559	4.65255	4.40471	17.7372	17.3452	18.8444	2.07384	3.45921	870.334	8.29333e-22	4.72359e-20	AT3G61060.1	AtPP2-A13,PP2-A13	phloem protein 2-A13
Glyma.12G059200	0.702858	1.24824	1.10118	0.218708	0.154868	0.334912	-2.07323	-0.539952	51.3018	1.17514e-07	6.00603e-07	AT2G29350.1	SAG13	senescence-associated gene 13
Glyma.07G185000	32.0679	30.9792	31.774	138.967	132.67	127.445	2.07317	6.35635	3271.63	2.61019e-29	6.55712e-27	AT2G14255.1		Ankyrin repeat family protein with DHHC zinc finger domain
Glyma.08G255900	0.417322	0.249649	0.380407	1.81527	1.29057	1.31732	2.07036	-0.0864369	82.607	1.2479e-09	9.27081e-09	AT5G38710.1		Methylenetetrahydrofolate reductase family protein
Glyma.20G082800	0.15375	0.226953	0.0800857	0.699865	0.516227	0.692151	2.07015	-1.21185	39.1894	1.15808e-06	4.92429e-06	AT1G60000.1		RNA-binding (RRM/RBD/RNP motifs) family protein
Glyma.15G268900	1.2959	1.08938	1.28137	4.83344	5.65269	5.02368	2.06995	1.66214	300.274	5.52551e-16	1.19158e-14	AT5G19900.1		PRLI-interacting factor, putative
Glyma.17G133400	0.15375	0.181563	0.220236	0.765477	0.955021	0.669823	2.06845	-0.940203	51.7348	1.0904e-07	5.60311e-07	AT1G04110.1	SDD1	Subtilase family protein
Glyma.10G151000	0.483215	0.590079	0.580621	2.38391	2.37465	2.21042	2.06732	0.535264	154.204	1.47169e-12	1.82855e-11	AT1G56220.1		Dormancy/auxin associated family protein
Glyma.09G192300	3.09697	2.97309	3.04326	12.4445	13.6284	12.1908	2.06563	2.96073	731.607	7.71562e-21	3.73789e-19	AT1G45688.1
Glyma.07G200200	3.11893	2.9277	3.28351	12.0945	13.138	13.9323	2.06502	2.99706	690.423	1.61948e-20	7.52838e-19	AT1G53540.1		HSP20-like chaperones superfamily protein
Glyma.13G094900	0.636965	0.499298	0.500536	2.36204	2.09072	2.38904	2.06476	0.516332	146.128	2.70799e-12	3.21912e-11	AT5G57560.1	TCH4,XTH22	Xyloglucan endotransglucosylase/hydrolase family protein
Glyma.05G239500	0.0219643	0.068086	0.100107	0.306191	0.283925	0.245602	2.06419	-2.23724	18.9733	0.000177441	0.000495865	AT4G16110.1	ARR2,RR2	response regulator 2
Glyma.19G045600	3.7559	3.38161	3.90418	14.8503	15.7707	15.6739	2.06267	3.23825	866.486	8.7803e-22	4.97852e-20	AT5G38660.1	APE1	acclimation of photosynthesis to environment
Glyma.08G034000	0.197679	0.068086	0.0600643	0.393674	0.645284	0.357239	2.06025	-1.64339	24.9425	3.24192e-05	0.000105018	AT3G19950.1		RING/U-box superfamily protein
Glyma.11G018100	0.175715	0.113477	0.160171	0.415545	0.851775	0.669823	2.05891	-1.22401	36.1489	2.20296e-06	8.86911e-06	AT1G64380.1		Integrase-type DNA-binding superfamily protein
Glyma.11G192933	0.175715	0.249649	0.340364	1.11541	1.08408	1.04939	2.05881	-0.514914	68.8388	7.62244e-09	4.86607e-08
Glyma.09G036600	0.417322	0.499298	0.320343	1.70592	1.52287	1.87551	2.05561	0.11093	104.436	1.08617e-10	9.80518e-10
Glyma.07G054600	0.241608	0.226953	0.180193	1.18102	0.619473	0.87077	2.05558	-0.757028	49.5418	1.60017e-07	7.98989e-07	AT2G46550.1
Glyma.11G161800	10.6966	10.5079	8.82945	40.2422	41.3498	42.7347	2.05345	4.67074	1483.53	8.25108e-25	8.06671e-23	AT5G05340.1		Peroxidase superfamily protein
Glyma.06G087400	1.97679	1.9745	2.20236	8.20154	8.69843	8.73003	2.05243	2.38919	515.501	6.64108e-19	2.38106e-17	AT4G32860.1
Glyma.06G102100	54.9987	51.4277	52.5763	215.427	218.932	224.77	2.05142	7.08666	4114.89	1.27493e-30	4.24226e-28	AT4G08950.1	EXO	Phosphate-responsive 1 family protein
Glyma.20G192700	4.30501	4.08516	4.02431	16.7093	18.1196	16.6563	2.05002	3.39291	942.509	2.96912e-22	1.83135e-20	AT2G07050.1	CAS1	cycloartenol synthase 1
Glyma.02G132100	0.197679	0.226953	0.100107	0.677994	0.800153	0.692151	2.04704	-1.05828	45.7123	3.21541e-07	1.51667e-06	AT2G15620.1	ATHNIR,NIR,NIR1	nitrite reductase 1
Glyma.02G108300	31.2992	28.3011	29.5316	123.023	119.584	125.704	2.04692	6.24563	3053.13	6.478e-29	1.52627e-26	AT1G26800.1		RING/U-box superfamily protein
Glyma.17G246700	0.483215	0.431212	0.520557	1.96837	1.98748	2.00947	2.04407	0.323595	132.777	7.92722e-12	8.72869e-11
Glyma.11G105700	11.3116	9.84978	10.6314	44.2664	44.0084	42.824	2.04259	4.7493	1880.89	3.72223e-26	4.81895e-24	AT4G38690.1		PLC-like phosphodiesterases superfamily protein
Glyma.01G224900	1.86697	1.9291	2.2424	8.22341	8.05315	8.68538	2.04227	2.35623	475.939	1.81729e-18	6.01004e-17	AT2G46410.1	CPC	Homeodomain-like superfamily protein
Glyma.18G141700	1.80107	1.58867	1.62174	6.75807	7.09813	6.80987	2.04116	2.0823	422.729	8.0398e-18	2.34776e-16	AT1G70530.1	CRK3	cysteine-rich RLK (RECEPTOR-like protein kinase) 3
Glyma.05G022200	12.7393	12.5505	12.133	47.9845	51.8551	54.0994	2.04053	4.98214	1829.42	5.35019e-26	6.72016e-24	AT1G74310.1	ATHSP101,HOT1,HSP101	heat shock protein 101
Glyma.03G162500	0.373394	0.363126	0.340364	0.131225	0.0258114	0.0893098	-2.03986	-1.88089	22.9843	5.52497e-05	0.000170834	AT2G31230.1	ATERF15,ERF15	ethylene-responsive element binding factor 15
Glyma.05G099300	1.33982	1.79293	1.84197	6.49562	6.53028	7.45737	2.03824	2.07395	336.013	1.39018e-16	3.30413e-15	AT4G37290.1
Glyma.15G018400	0.483215	0.544688	0.380407	1.81527	1.93585	2.00947	2.03518	0.275731	120.832	2.24465e-11	2.273e-10	AT5G11590.1	TINY2	Integrase-type DNA-binding superfamily protein
Glyma.07G154300	0.175715	0.226953	0.240257	0.85296	0.877587	0.937753	2.03513	-0.77498	60.6956	2.53092e-08	1.46752e-07	AT5G66770.1		GRAS family transcription factor
Glyma.10G070200	41.227	46.8886	44.3474	197.712	174.149	168.907	2.03006	6.80512	1883.85	3.64633e-26	4.75313e-24	AT2G18950.1	ATHPT,HPT1,TPT1,VTE2	homogentisate phytyltransferase 1
Glyma.10G205700	0.0219643	0.158867	0.120129	0.328062	0.464605	0.468876	2.02889	-1.74797	23.6633	4.58094e-05	0.000144063
Glyma.04G142400	3.11893	3.74473	3.16338	14.4785	13.6284	12.7043	2.02805	3.06535	658.149	2.98495e-20	1.32585e-18	AT1G01550.2	BPS1	Protein of unknown function (DUF793)
Glyma.04G198400	0.175715	0.317735	0.360386	1.0498	1.18732	1.29499	2.02683	-0.396938	68.808	7.65563e-09	4.88479e-08	AT5G50800.1		Nodulin MtN3 family protein
Glyma.13G188800	6.34769	6.19583	5.30568	1.35599	1.91004	1.16103	-2.02444	1.93058	247.945	5.63018e-15	1.03159e-13	AT4G23150.1	CRK7	cysteine-rich RLK (RECEPTOR-like protein kinase) 7
Glyma.12G059600	2.7675	2.905	3.02323	11.9414	10.944	12.481	2.02438	2.86295	643.486	3.97887e-20	1.73284e-18	AT3G46780.1	PTAC16	plastid transcriptionally active 16
Glyma.19G241500	5.68876	5.60575	5.96638	22.3301	23.7981	24.2253	2.02427	3.85115	1189.64	1.45743e-23	1.11461e-21	AT3G22560.1		Acyl-CoA N-acyltransferases (NAT) superfamily protein
Glyma.20G031700	0.15375	0.136172	0.320343	0.656123	1.05827	0.87077	2.02354	-0.83106	44.4552	4.07697e-07	1.8883e-06	AT1G14040.1		EXS (ERD1/XPR1/SYG1) family protein
Glyma.06G004700	0.131786	0.249649	0.180193	0.743606	0.800153	0.759133	2.02333	-0.97157	50.1939	1.42599e-07	7.18451e-07	AT4G34940.1	ARO1	armadillo repeat only 1
Glyma.03G152200	4.83215	4.26673	4.50482	17.7591	17.6292	19.8938	2.02303	3.50558	859.859	9.69266e-22	5.48764e-20	AT3G52420.1	ATOEP7,OEP7	outer envelope membrane protein 7
Glyma.07G076200	0.856609	0.612774	0.880943	3.28062	3.12318	3.21515	2.02248	1.00078	190.1	1.31542e-13	1.91915e-12	AT2G45760.1	BAL,BAP2	BON association protein 2
Glyma.08G000700	2.46	1.99719	3.02323	10.9791	10.3504	9.31054	2.02208	2.653	400.65	1.57056e-17	4.34545e-16
Glyma.03G112800	0.549108	0.726251	0.460493	0.153095	0.154868	0.111637	-2.02146	-1.28928	35.8435	2.35412e-06	9.43063e-06	AT2G44840.1	ATERF13,EREBP,ERF13	ethylene-responsive element binding factor 13
Glyma.03G132900	1.05429	0.930509	1.04111	4.28667	4.00076	3.99661	2.01741	1.34845	254.888	4.03797e-15	7.5566e-14	AT3G57270.1	BG1	beta-1,3-glucanase 1
Glyma.16G060900	17.264	17.9293	20.0815	75.3667	75.395	73.4126	2.01717	5.53162	2087.14	9.53562e-27	1.40199e-24	AT3G05950.1		RmlC-like cupins superfamily protein
Glyma.16G008500	25.8081	26.1904	25.7475	104.171	101.103	109.181	2.0166	6.02301	2983.55	8.77107e-29	1.96872e-26	AT1G72540.1		Protein kinase superfamily protein
Glyma.18G103700	15.397	14.0257	15.2563	58.4387	58.9016	63.4323	2.01546	5.22095	1994.62	1.72656e-26	2.40785e-24	AT3G12490.2	ATCYS6,ATCYSB,CYSB	cystatin B
Glyma.07G241900	19.065	19.8584	19.8813	78.4067	82.3899	76.985	2.01456	5.617	2577.26	6.00045e-28	1.06861e-25	AT4G02080.1	ASAR1,ATSAR2,ATSARA1C,SAR2	secretion-associated RAS super family 2
Glyma.20G205700	0.65893	0.907814	0.820878	2.73385	3.48454	3.48308	2.01444	1.00682	168.831	5.2137e-13	6.94178e-12	AT2G38870.1		Serine protease inhibitor, potato inhibitor I-type family protein
Glyma.02G063900	2.41608	2.67805	2.56274	10.0824	10.3245	10.4939	2.01189	2.66735	621.102	6.24733e-20	2.62112e-18	AT2G39200.1	ATMLO12,MLO12	Seven transmembrane MLO family protein
Glyma.03G189600	38.0642	36.9253	39.9628	147.168	155.823	160.981	2.01182	6.58624	2941.76	1.05579e-28	2.31498e-26	AT1G21200.1		sequence-specific DNA binding transcription factors
Glyma.17G065300	3.16286	4.31212	3.24347	14.216	14.3769	14.3565	2.00763	3.14267	612.454	7.46814e-20	3.08594e-18	AT4G25810.1	XTH23,XTR6	xyloglucan endotransglycosylase 6
Glyma.07G126900	0.65893	0.771642	0.520557	2.55888	2.52951	2.70162	2.00486	0.706683	155.112	1.37649e-12	1.71757e-11	AT5G65790.1	ATMYB68,MYB68	myb domain protein 68
Glyma.06G144300	0.109822	0.068086	0.0600643	0.393674	0.232302	0.334912	2.00379	-2.0478	21.3983	8.65337e-05	0.000257389	AT3G56320.1		PAP/OAS1 substrate-binding domain superfamily
Glyma.03G244400	0.834644	0.658165	0.640685	2.93068	2.76182	2.85791	2.00341	0.838814	175.687	3.29209e-13	4.51152e-12	AT5G17540.1		HXXXD-type acyl-transferase family protein
Glyma.18G187300	48.8926	55.6263	50.1336	223.388	205.046	190.9	2.00256	7.00659	1923.73	2.77231e-26	3.71597e-24	AT2G37750.1
Glyma.18G054100	8.65394	9.01005	9.57024	35.7587	36.3424	37.1529	2.00199	4.49364	1730.55	1.10594e-25	1.28292e-23	AT5G58350.1	WNK4,ZIK2	with no lysine (K) kinase 4
Glyma.06G115800	3.03108	3.20004	3.40364	12.532	14.2737	11.9898	2.00188	2.99189	604.304	8.85583e-20	3.61992e-18	AT1G15960.1	ATNRAMP6,NRAMP6	NRAMP metal ion transporter 6
Glyma.07G136800	56.7339	59.9384	56.8809	240.513	222.623	231.58	2.0017	7.17309	3617.2	6.96326e-30	1.94219e-27	AT2G37750.1
Glyma.06G243000	0.0219643	0.204258	0.0800857	0.393674	0.361359	0.468876	1.99995	-1.7662	21.6287	8.09947e-05	0.000242645	AT1G71980.1		Protease-associated (PA) RING/U-box zinc finger family protein
Glyma.06G295600	1.05429	0.953205	0.941007	4.28667	3.12318	4.3092	1.99937	1.29597	186.875	1.60639e-13	2.30874e-12
Glyma.14G068400	0.197679	0.181563	0.460493	1.11541	1.08408	1.25034	1.99857	-0.418607	58.098	3.80218e-08	2.13284e-07	AT3G55470.2		Calcium-dependent lipid-binding (CaLB domain) family protein
Glyma.16G200600	26.6867	27.6656	26.0879	109.704	108.382	103.197	1.99843	6.05709	2951.25	1.01203e-28	2.25236e-26	AT5G51830.1		pfkB-like carbohydrate kinase family protein
Glyma.15G067100	8.19269	9.48666	8.30889	34.1403	33.7097	35.6793	1.99684	4.41783	1446.46	1.14744e-24	1.10753e-22	AT4G21450.1		PapD-like superfamily protein
Glyma.15G270000	0.549108	0.839728	1.06114	3.52119	3.1748	3.1705	1.99645	1.04302	156.642	1.23082e-12	1.54701e-11
Glyma.17G117150	0.0878573	0.158867	0.180193	0.546769	0.516227	0.669823	1.99609	-1.32848	36.8483	1.89471e-06	7.72733e-06	AT5G25940.1		early nodulin-related
Glyma.03G233100	0.746787	0.590079	0.820878	2.69011	2.76182	3.21515	1.99522	0.859538	163.266	7.66461e-13	9.98084e-12	AT5G27000.1	ATK4,KATD	kinesin 4
Glyma.11G220300	2.1525	2.11067	2.44261	8.50773	8.8533	9.44451	1.99346	2.46715	490.462	1.24468e-18	4.26895e-17	AT2G39710.1		Eukaryotic aspartyl protease family protein
Glyma.05G084000	6.94073	8.37458	8.00857	2.29643	1.83261	1.71921	-1.98913	2.32258	343.249	1.06898e-16	2.58773e-15	AT2G23440.1
Glyma.16G212500	0.724823	0.703556	0.900964	2.77759	2.78763	3.72868	1.98886	0.962391	151.278	1.82958e-12	2.23659e-11	AT1G17860.1		Kunitz family trypsin and protease inhibitor protein
Glyma.10G016500	40.1069	37.7878	38.301	149.924	151.28	159.641	1.98782	6.58178	3286.71	2.45698e-29	6.21337e-27	AT2G47520.1	HRE2	Integrase-type DNA-binding superfamily protein
Glyma.04G030900	31.1893	29.5493	31.0132	121.273	119.713	122.89	1.98719	6.2399	3395.96	1.59795e-29	4.18034e-27	AT1G19530.1
Glyma.05G008900	2.98715	2.74614	2.66285	10.8042	11.3054	11.186	1.98714	2.77909	644.045	3.93511e-20	1.71971e-18	AT5G25940.1		early nodulin-related
Glyma.12G197400	0.373394	0.385821	0.480514	1.72779	1.47125	1.74154	1.98574	0.0804816	101.925	1.40724e-10	1.24142e-09	AT4G16730.1	TPS02	terpene synthase 02
Glyma.08G029400	1.27393	1.27094	1.22131	5.07402	4.49118	5.31393	1.98554	1.6317	283.404	1.11819e-15	2.2866e-14	AT5G56840.1		myb-like transcription factor family protein
Glyma.07G183900	0.065893	0.0453907	0.14015	0.262449	0.464605	0.334912	1.98548	-1.96143	20.6443	0.000107716	0.000314694	AT5G10530.1		Concanavalin A-like lectin protein kinase family protein
Glyma.12G073400	0.373394	0.363126	0.360386	1.50908	1.47125	1.3843	1.98442	-0.0975592	95.9048	2.67501e-10	2.24792e-09
Glyma.06G123900	0.0439286	0.0907814	0.120129	0.437416	0.361359	0.245602	1.98316	-1.96155	21.2409	9.05524e-05	0.000268563	AT5G49720.1	ATGH9A1,DEC,GH9A1,IRX2,KOR,KOR1,RSW2,TSD1	glycosyl hydrolase 9A1
Glyma.06G298800	0.219643	0.204258	0.100107	0.721736	0.645284	0.692151	1.9823	-1.10393	42.5339	5.91042e-07	2.65545e-06	AT4G10265.1		Wound-responsive family protein
Glyma.17G093500	0.900537	0.590079	0.640685	2.49327	2.91669	3.03653	1.9814	0.820909	147.722	2.39552e-12	2.87835e-11	AT1G19020.1
Glyma.10G223200	4.72233	4.42559	4.66499	17.1904	18.4809	18.9337	1.98056	3.49387	926.584	3.69936e-22	2.24166e-20	AT5G61890.1		Integrase-type DNA-binding superfamily protein
Glyma.11G180700	0.900537	1.4525	1.16124	4.65848	5.03322	4.19756	1.97964	1.52438	214.341	3.20271e-14	5.20293e-13	AT4G33430.2	ATBAK1,ATSERK3,BAK1,ELG,RKS10,SERK3	BRI1-associated receptor kinase
Glyma.20G005300	2.8334	2.97309	3.10332	11.9633	11.9507	11.2977	1.97923	2.86161	675.373	2.14632e-20	9.82122e-19	AT3G11920.1		glutaredoxin-related
Glyma.03G054500	1.23	1.58867	1.32141	0.393674	0.309736	0.334912	-1.97539	-0.111416	82.015	1.34229e-09	9.90604e-09
Glyma.19G200200	0.131786	0.158867	0.14015	0.721736	0.387171	0.580514	1.97439	-1.34217	33.8542	3.65818e-06	1.41511e-05	AT3G52450.1	PUB22	plant U-box 22
Glyma.10G140800	0.15375	0.068086	0.0800857	0.371803	0.387171	0.446549	1.97365	-1.78459	26.0136	2.44404e-05	8.10118e-05	AT5G03560.2		Tetratricopeptide repeat (TPR)-like superfamily protein
Glyma.01G210500	4.94197	5.19723	4.50482	18.284	18.9714	20.117	1.97305	3.56817	898.439	5.50661e-22	3.20642e-20	AT1G12110.1	ATNRT1,B-1,CHL1,CHL1-1,NRT1,NRT1.1	nitrate transporter 1.1
Glyma.14G101600	0.988395	0.998595	0.760814	3.45558	3.66522	3.63937	1.97292	1.16643	207.692	4.64935e-14	7.32104e-13	AT2G18193.1		P-loop containing nucleoside triphosphate hydrolases superfamily protein
Glyma.02G182300	2.67965	2.70075	2.36253	10.3667	10.1697	9.80175	1.97282	2.64938	570.762	1.82942e-19	7.10289e-18	AT3G20898.1
Glyma.10G272000	2.19643	2.63266	2.86306	9.49192	10.1439	10.6725	1.97238	2.64732	483.003	1.5097e-18	5.0545e-17	AT1G68390.1		Core-2/I-branching beta-1,6-N-acetylglucosaminyltransferase family protein
Glyma.02G255400	4.41483	3.8809	3.66392	14.0192	15.7707	17.0805	1.97149	3.27531	600.868	9.52184e-20	3.86715e-18	AT2G40000.1	ATHSPRO2,HSPRO2	ortholog of sugar beet HS1 PRO-1 2
Glyma.07G098700	0.0878573	0.0907814	0.0600643	0.28432	0.361359	0.312584	1.97144	-2.06998	21.9393	7.41219e-05	0.000223698
Glyma.07G150500	0.263572	0.136172	0.180193	0.612382	0.877587	0.826115	1.97117	-0.960997	44.5937	3.97092e-07	1.84481e-06	AT2G38185.2		RING/U-box superfamily protein
Glyma.11G044400	3.22876	2.97309	2.82302	11.176	11.357	12.7936	1.97116	2.87028	581.093	1.45686e-19	5.75655e-18	AT5G67020.1
Glyma.05G122600	0.131786	0.0453907	0.0600643	0.328062	0.283925	0.334912	1.9704	-2.0701	20.4318	0.00011465	0.00033313
Glyma.15G194200	2.24036	2.4284	1.98212	8.66083	8.23383	9.02029	1.96823	2.42648	461.434	2.68177e-18	8.57636e-17	AT5G57830.1		Protein of unknown function, DUF593
Glyma.15G271000	0.175715	0.29504	0.220236	0.896702	0.955021	0.87077	1.96806	-0.738559	56.9426	4.57546e-08	2.52636e-07	AT2G44480.1	BGLU17	beta glucosidase 17
Glyma.09G036500	0.109822	0.136172	0.100107	0.524899	0.516227	0.334912	1.96756	-1.62692	28.8852	1.17982e-05	4.15083e-05	AT3G03450.1	RGL2	RGA-like 2
Glyma.16G107600	0.680894	0.658165	0.620664	2.69011	2.2714	2.67929	1.96669	0.692973	153.94	1.50068e-12	1.86212e-11	AT4G19420.1		Pectinacetylesterase family protein
Glyma.14G208000	2.04268	1.88371	1.44154	6.71433	6.27216	7.83693	1.96651	2.1156	288.73	8.91441e-16	1.84984e-14	AT1G65690.1		Late embryogenesis abundant (LEA) hydroxyproline-rich glycoprotein family
Glyma.09G223600	2.5259	2.4284	1.98212	10.1043	8.51775	8.32814	1.96597	2.48445	382.387	2.80694e-17	7.44064e-16	AT1G64860.1	RPOD1,SIG1,SIG2,SIGA,SIGB	sigma factor A
Glyma.17G242900	0.680894	0.703556	0.440471	2.18708	2.42627	2.47835	1.96518	0.579368	128.765	1.11436e-11	1.1914e-10	AT5G42870.1	ATPAH2,PAH2	phosphatidic acid phosphohydrolase 2
Glyma.03G053500	5.49108	5.33341	4.80514	1.35599	1.34219	1.29499	-1.96422	1.75429	293.212	7.38841e-16	1.55443e-14	AT1G27180.1		disease resistance protein (TIR-NBS-LRR class), putative
Glyma.15G112700	188.278	182.97	189.062	47.0878	49.7127	46.9546	-1.96364	6.88066	3728.42	4.67366e-30	1.35333e-27	AT1G05010.1	ACO4,EAT1,EFE	ethylene-forming enzyme
Glyma.06G232400	0.15375	0.0907814	0.0400428	0.349932	0.283925	0.468876	1.96136	-1.88023	21.3218	8.84621e-05	0.000262795	AT3G15050.1	IQD10	IQ-domain 10
Glyma.09G166400	0.0878573	0.272344	0.14015	0.56864	0.671096	0.714478	1.96094	-1.17486	36.0339	2.25863e-06	9.07014e-06	AT1G73220.1	1-Oct,AtOCT1	organic cation/carnitine transporter1
Glyma.06G031000	4.48072	5.12915	4.36467	17.1904	18.0422	18.9337	1.95726	3.4881	826.087	1.62311e-21	8.78311e-20	AT1G19530.1
Glyma.07G093900	0.373394	0.29504	0.500536	1.72779	1.26476	1.58525	1.95674	-0.0142851	82.2269	1.30765e-09	9.67301e-09	AT1G73805.1		Calmodulin binding protein-like
Glyma.10G245800	0.065893	0.113477	0.0400428	0.262449	0.309736	0.290257	1.95668	-2.18736	18.7838	0.000188012	0.000522099	AT5G60490.1	FLA12	FASCICLIN-like arabinogalactan-protein 12
Glyma.07G125600	5.38126	4.97028	4.96531	19.1369	19.9264	20.385	1.95622	3.62246	1008	1.24662e-22	8.19551e-21	AT5G56550.1	ATOXS3,OXS3	oxidative stress 3
Glyma.13G108900	0.15375	0.068086	0.100107	0.306191	0.309736	0.647496	1.95614	-1.71254	21.776	7.76538e-05	0.000233466	AT3G45010.1	scpl48	serine carboxypeptidase-like 48
Glyma.12G096500	0.439287	0.544688	0.300321	1.4216	1.83261	1.71921	1.95597	0.0812156	87.0601	7.30153e-10	5.65705e-09	AT3G11690.1
Glyma.10G195700	0.615001	0.612774	0.780835	2.9963	2.16816	2.63464	1.9543	0.728715	134.075	7.11305e-12	7.89177e-11	AT1G73080.1	ATPEPR1,PEPR1	PEP1 receptor 1
Glyma.02G106100	20.7343	21.5379	21.2828	87.2207	80.0669	78.5703	1.95215	5.67989	2142.2	6.77991e-27	1.01253e-24	AT3G05290.1	PNC1	peroxisomal adenine nucleotide carrier 1
Glyma.15G167300	3.64608	3.65395	3.6439	14.4128	13.68	14.2226	1.95163	3.13473	809.924	2.09249e-21	1.11638e-19	AT4G29905.1
Glyma.09G143000	2.56983	2.31493	1.98212	9.31695	9.42115	7.79228	1.95149	2.45826	375.426	3.52634e-17	9.19345e-16
Glyma.13G329800	0.241608	0.068086	0.0600643	0.677994	0.438793	0.312584	1.95129	-1.56217	21.2095	9.13799e-05	0.000270747	AT2G28570.1
Glyma.08G339600	0.241608	0.158867	0.260278	0.787348	0.877587	0.937753	1.95114	-0.793513	53.5282	8.03302e-08	4.24042e-07
Glyma.08G006333	0.615001	0.885119	0.820878	2.44953	4.10401	2.56766	1.95076	0.916418	102.702	1.29812e-10	1.15509e-09	AT5G07360.1		Amidase family protein
Glyma.19G024450	0.15375	0.068086	0.180193	0.590511	0.56785	0.446549	1.95038	-1.42607	31.7982	5.86354e-06	2.1821e-05
Glyma.13G004400	8.85162	9.62283	9.9106	37.2241	36.5747	35.9918	1.94998	4.51181	1636.01	2.30316e-25	2.53234e-23	AT1G05300.1	ZIP5	zinc transporter 5 precursor
Glyma.11G169264	1.27393	1.74754	1.72184	5.38021	6.29798	6.72056	1.94961	1.93446	265.195	2.5021e-15	4.82523e-14	AT3G60670.1		PLATZ transcription factor family protein
Glyma.06G141600	0.15375	0.113477	0.380407	1.00606	0.593662	0.96008	1.94896	-0.794048	37.0517	1.81404e-06	7.43111e-06	AT5G05220.1
Glyma.08G189200	1.18607	1.24824	1.18126	4.98654	4.59442	4.37618	1.9486	1.54418	268.307	2.17276e-15	4.23097e-14	AT1G55020.1	ATLOX1,LOX1	lipoxygenase 1
Glyma.08G058800	0.175715	0.136172	0.240257	0.721736	0.516227	0.915425	1.94696	-1.02565	39.4369	1.10054e-06	4.69858e-06	AT4G21470.1	ATFMN/FHY,FMN/FHY	riboflavin kinase/FMN hydrolase
Glyma.11G096700	26.7086	25.9408	25.8877	101.415	99.4512	101.657	1.94586	5.98122	3122.53	4.82057e-29	1.15733e-26	AT3G45970.1	ATEXLA1,ATEXPL1,ATHEXP BETA 2.1,EXLA1,EXPL1	expansin-like A1
Glyma.04G121700	1.31786	1.54328	1.02109	5.24899	4.82673	4.75575	1.94401	1.6323	240.507	8.11526e-15	1.44728e-13
Glyma.14G144300	4.63447	4.4029	4.14443	17.431	16.2612	16.9019	1.94337	3.39465	870.857	8.22935e-22	4.69419e-20	AT5G25930.1		Protein kinase family protein with leucine-rich repeat domain
Glyma.14G034600	0.175715	0.158867	0.200214	0.503028	0.722718	0.87077	1.94295	-1.08102	39.5067	1.08486e-06	4.63686e-06	AT1G79260.1
Glyma.11G077400	16.1438	15.4328	17.5187	64.0595	60.6567	64.2361	1.9426	5.30064	1920.59	2.83221e-26	3.77363e-24	AT4G36040.1		Chaperone DnaJ-domain superfamily protein
Glyma.10G079900	2.46	2.65536	2.60278	9.64501	10.0922	9.93571	1.94061	2.62318	572.066	1.77718e-19	6.92134e-18	AT2G35980.1	ATNHL10,NHL10,YLS9	Late embryogenesis abundant (LEA) hydroxyproline-rich glycoprotein family
Glyma.15G155600	0.373394	0.363126	0.440471	0.0874831	0.103245	0.111637	-1.94045	-1.7488	26.1854	2.33711e-05	7.78131e-05	AT4G20140.1	GSO1	Leucine-rich repeat transmembrane protein kinase
Glyma.11G124700	2.2184	2.17875	1.88201	7.91722	8.23383	7.88159	1.9381	2.32062	438.549	5.07633e-18	1.5319e-16
Glyma.04G004500	24.2486	24.5791	24.8466	95.2035	90.856	96.1196	1.93755	5.88253	2791.36	2.10405e-28	4.13538e-26	AT4G34950.1		Major facilitator superfamily protein
Glyma.13G062000	0.065893	0.226953	0.180193	0.656123	0.722718	0.468876	1.93736	-1.24952	32.0383	5.5443e-06	2.07374e-05	AT5G61430.1	ANAC100,ATNAC5,NAC100	NAC domain containing protein 100
Glyma.07G264001	0.175715	0.158867	0.0600643	0.481157	0.309736	0.692151	1.93656	-1.50019	24.7199	3.4407e-05	0.000110832	AT1G59600.1	ZCW7	ZCW7
Glyma.07G039600	120.013	114.884	119.908	441.046	445.969	466.867	1.93183	8.15149	4446.79	4.58704e-31	1.74e-28	AT1G54130.1	AT-RSH3,ATRSH3,RSH3	RELA/SPOT homolog 3
Glyma.17G242701	0.175715	0.158867	0.180193	0.918573	0.438793	0.602841	1.93141	-1.13938	34.3046	3.30641e-06	1.29221e-05	AT3G59440.1		Calcium-binding EF-hand family protein
Glyma.19G052900	0.285536	0.204258	0.200214	0.962314	0.825964	0.848443	1.92941	-0.765874	54.4761	6.85437e-08	3.66775e-07
Glyma.13G205200	5.49108	5.26532	5.90632	19.2682	20.9588	23.2429	1.92597	3.72374	752.546	5.37417e-21	2.68942e-19	AT4G21920.1
Glyma.07G043500	2.08661	1.90641	2.02216	7.6329	7.38205	7.83693	1.92454	2.25449	432.811	5.9867e-18	1.78532e-16	AT1G72430.1		SAUR-like auxin-responsive protein family
Glyma.03G249100	0.483215	0.181563	0.2803	1.07167	0.903398	1.60758	1.92445	-0.341746	48.0475	2.09177e-07	1.02183e-06
Glyma.19G239800	3.4484	3.24543	3.62388	13.2318	13.3703	12.6597	1.92358	3.03017	710.392	1.12458e-20	5.33903e-19	AT3G06350.1	EMB3004,MEE32	dehydroquinate dehydratase, putative / shikimate dehydrogenase, putative
Glyma.15G021900	0.527144	0.567384	0.580621	2.03398	2.16816	2.18809	1.92356	0.443192	130.866	9.3133e-12	1.01314e-10	AT1G51800.1		Leucine-rich repeat protein kinase family protein
Glyma.06G186200	3.55822	3.427	3.62388	12.2476	14.093	14.0216	1.92309	3.06818	634.472	4.76282e-20	2.04607e-18	AT1G19020.1
Glyma.07G120900	4.70037	5.3788	4.68501	18.5902	18.4809	18.7774	1.92193	3.54047	910.342	4.64717e-22	2.73728e-20	AT3G60190.1	ADL1E,ADL4,ADLP2,DL1E,DRP1E,EDR3	DYNAMIN-like 1E
Glyma.14G073300	47.9042	48.9993	49.2927	185.311	187.7	180.897	1.9214	6.86139	3862.97	2.93028e-30	9.03694e-28	AT2G02360.1	AtPP2-B10,PP2-B10	phloem protein 2-B10
Glyma.11G097300	7.59966	8.82849	8.14872	30.1598	31.3608	31.437	1.91948	4.27686	1327.23	3.51585e-24	3.01735e-22	AT1G76160.1	sks5	SKU5 similar 5
Glyma.13G053300	1.23	1.04399	0.720771	3.47745	3.71684	4.06359	1.91935	1.24352	169.611	4.9439e-13	6.60342e-12	AT5G60920.1	COB	COBRA-like extracellular glycosyl-phosphatidyl inositol-anchored protein family
Glyma.13G294200	1.12018	1.08938	1.60171	5.38021	4.87835	4.28687	1.91807	1.60886	203.816	5.80641e-14	8.97533e-13	AT2G20562.1
Glyma.08G128800	0.0878573	0.068086	0.180193	0.524899	0.387171	0.401894	1.91781	-1.66074	25.5761	2.74095e-05	8.9965e-05	AT5G20480.1	EFR	EF-TU receptor
Glyma.05G114800	0.285536	0.363126	0.300321	1.11541	1.21313	1.27266	1.91778	-0.348174	74.0038	3.75415e-09	2.54615e-08
Glyma.20G248900	0.702858	0.658165	0.42045	2.4714	2.14234	2.05412	1.91566	0.508948	112.509	4.88175e-11	4.67265e-10	AT3G02750.2		Protein phosphatase 2C family protein
Glyma.13G327900	13.4202	12.5505	12.173	45.2506	48.3189	50.0135	1.91283	4.908	1615.34	2.71908e-25	2.92189e-23
Glyma.10G090700	2.06465	2.20145	2.08223	8.5296	7.87247	7.45737	1.91076	2.31886	415.773	9.89215e-18	2.84057e-16	AT5G13700.1	APAO,ATPAO1,PAO1	polyamine oxidase 1
Glyma.17G114300	7.88519	6.74052	6.04647	24.6921	25.8114	27.0162	1.9102	4.0166	846.662	1.18277e-21	6.55938e-20	AT1G52565.1
Glyma.06G099501	1.40572	1.24824	1.26135	5.1615	4.7751	4.77807	1.91015	1.62844	277.781	1.42654e-15	2.87223e-14
Glyma.02G259700	44.1703	43.0758	46.8501	166.655	164.057	173.06	1.9087	6.72719	3060.74	6.26943e-29	1.48637e-26	AT3G05550.1		Hypoxia-responsive family protein
Glyma.17G071700	0.417322	0.249649	0.240257	1.22476	1.26476	0.937753	1.90867	-0.418157	59.7907	2.9123e-08	1.66826e-07	AT2G24130.1		Leucine-rich receptor-like protein kinase family protein
Glyma.16G040000	0.900537	0.612774	0.860921	2.86507	3.20061	2.9249	1.90671	0.923694	159.209	1.02237e-12	1.30526e-11	AT5G18560.1	PUCHI	Integrase-type DNA-binding superfamily protein
Glyma.02G205300	0.241608	0.158867	0.240257	0.765477	0.903398	0.781461	1.90575	-0.869912	49.3854	1.64524e-07	8.18369e-07
Glyma.07G151100	2.17447	2.11067	2.38255	8.81392	7.38205	8.77469	1.90548	2.39062	389.139	2.25786e-17	6.05711e-16	AT2G38250.1		Homeodomain-like superfamily protein
Glyma.09G251400	0.373394	0.226953	0.240257	1.02793	1.23895	0.915425	1.90374	-0.522314	57.5642	4.14033e-08	2.30387e-07
Glyma.05G219100	0.373394	0.363126	0.2803	1.37786	1.10989	1.29499	1.90247	-0.268528	74.3534	3.58324e-09	2.44159e-08
Glyma.13G272400	0.065893	0.0907814	0.120129	0.415545	0.335548	0.312584	1.90218	-1.92036	22.6478	6.06887e-05	0.000186179	AT2G29110.1	ATGLR2.8,GLR2.8	glutamate receptor 2.8
Glyma.12G161000	3.09697	3.01848	2.76296	0.677994	0.671096	1.00474	-1.90147	0.966361	148.945	2.18208e-12	2.63608e-11	AT1G42970.1	GAPB	glyceraldehyde-3-phosphate dehydrogenase B subunit
Glyma.01G179600	2.54786	1.86102	1.74186	7.32671	7.97571	7.61366	1.89853	2.25991	318.129	2.7238e-16	6.15378e-15	AT3G26310.1	CYP71B35	cytochrome P450, family 71, subfamily B, polypeptide 35
Glyma.09G145600	0.197679	0.453907	0.400428	1.24663	1.47125	1.25034	1.89842	-0.217325	66.0891	1.12937e-08	6.99547e-08	AT1G47890.1	AtRLP7,RLP7	receptor like protein 7
Glyma.02G252500	0.219643	0.521993	0.260278	1.18102	1.16151	1.36197	1.89813	-0.301068	59.2656	3.16157e-08	1.80153e-07	AT2G39855.2
Glyma.13G157000	0.834644	1.20285	0.941007	3.43371	3.84589	3.81799	1.89718	1.22519	187.988	1.49883e-13	2.1717e-12	AT2G46490.1
Glyma.19G093500	0.197679	0.113477	0.120129	0.503028	0.412982	0.692151	1.89566	-1.39759	30.2209	8.52229e-06	3.08087e-05
Glyma.05G153000	0.197679	0.0226953	0.160171	0.503028	0.412982	0.535859	1.89491	-1.53093	23.8086	4.40246e-05	0.000139026	AT1G71900.1		Protein of unknown function (DUF803)
Glyma.13G211000	0.219643	0.476602	0.380407	1.53095	1.54868	0.96008	1.89446	-0.192497	57.2495	4.35483e-08	2.41332e-07	AT3G23880.1		F-box and associated interaction domains-containing protein
Glyma.08G119400	0.0878573	0.204258	0.100107	0.481157	0.464605	0.513531	1.89424	-1.53074	28.8178	1.19962e-05	4.2123e-05	AT5G60490.1	FLA12	FASCICLIN-like arabinogalactan-protein 12
Glyma.02G259300	23.7874	23.7393	22.6042	84.29	87.3715	88.8632	1.89386	5.77545	2503.14	8.80083e-28	1.5106e-25	AT5G05340.1		Peroxidase superfamily protein
Glyma.13G035100	7.5118	6.96747	7.42795	26.398	26.4825	28.5568	1.89344	4.09234	1199.82	1.30485e-23	1.01014e-21	AT1G21550.1		Calcium-binding EF-hand family protein
Glyma.16G196300	0.065893	0.113477	0.160171	0.415545	0.438793	0.446549	1.89306	-1.6777	26.5625	2.1196e-05	7.11906e-05	AT5G03840.1	TFL-1,TFL1	PEBP (phosphatidylethanolamine-binding protein) family protein
Glyma.18G272400	3.53626	3.20004	3.88416	12.532	13.1122	13.9547	1.89288	3.05011	608.222	8.15696e-20	3.35594e-18	AT3G29970.1		B12D protein
Glyma.06G205500	0.197679	0.113477	0.180193	0.677994	0.722718	0.468876	1.89259	-1.22425	35.0374	2.80949e-06	1.11291e-05	AT5G15630.1	COBL4,IRX6	COBRA-like extracellular glycosyl-phosphatidyl inositol-anchored protein family
Glyma.09G075200	5.68876	6.44548	5.54593	1.5747	1.29057	1.85318	-1.89052	1.94374	262.272	2.86087e-15	5.47534e-14	AT5G13930.1	ATCHS,CHS,TT4	Chalcone and stilbene synthase family protein
Glyma.11G148400	0.131786	0.113477	0.160171	0.371803	0.696907	0.491204	1.88863	-1.46977	28.3428	1.34961e-05	4.69513e-05	AT5G60490.1	FLA12	FASCICLIN-like arabinogalactan-protein 12
Glyma.03G029300	0.834644	0.885119	1.00107	3.34623	3.58778	3.21515	1.88835	1.09986	190.579	1.27727e-13	1.86852e-12	AT4G32760.2		ENTH/VHS/GAT family protein
Glyma.06G090000	0.219643	0.499298	0.340364	0.109354	0.129057	0.0446549	-1.88817	-1.88071	18.0114	0.000238691	0.000649562	AT2G33770.1	ATUBC24,PHO2,UBC24	phosphate 2
Glyma.10G168100	0.263572	0.317735	0.380407	0.0874831	0.129057	0.0446549	-1.8865	-1.98316	19.07	0.000172298	0.000482808	AT1G64780.1	AMT1;2,ATAMT1;2	ammonium transporter 1;2
Glyma.01G018000	1.62536	1.72485	1.38148	5.94885	5.47201	5.98376	1.88609	1.87483	300.545	5.46499e-16	1.17987e-14
Glyma.02G220200	0.0878573	0.136172	0.0800857	0.612382	0.232302	0.267929	1.8858	-1.84139	17.8055	0.000254568	0.000688915
Glyma.02G059500	3.16286	3.33622	3.58383	12.4663	12.0797	12.749	1.88479	2.96707	655.065	3.16937e-20	1.40121e-18	AT4G36850.1		PQ-loop repeat family protein / transmembrane family protein
Glyma.04G104850	0.065893	0.136172	0.200214	0.481157	0.361359	0.669823	1.88441	-1.47024	25.7578	2.61317e-05	8.61136e-05
Glyma.13G246800	6.25983	5.49227	6.70718	22.9206	22.1203	23.2875	1.88431	3.84081	925.164	3.77329e-22	2.28281e-20	AT4G21450.3		PapD-like superfamily protein
Glyma.19G022100	0.0878573	0.136172	0.0400428	0.349932	0.361359	0.267929	1.88373	-2.02556	19.0852	0.000171503	0.0004809	AT3G28910.1	ATMYB30,MYB30	myb domain protein 30
Glyma.13G162700	0.373394	0.136172	0.160171	0.918573	0.722718	0.826115	1.88277	-0.840933	40.0927	9.62393e-07	4.16075e-06	AT4G39140.3		RING/U-box superfamily protein
Glyma.18G038500	1.47161	1.20285	1.20129	4.48351	5.2139	4.64411	1.88255	1.59029	241.198	7.84112e-15	1.40367e-13	AT2G28930.3	APK1B,PK1B	protein kinase 1B
Glyma.07G091600	6.41358	6.62704	6.46692	22.6581	24.908	24.4039	1.88178	3.91356	1079.53	5.13376e-23	3.57976e-21	AT3G02550.1	LBD41	LOB domain-containing protein 41
Glyma.10G023300	4.85412	5.06106	4.74508	19.0494	17.784	17.0805	1.88032	3.4992	833.642	1.44376e-21	7.90275e-20	AT5G35960.1		Protein kinase family protein
Glyma.04G238100	9.0493	10.0767	10.4312	37.8802	36.0585	34.9871	1.88022	4.51581	1334.78	3.26587e-24	2.82197e-22	AT5G53190.1		Nodulin MtN3 family protein
Glyma.18G017200	47.5308	47.4106	46.9102	175.076	170.639	175.717	1.87835	6.78364	3750.76	4.32015e-30	1.27036e-27	AT5G10240.1	ASN3	asparagine synthetase 3
Glyma.18G089100	0.219643	0.158867	0.160171	0.656123	0.696907	0.647496	1.87684	-1.12721	41.4446	7.33033e-07	3.23102e-06	AT5G55510.1		Mitochondrial import inner membrane translocase subunit Tim17/Tim22/Tim23 family protein
Glyma.13G285400	9.81805	10.3718	9.71039	37.4209	37.1168	35.1657	1.87601	4.52639	1558.37	4.34375e-25	4.48969e-23	AT1G50600.1	SCL5	scarecrow-like 5
Glyma.08G064400	1.36179	1.36172	1.30139	5.44582	4.46537	4.77807	1.87184	1.63843	248.356	5.51919e-15	1.01336e-13
Glyma.11G231400	1.49357	1.58867	1.70182	5.77388	6.03986	5.76048	1.87112	1.88681	321.771	2.36847e-16	5.39598e-15	AT3G11110.1		RING/U-box superfamily protein
Glyma.08G181500	0.395358	0.453907	0.480514	1.88089	1.34219	1.6299	1.8684	0.0853768	86.1998	8.08445e-10	6.21665e-09	AT4G25980.1		Peroxidase superfamily protein
Glyma.10G224800	3.00911	3.01848	2.84304	10.2574	10.2471	11.7666	1.8656	2.76378	505.857	8.42936e-19	2.98833e-17
Glyma.20G205800	34.3083	33.0217	33.8362	115.893	117.132	135.572	1.86552	6.2848	1684.41	1.57406e-25	1.78236e-23	AT2G38870.1		Serine protease inhibitor, potato inhibitor I-type family protein
Glyma.02G133200	8.85162	9.46396	9.32998	32.4344	34.8712	33.3572	1.86265	4.40359	1438.08	1.2376e-24	1.1885e-22	AT5G35525.1		PLAC8 family protein
Glyma.01G083000	3.31661	2.85961	2.70289	10.5855	9.85994	11.7219	1.86232	2.76184	449.247	3.75265e-18	1.16393e-16	AT1G13340.1		Regulator of Vps4 activity in the MVB pathway protein
Glyma.09G036800	0.417322	0.363126	0.340364	1.31225	1.34219	1.42896	1.86128	-0.162315	81.2082	1.48351e-09	1.08491e-08
Glyma.06G192400	19.9875	19.0641	19.9013	70.4458	70.0521	73.7476	1.86124	5.4998	2240.6	3.76395e-27	5.80398e-25	AT3G47670.1		Plant invertase/pectin methylesterase inhibitor superfamily protein
Glyma.13G068800	1.73518	2.06528	2.14229	7.34858	6.99488	7.27875	1.86067	2.18943	366.461	4.75902e-17	1.21565e-15	AT4G31940.1	CYP82C4	cytochrome P450, family 82, subfamily C, polypeptide 4
Glyma.07G170900	0.065893	0.181563	0.120129	0.415545	0.593662	0.357239	1.85902	-1.62681	23.9682	4.215e-05	0.000133663	AT2G16050.1		Cysteine/Histidine-rich C1 domain family protein
Glyma.19G197100	16.5391	15.5236	16.9381	59.0948	56.785	61.847	1.85804	5.23043	1803.39	6.4525e-26	7.90287e-24	AT2G47140.1		NAD(P)-binding Rossmann-fold superfamily protein
Glyma.11G060400	0.219643	0.317735	0.200214	0.809219	0.877587	0.982408	1.85587	-0.73861	50.5611	1.33701e-07	6.76945e-07	AT2G26490.1		Transducin/WD40 repeat-like superfamily protein
Glyma.17G142402	0.15375	0.113477	0.2803	0.677994	0.671096	0.692151	1.8551	-1.09263	37.0056	1.83199e-06	7.49654e-06	AT5G47470.1		Nodulin MtN21 /EamA-like transporter family protein
Glyma.06G191400	4.21715	3.69934	4.2045	14.9596	15.3061	13.7314	1.855	3.20861	664.055	2.66332e-20	1.19277e-18	AT3G47780.1	ATATH6,ATH6	ABC2 homolog 6
Glyma.03G244800	232.383	230.267	233.27	833.495	841.941	841.856	1.85482	9.06361	6040.01	8.07487e-33	4.37577e-30	AT4G14880.3	ATCYS-3A,CYTACS1,OASA1,OLD3	O-acetylserine (thiol) lyase (OAS-TL) isoform A1
Glyma.02G064100	13.5959	14.6612	14.916	53.1897	50.2806	52.4248	1.85217	5.04188	1796.33	6.79218e-26	8.25794e-24	AT2G02990.1	ATRNS1,RNS1	ribonuclease 1
Glyma.10G228200	0.988395	1.29363	1.04111	4.19919	4.02657	3.75101	1.85164	1.34645	203.359	5.9621e-14	9.19724e-13	AT2G34930.1		disease resistance family protein / LRR family protein
Glyma.04G086700	2.89929	2.905	3.0833	11.2416	10.6343	10.226	1.85058	2.75818	551.016	2.85881e-19	1.07476e-17	AT5G25930.1		Protein kinase family protein with leucine-rich repeat domain
Glyma.15G097400	0.417322	0.63547	0.480514	0.174966	0.129057	0.111637	-1.84961	-1.4125	28.7355	1.22428e-05	4.29289e-05	AT4G15630.1		Uncharacterised protein family (UPF0497)
Glyma.03G073400	0.0878573	0.249649	0.180193	0.612382	0.696907	0.580514	1.84925	-1.19935	33.6917	3.79483e-06	1.46379e-05	AT5G02020.1
Glyma.08G038200	0.351429	0.363126	0.240257	1.11541	1.00664	1.29499	1.84912	-0.397034	62.3746	1.95824e-08	1.15758e-07	AT5G21222.1		protein kinase family protein
Glyma.02G026751	0.131786	0.249649	0.200214	0.743606	0.774341	0.602841	1.84904	-1.0473	39.6556	1.05223e-06	4.51133e-06	AT1G70070.1	EMB25,ISE2,PDE317	DEAD/DEAH box helicase, putative
Glyma.13G009300	4.01947	4.31212	4.68501	15.3314	16.2095	15.5176	1.84902	3.30721	742.028	6.4368e-21	3.171e-19	AT3G07650.4	COL9	CONSTANS-like 9
Glyma.14G025800	0.15375	0.113477	0.120129	0.503028	0.464605	0.446549	1.84866	-1.56216	29.5752	9.96324e-06	3.5557e-05	AT5G54800.1	ATGPT1,GPT1	glucose 6-phosphate/phosphate translocator 1
Glyma.08G178000	1.88893	1.61137	1.50161	5.44582	5.88499	6.65358	1.84813	1.92708	266.165	2.39403e-15	4.63093e-14	AT5G64260.1	EXL2	EXORDIUM like 2
Glyma.02G068900	3.00911	3.01848	2.68287	0.699865	0.825964	0.893098	-1.84458	0.950085	154.262	1.4654e-12	1.82192e-11	AT5G13870.1	EXGT-A4,XTH5	xyloglucan endotransglucosylase/hydrolase 5
Glyma.10G132300	40.4583	36.9253	39.8626	136.102	140.053	144.927	1.84379	6.48157	2582.26	5.84965e-28	1.04667e-25	AT4G13510.1	AMT1;1,ATAMT1,ATAMT1;1	ammonium transporter 1;1
Glyma.10G116600	0.702858	0.68086	0.5606	0.153095	0.232302	0.156292	-1.84183	-1.10491	37.1108	1.7913e-06	7.34269e-06	AT4G36920.2	AP2,FL1,FLO2	Integrase-type DNA-binding superfamily protein
Glyma.16G025400	0.109822	0.181563	0.120129	0.481157	0.490416	0.513531	1.84097	-1.50004	30.1169	8.7383e-06	3.15205e-05	AT4G01010.1	ATCNGC13,CNGC13	cyclic nucleotide-gated channel 13
Glyma.06G170700	24.8197	23.4216	25.1469	87.6143	89.5138	85.7374	1.83932	5.80001	2376.14	1.74254e-27	2.78901e-25	AT3G48530.1	KING1	SNF1-related protein kinase regulatory subunit gamma 1
Glyma.12G070200	0.065893	0.136172	0.0800857	0.306191	0.361359	0.357239	1.83868	-1.96147	20.6686	0.000106953	0.000312777	AT5G03170.1	ATFLA11,FLA11	FASCICLIN-like arabinogalactan-protein 11
Glyma.10G205800	1.09822	1.13477	0.961028	3.47745	3.43291	4.46549	1.83864	1.28107	169.506	4.97941e-13	6.6485e-12
Glyma.05G151100	76.37	75.2805	75.1003	276.84	274.168	260.025	1.8386	7.43084	3694.91	5.26367e-30	1.51263e-27	AT4G19710.2	AK-HSDH,AK-HSDH II	aspartate kinase-homoserine dehydrogenase ii
Glyma.17G226500	9.70823	8.3065	8.7894	33.4404	29.1152	33.0223	1.83653	4.33938	972.313	1.9863e-22	1.25787e-20	AT5G21940.1
Glyma.15G228300	35.8238	35.314	36.2588	123.57	125.108	134.724	1.83571	6.34801	2574.62	6.08163e-28	1.07801e-25
Glyma.08G172300	2.04268	1.99719	2.08223	7.19549	6.99488	7.65831	1.83463	2.21057	383.651	2.69411e-17	7.16158e-16	AT2G32190.1
Glyma.06G295500	6.17198	6.53626	7.22773	23.4673	23.5916	24.203	1.83433	3.91184	995.864	1.45793e-22	9.43746e-21
Glyma.02G197600	3.79983	4.08516	4.14443	13.7567	14.7641	14.4459	1.83346	3.17956	711.237	1.10761e-20	5.26504e-19	AT3G11660.1	NHL1	NDR1/HIN1-like 1
Glyma.06G065600	0.702858	1.04399	0.920985	3.47745	3.04574	2.96955	1.83146	1.02468	152.53	1.66611e-12	2.05396e-11	AT5G25250.1		SPFH/Band 7/PHB domain-containing membrane-associated protein family
Glyma.09G010700	16.7807	16.7038	16.5377	60.9976	61.0439	55.9972	1.83108	5.23742	1826.38	5.46765e-26	6.84503e-24	AT5G47560.1	ATSDAT,ATTDT,TDT	tonoplast dicarboxylate transporter
Glyma.13G006700	0.593037	0.385821	0.680728	2.23082	1.78098	1.94249	1.83052	0.373708	93.6316	3.43782e-10	2.82388e-09	AT5G47650.1	ATNUDT2,ATNUDX2,NUDT2	nudix hydrolase homolog 2
Glyma.18G250400	0.0878573	0.158867	0.0600643	0.393674	0.464605	0.245602	1.82972	-1.88003	19.0891	0.000171296	0.000480356	AT5G24320.2		Transducin/WD40 repeat-like superfamily protein
Glyma.05G146300	25.3688	26.894	26.208	94.5911	93.5146	90.4262	1.8276	5.88691	2490.77	9.39195e-28	1.6048e-25	AT1G24330.1		ARM repeat superfamily protein
Glyma.08G058900	7.5118	7.03556	7.2878	26.8573	23.7981	26.726	1.82726	4.0358	987.9	1.61734e-22	1.03633e-20	AT1G61340.1		F-box family protein
Glyma.06G143900	1.03232	0.953205	0.780835	3.19313	3.1748	3.4161	1.8272	1.06667	171.83	4.25555e-13	5.74265e-12
Glyma.17G162000	25.83	25.9181	24.9267	84.0931	88.533	99.2455	1.82682	5.85243	1513.27	6.37054e-25	6.35931e-23	AT3G49940.1	LBD38	LOB domain-containing protein 38
Glyma.07G177600	14.8698	13.5264	13.6546	46.8472	49.2739	52.983	1.82631	4.98229	1393.63	1.86277e-24	1.71506e-22	AT2G15760.1		Protein of unknown function (DUF1645)
Glyma.19G071300	10.3452	10.0086	9.89058	34.7745	34.3291	38.0236	1.82586	4.50481	1330.61	3.40158e-24	2.93255e-22	AT3G27160.1	GHS1	Ribosomal protein S21 family protein
Glyma.02G148300	1.23	1.06668	1.10118	0.240579	0.464605	0.267929	-1.82505	-0.349955	57.074	4.4796e-08	2.47812e-07	AT4G02860.1		Phenazine biosynthesis PhzC/PhzF protein
Glyma.15G246100	0.285536	0.0226953	0.160171	0.524899	0.593662	0.580514	1.82359	-1.32841	23.3007	5.06132e-05	0.000157836	AT4G27190.1		NB-ARC domain-containing disease resistance protein
Glyma.04G231451	0.307501	0.0907814	0.160171	0.634252	0.800153	0.580514	1.82258	-1.11543	31.3828	6.46367e-06	2.38616e-05	AT5G53580.1		NAD(P)-linked oxidoreductase superfamily protein
Glyma.05G017301	0.131786	0.181563	0.0800857	0.503028	0.283925	0.580514	1.82189	-1.57825	23.1014	5.34833e-05	0.000166046	AT1G73990.1	SPPA,SPPA1	signal peptide peptidase
Glyma.09G153900	146.634	145.772	143.854	514.313	504.174	521.658	1.81992	8.36187	4874.48	1.36678e-31	5.57535e-29	AT2G36530.1	ENO2,LOS2	Enolase
Glyma.01G051300	10.2793	9.10083	10.2109	33.7685	34.8712	35.7239	1.81592	4.46763	1323.1	3.66143e-24	3.1211e-22	AT1G69490.1	ANAC029,ATNAP,NAP	NAC-like, activated by AP3/PI
Glyma.06G148000	1.07625	1.02129	0.860921	3.49932	3.4071	3.48308	1.81581	1.15396	185.897	1.70777e-13	2.4464e-12	AT4G09890.1		Protein of unknown function (DUF3511)
Glyma.18G238000	18.2524	16.7492	17.5187	56.3829	61.302	67.2503	1.81538	5.29645	1229.62	9.48912e-24	7.51463e-22	AT1G01490.1		Heavy metal transport/detoxification superfamily protein
Glyma.01G195500	6.65519	6.40009	6.92741	24.2984	22.8689	23.1089	1.81302	3.89763	1041.04	8.21389e-23	5.62686e-21	AT5G65890.1	ACR1	ACT domain repeat 1
Glyma.02G088800	0.615001	0.521993	0.620664	2.03398	1.85842	2.29973	1.81301	0.43085	109.439	6.57967e-11	6.16416e-10	AT5G38200.1		Class I glutamine amidotransferase-like superfamily protein
Glyma.09G081600	0.197679	0.136172	0.0200214	0.437416	0.387171	0.401894	1.81181	-1.73007	18.8895	0.000182036	0.000506987	AT4G11720.1	GCS1,HAP2	hapless 2
Glyma.19G005700	1.16411	0.817033	1.20129	3.7399	3.66522	3.84032	1.81107	1.26759	178.889	2.67032e-13	3.71038e-12	AT5G40380.1	CRK42	cysteine-rich RLK (RECEPTOR-like protein kinase) 42
Glyma.04G054400	1.6034	1.31633	1.10118	4.15545	4.51699	5.38091	1.81095	1.58433	182.104	2.17104e-13	3.06149e-12	AT5G12020.1	HSP17.6II	17.6 kDa class II heat shock protein
Glyma.07G126800	7.59966	7.05825	7.6682	26.3105	26.4825	25.5203	1.80809	4.05365	1166.25	1.88575e-23	1.40535e-21	AT2G19810.1		CCCH-type zinc finger family protein
Glyma.08G027000	0.746787	0.544688	0.720771	2.69011	2.11653	2.25507	1.80761	0.61757	114.948	3.86923e-11	3.77111e-10	AT2G07050.1	CAS1	cycloartenol synthase 1
Glyma.16G054400	3.40447	2.36032	2.96317	10.0168	9.93738	10.6502	1.8069	2.69996	393.311	1.97725e-17	5.36119e-16	AT5G13080.1	ATWRKY75,WRKY75	WRKY DNA-binding protein 75
Glyma.12G060200	2.32822	2.01989	1.98212	7.56729	7.20137	7.34573	1.80626	2.23387	368.236	4.48242e-17	1.14809e-15	AT3G46640.2	LUX,PCL1	Homeodomain-like superfamily protein
Glyma.08G179600	3.42643	2.905	2.803	0.699865	1.10989	0.826115	-1.80592	1.02588	132.604	8.04259e-12	8.84032e-11	AT5G64120.1		Peroxidase superfamily protein
Glyma.13G132500	9.9718	10.8257	10.9317	37.4646	37.3491	36.1705	1.80517	4.55918	1490.59	7.75615e-25	7.64192e-23	AT2G37460.1		nodulin MtN21 /EamA-like transporter family protein
Glyma.18G205100	0.724823	0.567384	0.860921	2.49327	2.55533	2.54533	1.80271	0.712834	129.145	1.07856e-11	1.15574e-10	AT1G66350.1	RGL,RGL1	RGA-like 1
Glyma.08G131925	0.263572	0.158867	0.340364	0.765477	0.980832	0.982408	1.80213	-0.703284	45.1472	3.57561e-07	1.67407e-06
Glyma.13G190100	0.461251	0.476602	0.440471	1.7934	1.34219	1.65223	1.80206	0.080367	84.3338	1.0111e-09	7.6509e-09	AT3G12300.1
Glyma.14G209600	8.69787	8.05685	8.00857	2.44953	2.14234	2.47835	-1.8009	2.44465	398.255	1.69242e-17	4.65881e-16	AT1G66120.1		AMP-dependent synthetase and ligase family protein
Glyma.18G015400	0.109822	0.158867	0.120129	0.415545	0.387171	0.558186	1.80003	-1.59428	26.0741	2.40579e-05	7.98484e-05	AT4G40020.1		Myosin heavy chain-related protein
Glyma.17G120100	0.439287	0.499298	0.380407	0.0656123	0.103245	0.200947	-1.79832	-1.59489	22.6509	6.06365e-05	0.000186034	AT2G26910.1	ATPDR4,PDR4	pleiotropic drug resistance 4
Glyma.11G100600	0.109822	0.113477	0.0800857	0.437416	0.309736	0.312584	1.79718	-1.90016	20.8393	0.000101749	0.000298596	AT5G23130.1		Peptidoglycan-binding LysM domain-containing protein
Glyma.03G196300	3.99751	4.4029	3.32356	14.0848	13.7833	12.7043	1.79693	3.10669	504.375	8.7472e-19	3.08946e-17	AT3G10120.1
Glyma.15G217700	50.8913	47.751	47.8512	167.618	166.793	174.132	1.79579	6.76568	2948.13	1.02621e-28	2.26322e-26	AT2G44310.1		Calcium-binding EF-hand family protein
Glyma.08G118000	2.81143	2.56457	2.22238	9.33882	8.18221	8.73003	1.79559	2.48493	378.457	3.19132e-17	8.37759e-16	AT2G42760.1
Glyma.11G148700	0.197679	0.226953	0.180193	0.809219	0.542039	0.736806	1.79419	-1.03652	38.328	1.38508e-06	5.803e-06	AT5G60490.1	FLA12	FASCICLIN-like arabinogalactan-protein 12
Glyma.07G235900	1.40572	1.63407	1.42152	4.59286	5.11065	5.76048	1.79416	1.72312	227.242	1.59894e-14	2.72351e-13	AT3G06490.1	AtMYB108,BOS1,MYB108	myb domain protein 108
Glyma.03G216300	33.869	33.6118	34.1365	121.58	122.217	108.735	1.79387	6.23511	2021.55	1.44852e-26	2.05025e-24	AT4G02280.1	ATSUS3,SUS3	sucrose synthase 3
Glyma.09G115800	10.9382	11.4612	10.5112	39.2362	36.7554	37.8673	1.79319	4.60064	1465.16	9.70637e-25	9.41667e-23	AT1G15080.1	ATLPP2,ATPAP2,LPP2	lipid phosphate phosphatase 2
Glyma.08G171400	1.01036	0.998595	0.780835	3.58681	3.25223	2.79093	1.79207	1.0512	146.312	2.66971e-12	3.17959e-11	AT2G32210.1
Glyma.02G298500	3.71197	4.35751	4.44476	16.2281	13.3445	13.7091	1.79135	3.20596	476.865	1.77339e-18	5.88539e-17	AT3G13080.1	ATMRP3,MRP3	multidrug resistance-associated protein 3
Glyma.13G280000	0.197679	0.158867	0.0800857	0.503028	0.464605	0.535859	1.78972	-1.46998	27.4116	1.7057e-05	5.82746e-05	AT3G15510.1	ANAC056,ATNAC2,NAC2,NARS1	NAC domain containing protein 2
Glyma.08G032800	0.241608	0.431212	0.2803	1.2685	0.980832	1.02706	1.78956	-0.440195	54.1211	7.27243e-08	3.87451e-07	AT5G56550.1	ATOXS3,OXS3	oxidative stress 3
Glyma.16G020500	7.05055	7.44407	7.50803	2.20895	2.32302	1.85318	-1.78909	2.28004	341.454	1.14041e-16	2.75011e-15	AT1G32640.1	ATMYC2,JAI1,JIN1,MYC2,RD22BP1,ZBF1	Basic helix-loop-helix (bHLH) DNA-binding family protein
Glyma.04G251400	0.768751	0.817033	0.900964	2.97443	2.86506	2.79093	1.78844	0.897547	156.726	1.22338e-12	1.53868e-11	AT1G21910.1		Integrase-type DNA-binding superfamily protein
Glyma.20G164600	1.05429	0.907814	1.18126	3.41184	4.18144	3.39377	1.78829	1.2298	164.803	6.88281e-13	9.01228e-12	AT5G24090.1	ATCHIA,CHIA	chitinase A
Glyma.17G072400	9.11519	8.87388	8.42902	29.1319	30.0444	31.9729	1.78804	4.27878	1178.53	1.64618e-23	1.24392e-21	AT1G16030.1	Hsp70b	heat shock protein 70B
Glyma.15G158200	3.38251	3.4043	4.12441	12.532	11.5119	13.7091	1.78768	3.00946	462.193	2.62694e-18	8.4162e-17	AT4G39720.1		VQ motif-containing protein
Glyma.13G334000	0.109822	0.158867	0.2803	0.699865	0.490416	0.736806	1.78618	-1.13939	31.029	7.02703e-06	2.57785e-05	AT1G07795.1
Glyma.05G002500	10.2354	10.1902	10.2109	33.6373	35.5165	36.55	1.78597	4.49288	1405.82	1.6631e-24	1.55769e-22	AT3G01640.1	ATGLCAK,GLCAK	glucuronokinase G
Glyma.12G142300	0.900537	0.794337	0.5606	2.64636	2.76182	2.34438	1.78537	0.742639	118.811	2.6994e-11	2.69252e-10	AT4G21380.1	ARK3,RK3	receptor kinase 3
Glyma.06G319200	1.77911	1.63407	1.44154	5.88324	4.90416	5.84979	1.78531	1.83695	244.078	6.80039e-15	1.22955e-13	AT5G51520.1		Plant invertase/pectin methylesterase inhibitor superfamily protein
Glyma.03G038000	0.417322	0.249649	0.460493	0.109354	0.103245	0.111637	-1.78266	-1.76701	20.3925	0.000115985	0.000336622	AT2G33820.1	ATMBAC1,MBAC1	Mitochondrial substrate carrier family protein
Glyma.16G161700	0.109822	0.136172	0.120129	0.459286	0.412982	0.401894	1.78077	-1.67769	25.6098	2.71671e-05	8.92389e-05	AT4G12560.2	CPR30	F-box and associated interaction domains-containing protein
Glyma.15G003400	78.0392	74.6223	77.2627	257.397	262.14	270.609	1.78075	7.40615	3514.07	1.01898e-29	2.76092e-27	AT5G25110.1	CIPK25,SnRK3.25	CBL-interacting protein kinase 25
Glyma.08G254400	4.70037	4.31212	4.50482	14.6315	16.7258	15.2273	1.78055	3.30622	650.755	3.44786e-20	1.5155e-18	AT3G30530.1	ATBZIP42,bZIP42	basic leucine-zipper 42
Glyma.16G108900	3.86572	3.74473	3.12334	1.31225	1.03245	0.759133	-1.78013	1.25611	135.645	6.24701e-12	7.00259e-11	AT4G19380.1		Long-chain fatty alcohol dehydrogenase family protein
Glyma.08G031400	21.1736	19.4272	20.4018	68.6742	69.4584	71.3585	1.77941	5.48549	2003.45	1.62954e-26	2.28939e-24	AT2G19810.1		CCCH-type zinc finger family protein
Glyma.01G152800	4.3709	4.33481	3.74401	1.48721	1.26476	0.87077	-1.77583	1.46817	157.398	1.16506e-12	1.47118e-11
Glyma.01G175800	2.2184	1.88371	2.20236	6.82368	7.17556	7.65831	1.77579	2.20949	335.127	1.43615e-16	3.39423e-15
Glyma.17G037500	3.51429	3.427	3.00321	10.8479	11.0473	12.0568	1.77539	2.85654	497.784	1.0326e-18	3.60677e-17	AT3G06490.1	AtMYB108,BOS1,MYB108	myb domain protein 108
Glyma.18G117800	0.065893	0.0453907	0.160171	0.328062	0.335548	0.312584	1.77327	-2.00406	17.2711	0.000301342	0.000802838	AT5G17680.1		disease resistance protein (TIR-NBS-LRR class), putative
Glyma.02G090000	9.86198	10.8938	11.0118	36.3055	36.4715	35.8802	1.77275	4.53606	1402.83	1.70983e-24	1.59358e-22	AT1G66760.2		MATE efflux family protein
Glyma.06G295700	12.0145	11.7108	11.6324	41.7951	39.3623	39.5419	1.77217	4.68956	1574.84	3.78702e-25	3.96581e-23	AT5G54160.1	ATOMT1,OMT1	O-methyltransferase 1
Glyma.20G191751	4.87608	4.17594	5.08544	15.3752	15.1513	17.8396	1.77169	3.36875	533.391	4.31463e-19	1.589e-17
Glyma.04G079200	9.46662	10.054	9.8105	33.0905	32.4191	34.5852	1.7716	4.41879	1359.71	2.56694e-24	2.28572e-22	AT4G32690.1	ATGLB3,GLB3	hemoglobin 3
Glyma.17G176700	2.02072	2.49649	2.08223	0.809219	0.542039	0.558186	-1.76955	0.575484	99.4829	1.81929e-10	1.57487e-09	AT2G23440.1
Glyma.19G201200	0.197679	0.136172	0.100107	0.524899	0.56785	0.401894	1.76918	-1.48484	26.5556	2.12339e-05	7.13115e-05	AT3G11750.1	FOLB1	Dihydroneopterin aldolase
Glyma.05G047700	14.8918	15.274	14.3153	50.2372	50.7968	50.3707	1.76803	5.01772	1847.84	4.69321e-26	5.94775e-24	AT3G48530.1	KING1	SNF1-related protein kinase regulatory subunit gamma 1
Glyma.08G138200	1.75715	1.56598	2.12227	0.437416	0.56785	0.602841	-1.7673	0.320205	84.0816	1.04244e-09	7.86926e-09	AT5G10170.1	ATMIPS3,MIPS3	myo-inositol-1-phosphate synthase 3
Glyma.01G024500	0.175715	0.181563	0.240257	0.56864	0.722718	0.781461	1.76591	-1.05854	37.2045	1.75584e-06	7.20356e-06
Glyma.07G242400	0.131786	0.317735	0.160171	0.656123	0.722718	0.692151	1.76436	-1.05842	34.1573	3.41728e-06	1.33156e-05	AT4G24220.1	AWI31,VEP1	NAD(P)-binding Rossmann-fold superfamily protein
Glyma.04G019200	1.18607	1.38442	1.36146	4.19919	4.23307	4.93437	1.76434	1.52517	208.506	4.43951e-14	7.01976e-13	AT1G47670.1		Transmembrane amino acid transporter family protein
Glyma.08G087900	8.52216	7.87529	7.52805	2.03398	2.42627	2.58998	-1.76324	2.40259	335.494	1.41694e-16	3.3593e-15	AT1G48100.1		Pectin lyase-like superfamily protein
Glyma.17G032600	8.65394	9.69091	9.8105	30.6847	32.1868	32.8213	1.76315	4.35411	1160.76	2.00471e-23	1.48815e-21
Glyma.06G069100	0.373394	0.363126	0.180193	0.809219	1.03245	1.25034	1.76302	-0.522412	44.246	4.24313e-07	1.96023e-06	AT3G47650.1		DnaJ/Hsp40 cysteine-rich domain superfamily protein
Glyma.02G042800	0.131786	0.158867	0.0400428	0.393674	0.387171	0.334912	1.76145	-1.84111	19.0825	0.000171644	0.000481224	AT4G35690.1		Arabidopsis protein of unknown function (DUF241)
Glyma.11G031900	0.175715	0.136172	0.180193	0.56864	0.542039	0.580514	1.75958	-1.31505	32.8075	4.64146e-06	1.76047e-05	AT4G25225.1
Glyma.15G245300	1.05429	1.08938	0.720771	3.58681	3.38129	2.67929	1.75912	1.05919	124.854	1.56664e-11	1.62904e-10	AT3G14690.1	CYP72A15	cytochrome P450, family 72, subfamily A, polypeptide 15
Glyma.15G078300	3.25072	3.38161	3.26349	11.3072	10.7633	11.3647	1.75788	2.83948	557.898	2.4427e-19	9.27516e-18	AT4G28500.1	ANAC073,NAC073,SND2	NAC domain containing protein 73
Glyma.06G054700	2.8334	2.67805	2.36253	7.98283	9.73089	8.93098	1.75687	2.50572	348.071	8.99875e-17	2.20795e-15	AT5G12020.1	HSP17.6II	17.6 kDa class II heat shock protein
Glyma.09G210500	0.593037	0.431212	0.440471	1.61844	1.368	1.94249	1.7562	0.130341	76.0288	2.87266e-09	1.99466e-08	AT1G33810.1
Glyma.18G018100	2.17447	2.63266	2.40257	7.786	8.33707	8.2165	1.7539	2.38049	376.036	3.45594e-17	9.02853e-16	AT5G65140.1		Haloacid dehalogenase-like hydrolase (HAD) superfamily protein
Glyma.16G110100	1.44965	1.83832	1.42152	5.62079	4.95578	5.22462	1.75376	1.76773	233.395	1.16237e-14	2.02629e-13	AT1G31770.1	ABCG14	ATP-binding cassette 14
Glyma.08G049500	0.219643	0.0226953	0.14015	0.393674	0.490416	0.446549	1.75294	-1.62701	19.1815	0.000166564	0.000468019	AT1G73740.1		UDP-Glycosyltransferase superfamily protein
Glyma.17G247800	2.41608	2.60997	2.68287	8.1578	9.29209	8.61839	1.7517	2.47715	396.539	1.78594e-17	4.88787e-16	AT2G23770.1		protein kinase family protein / peptidoglycan-binding LysM domain-containing protein
Glyma.07G103700	6.39162	7.19443	7.46799	24.1235	22.8173	24.002	1.75157	3.926	899.282	5.4404e-22	3.17982e-20	AT2G35980.1	ATNHL10,NHL10,YLS9	Late embryogenesis abundant (LEA) hydroxyproline-rich glycoprotein family
Glyma.19G242300	59.3256	57.7824	61.706	200.73	202.051	199.317	1.75085	7.0199	3212.06	3.32392e-29	8.13459e-27	AT4G14880.4	ATCYS-3A,CYTACS1,OASA1,OLD3	O-acetylserine (thiol) lyase (OAS-TL) isoform A1
Glyma.20G213900	0.109822	0.158867	0.120129	0.503028	0.387171	0.424221	1.75054	-1.62709	25.0432	3.15613e-05	0.00010258	AT4G10250.1	ATHSP22.0	HSP20-like chaperones superfamily protein
Glyma.09G077100	0.571072	0.385821	0.320343	0.0874831	0.154868	0.133965	-1.75005	-1.62759	21.0752	9.50021e-05	0.000280292	AT3G43270.1		Plant invertase/pectin methylesterase inhibitor superfamily
Glyma.15G141500	0.439287	0.226953	0.300321	1.02793	1.1357	1.11637	1.75001	-0.440052	53.8854	7.56501e-08	4.01549e-07
Glyma.05G152800	6.65519	6.24122	7.0075	22.2207	21.8364	22.9303	1.74856	3.84311	926.665	3.69516e-22	2.24166e-20	AT4G13830.2	J20	DNAJ-like 20
Glyma.02G086850	1.18607	1.04399	1.14122	3.91487	3.45872	3.95196	1.74846	1.29618	187.268	1.5674e-13	2.25897e-12	AT3G24130.1		Pectin lyase-like superfamily protein
Glyma.19G169800	3.05304	2.88231	2.78298	9.88559	10.0664	9.3552	1.74842	2.6489	472.266	2.00334e-18	6.56618e-17	AT3G63150.1	ATCBG,MIRO2	MIRO-related GTP-ase 2
Glyma.16G169500	0.790716	0.839728	0.440471	0.218708	0.18068	0.200947	-1.74823	-1.01531	30.4866	7.99596e-06	2.90695e-05	AT3G05650.1	AtRLP32,RLP32	receptor like protein 32
Glyma.10G074500	0.417322	0.726251	0.520557	0.174966	0.129057	0.17862	-1.74812	-1.28937	27.3134	1.74878e-05	5.96007e-05	AT2G36210.1		SAUR-like auxin-responsive protein family
Glyma.03G118600	0.307501	0.158867	0.160171	0.481157	0.800153	0.848443	1.74796	-1.02518	30.5851	7.80985e-06	2.84583e-05
Glyma.10G209700	0.307501	0.453907	0.500536	0.0874831	0.18068	0.111637	-1.74783	-1.62774	21.4296	8.57572e-05	0.00025532	AT2G37030.1		SAUR-like auxin-responsive protein family
Glyma.02G000800	0.15375	0.181563	0.0800857	0.546769	0.387171	0.446549	1.7467	-1.5622	24.1749	3.9849e-05	0.000126939	AT5G43650.1	BHLH92	basic helix-loop-helix (bHLH) DNA-binding superfamily protein
Glyma.06G225400	0.395358	0.272344	0.320343	1.18102	0.955021	1.18335	1.74665	-0.411451	57.3894	4.25805e-08	2.36452e-07	AT5G17420.1	ATCESA7,CESA7,IRX3,MUR10	Cellulose synthase family protein
Glyma.18G080400	0.900537	1.06668	0.961028	3.87113	2.96831	2.94722	1.74567	1.09157	138.466	4.96275e-12	5.65321e-11	AT3G26300.1	CYP71B34	cytochrome P450, family 71, subfamily B, polypeptide 34
Glyma.17G246900	0.15375	0.136172	0.14015	0.590511	0.412982	0.446549	1.74498	-1.5002	26.9614	1.91309e-05	6.47187e-05
Glyma.11G148500	0.241608	0.136172	0.300321	0.721736	0.696907	0.893098	1.74235	-0.899983	37.7154	1.57547e-06	6.52999e-06	AT5G03170.1	ATFLA11,FLA11	FASCICLIN-like arabinogalactan-protein 11
Glyma.03G250900	0.197679	0.181563	0.320343	0.85296	0.825964	0.714478	1.74199	-0.860335	40.6799	8.54468e-07	3.72858e-06	AT1G07090.1	LSH6	Protein of unknown function (DUF640)
Glyma.05G076800	22.6013	23.6486	23.5452	77.3351	76.0919	79.776	1.74048	5.65025	2117.04	7.91509e-27	1.17601e-24	AT4G20010.1	OSB2,PTAC9	plastid transcriptionally active 9
Glyma.03G054600	2.13054	2.40571	2.30246	0.699865	0.645284	0.692151	-1.73924	0.635243	118.927	2.67086e-11	2.66544e-10	AT5G46450.1		Disease resistance protein (TIR-NBS-LRR class) family
Glyma.16G010200	10.2134	9.69091	9.20985	31.7782	32.8837	32.4418	1.73856	4.38117	1278.59	5.71324e-24	4.6707e-22	AT3G14110.2	FLU	Tetratricopeptide repeat (TPR)-like superfamily protein
Glyma.05G237500	41.9958	42.6673	41.8648	144.194	142.221	135.505	1.73755	6.50866	2744.09	2.63329e-28	5.07048e-26	AT3G18290.1	BTS,EMB2454	zinc finger protein-related
Glyma.19G199300	0.065893	0.204258	0.2803	0.590511	0.722718	0.580514	1.7371	-1.17499	27.4306	1.69748e-05	5.8025e-05	AT3G52450.1	PUB22	plant U-box 22
Glyma.19G176000	1.44965	1.72485	1.42152	0.437416	0.464605	0.468876	-1.73647	0.0784069	78.3231	2.13491e-09	1.52111e-08	AT2G37360.1		ABC-2 type transporter family protein
Glyma.06G042700	0.065893	0.136172	0.100107	0.371803	0.309736	0.334912	1.73407	-1.94081	19.1328	0.000169038	0.00047441	AT1G60060.1		Serine/threonine-protein kinase WNK (With No Lysine)-related
Glyma.16G013400	8.39037	9.14623	9.14979	30.9471	28.0828	29.4946	1.73081	4.25175	1074.17	5.47563e-23	3.80416e-21	AT3G14260.1		Protein of unknown function (DUF567)
Glyma.09G254400	1.25197	1.13477	1.10118	0.28432	0.335548	0.424221	-1.72992	-0.296411	59.366	3.11223e-08	1.77528e-07	AT5G41570.1	ATWRKY24,WRKY24	WRKY DNA-binding protein 24
Glyma.16G105300	66.0248	66.5201	64.6692	221.289	220.352	212.111	1.72911	7.14406	3313.1	2.21161e-29	5.66844e-27	AT1G31850.1		S-adenosyl-L-methionine-dependent methyltransferases superfamily protein
Glyma.06G143300	31.5188	30.5025	33.3557	9.4263	9.57602	9.80175	-1.72829	4.39117	1193.32	1.40018e-23	1.07734e-21	AT2G40610.1	ATEXP8,ATEXPA8,ATHEXP ALPHA 1.11,EXP8,EXPA8	expansin A8
Glyma.19G040700	0.131786	0.136172	0.100107	0.459286	0.258114	0.491204	1.7255	-1.71262	20.8008	0.000102898	0.000301711	AT1G16710.2	HAC12	histone acetyltransferase of the CBP family 12
Glyma.03G160400	0.241608	0.317735	0.480514	1.18102	0.955021	1.33965	1.72541	-0.341905	50.9765	1.24348e-07	6.33224e-07
Glyma.08G117500	0.636965	0.612774	0.480514	2.03398	1.85842	1.80852	1.72486	0.332048	95.1943	2.89175e-10	2.40871e-09	AT4G18780.1	ATCESA8,CESA8,IRX1,LEW2	cellulose synthase family protein
Glyma.13G152780	0.131786	0.158867	0.14015	0.437416	0.542039	0.468876	1.72409	-1.51527	27.1002	1.8464e-05	6.26191e-05	AT2G18950.1	ATHPT,HPT1,TPT1,VTE2	homogentisate phytyltransferase 1
Glyma.02G252400	0.131786	0.158867	0.14015	0.56864	0.516227	0.357239	1.72344	-1.51533	25.29	2.95597e-05	9.6488e-05	AT5G65640.1	bHLH093	beta HLH protein 93
Glyma.06G035100	0.527144	0.658165	0.640685	1.9465	1.62612	2.43369	1.72179	0.414575	84.8105	9.54596e-10	7.2552e-09
Glyma.02G016100	47.6626	45.0503	47.4508	151.499	155.075	155.265	1.71969	6.64356	2850.69	1.59603e-28	3.3265e-26	AT2G47520.1	HRE2	Integrase-type DNA-binding superfamily protein
Glyma.02G024200	6.85287	8.21572	7.74829	24.9327	25.0112	25.2077	1.71966	4.01559	912.068	4.53501e-22	2.69212e-20	AT1G27100.1		Actin cross-linking protein
Glyma.17G224500	0.197679	0.34043	0.380407	0.940443	0.955021	1.16103	1.7196	-0.522766	47.9994	2.11008e-07	1.03001e-06	AT5G10530.1		Concanavalin A-like lectin protein kinase family protein
Glyma.11G149407	1.5375	2.17875	1.86199	7.17361	5.54945	5.55953	1.71852	1.98713	194.794	9.8861e-14	1.46775e-12
Glyma.06G078100	4.26108	4.3802	4.16446	14.3254	13.9898	13.7984	1.71831	3.17991	670.803	2.34075e-20	1.0621e-18	AT4G31240.1		protein kinase C-like zinc finger protein
Glyma.17G242100	1.69125	1.31633	1.56167	4.76783	4.64605	5.62652	1.71728	1.70593	205.882	5.15542e-14	8.04114e-13	AT5G42900.1	COR27	cold regulated gene 27
Glyma.02G150700	4.63447	4.58446	4.2045	14.9377	14.4802	14.5128	1.71291	3.24254	668.994	2.42286e-20	1.09306e-18	AT5G35960.1		Protein kinase family protein
Glyma.04G106300	0.263572	0.29504	0.2803	1.00606	0.877587	0.87077	1.7092	-0.660284	49.2723	1.67869e-07	8.3326e-07	AT1G73720.1	SMU1	transducin family protein / WD-40 repeat family protein
Glyma.11G063200	0.615001	0.817033	0.720771	2.58075	2.06491	2.36671	1.70844	0.631541	109.395	6.60811e-11	6.18774e-10	AT2G23770.1		protein kinase family protein / peptidoglycan-binding LysM domain-containing protein
Glyma.02G237167	0.571072	0.34043	0.600643	1.59657	1.78098	1.6299	1.70552	0.150115	75.3746	3.13021e-09	2.16005e-08	AT1G06840.1		Leucine-rich repeat protein kinase family protein
Glyma.03G015800	0.285536	0.453907	0.380407	1.20289	1.08408	1.36197	1.70493	-0.275106	59.0582	3.26633e-08	1.85565e-07	AT2G45760.1	BAL,BAP2	BON association protein 2
Glyma.13G280900	4.45876	4.44829	4.82516	15.2877	13.9898	15.4506	1.70329	3.27306	625.34	5.72896e-20	2.4227e-18	AT5G54400.1		S-adenosyl-L-methionine-dependent methyltransferases superfamily protein
Glyma.01G237700	0.15375	0.181563	0.160171	0.437416	0.696907	0.513531	1.70146	-1.35544	27.6243	1.61625e-05	5.54382e-05
Glyma.19G213100	88.5821	81.2493	82.9287	268.223	272.904	280.79	1.70122	7.48164	2835.59	1.7114e-28	3.47157e-26	AT2G47520.1	HRE2	Integrase-type DNA-binding superfamily protein
Glyma.04G020100	69.0778	75.2578	70.6356	237.517	230.779	230.531	1.7012	7.24726	2828.44	1.76914e-28	3.56961e-26	AT4G38470.1		ACT-like protein tyrosine kinase family protein
Glyma.20G115600	0.109822	0.272344	0.100107	0.459286	0.645284	0.468876	1.70021	-1.41144	23.0387	5.4421e-05	0.000168589	AT1G68520.1		B-box type zinc finger protein with CCT domain
Glyma.01G166000	11.6191	10.5533	11.8727	37.3553	35.4906	37.8673	1.70007	4.58202	1232.71	9.18435e-24	7.30377e-22	AT4G36040.1		Chaperone DnaJ-domain superfamily protein
Glyma.13G069200	3.47036	3.60856	3.50375	11.0447	10.7892	12.5034	1.70003	2.89255	469.294	2.16884e-18	7.06792e-17	AT3G28210.1	PMZ,SAP12	zinc finger (AN1-like) family protein
Glyma.10G183000	20.1633	20.562	20.3818	67.2526	67.187	64.1244	1.69987	5.42637	1935.78	2.55476e-26	3.44875e-24	AT3G23410.1	ATFAO3,FAO3	fatty alcohol oxidase 3
Glyma.11G040451	0.131786	0.113477	0.120129	0.481157	0.335548	0.379567	1.69963	-1.73026	21.9331	7.4253e-05	0.000224041	AT2G44610.1	ATRAB6A,ATRABH1B,RAB6,RAB6A	Ras-related small GTP-binding family protein
Glyma.03G216800	0.373394	0.34043	0.500536	0.131225	0.103245	0.133965	-1.69912	-1.66143	21.4631	8.49346e-05	0.000253248	AT3G16850.1		Pectin lyase-like superfamily protein
Glyma.13G293700	4.59054	4.22133	4.72506	13.8879	14.8674	15.3166	1.69905	3.2488	609.602	7.92508e-20	3.26763e-18	AT1G28480.1	GRX480,roxy19	Thioredoxin superfamily protein
Glyma.13G051100	20.1633	20.1989	19.621	70.0958	64.7607	59.7482	1.69856	5.39818	1270.89	6.17983e-24	5.03047e-22	AT5G38820.1		Transmembrane amino acid transporter family protein
Glyma.04G021200	1.55947	1.13477	1.58169	4.85531	4.36212	4.71109	1.69795	1.60128	193.699	1.05613e-13	1.56188e-12	AT5G42200.1		RING/U-box superfamily protein
Glyma.17G067800	11.9047	10.3945	11.1119	35.5838	36.8845	35.9249	1.69631	4.55026	1242.74	8.26691e-24	6.6158e-22	AT2G18700.1	ATTPS11,ATTPSB,TPS11	trehalose phosphatase/synthase 11
Glyma.05G034500	12.8491	14.23	13.1741	44.2446	41.6337	44.3423	1.69587	4.81821	1373.1	2.25971e-24	2.03605e-22	AT5G14920.1		Gibberellin-regulated family protein
Glyma.07G266400	11.4873	10.3037	11.4122	35.3869	33.0644	39.0954	1.69587	4.54231	898.38	5.51126e-22	3.20642e-20	AT4G16490.1		ARM repeat superfamily protein
Glyma.02G136700	15.2432	14.7747	14.2152	48.7718	47.209	47.1556	1.69536	4.9543	1621.69	2.58335e-25	2.79984e-23	AT2G15890.1	MEE14	maternal effect embryo arrest 14
Glyma.13G195200	38.5913	38.0147	38.7815	119.786	126.295	127.735	1.69533	6.34328	2486.6	9.60031e-28	1.62575e-25	AT5G13530.1	KEG	protein kinases;ubiquitin-protein ligases
Glyma.04G228300	50.2983	53.6745	52.6964	169.827	169.09	167.768	1.69333	6.78406	2872.6	1.4433e-28	3.02479e-26	AT5G24470.1	APRR5,PRR5	pseudo-response regulator 5
Glyma.20G153400	0.571072	0.499298	0.580621	1.59657	1.8068	1.96482	1.69111	0.252977	87.2449	7.14418e-10	5.54079e-09	AT5G51810.1	AT2353,ATGA20OX2,GA20OX2	gibberellin 20 oxidase 2
Glyma.02G145300	17.3518	15.7733	16.818	53.9771	54.3071	53.0723	1.69077	5.12811	1650.12	2.0589e-25	2.28363e-23	AT1G03090.2	MCCA	methylcrotonyl-CoA carboxylase alpha chain, mitochondrial / 3-methylcrotonyl-CoA carboxylase 1 (MCCA)
Glyma.08G230600	12.7832	14.2754	13.1341	4.39603	3.84589	4.17523	-1.68834	3.16039	536.541	4.0048e-19	1.4792e-17	AT5G25610.1	ATRD22,RD22	BURP domain-containing protein
Glyma.18G063500	32.2656	34.4969	33.0954	105.942	108.459	107.35	1.68808	6.12809	2398.93	1.53745e-27	2.48171e-25	AT3G47160.1		RING/U-box superfamily protein
Glyma.05G195200	0.417322	0.612774	0.680728	1.85902	1.98748	1.71921	1.68628	0.30182	83.0189	1.18645e-09	8.85762e-09	AT3G14880.2
Glyma.18G049500	0.483215	0.226953	0.240257	1.0498	0.955021	1.04939	1.68539	-0.51498	43.9401	4.49919e-07	2.0692e-06	AT5G24910.1	CYP714A1	cytochrome P450, family 714, subfamily A, polypeptide 1
Glyma.20G176100	7.73144	7.12634	7.6682	24.3422	23.1012	24.9398	1.68389	3.97169	928.534	3.60037e-22	2.19924e-20	AT5G54160.1	ATOMT1,OMT1	O-methyltransferase 1
Glyma.13G123000	0.307501	0.0907814	0.200214	0.524899	0.696907	0.736806	1.68287	-1.11558	27.4454	1.69115e-05	5.78194e-05	AT3G23230.1		Integrase-type DNA-binding superfamily protein
Glyma.05G052800	8.98341	8.17033	9.69037	27.7759	27.4117	31.0798	1.68161	4.22567	800.476	2.43302e-21	1.29079e-19	AT2G45360.1		Protein of unknown function (DUF1442)
Glyma.14G158200	1.66929	1.4525	1.34144	4.65848	4.12982	5.4479	1.6811	1.63986	178.608	2.71942e-13	3.77169e-12	AT1G21270.1	WAK2	wall-associated kinase 2
Glyma.20G032500	2.02072	1.38442	1.60171	5.92698	4.80092	5.2916	1.68093	1.80766	189.666	1.35104e-13	1.96809e-12	AT1G14040.1		EXS (ERD1/XPR1/SYG1) family protein
Glyma.04G195300	17.1541	17.135	16.5777	52.4024	55.417	55.2158	1.68034	5.14534	1682.36	1.59925e-25	1.80549e-23	AT3G48530.1	KING1	SNF1-related protein kinase regulatory subunit gamma 1
Glyma.02G130500	0.702858	0.612774	0.660707	2.01211	2.01329	2.32205	1.68023	0.493395	103.677	1.17404e-10	1.05383e-09
Glyma.16G198700	0.680894	0.817033	0.860921	2.49327	2.71019	2.41136	1.68019	0.742278	121.964	2.0266e-11	2.07154e-10	AT4G23030.1		MATE efflux family protein
Glyma.10G040600	0.197679	0.204258	0.14015	0.85296	0.645284	0.245602	1.67969	-1.26245	19.2163	0.000164814	0.000463686	AT4G28660.1	PSB28	photosystem II reaction center PSB28 protein
Glyma.06G275500	1.95482	2.08797	2.20236	6.43001	6.45284	7.10013	1.67563	2.12	297.297	6.24068e-16	1.32946e-14	AT2G42760.1
Glyma.04G171800	20.9759	20.3804	20.1215	67.5588	65.2512	63.4993	1.67538	5.41629	1805.26	6.36588e-26	7.84016e-24	AT1G16390.1	3-Oct,ATOCT3	organic cation/carnitine transporter 3
Glyma.12G054500	0.131786	0.113477	0.14015	0.415545	0.335548	0.491204	1.67322	-1.6778	22.1195	7.04271e-05	0.000213158	AT5G44640.1	BGLU13	beta glucosidase 13
Glyma.17G128000	0.461251	0.453907	0.42045	1.39973	1.31638	1.54059	1.67252	-0.0581047	72.2084	4.78153e-09	3.17483e-08	AT5G03860.1	MLS	malate synthase
Glyma.14G026100	0.131786	0.113477	0.120129	0.349932	0.309736	0.513531	1.67186	-1.74819	20.0578	0.000128055	0.000368525	AT1G06460.1	ACD31.2,ACD32.1	alpha-crystallin domain 32.1
Glyma.14G030400	12.0365	11.847	12.7536	38.7769	38.9494	39.1177	1.67132	4.66573	1447.07	1.14109e-24	1.10421e-22	AT1G06570.1	HPD,PDS1	phytoene desaturation 1
Glyma.18G054200	0.329465	0.544688	0.42045	1.59657	1.26476	1.25034	1.67122	-0.103622	60.7692	2.50237e-08	1.45208e-07	AT5G58360.1	ATOFP3,OFP3	ovate family protein 3
Glyma.19G095400	1.77911	1.90641	2.22238	6.32065	6.19473	6.36332	1.67002	2.0395	275.824	1.55433e-15	3.1081e-14	AT3G01990.1	ACR6	ACT domain repeat 6
Glyma.19G194936	1.2959	1.36172	1.38148	4.33041	4.23307	4.3092	1.66999	1.49296	210.183	4.03847e-14	6.44202e-13	AT3G10130.1		SOUL heme-binding family protein
Glyma.11G046200	1.20804	1.52059	1.48159	4.72409	4.18144	4.48782	1.66994	1.55265	195.941	9.22821e-14	1.37762e-12	AT5G65890.1	ACR1	ACT domain repeat 1
Glyma.15G172600	1.03232	1.56598	1.02109	3.41184	3.92333	4.13058	1.6693	1.32524	135.68	6.22914e-12	6.98462e-11	AT4G29810.1	ATMKK2,MK1,MKK2	MAP kinase kinase 2
Glyma.02G131500	10.3672	10.3264	10.0307	32.2157	33.1676	32.2408	1.66769	4.406	1304.39	4.40636e-24	3.68977e-22	AT4G34030.1	MCCB	3-methylcrotonyl-CoA carboxylase
Glyma.08G250402	0.439287	0.34043	0.400428	0.940443	1.70355	1.18335	1.66671	-0.229591	47.792	2.19103e-07	1.06623e-06	AT4G10500.1		2-oxoglutarate (2OG) and Fe(II)-dependent oxygenase superfamily protein
Glyma.10G213100	1.18607	1.33903	1.42152	3.69616	4.25888	4.62178	1.66543	1.45826	172.279	4.12918e-13	5.58006e-12	AT5G03040.1	iqd2	IQ-domain 2
Glyma.07G183100	3.7559	3.24543	2.94315	9.97307	9.55021	11.8112	1.66227	2.77169	321.319	2.40975e-16	5.48531e-15	AT2G23970.1		Class I glutamine amidotransferase-like superfamily protein
Glyma.20G041000	1.01036	1.20285	1.20129	3.38997	3.45872	3.95196	1.65902	1.24726	159.351	1.01197e-12	1.29337e-11	AT4G29070.2		Phospholipase A2 family protein
Glyma.02G041900	18.472	17.9066	18.3997	54.8956	57.3529	60.686	1.658	5.23671	1502.67	6.98173e-25	6.93293e-23	AT4G35630.1	PSAT	phosphoserine aminotransferase
Glyma.13G225800	0.109822	0.158867	0.200214	0.459286	0.56785	0.491204	1.65751	-1.44054	25.5673	2.74728e-05	9.01494e-05	AT4G18830.1	ATOFP5,OFP5	ovate family protein 5
Glyma.06G020500	21.9863	23.467	22.6242	71.3206	70.7232	72.5642	1.65687	5.54993	1903.15	3.19122e-26	4.21786e-24	AT4G35790.2	ATPLDDELTA,PLDDELTA	phospholipase D delta
Glyma.17G117100	10.477	9.759	9.67035	31.4939	31.1543	31.5933	1.65663	4.35877	1206.51	1.21402e-23	9.43679e-22	AT5G25940.1		early nodulin-related
Glyma.13G095100	2.85536	2.47379	2.2424	7.82974	8.59519	7.45737	1.65655	2.37458	299.951	5.59874e-16	1.20464e-14	AT4G25810.1	XTH23,XTR6	xyloglucan endotransglycosylase 6
Glyma.08G018800	2.06465	1.86102	2.18233	5.86137	6.65933	6.8322	1.65649	2.075	263.479	2.70645e-15	5.19291e-14	AT5G41590.1		Protein of unknown function (DUF567)
Glyma.08G235300	0.746787	0.748947	0.720771	0.240579	0.335548	0.133965	-1.65627	-0.890861	33.414	4.0412e-06	1.54922e-05	AT1G17860.1		Kunitz family trypsin and protease inhibitor protein
Glyma.11G026300	0.96643	1.08938	0.98105	2.95255	3.35548	3.28213	1.65547	1.07439	149.766	2.05039e-12	2.48649e-11	AT4G23030.1		MATE efflux family protein
Glyma.05G018700	0.175715	0.590079	0.440471	1.33412	1.368	1.11637	1.65445	-0.211259	43.7874	4.63316e-07	2.12463e-06	AT5G55490.1	ATGEX1,GEX1	gamete expressed protein 1
Glyma.13G083700	2.81143	2.83692	2.5227	8.44212	8.72424	8.50676	1.65304	2.48247	385.274	2.55633e-17	6.80964e-16	AT1G24620.1		EF hand calcium-binding protein family
Glyma.13G229300	0.65893	0.408516	0.880943	2.16521	2.40046	1.69689	1.65297	0.470421	68.6698	7.80623e-09	4.97169e-08	AT2G40330.1	PYL6,RCAR9	PYR1-like 6
Glyma.19G174000	0.417322	0.726251	0.580621	1.74966	1.49706	2.14343	1.65154	0.279451	68.8234	7.63906e-09	4.87504e-08	AT2G37430.1		C2H2 and C2HC zinc fingers superfamily protein
Glyma.20G001700	0.175715	0.181563	0.0800857	0.481157	0.464605	0.424221	1.65126	-1.56209	22.4654	6.38767e-05	0.000195091	AT3G30340.1		nodulin MtN21 /EamA-like transporter family protein
Glyma.13G151800	28.8831	27.6883	28.1301	85.7772	89.4364	90.8057	1.65071	5.86181	2039.7	1.28858e-26	1.8515e-24	AT2G36460.1		Aldolase superfamily protein
Glyma.20G047351	0.768751	0.703556	0.520557	2.03398	2.24559	1.96482	1.64899	0.470751	92.1682	4.05073e-10	3.28466e-09
Glyma.19G184100	10.7406	10.2129	9.79047	30.466	31.1285	34.6968	1.64892	4.39238	920.504	4.02726e-22	2.42486e-20	AT5G03380.1		Heavy metal transport/detoxification superfamily protein
Glyma.04G019250	1.01036	0.839728	0.920985	2.75572	3.20061	2.79093	1.64887	0.943371	133.027	7.76274e-12	8.56498e-11	AT1G47670.1		Transmembrane amino acid transporter family protein
Glyma.01G198100	2.61375	3.15465	3.68394	0.984185	1.21313	0.848443	-1.64886	1.11688	110.41	5.98241e-11	5.64785e-10	AT4G37850.1		basic helix-loop-helix (bHLH) DNA-binding superfamily protein
Glyma.19G100000	7.05055	7.42138	7.70825	21.8052	23.1528	24.6048	1.64707	3.92136	783.464	3.20595e-21	1.67509e-19	AT5G13200.1		GRAM domain family protein
Glyma.10G045300	0.109822	0.136172	0.120129	0.349932	0.516227	0.312584	1.64633	-1.76608	19.2838	0.000161481	0.000455187	AT3G53600.1		C2H2-type zinc finger family protein
Glyma.01G017000	34.3083	35.4501	34.2567	103.296	106.627	115.545	1.64615	6.15533	1796.79	6.76947e-26	8.25679e-24	AT4G17940.1		Tetratricopeptide repeat (TPR)-like superfamily protein
Glyma.09G050200	0.527144	0.63547	0.460493	0.131225	0.18068	0.200947	-1.64387	-1.30243	26.3476	2.24075e-05	7.48621e-05	AT2G34960.1	CAT5	cationic amino acid transporter 5
Glyma.18G202400	0.571072	0.476602	0.340364	1.2685	1.54868	1.51827	1.6438	-0.0355153	62.7054	1.86282e-08	1.10531e-07	AT5G01380.1		Homeodomain-like superfamily protein
Glyma.15G264600	0.109822	0.0907814	0.14015	0.371803	0.464605	0.267929	1.64316	-1.84115	17.9422	0.000243905	0.000662328	AT1G53540.1		HSP20-like chaperones superfamily protein
Glyma.06G184300	11.1359	10.6668	10.4712	32.2375	33.7097	34.8308	1.64294	4.45859	1174.3	1.72479e-23	1.29814e-21	AT5G62865.1
Glyma.17G137800	9.94984	10.3037	9.14979	31.144	31.0253	29.4276	1.64129	4.32076	1040.86	8.23269e-23	5.62686e-21	AT1G62710.1	BETA-VPE,BETAVPE	beta vacuolar processing enzyme
Glyma.17G106600	15.4848	14.5477	14.7558	48.4875	47.1574	44.0967	1.64129	4.9322	1324.49	3.61172e-24	3.09262e-22	AT5G11090.1		serine-rich protein-related
Glyma.18G263600	0.768751	0.907814	0.800857	2.38391	2.34884	2.96955	1.63962	0.776888	110.243	6.08099e-11	5.73094e-10	AT3G29240.2		Protein of unknown function (DUF179)
Glyma.13G261400	70.7471	68.6988	69.9949	213.568	214.26	224.748	1.63957	7.16311	2905.82	1.24091e-28	2.62969e-26	AT1G53580.1	ETHE1,GLX2-3,GLY3	glyoxalase II 3
Glyma.10G028900	44.8072	44.9141	45.8491	15.8344	13.8091	13.7984	-1.63929	4.91425	1222.65	1.02159e-23	8.00664e-22	AT3G51895.1	AST12,SULTR3;1	sulfate transporter 3;1
Glyma.19G258800	2.35018	2.67805	2.44261	7.43606	8.54356	7.34573	1.63851	2.34401	303.962	4.75949e-16	1.03522e-14	AT2G46690.1		SAUR-like auxin-responsive protein family
Glyma.03G194700	1.2959	1.61137	1.62174	5.20524	4.28469	4.59945	1.63843	1.63449	185.121	1.79302e-13	2.56079e-12	AT5G03840.1	TFL-1,TFL1	PEBP (phosphatidylethanolamine-binding protein) family protein
Glyma.15G071400	5.33733	4.78872	5.24561	15.069	16.3386	16.5	1.63661	3.38427	611.722	7.58263e-20	3.12984e-18	AT1G28310.2		Dof-type zinc finger DNA-binding family protein
Glyma.11G236700	21.6788	20.6755	21.7833	60.6258	64.1413	74.4397	1.63462	5.44781	911.386	4.579e-22	2.71398e-20
Glyma.15G077000	11.8827	12.7775	12.173	38.0333	37.9169	38.3586	1.63445	4.64351	1384.64	2.02651e-24	1.85232e-22	AT1G28360.1	ATERF12,ERF12	ERF domain protein 12
Glyma.07G179900	1.49357	1.40711	1.64176	0.524899	0.490416	0.446549	-1.6336	0.0932437	72.5157	4.58615e-09	3.05741e-08	AT3G19010.1		2-oxoglutarate (2OG) and Fe(II)-dependent oxygenase superfamily protein
Glyma.13G365300	1.5375	1.58867	1.84197	5.18337	5.11065	5.17997	1.63299	1.76428	229.122	1.44936e-14	2.48659e-13	AT5G20190.1		Tetratricopeptide repeat (TPR)-like superfamily protein
Glyma.12G112000	10.7186	9.71361	10.8716	33.8122	33.1934	30.2314	1.63229	4.40901	938.091	3.15473e-22	1.94267e-20	AT4G03510.2	ATRMA1,RMA1	RING membrane-anchor 1
Glyma.13G327700	1.27393	1.38442	1.54165	4.30854	4.25888	4.48782	1.63105	1.52308	195.783	9.31607e-14	1.3891e-12	AT3G09740.1	ATSYP71,SYP71	syntaxin of plants 71
Glyma.04G054600	3.66804	3.74473	3.80407	11.4822	11.0215	12.2131	1.63057	2.92541	491.943	1.19827e-18	4.13592e-17	AT1G72820.1		Mitochondrial substrate carrier family protein
Glyma.12G202600	8.93948	8.41997	7.86842	26.0044	26.3792	25.6319	1.63005	4.09135	942.645	2.96357e-22	1.8309e-20	AT4G03420.1		Protein of unknown function (DUF789)
Glyma.07G041700	1.93286	1.99719	1.60171	6.2113	4.74929	6.00608	1.62961	1.90569	190.3	1.29932e-13	1.89857e-12	AT3G14110.2	FLU	Tetratricopeptide repeat (TPR)-like superfamily protein
Glyma.06G162400	25.9399	26.5309	24.8065	79.3909	79.3442	80.2225	1.62958	5.71217	1940.28	2.47839e-26	3.35759e-24	AT3G59880.1
Glyma.03G197900	0.307501	0.29504	0.320343	1.02793	0.903398	0.937753	1.62898	-0.585883	48.0575	2.088e-07	1.02027e-06	AT5G22380.1	anac090,NAC090	NAC domain containing protein 90
Glyma.03G021400	3.09697	2.9504	2.94315	0.918573	0.980832	1.00474	-1.62835	1.0439	142.327	3.64444e-12	4.248e-11	AT2G45540.1		WD-40 repeat family protein / beige-related
Glyma.04G022500	0.461251	0.34043	0.300321	1.22476	1.00664	1.16103	1.62832	-0.355331	52.1842	1.00935e-07	5.22768e-07	AT1G20160.1	ATSBT5.2	Subtilisin-like serine endopeptidase family protein
Glyma.08G277000	26.8624	26.2585	24.8866	80.6157	81.3833	78.9945	1.62796	5.72452	1867.03	4.1002e-26	5.23679e-24	AT4G15560.1	CLA,CLA1,DEF,DXPS2,DXS	Deoxyxylulose-5-phosphate synthase
Glyma.01G157400	4.43679	4.10786	4.38469	13.4505	12.6734	13.7984	1.62671	3.12767	554.533	2.63737e-19	9.97442e-18	AT1G76410.1	ATL8	RING/U-box superfamily protein
Glyma.02G288500	1.97679	2.11067	1.92206	6.27691	6.68515	5.62652	1.62647	2.02324	251.77	4.68325e-15	8.67855e-14	AT2G42790.1	CSY3	citrate synthase 3
Glyma.16G142300	6.39162	6.19583	6.00643	20.6023	18.8939	17.8173	1.62545	3.64834	637.496	4.4827e-20	1.93891e-18	AT4G36850.1		PQ-loop repeat family protein / transmembrane family protein
Glyma.07G254700	1.27393	1.61137	1.20129	3.69616	4.69767	4.21989	1.62461	1.46685	153.126	1.59393e-12	1.97203e-11	AT4G34131.1	UGT73B3	UDP-glucosyl transferase 73B3
Glyma.02G210300	4.9859	4.28942	4.12441	13.713	13.2154	14.2896	1.62428	3.17387	505.148	8.57983e-19	3.036e-17	AT2G14095.1
Glyma.02G053600	4.87608	5.06106	4.88523	15.1346	15.7707	14.8254	1.62413	3.32022	646.574	3.74323e-20	1.63963e-18	AT3G50930.1	BCS1	cytochrome BC1 synthesis
Glyma.09G218800	11.7729	11.9604	11.3722	37.7052	35.4906	34.6522	1.62067	4.56333	1185.86	1.51889e-23	1.15463e-21	AT4G34830.1	MRL1	Pentatricopeptide repeat (PPR) superfamily protein
Glyma.14G088300	3.95358	4.01708	3.72398	11.854	11.5119	12.4587	1.6179	2.97336	505.819	8.43731e-19	2.98835e-17	AT1G27730.1	STZ,ZAT10	salt tolerance zinc finger
Glyma.06G269300	0.680894	0.68086	0.500536	1.68405	1.98748	2.0318	1.61637	0.35344	81.7887	1.38038e-09	1.01536e-08	AT3G28345.1		ABC transporter family protein
Glyma.08G047300	20.8441	18.8371	18.2996	59.1823	59.4952	58.9891	1.61637	5.28624	1419.59	1.46485e-24	1.38916e-22	AT1G14780.1		MAC/Perforin domain-containing protein
Glyma.01G190600	1.80107	2.36032	1.66178	5.99259	6.14311	5.64884	1.61613	1.96493	212.875	3.47392e-14	5.61466e-13	AT2G14960.1	GH3.1	Auxin-responsive GH3 family protein
Glyma.04G035600	8.39037	8.07954	7.6682	23.9704	26.276	23.8011	1.61606	4.01724	821.154	1.75305e-21	9.41903e-20	AT4G31940.1	CYP82C4	cytochrome P450, family 82, subfamily C, polypeptide 4
Glyma.05G214700	1.64732	1.56598	1.56167	3.95861	5.26552	5.47022	1.61564	1.68855	160.705	9.18636e-13	1.18325e-11	AT4G23760.1		Cox19-like CHCH family protein
Glyma.16G169400	1.77911	1.79293	1.64176	0.481157	0.516227	0.692151	-1.6148	0.281592	76.8958	2.56583e-09	1.79874e-08	AT2G15080.2	AtRLP19,RLP19	receptor like protein 19
Glyma.17G113900	49.2221	47.5241	50.5541	154.626	152.545	144.146	1.61462	6.63571	2221.26	4.21674e-27	6.44974e-25	AT2G25490.1	EBF1,FBL6	EIN3-binding F box protein 1
Glyma.06G024500	0.549108	0.68086	0.460493	1.81527	1.49706	1.80852	1.61177	0.21622	73.6816	3.91944e-09	2.64454e-08	AT1G75750.2	GASA1	GAST1 protein homolog 1
Glyma.19G144500	12.0145	15.0697	12.6736	4.89905	3.92333	4.10825	-1.61132	3.161	339.721	1.2143e-16	2.91348e-15
Glyma.02G236300	0.571072	0.794337	0.820878	2.18708	2.47789	2.07645	1.61129	0.586163	94.0867	3.26817e-10	2.69621e-09	AT2G23460.1	ATXLG1,XLG1	extra-large G-protein 1
Glyma.15G074800	9.4227	9.01005	9.89058	27.7321	29.3733	29.5615	1.61045	4.24789	1004.38	1.306e-22	8.55621e-21	AT4G32480.1		Protein of unknown function (DUF506)
Glyma.18G205400	2.72358	2.51918	2.64283	7.34858	8.18221	8.59607	1.61026	2.40367	316.254	2.92867e-16	6.59306e-15	AT3G51750.1
Glyma.08G360300	0.219643	0.181563	0.180193	0.524899	0.671096	0.602841	1.6094	-1.21178	29.6549	9.77188e-06	3.49267e-05
Glyma.05G192300	1.01036	0.839728	0.820878	2.8432	2.78763	2.523	1.60851	0.859532	121.398	2.13271e-11	2.1724e-10
Glyma.12G094800	0.263572	0.158867	0.160171	0.677994	0.593662	0.513531	1.60795	-1.21189	27.7802	1.55392e-05	5.34792e-05	AT2G35940.3	BLH1,EDA29	BEL1-like homeodomain 1
Glyma.03G130900	24.9515	23.8074	24.266	75.0386	75.395	72.14	1.60735	5.61444	1819.3	5.75255e-26	7.15448e-24	AT5G04040.1	SDP1	Patatin-like phospholipase family protein
Glyma.18G280300	40.7878	41.4871	39.9227	123.154	122.914	125.882	1.60636	6.35835	2472.56	1.03412e-27	1.73573e-25	AT1G09730.1		Cysteine proteinases superfamily protein
Glyma.05G045700	11.2457	11.2569	11.7526	33.856	35.1293	35.4337	1.60631	4.51895	1249.28	7.72193e-24	6.21903e-22	AT5G63320.1	NPX1	nuclear protein X1
Glyma.16G054700	0.988395	0.68086	0.720771	2.4714	2.2714	2.523	1.60602	0.702788	102.248	1.36079e-10	1.20382e-09
Glyma.04G100300	4.08536	4.8795	4.02431	13.6474	13.1638	12.615	1.60552	3.11307	469.843	2.13718e-18	6.97075e-17	AT4G08950.1	EXO	Phosphate-responsive 1 family protein
Glyma.09G284700	0.96643	0.771642	0.720771	2.38391	2.60695	2.50067	1.60546	0.739085	110.222	6.09305e-11	5.74088e-10	AT4G11290.1		Peroxidase superfamily protein
Glyma.14G003800	0.307501	0.317735	0.2803	0.940443	0.980832	0.848443	1.60435	-0.63491	45.0273	3.6575e-07	1.70946e-06	AT3G13130.1
Glyma.03G155300	2.98715	3.20004	3.42366	10.3886	9.67927	9.19891	1.60386	2.68516	381.781	2.86275e-17	7.58328e-16	AT5G28150.1		Plant protein of unknown function (DUF868)
Glyma.02G311000	2.08661	1.99719	2.26242	6.2113	6.73677	6.4303	1.60362	2.0902	276.421	1.51414e-15	3.03459e-14	AT4G35270.1		Plant regulator RWP-RK family protein
Glyma.06G303200	0.856609	0.794337	0.760814	2.55888	2.40046	2.36671	1.60289	0.712781	114.989	3.8542e-11	3.75743e-10	AT3G21720.1	ICL	isocitrate lyase
Glyma.18G177000	103.035	96.8411	99.7667	31.5814	33.4515	33.96	-1.59846	6.06221	1887.76	3.54878e-26	4.64193e-24	AT4G37990.1	ATCAD8,CAD-B2,ELI3,ELI3-2	elicitor-activated gene 3-2
Glyma.14G148100	8.1268	8.21572	7.42795	24.6046	23.1528	24.002	1.59735	3.98086	847.004	1.17665e-21	6.53496e-20	AT4G08290.1		nodulin MtN21 /EamA-like transporter family protein
Glyma.11G210989	140.857	141.664	144.034	425.255	423.384	441.972	1.5972	8.159	3505.45	1.05245e-29	2.83138e-27	AT5G17310.2	AtUGP2,UGP2	UDP-glucose pyrophosphorylase 2
Glyma.16G107000	5.79858	6.60435	6.10653	19.2025	19.8231	17.0135	1.59683	3.61978	561.214	2.26589e-19	8.67327e-18	AT5G45275.1		Major facilitator superfamily protein
Glyma.20G167500	0.724823	0.771642	0.660707	1.9465	2.06491	2.50067	1.59634	0.549647	91.8485	4.19972e-10	3.39486e-09
Glyma.12G059100	19.8777	20.9705	21.6832	6.62684	7.43368	6.69823	-1.59546	3.81691	702.821	1.28982e-20	6.0628e-19	AT1G07440.1		NAD(P)-binding Rossmann-fold superfamily protein
Glyma.16G144900	4.0634	3.9263	3.48373	1.22476	1.29057	1.27266	-1.59517	1.39296	162.149	8.29196e-13	1.07571e-11	AT2G23540.1		GDSL-like Lipase/Acylhydrolase superfamily protein
Glyma.15G012000	1.75715	1.83832	1.9621	5.62079	5.49782	5.6935	1.59404	1.89322	247.474	5.7604e-15	1.05458e-13	AT1G15520.1	ABCG40,ATABCG40,ATPDR12,PDR12	pleiotropic drug resistance 12
Glyma.10G170900	0.109822	0.34043	0.360386	0.896702	0.722718	0.848443	1.59353	-0.775301	30.5275	7.91798e-06	2.88108e-05	AT3G02800.1		Tyrosine phosphatase family protein
Glyma.10G006600	1.40572	1.08938	1.10118	3.7399	3.38129	3.70636	1.59327	1.26962	148.964	2.17895e-12	2.63314e-11	AT3G23250.1	ATMYB15,ATY19,MYB15	myb domain protein 15
Glyma.10G147300	0.724823	0.68086	0.8409	0.306191	0.206491	0.223274	-1.59255	-0.851929	34.7208	3.01352e-06	1.1879e-05	AT2G24100.1
Glyma.08G279000	0.439287	0.29504	0.320343	0.743606	1.41963	1.07172	1.59016	-0.439668	37.3649	1.69693e-06	6.98911e-06	AT5G10510.2	AIL6,PLT3	AINTEGUMENTA-like 6
Glyma.07G267600	0.878573	0.771642	0.98105	2.82133	2.21978	2.88024	1.58925	0.834797	105.345	9.90206e-11	9.00323e-10	AT4G16380.2		Heavy metal transport/detoxification superfamily protein
Glyma.20G036100	0.593037	0.431212	0.460493	0.196837	0.206491	0.0893098	-1.58896	-1.39823	21.6372	8.07971e-05	0.00024209	AT2G02990.1	ATRNS1,RNS1	ribonuclease 1
Glyma.10G228500	0.219643	0.249649	0.220236	0.765477	0.516227	0.781461	1.58816	-1.00393	31.4674	6.33633e-06	2.34265e-05	AT1G21651.1		zinc ion binding
Glyma.08G125600	0.197679	0.29504	0.2803	0.85296	0.671096	0.803788	1.58706	-0.850733	36.0365	2.25737e-06	9.06604e-06	AT2G43840.2	UGT74F1	UDP-glycosyltransferase 74 F1
Glyma.18G204400	0.219643	0.158867	0.100107	0.56864	0.438793	0.424221	1.58681	-1.48501	21.6276	8.10195e-05	0.0002427	AT1G47890.1	AtRLP7,RLP7	receptor like protein 7
Glyma.04G168400	0.065893	0.181563	0.120129	0.371803	0.438793	0.312584	1.58676	-1.80316	16.9155	0.000337557	0.00088939	AT3G47510.1
Glyma.09G025200	4.12929	3.65395	4.10439	12.1602	11.6151	11.9675	1.58641	2.97776	485.166	1.42711e-18	4.79915e-17	AT5G61820.1
Glyma.12G109800	3.25072	3.24543	3.34358	10.2355	9.67927	9.64546	1.5863	2.70438	424.86	7.54992e-18	2.21151e-16	AT5G54160.1	ATOMT1,OMT1	O-methyltransferase 1
Glyma.08G360400	2.54786	2.22414	2.28244	0.831089	0.825964	0.692151	-1.58537	0.71266	103.392	1.20891e-10	1.08282e-09	AT5G13170.1	SAG29	senescence-associated gene 29
Glyma.16G056500	0.65893	0.726251	0.720771	1.90276	2.11653	2.32205	1.58502	0.512451	93.4695	3.50051e-10	2.86978e-09	AT3G01920.1		DHBP synthase RibB-like alpha/beta domain
Glyma.10G206800	0.724823	0.453907	0.720771	2.12147	1.83261	1.7862	1.58482	0.377871	75.5895	3.04297e-09	2.10368e-08
Glyma.13G110500	13.3323	13.2995	13.5945	40.4172	39.7495	40.5243	1.58477	4.73495	1430.1	1.3307e-24	1.26828e-22	AT5G21940.1
Glyma.18G141500	0.790716	0.748947	0.760814	2.55888	2.29721	2.05412	1.58432	0.635188	100.457	1.64116e-10	1.43212e-09	AT1G70520.1	CRK2	cysteine-rich RLK (RECEPTOR-like protein kinase) 2
Glyma.14G220500	0.81268	0.703556	0.640685	1.85902	2.42627	2.21042	1.58346	0.539026	88.3108	6.30518e-10	4.93856e-09	AT1G20110.1		RING/FYVE/PHD zinc finger superfamily protein
Glyma.20G010000	0.834644	0.998595	0.640685	0.174966	0.438793	0.223274	-1.58319	-0.739565	29.1265	1.11183e-05	3.93129e-05	AT2G15780.1		Cupredoxin superfamily protein
Glyma.03G173300	0.878573	1.20285	1.18126	3.04004	3.74265	3.05886	1.58069	1.1248	120.881	2.23474e-11	2.26477e-10	AT2G37430.1		C2H2 and C2HC zinc fingers superfamily protein
Glyma.13G267000	0.263572	0.136172	0.14015	0.503028	0.490416	0.625168	1.58011	-1.32848	24.0526	4.11939e-05	0.000130892
Glyma.15G161700	0.329465	0.544688	0.320343	1.22476	1.03245	1.27266	1.57716	-0.288145	48.2557	2.01448e-07	9.86638e-07	AT5G38240.1		Protein kinase family protein
Glyma.17G242800	0.15375	0.272344	0.100107	0.612382	0.56785	0.379567	1.5753	-1.38329	20.5209	0.000111685	0.000325339	AT5G42380.1	CML37,CML39	calmodulin like 37
Glyma.04G020700	4.59054	4.35751	3.62388	12.9256	11.8732	12.481	1.57508	3.04261	416.306	9.73512e-18	2.80184e-16	AT1G76070.1
Glyma.15G196000	1.27393	0.794337	0.920985	0.306191	0.335548	0.357239	-1.57426	-0.471149	39.5927	1.06588e-06	4.56342e-06
Glyma.07G119400	0.241608	0.363126	0.260278	0.699865	0.825964	1.04939	1.57305	-0.720909	35.6898	2.4344e-06	9.73066e-06	AT4G01070.2	GT72B1,UGT72B1	UDP-Glycosyltransferase superfamily protein
Glyma.10G064900	3.00911	2.72344	2.803	8.6827	8.95655	7.79228	1.57179	2.48809	324.336	2.14835e-16	4.93164e-15	AT3G10040.1		sequence-specific DNA binding transcription factors
Glyma.06G125600	1.62536	2.01989	1.86199	5.27086	5.75594	5.38091	1.57159	1.86001	218.1	2.60601e-14	4.29987e-13	AT5G24110.1	ATWRKY30,WRKY30	WRKY DNA-binding protein 30
Glyma.07G183200	0.483215	0.567384	0.580621	1.70592	1.57449	1.58525	1.57158	0.149926	74.6868	3.42804e-09	2.34637e-08	AT5G17050.1	UGT78D2	UDP-glucosyl transferase 78D2
Glyma.09G223800	0.351429	0.34043	0.400428	0.918573	1.10989	1.25034	1.57116	-0.39708	48.0513	2.09034e-07	1.02129e-06	AT4G25200.1	ATHSP23.6-MITO,HSP23.6-MITO	mitochondrion-localized small heat shock protein 23.6
Glyma.07G023500	86.803	82.7472	85.3713	248.19	250.499	258.061	1.56962	7.39459	2841.72	1.66354e-28	3.39669e-26	AT5G25110.1	CIPK25,SnRK3.25	CBL-interacting protein kinase 25
Glyma.07G038800	29.9593	31.2969	29.7719	9.9512	9.91157	10.8065	-1.56737	4.35967	1008.11	1.24487e-22	8.19551e-21	AT5G20630.1	ATGER3,GER3,GLP3,GLP3A,GLP3B	germin 3
Glyma.17G066900	2.1525	2.38301	2.5227	7.19549	7.30462	6.49729	1.56736	2.21509	269.97	2.01607e-15	3.95428e-14	AT5G57685.1	ATGDU3,GDU3,LSB1	glutamine dumper 3
Glyma.07G045967	21.2175	18.701	20.0014	59.7728	59.5727	58.297	1.56706	5.29849	1381.09	2.09525e-24	1.90141e-22	AT1G53840.1	ATPME1,PME1	pectin methylesterase 1
Glyma.09G033500	0.636965	0.63547	1.18126	2.27456	2.0391	3.03653	1.56676	0.734691	65.1336	1.29831e-08	7.94337e-08	AT5G49525.1
Glyma.14G219100	41.886	42.8715	43.3264	132.843	125.624	120.992	1.56675	6.39733	1929.66	2.66294e-26	3.58203e-24	AT1G75750.2	GASA1	GAST1 protein homolog 1
Glyma.02G208000	75.0082	71.3315	73.7389	213.59	218.364	219.881	1.56623	7.17962	2759.42	2.44739e-28	4.73657e-26	AT4G30440.1	GAE1	UDP-D-glucuronate 4-epimerase 1
Glyma.17G028000	17.5495	16.908	17.5388	53.4084	51.2872	49.2543	1.56544	5.092	1378.08	2.15567e-24	1.95157e-22	AT3G06850.1	BCE2,DIN3,LTA1	2-oxoacid dehydrogenases acyltransferase family protein
Glyma.10G018800	5.07376	6.15044	5.34572	16.5999	16.0031	16.3214	1.56479	3.43563	554.902	2.61527e-19	9.91059e-18	AT1G02860.1	BAH1,NLA	SPX (SYG1/Pho81/XPR1) domain-containing protein
Glyma.05G058900	0.593037	0.249649	0.440471	1.13728	1.18732	1.49594	1.56367	-0.180788	44.7564	3.85007e-07	1.79372e-06	AT4G16563.1		Eukaryotic aspartyl protease family protein
Glyma.08G122800	0.175715	0.226953	0.160171	0.656123	0.387171	0.602841	1.56288	-1.28874	24.0835	4.08496e-05	0.000129898	AT4G13450.1		Adenine nucleotide alpha hydrolases-like superfamily protein
Glyma.05G238300	5.27144	5.21993	5.606	15.9875	15.5643	16.0534	1.56269	3.39656	631.938	5.01197e-20	2.14098e-18	AT1G24610.1		Rubisco methyltransferase family protein
Glyma.16G108500	2.35018	2.15606	2.06221	7.06426	6.71096	5.62652	1.56226	2.10407	219.885	2.36554e-14	3.92186e-13	AT5G66816.1
Glyma.06G298400	0.615001	0.771642	0.480514	1.64031	1.75517	2.07645	1.56087	0.314861	69.6863	6.76832e-09	4.3634e-08	AT4G28240.1		Wound-responsive family protein
Glyma.07G089900	16.1218	16.1137	16.1373	6.23317	4.95578	5.13531	-1.56076	3.45641	504.607	8.69656e-19	3.07443e-17	AT3G48310.1	CYP71A22	cytochrome P450, family 71, subfamily A, polypeptide 22
Glyma.04G083500	1.42768	1.4752	1.42152	0.721736	0.309736	0.401894	-1.56014	0.036895	50.4029	1.37459e-07	6.94213e-07	AT3G63520.1	ATCCD1,ATNCED1,CCD1,NCED1	carotenoid cleavage dioxygenase 1
Glyma.13G234500	12.3659	11.5746	12.0529	33.7903	35.8262	36.5947	1.55985	4.55545	1102.49	3.90891e-23	2.82432e-21	AT1G28480.1	GRX480,roxy19	Thioredoxin superfamily protein
Glyma.06G267300	0.219643	0.204258	0.200214	0.699865	0.464605	0.669823	1.55949	-1.1512	27.9235	1.49889e-05	5.16934e-05	AT5G17680.1		disease resistance protein (TIR-NBS-LRR class), putative
Glyma.01G143500	1.5375	1.99719	1.26135	5.22712	4.59442	4.19756	1.55898	1.6439	139.367	4.61459e-12	5.28518e-11	AT5G62020.1	AT-HSFB2A,HSFB2A	heat shock transcription factor B2A
Glyma.01G121000	0.197679	0.158867	0.160171	0.349932	0.825964	0.401894	1.55886	-1.3971	18.1776	0.000226651	0.000619867	AT2G38250.1		Homeodomain-like superfamily protein
Glyma.07G031900	14.2329	14.2981	15.0561	40.0454	40.9885	47.2672	1.55708	4.83117	846.444	1.18671e-21	6.57159e-20	AT1G80180.1
Glyma.16G078700	0.461251	0.317735	0.500536	1.18102	1.18732	1.42896	1.55525	-0.186943	52.8834	8.95865e-08	4.68664e-07
Glyma.11G075500	65.0364	61.0959	64.2287	175.404	184.577	199.563	1.55518	6.96181	1671.04	1.74661e-25	1.96018e-23	AT2G18050.1	HIS1-3	histone H1-3
Glyma.15G235000	0.724823	0.885119	0.540578	0.153095	0.309736	0.267929	-1.55481	-0.920777	27.1574	1.81963e-05	6.17886e-05	AT5G12330.4	LRP1	Lateral root primordium (LRP) protein-related
Glyma.14G061200	4.26108	3.94899	4.32463	11.4384	12.2862	13.1732	1.55464	3.03007	436.74	5.34614e-18	1.60566e-16	AT2G40000.1	ATHSPRO2,HSPRO2	ortholog of sugar beet HS1 PRO-1 2
Glyma.17G156702	0.329465	0.29504	0.42045	0.984185	0.929209	1.18335	1.55412	-0.462443	44.784	3.82997e-07	1.78501e-06	AT5G60720.1		Protein of unknown function, DUF547
Glyma.02G001500	0.768751	1.04399	0.800857	0.328062	0.258114	0.290257	-1.55315	-0.653055	37.2814	1.72734e-06	7.10046e-06	AT2G26640.1	KCS11	3-ketoacyl-CoA synthase 11
Glyma.16G204600	152.147	149.449	147.978	436.103	437.012	444.45	1.55131	8.20042	3563.11	8.49075e-30	2.33391e-27	AT2G36530.1	ENO2,LOS2	Enolase
Glyma.20G196800	0.549108	0.63547	0.600643	0.153095	0.206491	0.245602	-1.55092	-1.1519	27.3152	1.74798e-05	5.95837e-05	AT5G07475.1		Cupredoxin superfamily protein
Glyma.11G239900	3.20679	3.10926	3.30353	10.4105	9.67927	8.14952	1.55076	2.64617	287.789	9.27595e-16	1.91647e-14	AT5G10210.1
Glyma.02G109100	31.6067	29.4132	29.8519	10.3886	9.83413	10.7395	-1.55063	4.3618	965.332	2.18004e-22	1.3714e-20	AT1G69530.1	AT-EXP1,ATEXP1,ATEXPA1,ATHEXP ALPHA 1.2,EXP1,EXPA1	expansin A1
Glyma.20G040600	6.30376	6.64974	6.48694	20.3398	17.5517	18.9337	1.55035	3.65807	595.512	1.067e-19	4.3012e-18	AT2G26870.1	NPC2	non-specific phospholipase C2
Glyma.07G125500	95.9402	89.0792	89.776	262.427	258.888	283.224	1.55007	7.48832	2028.25	1.38716e-26	1.97075e-24
Glyma.18G192000	1.2959	0.907814	1.42152	3.30249	3.48454	3.9073	1.54881	1.26048	121.381	2.13591e-11	2.17448e-10	AT1G07400.1		HSP20-like chaperones superfamily protein
Glyma.19G231900	61.7198	59.7115	59.844	175.579	176.137	178.62	1.54877	6.88598	2671.25	3.74926e-28	6.97161e-26	AT3G05600.1		alpha/beta-Hydrolases superfamily protein
Glyma.15G271900	5.88644	6.78591	7.04754	20.1649	19.5908	18.0182	1.54795	3.67848	551.831	2.80578e-19	1.05797e-17	AT2G42280.1		basic helix-loop-helix (bHLH) DNA-binding superfamily protein
Glyma.08G181900	1.97679	1.4752	1.92206	4.74596	4.67186	6.31867	1.5479	1.81507	142.885	3.48748e-12	4.08053e-11	AT3G43660.1		Vacuolar iron transporter (VIT) family protein
Glyma.05G147000	0.285536	0.317735	0.300321	0.524899	1.18732	0.982408	1.54632	-0.676913	28.925	1.16832e-05	4.11532e-05	AT1G67980.1	CCOAMT	caffeoyl-CoA 3-O-methyltransferase
Glyma.15G115300	118.673	115.156	112.34	319.51	333.147	357.708	1.54552	7.81844	2083.94	9.72953e-27	1.42023e-24	AT5G47550.1		Cystatin/monellin superfamily protein
Glyma.14G152700	25.7642	25.7365	26.8087	73.3983	75.0337	80.0662	1.54433	5.66912	1511.07	6.49233e-25	6.46387e-23	AT1G01720.1	ANAC002,ATAF1	NAC (No Apical Meristem) domain transcriptional regulator superfamily protein
Glyma.04G046800	1.62536	0.953205	1.08116	3.30249	3.56197	3.81799	1.54431	1.25869	110.77	5.77621e-11	5.46815e-10	AT1G10140.1		Uncharacterised conserved protein UCP031279
Glyma.11G027600	2.43804	2.4511	2.12227	0.677994	0.955021	0.781461	-1.544	0.709816	92.9611	3.70528e-10	3.02524e-09	AT1G12560.1	ATEXP7,ATEXPA7,ATHEXP ALPHA 1.26,EXP7,EXPA7	expansin A7
Glyma.17G135100	2.48197	2.54188	2.86306	7.12987	7.45949	8.4621	1.54339	2.3583	266.407	2.36791e-15	4.58744e-14	AT3G60780.1		Protein of unknown function (DUF1442)
Glyma.01G057700	0.615001	1.06668	0.70075	2.4714	2.21978	2.21042	1.54314	0.645616	81.7825	1.38144e-09	1.01574e-08
Glyma.19G000700	244.155	239.822	243.961	696.519	706.406	718.319	1.54297	8.89021	3946.48	2.21088e-30	6.87421e-28	AT5G08570.1		Pyruvate kinase family protein
Glyma.08G294100	0.878573	1.02129	1.02109	3.215	2.68438	2.61231	1.54278	0.942614	112.759	4.76566e-11	4.57161e-10	AT1G59650.1	CW14	Protein of unknown function (DUF1336)
Glyma.05G049600	4.6784	4.08516	4.36467	11.9196	12.9573	13.4188	1.54216	3.08623	446.925	4.00471e-18	1.23706e-16	AT5G52060.1	ATBAG1,BAG1	BCL-2-associated athanogene 1
Glyma.08G010400	1.49357	1.29363	1.50161	4.15545	4.10401	4.26454	1.54175	1.48693	175.989	3.22744e-13	4.43252e-12	AT5G50760.1		SAUR-like auxin-responsive protein family
Glyma.05G150400	34.4181	36.4487	32.715	99.7526	100.69	100.786	1.54127	6.06976	1759.63	8.89514e-26	1.04789e-23	AT3G23730.1	XTH16	xyloglucan endotransglucosylase/hydrolase 16
Glyma.02G233800	5.18358	4.53907	4.74508	1.72779	1.75517	1.49594	-1.54051	1.7387	187.063	1.5876e-13	2.28375e-12	AT5G05340.1		Peroxidase superfamily protein
Glyma.18G204200	150.104	142.073	146.156	428.93	424.313	421.564	1.54011	8.15562	3232.02	3.06382e-29	7.54674e-27	AT5G54960.1	PDC2	pyruvate decarboxylase-2
Glyma.11G156900	0.329465	0.431212	0.220236	0.85296	0.955021	1.02706	1.54003	-0.585635	38.0498	1.4683e-06	6.12856e-06	AT1G11410.1		S-locus lectin protein kinase family protein
Glyma.10G010300	0.395358	0.317735	0.400428	1.2685	0.825964	1.1387	1.54	-0.390447	43.4851	4.91134e-07	2.24136e-06	AT5G49620.1	AtMYB78,MYB78	myb domain protein 78
Glyma.12G012600	12.344	12.4144	12.3132	34.2715	34.8195	38.5818	1.53891	4.58219	972.159	1.99034e-22	1.25833e-20
Glyma.15G116900	2.32822	2.51918	2.58276	7.108	6.55609	7.90392	1.53882	2.26778	256.165	3.80188e-15	7.14652e-14	AT1G27350.1		Ribosome associated membrane protein RAMP4
Glyma.15G071000	74.6787	71.0364	75.7611	209.128	217.771	216.777	1.53857	7.16838	2446.81	1.18636e-27	1.94815e-25
Glyma.05G149800	4.50269	4.15325	3.74401	12.3789	10.9956	12.481	1.5383	2.99789	392.75	2.01273e-17	5.44961e-16	AT2G31980.1	AtCYS2,CYS2	PHYTOCYSTATIN 2
Glyma.13G112800	0.636965	0.590079	0.740793	2.16521	1.85842	1.71921	1.53706	0.390254	77.6448	2.3291e-09	1.64893e-08
Glyma.09G182400	6.47948	6.46817	7.34786	20.9085	18.4809	19.5588	1.53698	3.71374	578.249	1.55048e-19	6.12013e-18	AT1G73805.1		Calmodulin binding protein-like
Glyma.09G130500	0.15375	0.0907814	0.14015	0.371803	0.412982	0.357239	1.5357	-1.76625	18.0099	0.000238801	0.000649769	AT1G01490.2		Heavy metal transport/detoxification superfamily protein
Glyma.13G056600	6.80894	6.99017	7.22773	19.8805	19.5908	21.479	1.53511	3.76103	679.592	1.98216e-20	9.1249e-19	AT3G02100.1		UDP-Glycosyltransferase superfamily protein
Glyma.13G121300	0.175715	0.068086	0.200214	0.503028	0.438793	0.379567	1.53434	-1.57825	18.3923	0.00021207	0.000582974	AT2G42430.1	ASL18,LBD16	lateral organ boundaries-domain 16
Glyma.13G159676	0.197679	0.136172	0.120129	0.393674	0.490416	0.446549	1.53406	-1.57805	20.3752	0.000116579	0.00033819
Glyma.04G079300	4.54662	4.4029	4.7651	12.3351	13.3703	14.0216	1.53106	3.14228	466.22	2.35562e-18	7.61121e-17	AT2G25735.1
Glyma.20G009800	5.40322	5.06106	5.84625	15.0471	15.6933	16.5223	1.53087	3.39349	530.364	4.63662e-19	1.70427e-17	AT4G37180.1		Homeodomain-like superfamily protein
Glyma.10G284500	33.5615	36.131	34.4969	97.6311	98.8059	104.492	1.53069	6.07126	1716.24	1.23258e-25	1.41683e-23	AT3G07610.1	IBM1	Transcription factor jumonji (jmjC) domain-containing protein
Glyma.07G034400	10.1914	9.759	10.0307	28.0821	29.4508	29.115	1.5297	4.26868	1012.09	1.18295e-22	7.85865e-21	AT1G80440.1		Galactose oxidase/kelch repeat superfamily protein
Glyma.20G047400	4.19519	4.47098	4.80514	13.2974	11.9249	13.6644	1.52968	3.11678	432.224	6.08927e-18	1.81164e-16	AT3G30841.1		Cofactor-independent phosphoglycerate mutase
Glyma.06G102000	7.13841	7.21712	7.54808	21.3677	21.346	20.5859	1.52909	3.81548	762.532	4.53821e-21	2.29837e-19	AT4G08950.1	EXO	Phosphate-responsive 1 family protein
Glyma.17G156600	0.856609	0.590079	0.580621	1.7934	1.93585	2.12111	1.52884	0.414978	74.5739	3.47976e-09	2.37705e-08
Glyma.11G070200	194.296	201.807	195.429	581.391	571.025	554.19	1.52867	8.57987	3304.95	2.28441e-29	5.81574e-27	AT1G75280.1		NmrA-like negative transcriptional regulator family protein
Glyma.12G073651	0.417322	0.272344	0.2803	1.0498	0.903398	0.848443	1.52844	-0.593941	39.0216	1.19896e-06	5.08271e-06
Glyma.13G250300	0.109822	0.29504	0.2803	0.459286	0.851775	0.714478	1.52834	-1.04724	22.5812	6.18318e-05	0.000189456	AT4G21330.1	DYT1	basic helix-loop-helix (bHLH) DNA-binding superfamily protein
Glyma.17G141000	0.922502	0.817033	0.880943	2.73385	1.96166	2.81326	1.52649	0.779367	88.4962	6.1704e-10	4.83798e-09	AT2G35730.1		Heavy metal transport/detoxification superfamily protein
Glyma.02G291200	1.18607	1.13477	1.42152	0.503028	0.387171	0.401894	-1.52644	-0.146739	52.079	1.02773e-07	5.31272e-07	AT3G20395.1		RING/U-box superfamily protein
Glyma.11G154800	30.0033	30.843	28.931	87.0238	88.8944	82.4329	1.52519	5.85118	1598.53	3.11671e-25	3.31165e-23	AT3G54460.1		SNF2 domain-containing protein / helicase domain-containing protein / F-box family protein
Glyma.13G301700	7.95109	8.44267	8.10868	23.3799	22.9721	24.069	1.52408	3.97217	833.918	1.43764e-21	7.88063e-20	AT4G10270.1		Wound-responsive family protein
Glyma.19G248300	0.395358	0.453907	0.180193	0.962314	1.03245	0.937753	1.52403	-0.53795	35.3305	2.63377e-06	1.04834e-05	AT1G07090.1	LSH6	Protein of unknown function (DUF640)
Glyma.18G209800	7.24823	7.37599	7.32784	21.827	21.2686	20.05	1.52383	3.81362	723.124	8.95851e-21	4.31248e-19	AT5G01750.2		Protein of unknown function (DUF567)
Glyma.15G252000	0.351429	0.29504	0.340364	0.831089	1.08408	0.96008	1.52335	-0.569626	41.3286	7.50199e-07	3.30016e-06	AT1G78380.1	ATGSTU19,GST8,GSTU19	glutathione S-transferase TAU 19
Glyma.15G063400	4.65644	4.8568	5.34572	13.1881	14.9706	14.7138	1.52278	3.25246	457.68	2.97151e-18	9.38536e-17	AT5G56260.1		Ribonuclease E inhibitor RraA/Dimethylmenaquinone methyltransferase
Glyma.11G040552	0.417322	0.590079	0.480514	1.29038	1.72936	1.29499	1.52258	-0.0190144	54.8579	6.43339e-08	3.45956e-07	AT1G07615.1		GTP-binding protein Obg/CgtA
Glyma.19G155800	0.549108	0.476602	0.460493	0.0656123	0.232302	0.223274	-1.52251	-1.38408	18.9603	0.000178143	0.000497608	AT1G03170.1		Protein of unknown function (DUF3049)
Glyma.08G316700	41.7761	42.3041	42.8458	114.472	119.894	130.124	1.52169	6.35067	1530.33	5.50413e-25	5.58258e-23	AT5G54940.1		Translation initiation factor SUI1 family protein
Glyma.18G195400	2.81143	2.88231	2.76296	7.87348	7.4853	8.864	1.52136	2.43799	289.359	8.68124e-16	1.80343e-14	AT3G54110.1	ATPUMP1,ATUCP1,PUMP1,UCP,UCP1	plant uncoupling mitochondrial protein 1
Glyma.14G089021	1.58143	1.9291	1.74186	4.96467	4.72348	5.35859	1.5211	1.75612	190.805	1.25969e-13	1.84564e-12	AT1G59590.1	ZCF37	ZCF37
Glyma.14G082400	2.41608	2.13336	2.16231	7.2611	6.53028	5.47022	1.52056	2.10622	192.666	1.1244e-13	1.65832e-12	AT2G43290.1	MSS3	Calcium-binding EF-hand family protein
Glyma.10G053200	4.81019	4.10786	4.90525	12.6413	13.4993	13.6421	1.51982	3.14702	446.367	4.06796e-18	1.25376e-16	AT5G03230.1		Protein of unknown function, DUF584
Glyma.13G031100	2.13054	2.47379	2.28244	6.51749	6.94326	6.31867	1.51968	2.14135	253.601	4.29185e-15	7.98836e-14	AT3G47180.1		RING/U-box superfamily protein
Glyma.12G075600	0.395358	0.476602	0.400428	1.02793	1.57449	1.09404	1.51947	-0.236048	45.3641	3.43251e-07	1.61185e-06	AT3G45210.1		Protein of unknown function, DUF584
Glyma.12G111600	0.197679	0.181563	0.160171	0.56864	0.619473	0.379567	1.51907	-1.36938	22.2205	6.84423e-05	0.000207779	AT2G41540.3	GPDHC1	6-phosphogluconate dehydrogenase family protein
Glyma.07G103800	3.86572	3.54047	3.90418	11.2197	10.4278	10.7842	1.51875	2.85644	417.272	9.45727e-18	2.73016e-16	AT2G35980.1	ATNHL10,NHL10,YLS9	Late embryogenesis abundant (LEA) hydroxyproline-rich glycoprotein family
Glyma.08G220500	24.9954	27.5068	26.6685	74.4044	77.176	75.0649	1.51698	5.66388	1513.85	6.33879e-25	6.34431e-23	AT4G30780.1
Glyma.17G165300	5.73269	6.19583	5.92634	16.7093	17.4227	16.9912	1.5169	3.50965	631.407	5.06591e-20	2.15674e-18	AT4G37390.1	AUR3,BRU6,GH3-2,GH3.2,YDK1	Auxin-responsive GH3 family protein
Glyma.18G155701	0.483215	0.953205	0.460493	0.109354	0.154868	0.379567	-1.51639	-1.08188	16.7595	0.000354912	0.000930593	ATCG01110.1		NAD(P)H dehydrogenase subunit H
Glyma.19G132900	17.9668	17.3846	17.739	50.6746	51.7002	49.5669	1.51613	5.08523	1439.35	1.22353e-24	1.17797e-22	AT5G04040.1	SDP1	Patatin-like phospholipase family protein
Glyma.15G109600	0.175715	0.431212	0.400428	0.85296	0.903398	1.1387	1.51379	-0.546152	33.4722	3.98822e-06	1.53045e-05	AT4G04480.1
Glyma.05G184500	4.21715	3.9036	3.66392	10.6948	11.1763	11.7442	1.51376	2.90721	404.609	1.38937e-17	3.88092e-16	AT5G64810.1	ATWRKY51,WRKY51	WRKY DNA-binding protein 51
Glyma.09G235700	6.83091	7.08095	6.70718	2.64636	2.11653	2.41136	-1.51347	2.24826	253.304	4.35286e-15	8.09398e-14	AT5G61430.1	ANAC100,ATNAC5,NAC100	NAC domain containing protein 100
Glyma.06G082800	26.9283	28.0741	27.8298	78.1443	79.3442	78.9052	1.51266	5.72629	1777.69	7.78394e-26	9.31446e-24	AT4G32760.1		ENTH/VHS/GAT family protein
Glyma.19G176600	0.593037	0.68086	0.42045	1.53095	1.60031	1.67456	1.51259	0.145347	63.0908	1.75791e-08	1.0483e-07	AT3G12620.2		Protein phosphatase 2C family protein
Glyma.17G037300	1.62536	1.4752	1.72184	4.48351	4.49118	4.8004	1.50966	1.6312	183.845	1.94347e-13	2.76008e-12	AT1G47990.1	ATGA2OX4,GA2OX4	gibberellin 2-oxidase 4
Glyma.12G064300	48.5192	43.5751	46.3296	131.99	128.308	133.473	1.50812	6.46625	1793.9	6.91328e-26	8.37832e-24	AT2G28790.1		Pathogenesis-related thaumatin superfamily protein
Glyma.17G121900	9.13716	8.89658	8.66928	25.3482	24.908	25.6096	1.5075	4.08405	898.583	5.49526e-22	3.20642e-20	AT1G49000.1
Glyma.01G172100	3.93161	4.28942	3.82409	11.2197	11.4344	11.5433	1.50715	2.93365	439.555	4.93279e-18	1.49334e-16	AT2G18210.1
Glyma.07G050000	0.549108	0.453907	0.400428	1.39973	1.21313	1.36197	1.50711	-0.10945	55.9943	5.33687e-08	2.91118e-07	AT2G46780.1		RNA-binding (RRM/RBD/RNP motifs) family protein
Glyma.09G034700	1.62536	1.77024	1.52163	4.61473	4.74929	4.59945	1.50695	1.649	188.319	1.46832e-13	2.12994e-12
Glyma.01G151000	0.724823	0.748947	0.680728	1.68405	1.96166	2.47835	1.50691	0.485742	71.8386	5.02864e-09	3.32551e-08	AT2G41342.1
Glyma.13G176600	8.10484	8.48806	8.64925	23.4017	23.4884	24.8504	1.50634	4.00345	802.991	2.33692e-21	1.24155e-19	AT1G28380.1	NSL1	MAC/Perforin domain-containing protein
Glyma.04G137600	5.38126	6.62704	5.38576	2.25269	2.01329	1.83085	-1.50612	2.00464	179.682	2.53668e-13	3.54416e-12	AT3G57040.1	ARR9,ATRR4	response regulator 9
Glyma.07G109200	3.36054	3.35891	3.18341	8.85766	8.56938	10.6055	1.50524	2.65235	285.231	1.03408e-15	2.12376e-14	AT3G60520.1
Glyma.16G212600	3.22876	3.67665	3.76403	9.84185	10.7375	9.80175	1.50444	2.76107	357.971	6.36194e-17	1.59503e-15	AT5G23370.1		GRAM domain-containing protein / ABA-responsive protein-related
Glyma.15G014500	0.944466	1.04399	0.820878	2.75572	2.2714	2.88024	1.50428	0.853063	99.1954	1.87576e-10	1.62006e-09	AT1G79960.1	ATOFP14,OFP14	ovate family protein 14
Glyma.06G088600	88.7798	88.9204	89.0152	247.14	251.351	257.815	1.50363	7.41078	2803.59	1.98656e-28	3.96612e-26	AT4G26270.1	PFK3	phosphofructokinase 3
Glyma.13G327300	0.593037	0.521993	0.540578	1.39973	1.41963	1.87551	1.5033	0.120485	60.6647	2.543e-08	1.47385e-07	AT5G03170.1	ATFLA11,FLA11	FASCICLIN-like arabinogalactan-protein 11
Glyma.01G105600	2.8334	2.51918	2.36253	7.2611	7.7176	6.89918	1.50286	2.2902	260.07	3.16754e-15	6.01373e-14	AT5G02020.1
Glyma.12G129900	2.7675	2.83692	2.76296	8.39838	7.76922	7.52435	1.50231	2.40907	301.942	5.16373e-16	1.11929e-14	AT2G42760.1
Glyma.17G166600	1.12018	0.839728	0.760814	2.93068	2.14234	2.56766	1.50181	0.807556	84.4153	1.0012e-09	7.58305e-09	AT4G37290.1
Glyma.02G152900	1.55947	1.58867	1.66178	4.98654	4.36212	4.26454	1.50031	1.61885	172.77	3.99556e-13	5.41426e-12	AT2G47890.1		B-box type zinc finger protein with CCT domain
Glyma.09G073600	392.788	390.973	385.873	1090.63	1106.17	1109.76	1.49929	9.54235	4275.75	7.69195e-31	2.75263e-28	AT3G43190.1	ATSUS4,SUS4	sucrose synthase 4
Glyma.07G181600	0.241608	0.181563	0.180193	0.677994	0.56785	0.468876	1.49916	-1.23703	24.4948	3.65505e-05	0.000117219	AT2G22540.1	AGL22,SVP	K-box region and MADS-box transcription factor family protein
Glyma.15G082400	2.92126	3.13196	3.24347	9.07637	8.33707	8.84167	1.4977	2.55914	333.472	1.52647e-16	3.59057e-15	AT2G34140.1		Dof-type zinc finger DNA-binding family protein
Glyma.16G042700	10.3891	9.84978	10.5313	28.7601	30.2767	27.9986	1.49709	4.28305	905.842	4.95382e-22	2.90438e-20	AT1G08570.1	ACHT4	atypical CYS HIS rich thioredoxin 4
Glyma.20G116700	0.241608	0.136172	0.160171	0.546769	0.516227	0.468876	1.49646	-1.38345	22.2698	6.74951e-05	0.000205151	AT1G25400.1
Glyma.02G280100	0.856609	0.998595	0.900964	2.51514	2.76182	2.523	1.49644	0.823517	107.892	7.66699e-11	7.10039e-10	AT5G12340.1
Glyma.06G125800	48.4313	44.9141	46.3896	134.855	129.986	129.298	1.49599	6.47071	1955.13	2.2431e-26	3.07376e-24	AT5G53190.1		Nodulin MtN3 family protein
Glyma.04G046000	0.483215	0.953205	0.260278	1.33412	1.75517	1.6299	1.49582	0.116387	35.6619	2.44931e-06	9.78615e-06	AT1G59590.1	ZCF37	ZCF37
Glyma.12G213100	0.263572	0.317735	0.300321	0.918573	0.516227	1.02706	1.49517	-0.739203	29.022	1.14074e-05	4.02678e-05	AT4G27080.1	ATPDI7,ATPDIL5-4,PDI7,PDIL5-4	PDI-like 5-4
Glyma.01G161500	3.29465	2.76883	3.16338	8.74831	8.72424	8.57374	1.49384	2.5458	323.807	2.19191e-16	5.02088e-15	AT4G35770.1	ATSEN1,DIN1,SEN1	Rhodanese/Cell cycle control phosphatase superfamily protein
Glyma.03G036700	31.7604	29.3451	29.0911	83.5901	81.3058	88.9079	1.49355	5.83517	1349.82	2.82288e-24	2.49024e-22	AT5G01830.1		ARM repeat superfamily protein
Glyma.06G191300	17.4397	16.908	16.9581	49.0124	47.8027	47.4681	1.49189	5.01772	1382.35	2.0707e-24	1.88817e-22	AT3G47730.1	ABCA2,ATATH1,ATH1	ATP-binding cassette A2
Glyma.04G061500	5.53501	5.90079	5.52591	15.7032	15.3061	16.5893	1.49079	3.41634	558.01	2.43648e-19	9.26138e-18	AT5G25110.1	CIPK25,SnRK3.25	CBL-interacting protein kinase 25
Glyma.01G050100	26.5549	27.711	27.6896	9.55753	9.57602	10.025	-1.49022	4.22924	914.804	4.3632e-22	2.59826e-20	AT1G69530.2	AT-EXP1,ATEXP1,ATEXPA1,ATHEXP ALPHA 1.2,EXP1,EXPA1	expansin A1
Glyma.03G215800	24.5342	25.033	21.0826	64.4969	66.9289	66.6474	1.48964	5.4765	1030.09	9.41784e-23	6.37941e-21	AT4G02330.1	ATPMEPCRB	Plant invertase/pectin methylesterase inhibitor superfamily
Glyma.05G198900	10.6966	9.91787	10.4512	29.3506	28.9346	28.9587	1.48895	4.29064	974.354	1.93319e-22	1.22629e-20	AT3G59880.1
Glyma.09G065000	43.2038	45.8673	46.0092	126.326	127.586	125.101	1.48801	6.41587	2032.23	1.35203e-26	1.92807e-24	AT4G33050.3	EDA39	calmodulin-binding family protein
Glyma.10G255800	0.922502	0.612774	0.660707	2.20895	1.78098	2.14343	1.48748	0.500664	73.1742	4.19582e-09	2.81699e-08	AT3G49780.1	ATPSK3 (FORMER SYMBOL),ATPSK4,PSK4	phytosulfokine 4 precursor
Glyma.09G063300	8.91752	9.2597	9.59026	26.573	25.0887	26.1901	1.48714	4.12761	851.04	1.10682e-21	6.21078e-20	AT5G56980.1
Glyma.04G167500	4.08536	4.13055	4.22452	11.8758	11.77	11.253	1.48642	2.96829	451.41	3.53318e-18	1.09946e-16	AT1G08570.1	ACHT4	atypical CYS HIS rich thioredoxin 4
Glyma.09G280700	0.944466	0.930509	1.00107	3.06191	2.73601	2.2774	1.48476	0.879825	97.0588	2.35935e-10	2.00083e-09	AT5G01700.2		Protein phosphatase 2C family protein
Glyma.07G190100	14.5184	15.6598	15.5366	41.2483	41.9693	44.6549	1.48382	4.84522	1091.2	4.46672e-23	3.19089e-21	AT1G61340.1		F-box family protein
Glyma.12G233000	1.03232	0.9759	1.1212	3.17126	2.76182	2.83559	1.48359	1.00013	116.628	3.3044e-11	3.25404e-10	AT1G53440.1		Leucine-rich repeat transmembrane protein kinase
Glyma.15G146000	0.175715	0.136172	0.14015	0.349932	0.490416	0.446549	1.48339	-1.61049	18.8358	0.000185044	0.000514837
Glyma.15G170900	6.34769	6.89939	6.76724	18.6558	18.4293	18.8667	1.48311	3.65069	653.065	3.29542e-20	1.45524e-18	AT5G57000.1
Glyma.13G231700	383.497	385.821	380.287	1088.31	1062.78	1062.05	1.48288	9.50533	4096.9	1.35072e-30	4.41699e-28	AT5G54960.1	PDC2	pyruvate decarboxylase-2
Glyma.08G273150	0.505179	0.499298	0.440471	1.29038	1.44544	1.31732	1.48248	-0.086194	57.5801	4.12985e-08	2.29973e-07	AT4G37870.1	PCK1,PEPCK	phosphoenolpyruvate carboxykinase 1
Glyma.05G175200	0.593037	0.726251	0.340364	0.174966	0.258114	0.156292	-1.48219	-1.25019	18.7503	0.000189948	0.000526974	AT5G65340.1		Protein of unknown function, DUF617
Glyma.06G042000	0.988395	1.27094	1.28137	3.3681	3.61359	2.96955	1.4819	1.17059	117.279	3.11021e-11	3.0788e-10
Glyma.11G130600	4.78822	5.19723	4.24454	12.3351	14.0414	13.3295	1.48189	3.15258	391.249	2.11096e-17	5.69524e-16	AT3G20810.1		2-oxoglutarate (2OG) and Fe(II)-dependent oxygenase superfamily protein
Glyma.13G151500	1.44965	1.52059	1.1212	2.95255	4.33631	4.1529	1.48189	1.36374	98.9752	1.92028e-10	1.65588e-09	AT3G44735.1	ATPSK3,PSK1,PSK3	PHYTOSULFOKINE 3 PRECURSOR
Glyma.03G259900	1.25197	1.22555	1.50161	3.38997	3.71684	4.06359	1.48048	1.3393	133.245	7.62252e-12	8.41761e-11
Glyma.16G011500	7.02858	6.69513	6.94743	19.6181	18.5068	19.4919	1.47931	3.69521	659.477	2.90914e-20	1.29521e-18	AT3G14200.1		Chaperone DnaJ-domain superfamily protein
Glyma.03G074167	7.64359	8.91927	8.54915	3.28062	3.07155	2.65697	-1.47852	2.53937	262.481	2.8335e-15	5.4257e-14	AT3G54060.1
Glyma.20G201100	0.549108	0.408516	0.500536	1.39973	1.10989	1.54059	1.47523	-0.0697022	51.5428	1.12714e-07	5.77625e-07	AT2G33390.1
Glyma.08G157900	0.790716	0.590079	0.640685	1.96837	1.62612	2.00947	1.47481	0.377774	70.7784	5.81633e-09	3.80464e-08	AT2G42140.1		VQ motif-containing protein
Glyma.11G155000	1.88893	1.56598	2.02216	0.677994	0.671096	0.625168	-1.47453	0.39161	70.0803	6.40684e-09	4.15153e-08
Glyma.05G055700	10.3232	10.6895	9.83052	28.5414	28.4183	28.6461	1.47443	4.26727	936.894	3.20714e-22	1.97174e-20	AT1G62710.1	BETA-VPE,BETAVPE	beta vacuolar processing enzyme
Glyma.08G145500	0.417322	0.204258	0.360386	0.962314	0.825964	0.96008	1.47349	-0.602259	34.6319	3.07365e-06	1.20922e-05
Glyma.08G220000	21.6349	19.1322	20.7422	55.9454	59.1339	55.8856	1.47299	5.26704	1153.97	2.16343e-23	1.59445e-21	AT1G80920.1	J8	Chaperone DnaJ-domain superfamily protein
Glyma.13G134700	2.2184	2.04258	2.02216	5.53331	6.06567	5.87212	1.47291	1.97679	221.422	2.1776e-14	3.6357e-13	AT5G02640.1
Glyma.13G100400	0.483215	0.658165	0.720771	1.53095	1.70355	1.96482	1.47143	0.266198	62.5203	1.9156e-08	1.13414e-07	AT4G25940.1		ENTH/ANTH/VHS superfamily protein
Glyma.16G056450	0.461251	0.476602	0.760814	1.5747	1.44544	1.74154	1.47106	0.149562	55.697	5.60281e-08	3.04487e-07	AT3G01920.1		DHBP synthase RibB-like alpha/beta domain
Glyma.05G238200	0.702858	0.771642	0.760814	2.20895	1.78098	2.18809	1.47058	0.51571	80.5929	1.60191e-09	1.16364e-08	AT1G67920.1
Glyma.20G237200	0.571072	0.63547	0.300321	1.37786	1.26476	1.47361	1.46957	-0.0524141	45.9753	3.06124e-07	1.45062e-06	AT1G56220.1		Dormancy/auxin associated family protein
Glyma.08G011800	0.922502	1.04399	0.98105	2.64636	2.68438	2.83559	1.46898	0.900203	111.71	5.27273e-11	5.02539e-10	AT1G12780.1	ATUGE1,UGE1	UDP-D-glucose/UDP-D-galactose 4-epimerase 1
Glyma.15G050101	0.219643	0.226953	0.180193	0.765477	0.438793	0.513531	1.4664	-1.2121	22.2024	6.87919e-05	0.000208675	AT1G43670.1		Inositol monophosphatase family protein
Glyma.13G237000	73.1632	68.2676	69.3942	191.019	188.087	203.157	1.46586	7.04312	1882.76	3.67398e-26	4.77278e-24	AT1G28330.1	DRM1,DYL1	dormancy-associated protein-like 1
Glyma.19G212800	471.047	491.672	485.059	1417.18	1340.93	1240	1.46548	9.8254	2083.86	9.73455e-27	1.42023e-24	AT4G02280.1	ATSUS3,SUS3	sucrose synthase 3
Glyma.20G209500	0.988395	0.544688	1.20129	3.08378	1.88423	2.61231	1.46496	0.812787	55.7753	5.53144e-08	3.01039e-07	AT4G14380.1
Glyma.06G149900	10.2573	9.80439	10.7715	27.251	28.8571	29.115	1.46381	4.26251	845.69	1.2004e-21	6.6377e-20	AT1G76880.1		Duplicated homeodomain-like superfamily protein
Glyma.15G038500	3.99751	3.99438	3.84411	11.4165	10.5052	10.6725	1.46361	2.87873	400.763	1.56507e-17	4.33343e-16	AT3G46540.1		ENTH/VHS family protein
Glyma.03G242200	4.39287	4.19864	4.12441	11.0885	12.596	11.4317	1.4622	2.98025	394.937	1.87826e-17	5.12576e-16	AT1G08860.1	BON3	Calcium-dependent phospholipid-binding Copine family protein
Glyma.17G111400	41.2929	39.0587	41.0039	108.282	111.221	114.629	1.46065	6.241	1792.91	6.96333e-26	8.4121e-24	AT5G20250.4	DIN10	Raffinose synthase family protein
Glyma.08G080400	42.6108	41.5552	41.104	115.215	113.751	115.634	1.46018	6.28602	2059.43	1.13596e-26	1.64468e-24	AT4G20840.1		FAD-binding Berberine family protein
Glyma.07G120800	1.01036	0.885119	1.08116	2.51514	3.07155	2.67929	1.45923	0.911986	101.644	1.44904e-10	1.27591e-09	AT2G44600.1
Glyma.06G149301	1.75715	1.79293	1.76189	5.40208	4.72348	4.46549	1.45881	1.72863	170.983	4.50543e-13	6.06259e-12
Glyma.10G217100	0.702858	0.63547	0.800857	2.05585	2.06491	1.80852	1.45866	0.450657	77.244	2.4527e-09	1.72805e-08	AT2G47270.1		sequence-specific DNA binding transcription factors;transcription regulators
Glyma.18G219200	0.351429	0.34043	0.460493	1.13728	1.05827	1.00474	1.45809	-0.397266	43.5696	4.83188e-07	2.20908e-06	AT4G05200.1	CRK25	cysteine-rich RLK (RECEPTOR-like protein kinase) 25
Glyma.07G154700	0.483215	0.499298	0.42045	1.24663	1.29057	1.31732	1.45727	-0.14453	54.025	7.39025e-08	3.93176e-07
Glyma.08G102100	0.175715	0.113477	0.160171	0.371803	0.464605	0.424221	1.45711	-1.62704	18.1715	0.000227088	0.000620962	AT1G24360.1		NAD(P)-binding Rossmann-fold superfamily protein
Glyma.13G215000	32.4852	33.6572	34.7372	94.6786	91.6046	90.7611	1.45698	5.97118	1663.07	1.85914e-25	2.07419e-23	AT5G18670.1	BAM9,BMY3	beta-amylase 3
Glyma.13G301800	0.856609	0.839728	0.660707	2.09959	2.0391	2.29973	1.45638	0.57144	82.7815	1.22146e-09	9.0904e-09	AT4G10270.1		Wound-responsive family protein
Glyma.12G084000	11.092	10.3718	10.4912	3.93674	3.53616	4.1529	-1.45286	2.88991	364.976	5.00466e-17	1.27496e-15	AT3G44830.1		Lecithin:cholesterol acyltransferase family protein
Glyma.05G142900	1.16411	1.08938	0.961028	3.14939	2.68438	2.9249	1.45281	1.00827	110.302	6.04592e-11	5.70213e-10
Glyma.16G163800	1.88893	1.72485	1.80193	5.44582	4.18144	5.13531	1.45262	1.7537	155.89	1.30028e-12	1.63e-11	AT1G34000.1	OHP2	one-helix protein 2
Glyma.19G231800	0.439287	0.272344	0.380407	1.22476	0.877587	0.893098	1.45211	-0.477403	36.114	2.21971e-06	8.92991e-06	AT3G05600.1		alpha/beta-Hydrolases superfamily protein
Glyma.09G054700	0.263572	0.317735	0.360386	0.962314	0.955021	0.692151	1.45157	-0.677359	33.3147	4.13345e-06	1.58234e-05	AT5G35830.1		Ankyrin repeat family protein
Glyma.08G103300	14.1231	13.5264	13.7747	38.7113	36.9619	37.5101	1.45049	4.67824	1131.33	2.79726e-23	2.04055e-21	AT1G67420.2		Zn-dependent exopeptidases superfamily protein
Glyma.06G080700	0.15375	0.272344	0.200214	0.481157	0.619473	0.625168	1.45017	-1.22432	22.9834	5.52644e-05	0.000170865	AT4G32690.1	ATGLB3,GLB3	hemoglobin 3
Glyma.14G150950	1.03232	1.06668	1.00107	2.44953	2.83925	3.19282	1.45001	0.956871	100.477	1.63772e-10	1.42944e-09
Glyma.06G109667	0.241608	0.158867	0.260278	0.524899	0.645284	0.669823	1.44984	-1.13916	24.816	3.35327e-05	0.000108299	AT2G17900.1	SDG37	SET domain group 37
Glyma.08G061300	0.15375	0.181563	0.240257	0.743606	0.412982	0.424221	1.44952	-1.31531	18.9169	0.000180518	0.000503461	AT3G20640.1		basic helix-loop-helix (bHLH) DNA-binding superfamily protein
Glyma.05G239400	14.189	13.2995	13.9549	37.6396	37.4265	38.1576	1.44934	4.67851	1135.76	2.6588e-23	1.94328e-21	AT1G68050.1	ADO3,FKF1	flavin-binding, kelch repeat, f box 1
Glyma.08G024700	1.66929	1.88371	2.02216	0.809219	0.542039	0.669823	-1.44917	0.419858	66.7481	1.02672e-08	6.39441e-08	AT5G46290.1	KAS I,KAS1	3-ketoacyl-acyl carrier protein synthase I
Glyma.17G220900	0.131786	0.249649	0.240257	0.56864	0.438793	0.692151	1.44826	-1.22461	21.5038	8.3949e-05	0.000250566	AT4G31730.1	GDU1	glutamine dumper 1
Glyma.19G025200	11.07	10.9165	11.0718	30.969	29.5798	29.6285	1.44793	4.35024	965.45	2.1766e-22	1.3714e-20	AT2G43840.2	UGT74F1	UDP-glycosyltransferase 74 F1
Glyma.01G040400	10.1475	9.89517	9.16981	26.2449	27.3859	25.9668	1.44676	4.16826	794.832	2.66452e-21	1.40574e-19	AT1G27100.1		Actin cross-linking protein
Glyma.12G013300	2.81143	3.38161	3.6439	9.0545	9.36953	8.48443	1.44538	2.60391	272.798	1.77689e-15	3.51974e-14	AT1G64860.1	RPOD1,SIG1,SIG2,SIGA,SIGB	sigma factor A
Glyma.14G101550	0.15375	0.113477	0.240257	0.349932	0.619473	0.468876	1.44476	-1.46997	17.2402	0.000304309	0.000809946	AT2G18190.1		P-loop containing nucleoside triphosphate hydrolases superfamily protein
Glyma.17G011600	6.67715	6.87669	5.54593	18.0871	17.9647	15.8078	1.44471	3.54993	401.277	1.54026e-17	4.27409e-16	AT1G62280.1	SLAH1	SLAC1 homologue 1
Glyma.19G195800	0.263572	0.363126	0.300321	0.677994	0.877587	0.982408	1.44458	-0.712074	32.1088	5.45419e-06	2.0434e-05	AT3G44350.2	anac061,NAC061	NAC domain containing protein 61
Glyma.02G221400	0.746787	1.20285	0.680728	0.196837	0.412982	0.357239	-1.44413	-0.627561	25.3805	2.88603e-05	9.43839e-05	ATCG00170.1		DNA-directed RNA polymerase family protein
Glyma.19G260400	0.680894	0.794337	0.600643	2.05585	1.67774	1.87551	1.44403	0.386163	69.8069	6.65542e-09	4.29646e-08	AT5G24470.1	APRR5,PRR5	pseudo-response regulator 5
Glyma.02G227000	41.7103	38.3778	39.3821	106.554	109.208	109.337	1.444	6.20581	1723.03	1.17068e-25	1.34976e-23	AT5G58620.1		zinc finger (CCCH-type) family protein
Glyma.15G155200	0.329465	0.29504	0.300321	0.896702	0.825964	0.803788	1.44378	-0.712205	35.6571	2.45184e-06	9.79317e-06	AT2G34910.1
Glyma.13G361200	0.439287	0.499298	0.600643	1.29038	1.31638	1.60758	1.44352	-0.0142376	52.8987	8.93534e-08	4.67574e-07	AT1G04250.1	AXR3,IAA17	AUX/IAA transcriptional regulator family protein
Glyma.18G254100	10.1475	10.0767	10.1308	26.2449	27.5665	28.7801	1.44346	4.22341	825.864	1.62875e-21	8.80104e-20	AT5G40010.1	AATP1	AAA-ATPase 1
Glyma.08G103500	1.95482	1.88371	2.18233	5.77388	5.47201	5.17997	1.44295	1.90011	195.735	9.34301e-14	1.39202e-12
Glyma.15G034000	32.661	32.7721	31.2735	88.7297	89.6171	84.5094	1.44284	5.89849	1569.53	3.95761e-25	4.12429e-23	AT4G34890.1	ATXDH1,XDH1	xanthine dehydrogenase 1
Glyma.04G134200	0.0878573	0.226953	0.160171	0.481157	0.438793	0.379567	1.44205	-1.57815	16.9427	0.000334629	0.000882718	AT3G56710.1	SIB1	sigma factor binding protein 1
Glyma.03G231100	0.680894	0.544688	0.580621	1.68405	1.54868	1.67456	1.44102	0.197492	65.3721	1.25372e-08	7.69539e-08	AT1G23380.1	KNAT6,KNAT6L,KNAT6S	KNOTTED1-like homeobox gene 6
Glyma.03G063400	10.8284	11.4838	12.3332	30.7284	33.0386	30.5439	1.44071	4.41427	797.39	2.55679e-21	1.35079e-19	AT3G60470.1		Plant protein of unknown function (DUF247)
Glyma.03G185500	1.55947	1.29363	1.24133	3.7399	3.4071	3.92963	1.44066	1.34341	129.935	1.00803e-11	1.08784e-10	AT1G08080.1	ACA7,ATACA7	alpha carbonic anhydrase 7
Glyma.07G066100	7.00662	6.8086	7.42795	19.7712	18.6874	19.1569	1.43818	3.70615	614.619	7.14003e-20	2.96327e-18	AT4G01280.2		Homeodomain-like superfamily protein
Glyma.17G090000	0.439287	0.453907	0.620664	0.109354	0.258114	0.200947	-1.43814	-1.32928	18.6721	0.000194562	0.00053863	AT1G62400.1	HT1	Protein kinase superfamily protein
Glyma.07G066251	0.505179	0.408516	0.480514	1.48721	1.03245	1.25034	1.43803	-0.156907	46.4162	2.82039e-07	1.34539e-06	AT4G01280.2		Homeodomain-like superfamily protein
Glyma.07G057400	10.1036	10.5533	10.3711	28.6507	28.1086	27.2841	1.43745	4.25059	894.875	5.79603e-22	3.36179e-20	AT4G23810.1	ATWRKY53,WRKY53	WRKY family transcription factor
Glyma.02G213700	3.18483	2.65536	3.00321	8.46399	8.25964	7.27875	1.43663	2.44329	248.976	5.35613e-15	9.85804e-14	AT4G33580.1	ATBCA5,BCA5	beta carbonic anhydrase 5
Glyma.12G073300	21.569	22.2414	21.7232	57.9357	60.2179	59.1454	1.43558	5.33051	1413.8	1.54485e-24	1.45773e-22	AT2G28550.3	RAP2.7,TOE1	related to AP2.7
Glyma.05G036300	0.307501	0.408516	0.2803	0.699865	0.722718	1.25034	1.43486	-0.626834	27.4072	1.70762e-05	5.83296e-05	AT1G23820.1	SPDS1	spermidine synthase 1
Glyma.19G194300	0.461251	0.453907	0.360386	0.174966	0.154868	0.133965	-1.43485	-1.56278	17.8299	0.000252624	0.000684142	AT5G03840.1	TFL-1,TFL1	PEBP (phosphatidylethanolamine-binding protein) family protein
Glyma.17G129600	37.9324	35.9721	36.499	99.7089	97.3605	101.344	1.43478	6.08497	1747.17	9.76112e-26	1.14634e-23	AT3G48530.1	KING1	SNF1-related protein kinase regulatory subunit gamma 1
Glyma.07G077500	3.58018	3.49508	4.14443	10.3011	9.93738	10.1813	1.43451	2.78655	341.61	1.13401e-16	2.73814e-15
Glyma.14G211300	12.4538	11.4158	11.8727	31.4939	31.6447	33.4688	1.43441	4.45336	908.495	4.77047e-22	2.80121e-20	AT3G03270.2		Adenine nucleotide alpha hydrolases-like superfamily protein
Glyma.08G094400	11.1798	10.2583	10.3311	28.4976	27.644	29.5615	1.43295	4.28132	826.99	1.60047e-21	8.67295e-20	AT1G18390.1		Protein kinase superfamily protein
Glyma.06G061700	0.131786	0.204258	0.2803	0.612382	0.619473	0.468876	1.43158	-1.23707	21.327	8.83312e-05	0.000262446	AT5G10870.1	ATCM2,CM2	chorismate mutase 2
Glyma.13G124900	1.36179	1.27094	1.48159	3.38997	4.15563	3.63937	1.43059	1.34828	127.421	1.25153e-11	1.32647e-10	AT3G54220.1	SCR,SGR1	GRAS family transcription factor
Glyma.08G273100	2.04268	2.36032	2.66285	6.51749	5.83337	6.72056	1.43046	2.12132	195.868	9.2688e-14	1.38259e-12	AT5G65690.1	PCK2,PEPCK	phosphoenolpyruvate carboxykinase 2
Glyma.05G233400	0.109822	0.249649	0.180193	0.481157	0.490416	0.491204	1.42962	-1.4261	19.3028	0.000160554	0.000452901	AT3G18440.1	ALMT9,AtALMT9	aluminum-activated malate transporter 9
Glyma.11G024100	0.197679	0.158867	0.14015	0.371803	0.438793	0.535859	1.42936	-1.53082	18.3659	0.000213803	0.000587438	AT4G11600.1	ATGPX6,GPX6,LSC803,PHGPX	glutathione peroxidase 6
Glyma.04G217000	0.219643	0.0907814	0.180193	0.415545	0.387171	0.535859	1.4293	-1.53096	17.0899	0.000319241	0.000845773
Glyma.15G086100	0.263572	0.226953	0.14015	0.503028	0.516227	0.669823	1.42883	-1.237	21.6388	8.07598e-05	0.000241999	AT5G03170.1	ATFLA11,FLA11	FASCICLIN-like arabinogalactan-protein 11
Glyma.01G056100	3.62411	4.26673	4.46478	1.64031	1.39381	1.54059	-1.42825	1.54489	135.45	6.34825e-12	7.10349e-11	AT1G17020.1	ATSRG1,SRG1	senescence-related gene 1
Glyma.11G154900	3.99751	4.01708	4.62495	10.7604	11.899	11.4986	1.42732	2.95157	358.997	6.14053e-17	1.5436e-15
Glyma.03G056900	0.724823	0.453907	0.780835	1.37786	2.01329	1.96482	1.42593	0.310441	50.9352	1.25245e-07	6.37195e-07	AT2G38250.1		Homeodomain-like superfamily protein
Glyma.02G064400	10.455	10.3945	10.271	27.8196	26.3018	29.3829	1.42589	4.24658	780.521	3.36465e-21	1.74598e-19	AT2G02990.1	ATRNS1,RNS1	ribonuclease 1
Glyma.13G323800	0.81268	0.748947	0.460493	1.74966	2.0391	1.6299	1.42567	0.328061	56.4603	4.94696e-08	2.71646e-07	AT5G60770.1	ATNRT2.4,NRT2.4	nitrate transporter 2.4
Glyma.13G277000	11.5313	12.3917	11.4923	32.828	32.3675	29.8964	1.42555	4.43202	823.632	1.68643e-21	9.09977e-20	AT1G53035.1
Glyma.11G056500	0.922502	1.36172	1.1212	2.95255	2.91669	3.25981	1.42547	1.07122	102.006	1.39539e-10	1.23153e-09	AT2G15680.1		Calcium-binding EF-hand family protein
Glyma.17G113100	0.373394	0.226953	0.180193	0.56864	0.903398	0.647496	1.42458	-0.96096	23.226	5.16697e-05	0.000160839	AT2G32300.1	UCC1	uclacyanin 1
Glyma.08G283100	24.2925	24.806	24.1458	64.6063	65.8964	66.0892	1.42452	5.48342	1491.6	7.68779e-25	7.5943e-23	AT1G70570.1		anthranilate phosphoribosyltransferase, putative
Glyma.05G223200	0.285536	0.226953	0.340364	0.896702	0.774341	0.647496	1.42412	-0.821961	29.3983	1.04025e-05	3.69749e-05	AT2G19710.1		Regulator of Vps4 activity in the MVB pathway protein
Glyma.01G096000	52.4947	51.4277	50.6742	137.283	135.329	142.092	1.42398	6.56385	1982.28	1.8726e-26	2.60195e-24	AT4G17900.1		PLATZ transcription factor family protein
Glyma.05G159200	2.81143	3.04118	2.68287	8.07032	7.84666	6.96616	1.42394	2.37856	246.098	6.15961e-15	1.1201e-13	AT5G45800.1	MEE62	Leucine-rich repeat protein kinase family protein
Glyma.01G191700	0.439287	0.317735	0.340364	0.984185	1.31638	0.692151	1.42318	-0.499375	30.3972	8.16906e-06	2.96448e-05	AT4G33910.1		2-oxoglutarate (2OG) and Fe(II)-dependent oxygenase superfamily protein
Glyma.04G167300	31.9581	31.5011	33.8963	86.2583	86.4423	88.5506	1.4231	5.89542	1546.75	4.78906e-25	4.90982e-23	AT1G18720.1		Protein of unknown function (DUF962)
Glyma.03G149400	20.5586	24.0344	21.6031	60.5164	58.6951	57.8951	1.42108	5.33381	1007.23	1.25896e-22	8.26227e-21	AT5G13320.1	GDG1,GH3.12,PBS3,WIN3	Auxin-responsive GH3 family protein
Glyma.04G227600	0.175715	0.204258	0.260278	0.677994	0.56785	0.491204	1.42087	-1.19965	22.9246	5.61762e-05	0.000173359	AT4G27660.1
Glyma.12G224300	4.21715	3.97169	3.74401	11.1978	10.1439	10.5162	1.42047	2.85857	354.72	7.12212e-17	1.77973e-15	AT1G53035.1
Glyma.15G186300	2.2184	2.51918	2.60278	7.6329	6.37541	5.64884	1.42042	2.1656	166.301	6.20324e-13	8.19886e-12	AT4G04450.1	AtWRKY42,WRKY42	WRKY family transcription factor
Glyma.01G091400	4.59054	4.17594	4.58491	1.7934	1.65193	1.54059	-1.42007	1.65616	158.673	1.0625e-12	1.35294e-11	AT5G13930.1	ATCHS,CHS,TT4	Chalcone and stilbene synthase family protein
Glyma.03G162400	1.20804	1.33903	1.02109	0.503028	0.335548	0.468876	-1.42004	-0.200717	42.5611	5.87901e-07	2.64416e-06	AT3G23230.1		Integrase-type DNA-binding superfamily protein
Glyma.18G221500	0.615001	0.862423	0.780835	2.09959	1.88423	2.05412	1.41971	0.49313	73.9203	3.79624e-09	2.57148e-08	AT4G38200.1		SEC7-like guanine nucleotide exchange family protein
Glyma.08G068100	0.175715	0.158867	0.180193	0.415545	0.516227	0.468876	1.41874	-1.48498	19.7167	0.000141762	0.000404198	AT5G09550.1		GDP dissociation inhibitor family protein / Rab GTPase activator family protein
Glyma.09G163900	6.2159	6.26392	5.606	15.9657	16.1063	16.1427	1.41692	3.45379	523.673	5.44408e-19	1.97617e-17	AT1G17860.1		Kunitz family trypsin and protease inhibitor protein
Glyma.15G201100	0.395358	0.476602	0.5606	0.174966	0.206491	0.156292	-1.41669	-1.39832	19.2305	0.000164105	0.000461862	AT1G19250.1	FMO1	flavin-dependent monooxygenase 1
Glyma.06G047600	11.8388	11.0753	11.7326	28.8257	30.9478	32.799	1.41635	4.39574	745.551	6.05758e-21	2.99977e-19	AT1G10140.1		Uncharacterised conserved protein UCP031279
Glyma.20G151500	194.296	182.039	193.927	501.519	504.819	515.474	1.41591	8.44436	2594.66	5.49313e-28	9.8754e-26	AT3G22890.1	APS1	ATP sulfurylase 1
Glyma.10G092100	3.99751	3.94899	3.98426	11.001	10.6859	10.159	1.41558	2.85668	377.933	3.24663e-17	8.51102e-16	AT5G06839.3	bZIP65,TGA10	bZIP transcription factor family protein
Glyma.12G103600	5.05179	4.62985	4.54486	10.9573	13.2412	13.7984	1.41525	3.10793	299.374	5.73195e-16	1.2312e-14	AT4G27280.1		Calcium-binding EF-hand family protein
Glyma.18G281451	0.395358	0.385821	0.600643	1.20289	1.26476	1.27266	1.41519	-0.174786	45.5017	3.34487e-07	1.57226e-06	AT4G18120.2	AML3,ML3	MEI2-like 3
Glyma.13G107900	11.6631	10.803	11.3922	29.0225	28.5216	32.7097	1.41503	4.36158	681.817	1.90109e-20	8.77299e-19	AT1G72830.1	ATHAP2C,HAP2C,NF-YA3	nuclear factor Y, subunit A3
Glyma.18G017500	8.65394	7.85259	8.20878	21.9364	21.3202	22.573	1.41361	3.90541	663.443	2.69483e-20	1.20546e-18	AT5G65030.1
Glyma.06G167500	0.615001	0.29504	0.220236	1.07167	0.980832	0.937753	1.41291	-0.477065	28.5361	1.28628e-05	4.49203e-05	AT5G50760.1		SAUR-like auxin-responsive protein family
Glyma.10G151800	0.131786	0.317735	0.220236	0.503028	0.696907	0.602841	1.41287	-1.16284	21.1139	9.39438e-05	0.00027758	AT3G16640.1	TCTP	translationally controlled tumor protein
Glyma.15G128800	209.342	213.541	209.824	80.9219	79.499	77.253	-1.41249	7.18447	2317.94	2.41224e-27	3.79683e-25	AT5G06730.1		Peroxidase superfamily protein
Glyma.04G123100	8.93948	9.41857	7.78833	22.68	22.8173	23.8457	1.41148	3.98062	576.844	1.59913e-19	6.286e-18	AT3G45900.1		Ribonuclease P protein subunit P38-related
Glyma.15G069300	7.29216	8.01146	7.46799	19.0057	20.5975	20.9431	1.41059	3.78316	566.008	2.0342e-19	7.83385e-18	AT1G61215.1	BRD4	bromodomain 4
Glyma.13G251400	0.351429	0.590079	0.640685	1.4216	1.16151	1.6299	1.41059	0.00171346	44.0254	4.42616e-07	2.03858e-06	AT1G61740.1		Sulfite exporter TauE/SafE family protein
Glyma.13G335900	1.07625	0.907814	1.50161	2.95255	3.51035	2.94722	1.40966	1.10921	87.6449	6.81611e-10	5.30153e-09	AT5G02390.1		Protein of unknown function (DUF3741)
Glyma.19G242250	0.131786	0.226953	0.180193	0.503028	0.516227	0.424221	1.40712	-1.44058	19.2392	0.000163674	0.000460835
Glyma.13G092500	8.50019	7.39868	8.06863	21.324	21.0879	21.1887	1.40673	3.85669	621.054	6.25343e-20	2.62112e-18	AT2G18700.1	ATTPS11,ATTPSB,TPS11	trehalose phosphatase/synthase 11
Glyma.08G142400	6.36965	7.12634	6.38683	17.1029	17.6808	17.8843	1.40669	3.5838	536.672	3.99251e-19	1.4761e-17	AT5G64810.1	ATWRKY51,WRKY51	WRKY DNA-binding protein 51
Glyma.20G094500	1.69125	1.65676	1.48159	4.17732	4.18144	4.42083	1.40653	1.55271	155.438	1.34396e-12	1.6803e-11	AT2G47180.1	AtGolS1,GolS1	galactinol synthase 1
Glyma.09G217200	1.27393	0.862423	0.961028	2.79946	2.73601	2.67929	1.40551	0.925865	92.3781	3.95605e-10	3.21548e-09	AT3G47570.1		Leucine-rich repeat protein kinase family protein
Glyma.10G171800	1.14214	1.02129	1.32141	3.38997	2.63276	3.21515	1.40537	1.10086	98.5973	1.99934e-10	1.72014e-09	AT2G18196.1		Heavy metal transport/detoxification superfamily protein
Glyma.18G294800	8.61002	7.73911	9.0697	22.3301	21.2169	23.8457	1.4051	3.94263	545.706	3.23195e-19	1.20786e-17	AT5G38210.1		Protein kinase family protein
Glyma.10G253100	1.14214	1.72485	1.4015	4.15545	3.32967	3.75101	1.40421	1.37669	106.822	8.5323e-11	7.8462e-10	AT4G38830.1	CRK26	cysteine-rich RLK (RECEPTOR-like protein kinase) 26
Glyma.20G034200	1.18607	2.22414	1.88201	4.87718	4.46537	4.64411	1.40385	1.68395	108.027	7.56483e-11	7.01434e-10	AT5G39670.1		Calcium-binding EF-hand family protein
Glyma.10G051700	0.505179	0.476602	0.42045	1.20289	1.16151	1.33965	1.4036	-0.180756	48.302	1.99771e-07	9.79311e-07	AT3G14460.1		LRR and NB-ARC domains-containing disease resistance protein
Glyma.08G346900	1.27393	1.54328	1.42152	3.80551	3.35548	4.01894	1.40345	1.36841	125.856	1.4345e-11	1.50235e-10	AT3G07310.1		Protein of unknown function (DUF760)
Glyma.13G028100	3.03108	2.97309	2.68287	7.54542	7.58854	7.79228	1.40249	2.38868	267.663	2.23685e-15	4.3513e-14	AT5G17680.1		disease resistance protein (TIR-NBS-LRR class), putative
Glyma.11G236500	1.6034	2.11067	1.86199	5.57705	4.38793	4.71109	1.40233	1.75711	137.922	5.18604e-12	5.88636e-11	AT5G65207.1
Glyma.04G157000	0.307501	0.317735	0.460493	0.787348	1.18732	0.96008	1.40073	-0.514888	32.696	4.76188e-06	1.80218e-05	AT1G74030.1	ENO1	enolase 1
Glyma.09G069500	27.4115	28.2103	27.7897	76.0009	72.3751	71.6041	1.3994	5.65362	1398.16	1.78571e-24	1.65213e-22	AT2G06025.1		Acyl-CoA N-acyltransferases (NAT) superfamily protein
Glyma.03G203000	86.2759	88.7615	85.3313	32.4562	32.9353	33.3349	-1.39882	5.91113	1611.09	2.81405e-25	3.00691e-23	AT5G06510.1	NF-YA10	nuclear factor Y, subunit A10
Glyma.17G218200	12.9809	12.8456	13.2141	34.2278	34.8454	33.9154	1.39819	4.555	1033.95	8.97292e-23	6.09982e-21	AT2G24270.3	ALDH11A3	aldehyde dehydrogenase 11A3
Glyma.02G049700	11.9706	11.1434	11.0919	31.0346	29.5798	29.4052	1.39698	4.36202	842.391	1.26231e-21	6.95974e-20	AT1G19860.1		Zinc finger C-x8-C-x5-C-x3-H type family protein
Glyma.14G117300	0.746787	0.431212	0.620664	1.35599	1.88423	1.56292	1.39666	0.164701	48.7779	1.83378e-07	9.04076e-07
Glyma.17G002800	0.241608	0.158867	0.260278	0.503028	0.722718	0.558186	1.3955	-1.17498	21.8951	7.50614e-05	0.0002263	AT2G02450.2	anac034,ANAC035,LOV1,NAC035	NAC domain containing protein 35
Glyma.12G185000	0.351429	0.34043	0.460493	1.0498	1.1357	0.893098	1.39546	-0.440231	37.838	1.53523e-06	6.38061e-06
Glyma.11G149900	13.1347	12.8456	12.5935	33.8778	35.1035	32.5311	1.39522	4.5343	928.791	3.58752e-22	2.19492e-20	AT2G41430.4	CID1,ERD15,LSR1	dehydration-induced protein (ERD15)
Glyma.17G230600	11.8827	12.3917	11.8927	32.1282	31.335	31.504	1.39362	4.44008	955.73	2.48044e-22	1.54754e-20	AT3G02750.1		Protein phosphatase 2C family protein
Glyma.13G043900	30.5084	28.982	30.7529	75.6073	79.4732	82.1427	1.3934	5.76381	1285.01	5.35276e-24	4.40447e-22	AT5G64260.1	EXL2	EXORDIUM like 2
Glyma.18G152600	0.395358	0.34043	0.320343	0.874831	0.722718	1.16103	1.39311	-0.57004	31.6326	6.09528e-06	2.26103e-05	AT5G48540.1		receptor-like protein kinase-related family protein
Glyma.15G257600	0.834644	0.817033	1.04111	2.69011	2.24559	2.16576	1.39236	0.72854	79.2882	1.88804e-09	1.35616e-08	AT1G06620.1		2-oxoglutarate (2OG) and Fe(II)-dependent oxygenase superfamily protein
Glyma.03G176300	264.89	268.894	265.444	101.24	101.232	102.237	-1.39108	7.52665	2604.11	5.23708e-28	9.50518e-26	AT5G02790.1	GSTL3	Glutathione S-transferase family protein
Glyma.06G062100	18.0766	18.2925	18.74	46.7816	47.1574	50.4154	1.38897	5.04704	1092.94	4.37548e-23	3.13753e-21	AT5G25110.1	CIPK25,SnRK3.25	CBL-interacting protein kinase 25
Glyma.09G204350	1.07625	1.20285	1.08116	0.481157	0.438793	0.357239	-1.38822	-0.270146	42.1514	6.37207e-07	2.83999e-06
Glyma.19G263300	4.39287	4.06247	5.18555	11.7227	12.1572	12.0122	1.38807	3.03566	334.597	1.46442e-16	3.45889e-15	AT1G17420.1	LOX3	lipoxygenase 3
Glyma.17G151000	35.3186	36.0629	35.3378	90.1076	91.269	97.8165	1.38781	6.00163	1433.31	1.29236e-24	1.23796e-22	AT4G17670.1		Protein of unknown function (DUF581)
Glyma.04G212100	10.6307	10.0767	10.6514	27.2072	28.4183	26.525	1.3869	4.23041	788.644	2.94585e-21	1.54557e-19	AT5G09300.1		Thiamin diphosphate-binding fold (THDP-binding) superfamily protein
Glyma.09G080100	32.639	31.9551	31.9542	82.7371	83.887	85.849	1.38683	5.85611	1584.02	3.5105e-25	3.69899e-23	AT5G28050.1		Cytidine/deoxycytidylate deaminase family protein
Glyma.11G222300	3.90965	4.17594	3.62388	9.97307	9.91157	10.6502	1.38662	2.80577	329.77	1.7513e-16	4.07809e-15	AT5G06060.1		NAD(P)-binding Rossmann-fold superfamily protein
Glyma.02G023900	20.8441	21.6968	22.444	57.9576	54.5652	57.2922	1.38571	5.28351	1164.87	1.91491e-23	1.42428e-21	AT5G36930.2		Disease resistance protein (TIR-NBS-LRR class) family
Glyma.11G006400	2.65768	2.83692	2.42259	0.787348	1.05827	1.18335	-1.38502	0.919818	83.062	1.18021e-09	8.81542e-09	AT3G22550.1		Protein of unknown function (DUF581)
Glyma.02G297100	0.175715	0.272344	0.240257	0.590511	0.593662	0.625168	1.38494	-1.13918	23.8104	4.40035e-05	0.000138971	AT2G26730.1		Leucine-rich repeat protein kinase family protein
Glyma.08G176600	0.395358	0.476602	0.240257	0.787348	0.877587	1.20568	1.3833	-0.522655	28.9422	1.16337e-05	4.10016e-05	AT5G01320.1		Thiamine pyrophosphate dependent pyruvate decarboxylase family protein
Glyma.10G272500	11.7289	11.1661	11.5924	29.613	28.4699	31.7273	1.38157	4.36399	765.369	4.32714e-21	2.2062e-19	AT1G25370.1		Protein of unknown function (DUF1639)
Glyma.10G001800	0.81268	0.521993	0.8409	0.262449	0.283925	0.290257	-1.38137	-0.842217	25.2231	3.00884e-05	9.80871e-05	AT2G26640.1	KCS11	3-ketoacyl-CoA synthase 11
Glyma.05G237200	4.59054	4.99298	4.40471	11.9633	12.4411	11.9898	1.38064	3.05761	396.319	1.79829e-17	4.91815e-16	AT1G73805.1		Calmodulin binding protein-like
Glyma.11G192900	31.9801	32.2501	32.9953	87.4831	84.971	80.5797	1.37944	5.8613	1368.19	2.3676e-24	2.1282e-22	AT5G22920.1		CHY-type/CTCHY-type/RING-type Zinc finger protein
Glyma.17G086900	6.74305	5.90079	5.68608	15.747	16.4677	15.4506	1.37882	3.44656	440.368	4.81985e-18	1.46617e-16	AT3G48210.1
Glyma.01G119300	15.8363	14.6839	13.5345	38.1645	37.7104	38.4702	1.37838	4.71302	849.128	1.13932e-21	6.35557e-20	AT5G58590.1	RANBP1	RAN binding protein 1
Glyma.01G180500	0.878573	0.885119	0.780835	2.3183	2.09072	2.18809	1.37838	0.628044	81.987	1.34694e-09	9.93652e-09	AT2G23690.1
Glyma.09G274200	15.8582	17.0896	14.4555	42.8011	41.6854	38.5148	1.37827	4.81802	723.222	8.94298e-21	4.31047e-19	AT5G43180.1		Protein of unknown function, DUF599
Glyma.20G032400	5.24947	6.19583	5.30568	14.9377	14.6609	13.843	1.3771	3.31463	404.809	1.38083e-17	3.86277e-16	AT1G14040.1		EXS (ERD1/XPR1/SYG1) family protein
Glyma.20G070100	2.04268	2.22414	2.32248	6.18943	5.13646	5.76048	1.37667	1.98085	177.293	2.96268e-13	4.08667e-12	AT5G07580.1		Integrase-type DNA-binding superfamily protein
Glyma.04G024400	0.373394	0.29504	0.260278	0.874831	0.825964	0.714478	1.37623	-0.756831	30.0399	8.90194e-06	3.20767e-05	AT1G75750.2	GASA1	GAST1 protein homolog 1
Glyma.01G026500	9.90591	7.60294	9.89058	22.7893	23.953	24.6272	1.37602	4.031	428.63	6.76002e-18	1.99245e-16	AT1G70590.1		F-box family protein
Glyma.07G274000	7.73144	7.73911	7.62816	20.0555	19.978	19.9161	1.376	3.77995	640.152	4.25139e-20	1.84728e-18	AT3G59900.1	ARGOS	auxin-regulated gene involved in organ size
Glyma.06G296800	14.167	14.6839	13.5745	36.5679	37.1168	36.3491	1.37593	4.65732	998.759	1.40423e-22	9.121e-21	AT4G03390.1	SRF3	STRUBBELIG-receptor family 3
Glyma.15G208600	31.6726	33.3622	32.9553	86.2365	84.5322	83.527	1.37578	5.86971	1515.92	6.22693e-25	6.24884e-23	AT5G57090.1	AGR,AGR1,ATPIN2,EIR1,PIN2,WAV6	Auxin efflux carrier family protein
Glyma.12G043500	16.5172	16.1591	17.0583	42.1012	43.931	43.1143	1.37491	4.88879	1099.11	4.06761e-23	2.92783e-21	AT5G60050.1		BTB/POZ domain-containing protein
Glyma.08G036702	1.58143	1.63407	1.44154	0.612382	0.542039	0.625168	-1.37489	0.181345	57.4589	4.2108e-08	2.34103e-07
Glyma.02G268900	0.834644	0.817033	0.780835	2.07772	2.11653	2.12111	1.37458	0.564132	80.2214	1.67832e-09	1.21658e-08	AT5G17680.1		disease resistance protein (TIR-NBS-LRR class), putative
Glyma.03G057500	3.93161	3.9263	4.30461	1.37786	1.8068	1.54059	-1.3745	1.53627	130.573	9.54786e-12	1.03687e-10	AT3G08910.1		DNAJ heat shock family protein
Glyma.01G157700	5.20555	4.69794	5.40578	2.44953	1.62612	1.7862	-1.37444	1.86373	130.868	9.31135e-12	1.01314e-10	AT5G65980.1		Auxin efflux carrier family protein
Glyma.05G180100	18.9772	18.2471	19.0404	49.5373	48.5254	47.8477	1.37415	5.06645	1187.71	1.48854e-23	1.1346e-21	AT5G65110.1	ACX2,ATACX2	acyl-CoA oxidase 2
Glyma.03G055200	11.07	10.7803	10.9517	3.69616	4.43956	4.5548	-1.37343	2.94847	322.443	2.30854e-16	5.27848e-15	AT5G17620.1
Glyma.06G099800	2.26233	2.08797	2.16231	6.14569	5.00741	5.67117	1.37339	1.96026	173.602	3.77992e-13	5.14104e-12	AT1G72200.1		RING/U-box superfamily protein
Glyma.18G130100	0.175715	0.272344	0.120129	0.524899	0.516227	0.424221	1.37326	-1.41165	17.5331	0.00027734	0.000744538	AT1G27200.1		Domain of unknown function (DUF23)
Glyma.11G020500	0.461251	0.658165	0.620664	1.55283	1.39381	1.56292	1.37282	0.10046	53.533	8.02659e-08	4.23761e-07	AT1G64065.1		Late embryogenesis abundant (LEA) hydroxyproline-rich glycoprotein family
Glyma.14G200500	1.27393	1.08938	1.06114	2.82133	2.86506	3.1705	1.37213	1.04274	102.916	1.26978e-10	1.13173e-09	AT3G10985.1	ATWI-12,SAG20,WI12	senescence associated gene 20
Glyma.20G220800	17.3957	16.5676	17.6789	45.7537	44.2407	43.6725	1.37111	4.94067	1080.37	5.08268e-23	3.56379e-21	AT3G05950.1		RmlC-like cupins superfamily protein
Glyma.13G046100	1.20804	1.18016	1.28137	3.30249	3.07155	3.12584	1.36978	1.14342	115.655	3.61968e-11	3.54336e-10	AT5G16110.1
Glyma.04G201900	0.615001	0.68086	0.860921	0.349932	0.129057	0.334912	-1.36959	-0.852038	22.1113	7.05892e-05	0.000213598	AT5G61890.1		Integrase-type DNA-binding superfamily protein
Glyma.05G179800	24.3365	25.2145	24.9267	64.3438	63.4702	64.5263	1.36892	5.46783	1377.34	2.17092e-24	1.9607e-22	AT5G65140.1		Haloacid dehalogenase-like hydrolase (HAD) superfamily protein
Glyma.18G113400	0.197679	0.521993	0.400428	0.918573	0.903398	1.07172	1.36844	-0.507469	28.8301	1.19599e-05	4.20149e-05	AT2G40260.1		Homeodomain-like superfamily protein
Glyma.17G115300	1.42768	0.748947	1.46156	0.415545	0.619473	0.401894	-1.3671	-0.140675	29.7745	9.49237e-06	3.40197e-05	AT2G26690.1		Major facilitator superfamily protein
Glyma.05G042200	2.59179	2.9277	2.5227	7.47981	6.01405	7.10013	1.36517	2.25262	189.109	1.39823e-13	2.03292e-12	AT5G50200.2	ATNRT3.1,NRT3.1,WR3	nitrate transmembrane transporters
Glyma.20G144800	30.8379	30.1394	30.6528	74.2513	80.4024	81.4728	1.36493	5.76484	1226.4	9.81722e-24	7.72607e-22	AT2G32150.1		Haloacid dehalogenase-like hydrolase (HAD) superfamily protein
Glyma.09G208300	17.4397	15.1832	16.5577	40.964	41.5047	44.0297	1.36217	4.86354	841.357	1.28242e-21	7.05017e-20	AT1G32170.1	XTH30,XTR4	xyloglucan endotransglucosylase/hydrolase 30
Glyma.15G219400	6.08412	6.46817	5.80621	16.3156	15.8224	14.9147	1.35971	3.43502	454.65	3.22994e-18	1.01257e-16	AT1G79380.1		Ca(2)-dependent phospholipid-binding protein (Copine) family
Glyma.15G140600	0.329465	0.453907	0.380407	0.874831	0.903398	1.20568	1.35945	-0.462373	33.8663	3.64818e-06	1.41167e-05	AT1G32583.1
Glyma.09G008400	581.484	565.432	580.161	223.629	226.159	223.632	-1.35883	8.64569	2993.8	8.38443e-29	1.89313e-26	AT1G05010.1	ACO4,EAT1,EFE	ethylene-forming enzyme
Glyma.14G049600	16.4732	17.2258	14.4555	40.8109	40.6529	41.73	1.35868	4.82653	784.165	3.16936e-21	1.65825e-19	AT1G05000.1		Phosphotyrosine protein phosphatases superfamily protein
Glyma.19G219100	0.307501	0.703556	0.500536	1.24663	1.1357	1.47361	1.35818	-0.109557	36.3887	2.09158e-06	8.46113e-06	AT2G47180.1	AtGolS1,GolS1	galactinol synthase 1
Glyma.02G146100	4.21715	3.81282	4.12441	9.88559	10.4278	10.8735	1.35704	2.84297	328.556	1.83264e-16	4.25704e-15	AT3G22550.1		Protein of unknown function (DUF581)
Glyma.14G135001	0.483215	0.385821	0.42045	1.07167	1.00664	1.22801	1.35687	-0.321496	40.3785	9.0815e-07	3.94197e-06	AT2G27210.2	BSL3	BRI1 suppressor 1 (BSU1)-like 3
Glyma.08G019733	1.77911	1.49789	1.24133	3.63055	4.25888	3.68403	1.35654	1.41871	109.435	6.58197e-11	6.16478e-10	AT4G23650.1	CDPK6,CPK3	calcium-dependent protein kinase 6
Glyma.10G249600	0.724823	0.862423	0.720771	1.74966	2.16816	2.00947	1.35562	0.474375	66.9728	9.94051e-09	6.21413e-08	AT5G26330.1		Cupredoxin superfamily protein
Glyma.12G009600	0.593037	0.499298	0.680728	1.5747	1.62612	1.3843	1.35496	0.120507	53.1908	8.50377e-08	4.46989e-07	AT3G63490.1		Ribosomal protein L1p/L10e family
Glyma.07G232500	8.1268	8.60154	7.80835	20.646	21.6299	20.4519	1.3546	3.85011	589.018	1.22656e-19	4.9183e-18	AT5G12170.2	CLT3	CRT (chloroquine-resistance transporter)-like transporter 3
Glyma.18G202500	1.44965	1.61137	1.52163	0.634252	0.56785	0.580514	-1.35389	0.167022	56.0091	5.32399e-08	2.90541e-07	AT5G58630.1
Glyma.14G189700	0.505179	0.567384	0.70075	1.66218	1.49706	1.40663	1.35381	0.120338	52.4598	9.62869e-08	5.00816e-07
Glyma.15G042600	0.197679	0.181563	0.180193	0.437416	0.645284	0.379567	1.35332	-1.42593	17.1494	0.000313238	0.000831121	AT1G07710.1		Ankyrin repeat family protein
Glyma.07G179400	0.241608	0.29504	0.260278	0.503028	0.825964	0.736806	1.35317	-0.971603	23.3349	5.01385e-05	0.00015651	AT1G49510.1	emb1273	embryo defective 1273
Glyma.19G047400	9.68627	9.66822	10.4512	25.9387	25.5791	24.7388	1.35301	4.13386	711.483	1.10272e-20	5.24837e-19	AT5G16120.2		alpha/beta-Hydrolases superfamily protein
Glyma.13G305500	2.26233	1.42981	1.48159	4.33041	4.0782	4.75575	1.35245	1.61348	103.871	1.15081e-10	1.03396e-09	AT1G51070.1	bHLH115	basic helix-loop-helix (bHLH) DNA-binding superfamily protein
Glyma.17G257400	0.307501	0.204258	0.160171	0.612382	0.412982	0.669823	1.35198	-1.19971	18.8947	0.000181743	0.000506284	AT1G75690.1		DnaJ/Hsp40 cysteine-rich domain superfamily protein
Glyma.17G222300	0.373394	0.499298	0.400428	0.896702	1.16151	1.20568	1.35196	-0.348311	37.0012	1.8337e-06	7.50193e-06	AT1G80840.1	ATWRKY40,WRKY40	WRKY DNA-binding protein 40
Glyma.02G032100	4.74429	5.51497	4.86521	12.6413	13.138	12.7936	1.35157	3.14995	386.897	2.42618e-17	6.4766e-16	AT1G24040.2		Acyl-CoA N-acyltransferases (NAT) superfamily protein
Glyma.13G024401	0.175715	0.204258	0.180193	0.524899	0.490416	0.424221	1.35102	-1.42613	18.7925	0.000187514	0.000520962	AT3G51690.1		PIF1 helicase
Glyma.18G273200	7.77537	7.69372	7.5681	19.4869	20.4426	18.889	1.35092	3.75788	567.746	1.9566e-19	7.558e-18	AT5G24530.1	DMR6	2-oxoglutarate (2OG) and Fe(II)-dependent oxygenase superfamily protein
Glyma.01G013900	15.6386	15.5009	15.6568	39.2799	39.5946	40.4573	1.35028	4.78241	1079.84	5.11466e-23	3.57301e-21	AT1G32170.1	XTH30,XTR4	xyloglucan endotransglucosylase/hydrolase 30
Glyma.07G021300	19.9436	20.857	20.2817	50.5652	52.7068	52.3579	1.34902	5.16638	1168.92	1.83072e-23	1.36702e-21	AT2G24100.1
Glyma.08G285400	61.0608	59.3937	61.9463	23.3142	24.1078	24.2476	-1.34835	5.41444	1246.61	7.9394e-24	6.38062e-22	AT1G60590.1		Pectin lyase-like superfamily protein
Glyma.17G187600	51.5063	47.4106	52.7564	122.017	125.237	139.078	1.34813	6.48254	1008.25	1.2427e-22	8.19551e-21	AT1G54410.1		dehydrin family protein
Glyma.06G042100	13.2006	13.5945	13.4144	33.5498	32.8063	35.8132	1.34635	4.56008	852.804	1.07771e-21	6.05639e-20	AT2G23340.1	DEAR3	DREB and EAR motif protein 3
Glyma.18G277100	4.12929	4.03977	3.70396	9.86372	10.2471	10.0474	1.34586	2.79748	327.777	1.88692e-16	4.37509e-15	AT3G30530.1	ATBZIP42,bZIP42	basic leucine-zipper 42
Glyma.14G185100	16.012	16.7946	15.9371	6.29878	6.27216	6.5866	-1.34536	3.52168	496.512	1.06645e-18	3.72158e-17	AT5G65640.1	bHLH093	beta HLH protein 93
Glyma.20G175000	0.329465	0.431212	0.440471	0.962314	1.34219	0.803788	1.34502	-0.425421	31.0287	7.02754e-06	2.57785e-05	AT2G47270.1		sequence-specific DNA binding transcription factors;transcription regulators
Glyma.08G044700	18.9552	18.0655	18.5999	48.2907	47.1316	45.8382	1.34429	5.02815	1091.59	4.44596e-23	3.18205e-21	AT3G18290.1	BTS,EMB2454	zinc finger protein-related
Glyma.13G302700	0.373394	0.408516	0.340364	1.0498	0.74853	1.02706	1.34321	-0.523003	32.718	4.73782e-06	1.79379e-05	AT1G03495.1		HXXXD-type acyl-transferase family protein
Glyma.04G232200	12.1463	11.3023	11.6925	28.8913	30.3284	30.0081	1.34305	4.36317	811.136	2.05269e-21	1.09669e-19	AT2G46620.1		P-loop containing nucleoside triphosphate hydrolases superfamily protein
Glyma.09G210600	17.0882	16.0683	17.3386	44.2883	40.6529	43.025	1.34159	4.88738	915.068	4.34697e-22	2.59267e-20	AT3G07040.1	RPM1,RPS3	NB-ARC domain-containing disease resistance protein
Glyma.02G186600	0.615001	0.68086	0.600643	0.349932	0.18068	0.200947	-1.34076	-1.02643	21.5458	8.29412e-05	0.000247869	AT2G41540.3	GPDHC1	6-phosphogluconate dehydrogenase family protein
Glyma.18G221800	0.96643	0.998595	1.04111	2.05585	2.34884	3.21515	1.34027	0.841062	64.9275	1.33819e-08	8.16105e-08	AT3G60890.2	ZPR2	protein binding
Glyma.02G034200	7.86323	8.2838	7.78833	2.97443	3.22642	3.25981	-1.33909	2.50576	259.031	3.32437e-15	6.30201e-14	AT1G60190.1		ARM repeat superfamily protein
Glyma.06G298700	11.5752	12.6186	12.6736	29.8317	32.3417	31.2138	1.3386	4.42958	750.816	5.53506e-21	2.76265e-19	AT4G10265.1		Wound-responsive family protein
Glyma.11G083000	1.36179	1.70215	1.48159	0.415545	0.877587	0.535859	-1.33757	0.157923	40.5144	8.83518e-07	3.84517e-06	AT4G35690.1		Arabidopsis protein of unknown function (DUF241)
Glyma.17G247051	1.16411	0.9759	0.900964	2.77759	2.21978	2.63464	1.33647	0.849876	80.0071	1.72414e-09	1.24622e-08
Glyma.01G211300	8.28055	6.87669	7.20771	19.5525	18.0163	18.8444	1.3364	3.70568	442.752	4.50445e-18	1.37685e-16	AT1G62770.1		Plant invertase/pectin methylesterase inhibitor superfamily protein
Glyma.03G001500	7.35805	5.78731	6.70718	16.3375	16.9581	16.9019	1.3354	3.5347	395.445	1.84845e-17	5.04804e-16	AT2G38600.1		HAD superfamily, subfamily IIIB acid phosphatase
Glyma.07G013600	0.109822	0.34043	0.2803	0.56864	0.593662	0.692151	1.33486	-1.09266	18.8808	0.00018252	0.000508224	AT3G21330.1		basic helix-loop-helix (bHLH) DNA-binding superfamily protein
Glyma.14G127500	0.395358	0.68086	0.440471	1.15915	1.44544	1.22801	1.33463	-0.126605	39.0544	1.19084e-06	5.05169e-06	AT3G06483.1	ATPDHK,PDK	pyruvate dehydrogenase kinase
Glyma.09G149000	0.680894	0.567384	0.5606	1.74966	1.31638	1.47361	1.33393	0.12519	50.0908	1.45212e-07	7.29965e-07	AT2G45650.1	AGL6	AGAMOUS-like 6
Glyma.03G225500	0.505179	0.703556	0.5606	1.46534	1.54868	1.45128	1.33378	0.0906809	51.4607	1.14325e-07	5.85248e-07	AT3G62040.1		Haloacid dehalogenase-like hydrolase (HAD) superfamily protein
Glyma.11G025800	0.439287	0.567384	0.500536	1.22476	1.23895	1.33965	1.33351	-0.126965	45.5798	3.29622e-07	1.5515e-06
Glyma.07G077600	12.322	13.2541	11.4723	29.5912	32.3675	31.3031	1.33301	4.4294	667.384	2.49859e-20	1.12564e-18	AT3G61060.1	AtPP2-A13,PP2-A13	phloem protein 2-A13
Glyma.19G205600	0.636965	0.726251	0.640685	0.328062	0.283925	0.17862	-1.33238	-0.951798	23.0603	5.40966e-05	0.000167719	AT3G62990.1
Glyma.16G031900	14.0791	12.664	11.9928	31.7782	32.574	33.0446	1.33171	4.49393	706.606	1.20417e-20	5.68133e-19	AT4G01250.1	AtWRKY22,WRKY22	WRKY family transcription factor
Glyma.14G083000	2.2184	2.24684	2.10225	5.27086	5.80756	5.47022	1.33124	1.93908	180.984	2.33261e-13	3.27351e-12	AT5G42900.2	COR27	cold regulated gene 27
Glyma.02G064200	3.29465	3.47239	3.54379	8.81392	8.13058	8.97563	1.33096	2.58851	273.58	1.71632e-15	3.40865e-14	AT2G02990.1	ATRNS1,RNS1	ribonuclease 1
Glyma.05G050400	10.8943	9.87248	10.3311	25.9387	25.1919	27.0609	1.33067	4.17805	675.319	2.14849e-20	9.82122e-19	AT2G45680.1		TCP family transcription factor
Glyma.14G094700	53.9005	55.1951	50.6942	134.112	136.284	131.196	1.33015	6.54338	1546.03	4.81798e-25	4.92616e-23	AT2G26080.1	AtGLDP2,GLDP2	glycine decarboxylase P-protein 2
Glyma.03G048200	0.131786	0.158867	0.260278	0.415545	0.516227	0.491204	1.32949	-1.44068	16.5843	0.000375552	0.000980374	AT3G14470.1		NB-ARC domain-containing disease resistance protein
Glyma.01G177400	7.84126	7.53486	6.88737	19.2244	18.2486	18.3308	1.32872	3.69135	496.456	1.06796e-18	3.72342e-17	AT4G36730.1	GBF1	G-box binding factor 1
Glyma.13G062900	1.55947	1.36172	1.18126	3.19313	3.30386	3.77334	1.32867	1.2651	102.26	1.35903e-10	1.2028e-09	AT5G15210.1	ATHB30,HB30,ZFHD3	homeobox protein 30
Glyma.17G132400	11.8607	10.4626	11.0919	27.4478	27.773	28.6684	1.32739	4.27957	702.451	1.29854e-20	6.09621e-19	AT2G45680.1		TCP family transcription factor
Glyma.17G051400	3.86572	3.8809	4.42473	10.4105	10.0922	10.1143	1.32706	2.82646	313.14	3.30653e-16	7.36071e-15	AT1G17590.4	NF-YA8	nuclear factor Y, subunit A8
Glyma.13G168200	5.22751	5.76462	5.36574	14.1067	13.7317	13.1732	1.32684	3.24668	410.934	1.14491e-17	3.25318e-16	AT1G80160.1		Lactoylglutathione lyase / glyoxalase I family protein
Glyma.01G006100	34.9672	34.4061	33.4358	85.3835	86.9843	85.4248	1.32642	5.90332	1477.28	8.71812e-25	8.4796e-23	AT4G26300.1	emb1027	Arginyl-tRNA synthetase, class Ic
Glyma.08G050500	3.99751	3.94899	3.22345	1.48721	1.52287	1.42896	-1.32641	1.41979	110.013	6.2189e-11	5.84784e-10	AT5G52450.1		MATE efflux family protein
Glyma.02G260800	155.727	146.135	147.578	354.81	364.766	406.851	1.32567	8.03532	1284.2	5.39689e-24	4.43117e-22	AT4G14270.1
Glyma.04G236200	55.438	48.8177	49.8133	127.135	126.631	132.089	1.32477	6.4875	1214.19	1.11801e-23	8.70829e-22	AT5G53370.1	ATPMEPCRF,PMEPCRF	pectin methylesterase PCR fragment F
Glyma.07G088200	0.15375	0.226953	0.320343	0.546769	0.671096	0.580514	1.32467	-1.13919	20.1009	0.000126426	0.00036414	AT5G19600.1	SULTR3;5	sulfate transporter 3;5
Glyma.12G220600	17.2859	14.4342	15.1362	37.3334	38.6654	41.3504	1.32461	4.76576	636.573	4.56629e-20	1.97282e-18	AT5G54400.1		S-adenosyl-L-methionine-dependent methyltransferases superfamily protein
Glyma.03G025600	1.77911	1.42981	1.54165	4.15545	3.4071	4.28687	1.32397	1.47645	111.944	5.15445e-11	4.91884e-10	AT2G45380.1
Glyma.05G026100	4.56858	5.19723	4.00428	2.07772	1.72936	1.65223	-1.32395	1.71698	117.198	3.13364e-11	3.09876e-10	AT1G74460.1		GDSL-like Lipase/Acylhydrolase superfamily protein
Glyma.20G030700	0.417322	0.499298	0.460493	1.15915	1.03245	1.25034	1.32314	-0.255907	40.8357	8.28076e-07	3.61966e-06	AT3G11810.1
Glyma.07G188000	1.5375	0.907814	1.06114	2.69011	2.9425	3.14817	1.32205	1.04278	75.1676	3.21679e-09	2.21537e-08	AT5G54530.1		Protein of unknown function, DUF538
Glyma.08G019667	2.43804	2.20145	1.98212	5.81763	6.53028	4.26454	1.32166	1.94125	104.718	1.0554e-10	9.55251e-10	AT4G23650.1	CDPK6,CPK3	calcium-dependent protein kinase 6
Glyma.19G184700	0.878573	0.726251	0.620664	0.262449	0.258114	0.357239	-1.32145	-0.813365	24.6689	3.48807e-05	0.000112187	AT2G36880.2	MAT3	methionine adenosyltransferase 3
Glyma.14G073800	3.31661	3.76743	3.50375	9.18573	9.11141	8.17184	1.32113	2.61699	257.523	3.567e-15	6.73168e-14	AT4G36550.1		ARM repeat superfamily protein
Glyma.06G293450	3.09697	3.56317	3.22345	7.67664	7.69179	9.26589	1.32104	2.51801	207.602	4.67314e-14	7.3524e-13
Glyma.06G233600	0.197679	0.272344	0.180193	0.612382	0.542039	0.468876	1.32089	-1.26257	19.3933	0.000156229	0.00044186	AT2G29120.1	ATGLR2.7,GLR2.7	glutamate receptor 2.7
Glyma.14G172400	0.571072	0.385821	0.500536	0.218708	0.18068	0.17862	-1.3205	-1.3565	17.3656	0.00029243	0.00078118	AT1G78160.1	APUM7,PUM7	pumilio 7
Glyma.13G101500	17.242	17.4981	17.3986	41.4451	42.8985	45.7936	1.31963	4.9168	909.756	4.68589e-22	2.75581e-20	AT5G57123.1
Glyma.18G158300	0.81268	0.9759	0.780835	2.40579	1.96166	2.00947	1.31923	0.599812	67.8105	8.8177e-09	5.56449e-08	AT3G07310.1		Protein of unknown function (DUF760)
Glyma.13G081100	1.66929	1.88371	2.10225	4.81157	4.33631	4.97902	1.31905	1.7247	139.387	4.60734e-12	5.28007e-11	AT4G08290.2		nodulin MtN21 /EamA-like transporter family protein
Glyma.05G205533	4.0634	3.94899	4.24454	9.60127	9.989	11.0298	1.31903	2.82893	292.86	7.49736e-16	1.57474e-14	AT1G63250.1		DEA(D/H)-box RNA helicase family protein
Glyma.03G054100	81.4876	82.2933	79.6452	31.9095	33.5806	32.1515	-1.31866	5.8366	1362.94	2.48897e-24	2.22674e-22	AT5G36930.2		Disease resistance protein (TIR-NBS-LRR class) family
Glyma.11G200201	0.834644	0.817033	0.920985	2.05585	1.8068	2.54533	1.31807	0.6101	63.8171	1.57708e-08	9.48372e-08	AT2G30520.1	RPT2	Phototropic-responsive NPH3 family protein
Glyma.10G005400	1.42768	1.72485	1.54165	4.43977	3.97495	3.28213	1.31759	1.45179	102.411	1.33786e-10	1.18655e-09	AT5G46050.1	ATPTR3,PTR3	peptide transporter 3
Glyma.11G140300	1.07625	0.63547	0.600643	1.90276	1.67774	2.14343	1.31749	0.45043	48.8168	1.82103e-07	8.98037e-07
Glyma.11G250400	1.38375	1.88371	1.76189	4.2648	4.10401	4.1529	1.31517	1.55052	123.986	1.69162e-11	1.74941e-10	AT1G67370.1	ASY1,ATASY1	DNA-binding HORMA family protein
Glyma.10G181000	0.636965	0.953205	0.780835	1.74966	1.85842	2.2774	1.31387	0.485529	56.7167	4.7456e-08	2.61081e-07	AT4G14380.1
Glyma.18G000600	0.263572	0.385821	0.360386	1.00606	0.593662	0.893098	1.31386	-0.677788	25.4556	2.82937e-05	9.26428e-05	AT5G17230.2	PSY	PHYTOENE SYNTHASE
Glyma.12G044700	2.89929	2.17875	2.28244	6.23317	5.73013	6.29634	1.31385	2.09155	162.57	8.04905e-13	1.04563e-11	AT3G18830.1	ATPLT5,ATPMT5,PMT5	polyol/monosaccharide transporter 5
Glyma.07G132000	44.0165	40.1254	43.927	102.596	103.22	112.597	1.31344	6.21306	1087.92	4.6444e-23	3.29301e-21	AT3G09390.1	ATMT-1,ATMT-K,MT2A	metallothionein 2A
Glyma.09G004800	0.439287	0.63547	0.820878	1.55283	1.67774	1.54059	1.31258	0.188019	46.1791	2.94727e-07	1.40099e-06	AT4G22030.1		F-box family protein with a domain of unknown function (DUF295)
Glyma.11G156304	0.329465	0.521993	0.540578	1.35599	1.21313	0.915425	1.31241	-0.243051	33.5644	3.90572e-06	1.50351e-05	AT5G03170.1	ATFLA11,FLA11	FASCICLIN-like arabinogalactan-protein 11
Glyma.19G116500	1.47161	1.54328	1.82195	0.677994	0.645284	0.625168	-1.31236	0.259248	53.5341	8.02503e-08	4.23738e-07	AT1G58030.1	CAT2	cationic amino acid transporter 2
Glyma.03G117500	4.63447	3.8809	3.94422	1.59657	1.75517	1.67456	-1.31059	1.58376	123.68	1.73817e-11	1.79559e-10	AT1G02065.1	SPL8	squamosa promoter binding protein-like 8
Glyma.04G096500	0.680894	0.590079	0.800857	0.28432	0.232302	0.312584	-1.31018	-0.891113	23.8412	4.36353e-05	0.000137912	AT4G24450.1	ATGWD2,GWD3,PWD	phosphoglucan, water dikinase
Glyma.18G216800	4.28304	4.17594	4.04433	10.5198	10.9182	9.6008	1.30998	2.84796	301.507	5.25557e-16	1.13855e-14	AT5G01950.1		Leucine-rich repeat protein kinase family protein
Glyma.17G007900	2.59179	2.38301	2.2424	5.42395	6.3496	6.14005	1.3094	2.05797	171.576	4.32879e-13	5.83733e-12	AT4G16490.1		ARM repeat superfamily protein
Glyma.17G058600	7.22626	7.55755	7.32784	18.4808	18.0422	18.1522	1.30667	3.66783	537.67	3.89972e-19	1.4432e-17	AT5G57150.1		basic helix-loop-helix (bHLH) DNA-binding superfamily protein
Glyma.10G257900	34.2863	33.3849	32.5348	79.8283	81.3316	86.5858	1.30646	5.8521	1187.64	1.48955e-23	1.1346e-21	AT5G67450.1	AZF1,ZF1	zinc-finger protein 1
Glyma.02G192700	0.680894	0.567384	0.820878	1.55283	2.01329	1.6299	1.30516	0.301686	51.2177	1.19243e-07	6.08615e-07	AT5G04870.1	ATCPK1,CPK1	calcium dependent protein kinase 1
Glyma.05G190100	5.24947	6.42278	6.50696	14.4347	16.2354	14.4235	1.30502	3.38593	319.451	2.58856e-16	5.86921e-15	AT1G77160.1		Protein of unknown function (DUF506)
Glyma.15G067300	1.66929	1.9745	1.44154	0.546769	0.74853	0.759133	-1.30444	0.31703	48.592	1.89603e-07	9.326e-07	AT4G05020.1	NDB2	NAD(P)H dehydrogenase B2
Glyma.02G022000	29.6958	28.7323	29.8119	71.2112	71.5233	75.1988	1.30411	5.66731	1223.67	1.0106e-23	7.9369e-22	AT2G02710.2	PLP,PLPA,PLPB,PLPC	PAS/LOV protein B
Glyma.19G264200	3.03108	2.79153	2.803	7.56729	6.55609	7.12245	1.304	2.31251	208.127	4.53588e-14	7.15424e-13	AT5G49620.1	AtMYB78,MYB78	myb domain protein 78
Glyma.06G136000	0.571072	0.476602	0.400428	0.984185	0.955021	1.60758	1.30368	-0.2055	30.6256	7.73471e-06	2.82008e-05	AT1G32920.1
Glyma.08G119200	7.59966	6.55896	7.24775	17.1467	16.1063	19.5365	1.30347	3.62105	344.19	1.03348e-16	2.51714e-15	AT1G12280.1		LRR and NB-ARC domains-containing disease resistance protein
Glyma.02G088700	1.95482	1.77024	1.54165	4.39603	4.59442	3.99661	1.30265	1.60171	126.175	1.39497e-11	1.46661e-10	AT5G38210.1		Protein kinase family protein
Glyma.16G177900	8.10484	7.8072	9.18983	19.7712	20.5717	21.7469	1.30243	3.85195	457.201	3.01084e-18	9.49379e-17	AT1G01490.1		Heavy metal transport/detoxification superfamily protein
Glyma.13G067500	0.197679	0.226953	0.220236	0.56864	0.593662	0.446549	1.30169	-1.27549	19.2391	0.000163679	0.000460835	AT3G63240.1		DNAse I-like superfamily protein
Glyma.19G248100	0.746787	0.817033	0.8409	2.23082	2.19397	1.54059	1.30148	0.500972	55.3324	5.94861e-08	3.21437e-07	AT3G23250.1	ATMYB15,ATY19,MYB15	myb domain protein 15
Glyma.08G025400	0.285536	0.249649	0.260278	0.85296	0.671096	0.446549	1.30112	-1.00383	19.8814	0.000134955	0.000386417
Glyma.09G018900	1.07625	1.06668	1.34144	2.77759	2.99412	2.88024	1.30061	1.02684	91.4831	4.37723e-10	3.52305e-09	AT5G49760.1		Leucine-rich repeat protein kinase family protein
Glyma.06G079500	0.746787	1.27094	0.760814	2.40579	2.19397	2.18809	1.30044	0.689524	58.6565	3.47987e-08	1.96578e-07	AT4G31330.1		Protein of unknown function, DUF599
Glyma.20G154300	0.680894	0.453907	0.500536	1.33412	1.26476	1.42896	1.30026	-0.0360912	43.4038	4.9892e-07	2.27388e-06	AT5G51880.1		2-oxoglutarate (2OG) and Fe(II)-dependent oxygenase superfamily protein
Glyma.07G014500	0.461251	0.658165	0.520557	1.44347	1.18732	1.3843	1.29912	-0.0361617	43.3955	4.9972e-07	2.27698e-06	AT4G25150.1		HAD superfamily, subfamily IIIB acid phosphatase
Glyma.17G051800	5.44715	5.31071	5.58598	13.4068	13.0864	13.7314	1.2987	3.2282	413.721	1.05225e-17	3.00792e-16	AT5G35460.1
Glyma.12G206700	1.88893	2.60997	2.2424	5.77388	5.49782	5.2916	1.29848	1.95396	147.694	2.4007e-12	2.88274e-11	AT2G20562.1
Glyma.19G018700	7.55573	6.62704	6.58705	17.256	16.9323	16.8572	1.29833	3.57103	445.666	4.14888e-18	1.27433e-16	AT5G40010.1	AATP1	AAA-ATPase 1
Glyma.17G141500	44.2142	43.5297	43.887	103.864	106.033	113.803	1.29823	6.24122	1322.09	3.69786e-24	3.14509e-22	AT3G13200.1	EMB2769	Cwf15 / Cwc15 cell cycle control family protein
Glyma.20G183932	1.09822	1.38442	1.54165	3.80551	3.01993	3.08119	1.29792	1.22805	86.198	8.08625e-10	6.21677e-09
Glyma.18G287200	9.09323	8.96466	9.30996	22.1988	22.0945	22.9973	1.2973	3.97032	631.567	5.04961e-20	2.15284e-18	AT2G37430.1		C2H2 and C2HC zinc fingers superfamily protein
Glyma.10G270200	94.4027	85.5388	88.3345	221.354	223.062	214.79	1.29684	7.26942	1579.68	3.63836e-25	3.8231e-23	AT2G01190.1		Octicosapeptide/Phox/Bem1p family protein
Glyma.15G002500	1.80107	1.70215	2.02216	4.72409	4.74929	4.17523	1.29677	1.67556	135.176	6.49311e-12	7.25488e-11
Glyma.05G218600	0.549108	0.544688	1.00107	0.306191	0.387171	0.17862	-1.29651	-0.861631	17.4794	0.000282086	0.000756318	AT5G46290.1	KAS I,KAS1	3-ketoacyl-acyl carrier protein synthase I
Glyma.04G051000	19.8118	18.7237	21.1626	8.1578	8.41451	7.79228	-1.29623	3.82864	474.273	1.89927e-18	6.24848e-17	AT5G56840.1		myb-like transcription factor family protein
Glyma.12G037700	5.75465	6.37739	6.32677	15.3533	14.7383	15.2273	1.29594	3.40099	431.437	6.22979e-18	1.84765e-16	AT5G66320.2	GATA5	GATA transcription factor 5
Glyma.08G182000	2.72358	2.24684	2.60278	6.51749	5.75594	6.31867	1.29586	2.12366	176.374	3.14666e-13	4.32629e-12	AT5G09900.3	EMB2107,MSA,RPN5A	26S proteasome regulatory subunit, putative (RPN5)
Glyma.18G221400	0.351429	0.385821	0.340364	0.831089	1.1357	0.714478	1.29549	-0.60997	27.3444	1.73507e-05	5.9182e-05	AT1G01960.1	EDA10	SEC7-like guanine nucleotide exchange family protein
Glyma.10G200700	78.5005	82.5657	79.2047	195.634	198.309	195.276	1.29425	7.10804	1913.42	2.97428e-26	3.94488e-24	AT5G04500.1		glycosyltransferase family protein 47
Glyma.03G226800	1.5375	1.67946	1.18126	3.7399	3.66522	3.32679	1.29386	1.33532	98.7852	1.95959e-10	1.68671e-09	AT3G14610.1	CYP72A7	cytochrome P450, family 72, subfamily A, polypeptide 7
Glyma.03G005300	0.461251	0.63547	0.460493	0.174966	0.232302	0.223274	-1.29382	-1.27614	17.6014	0.000271434	0.000729664	AT1G33110.1		MATE efflux family protein
Glyma.10G147900	0.790716	1.20285	1.04111	0.459286	0.593662	0.200947	-1.29372	-0.38428	23.7354	4.49148e-05	0.000141531	AT1G56320.1
Glyma.02G257700	1.44965	1.15746	1.08116	3.12752	3.01993	2.88024	1.29358	1.09156	91.2267	4.50661e-10	3.62181e-09	AT3G11180.1		2-oxoglutarate (2OG) and Fe(II)-dependent oxygenase superfamily protein
Glyma.13G246600	22.8649	23.762	24.0057	9.64501	9.49859	9.66778	-1.29323	4.06867	652.114	3.35728e-20	1.4774e-18	AT4G05020.1	NDB2	NAD(P)H dehydrogenase B2
Glyma.15G198900	8.52216	8.53345	8.62923	21.4552	20.5975	20.8762	1.293	3.87519	597.197	1.02937e-19	4.16723e-18	AT5G11090.1		serine-rich protein-related
Glyma.01G030300	2.8334	3.31352	2.70289	6.91117	7.35624	7.36806	1.2923	2.33624	202.678	6.20224e-14	9.53667e-13	AT1G70420.1		Protein of unknown function (DUF1645)
Glyma.18G265800	1.6034	1.4752	1.80193	0.809219	0.56785	0.602841	-1.29229	0.276939	49.5056	1.61048e-07	8.03079e-07	AT3G02100.1		UDP-Glycosyltransferase superfamily protein
Glyma.04G085800	1.33982	1.18016	1.48159	2.82133	3.38129	3.6617	1.29154	1.21482	89.8649	5.26629e-10	4.19236e-09	AT4G32860.1
Glyma.14G195300	0.636965	0.363126	0.480514	1.2685	1.16151	1.20568	1.29138	-0.174812	37.6833	1.58621e-06	6.5709e-06	AT2G30040.1	MAPKKK14	mitogen-activated protein kinase kinase kinase 14
Glyma.16G049100	0.702858	0.726251	0.760814	2.18708	1.62612	1.54059	1.2912	0.365154	51.2736	1.18091e-07	6.03144e-07	AT3G02010.1		Pentatricopeptide repeat (PPR) superfamily protein
Glyma.15G143900	1.55947	1.4525	1.54165	0.459286	0.696907	0.714478	-1.29048	0.176667	46.6253	2.71333e-07	1.29754e-06	AT5G49350.1		Glycine-rich protein family
Glyma.03G153400	4.74429	5.40149	4.94529	1.99024	2.47789	1.74154	-1.2904	1.86101	127.304	1.2642e-11	1.33952e-10	AT4G02810.1		Protein of unknown function (DUF3049)
Glyma.06G101400	6.25983	6.42278	5.58598	13.6911	14.6092	16.2544	1.28947	3.37755	324.38	2.14479e-16	4.93081e-15	AT1G78310.1		VQ motif-containing protein
Glyma.09G101100	1.14214	1.4525	1.44154	0.524899	0.56785	0.558186	-1.28942	0.0108763	43.5478	4.8522e-07	2.21757e-06	AT3G28050.1		nodulin MtN21 /EamA-like transporter family protein
Glyma.06G036700	2.1525	1.74754	2.16231	0.918573	0.74853	0.803788	-1.2894	0.579055	62.1703	2.01982e-08	1.19046e-07	AT2G15770.1		Cupredoxin superfamily protein
Glyma.08G232300	0.680894	0.590079	0.400428	0.174966	0.232302	0.267929	-1.28932	-1.18787	17.1389	0.000314293	0.000833478	AT5G51330.1	DYAD,SWI1	SWITCH1
Glyma.15G191800	1.64732	2.13336	1.90203	0.765477	0.593662	0.937753	-1.28879	0.482879	52.8501	9.00934e-08	4.70991e-07	AT5G44550.1		Uncharacterised protein family (UPF0497)
Glyma.15G098100	35.099	33.9069	33.2556	84.7274	82.8545	82.1427	1.28853	5.86882	1335.95	3.22869e-24	2.79621e-22	AT5G18670.1	BAM9,BMY3	beta-amylase 3
Glyma.12G208900	0.527144	0.862423	0.880943	1.44347	1.88423	2.25507	1.28764	0.41471	42.9466	5.45244e-07	2.46811e-06	AT1G73165.1	CLE1	CLAVATA3/ESR-RELATED 1
Glyma.05G125600	34.7256	33.4302	33.2756	84.6399	80.1443	82.6339	1.28712	5.85628	1286.9	5.25146e-24	4.33995e-22	AT4G20840.1		FAD-binding Berberine family protein
Glyma.04G086900	52.0774	51.5865	53.297	124.729	127.973	130.392	1.28685	6.48786	1635.46	2.31325e-25	2.53608e-23	AT4G26270.1	PFK3	phosphofructokinase 3
Glyma.12G155900	58.7326	62.1626	61.3657	152.724	148.209	143.744	1.28674	6.70356	1549.91	4.66339e-25	4.79394e-23	AT1G53430.1		Leucine-rich repeat transmembrane protein kinase
Glyma.12G199800	0.307501	0.29504	0.260278	0.743606	0.619473	0.736806	1.28664	-0.910068	24.7772	3.38831e-05	0.000109293	AT1G03940.1		HXXXD-type acyl-transferase family protein
Glyma.12G007400	5.22751	4.51637	4.94529	11.6353	11.5377	12.6597	1.28603	3.06584	322.116	2.33756e-16	5.33518e-15
Glyma.13G257400	1.88893	1.4752	1.90203	0.524899	1.00664	0.669823	-1.28551	0.383969	43.4114	4.98187e-07	2.27136e-06
Glyma.02G237300	3.79983	3.8809	3.98426	9.62314	10.1697	8.73003	1.28541	2.73298	263.638	2.6868e-15	5.15781e-14	AT1G06840.1		Leucine-rich repeat protein kinase family protein
Glyma.10G209500	5.84251	5.24263	5.76617	13.4287	13.1638	14.4905	1.28503	3.26327	368.727	4.40898e-17	1.13233e-15	AT3G57120.1		Protein kinase superfamily protein
Glyma.11G087600	2.10858	1.9291	1.70182	4.59286	4.28469	5.02368	1.28283	1.71202	130.598	9.52721e-12	1.03493e-10	AT1G76410.1	ATL8	RING/U-box superfamily protein
Glyma.19G063100	0.307501	0.317735	0.260278	0.765477	0.593662	0.781461	1.28198	-0.880143	24.3991	3.75061e-05	0.00012	AT5G23240.1		DNAJ heat shock N-terminal domain-containing protein
Glyma.09G014100	1.88893	2.04258	2.36253	5.09589	4.46537	5.73815	1.28108	1.8521	125.886	1.43063e-11	1.49921e-10	AT4G14540.1	NF-YB3	nuclear factor Y, subunit B3
Glyma.12G055000	7.35805	8.12493	7.5681	18.284	18.8165	18.889	1.28072	3.70893	498.385	1.01701e-18	3.55561e-17	AT3G20810.1		2-oxoglutarate (2OG) and Fe(II)-dependent oxygenase superfamily protein
Glyma.03G219400	0.878573	0.771642	0.620664	1.61844	1.75517	2.12111	1.28052	0.398565	52.2473	9.98504e-08	5.17647e-07	AT3G62410.1	CP12,CP12-2	CP12 domain-containing protein 2
Glyma.10G168900	65.7392	68.54	65.2098	167.705	159.592	156.56	1.27875	6.82816	1534.3	5.32128e-25	5.41158e-23	AT3G05950.1		RmlC-like cupins superfamily protein
Glyma.06G033700	2.24036	2.47379	2.16231	5.48956	5.34295	5.80514	1.27845	1.96769	167.648	5.65356e-13	7.49062e-12	AT1G75100.1	JAC1	J-domain protein required for chloroplast accumulation response 1
Glyma.03G168101	0.96643	1.15746	0.860921	2.44953	2.19397	2.54533	1.27799	0.779763	72.8313	4.39444e-09	2.93942e-08	AT1G15520.1	ABCG40,ATABCG40,ATPDR12,PDR12	pleiotropic drug resistance 12
Glyma.06G011502	1.03232	1.22555	1.34144	0.546769	0.387171	0.535859	-1.27728	-0.140679	37.0392	1.81887e-06	7.44685e-06	AT2G17070.1		Arabidopsis protein of unknown function (DUF241)
Glyma.02G062600	1.16411	0.839728	1.46156	0.524899	0.516227	0.401894	-1.27592	-0.182765	30.5101	7.95102e-06	2.89172e-05	AT2G23540.1		GDSL-like Lipase/Acylhydrolase superfamily protein
Glyma.17G103500	4.50269	3.79012	4.16446	9.51379	11.0989	9.64546	1.27383	2.81937	243.616	6.9567e-15	1.25482e-13	AT4G19810.1		Glycosyl hydrolase family protein with chitinase insertion domain
Glyma.04G078100	0.417322	0.499298	0.480514	1.07167	1.21313	1.11637	1.27375	-0.268584	38.3537	1.37767e-06	5.77576e-06	AT4G31330.1		Protein of unknown function, DUF599
Glyma.13G212300	7.59966	6.28661	7.24775	3.19313	2.89087	2.65697	-1.27355	2.3494	173.96	3.69095e-13	5.02905e-12	AT3G21530.1		DNAse I-like superfamily protein
Glyma.13G209600	9.3568	7.96607	7.78833	19.9899	20.5459	20.1394	1.27354	3.82689	439.572	4.9303e-18	1.49334e-16	AT1G55230.1		Family of unknown function (DUF716)
Glyma.09G008700	6.39162	6.15044	6.58705	15.7907	15.5126	15.004	1.27352	3.43755	439.676	4.91581e-18	1.49058e-16	AT3G25070.1	RIN4	RPM1 interacting protein 4
Glyma.01G070200	3.93161	3.9036	4.00428	1.66218	1.49706	1.71921	-1.27341	1.52322	124.445	1.62427e-11	1.68573e-10	AT1G68850.1		Peroxidase superfamily protein
Glyma.12G231800	0.768751	0.839728	0.640685	1.90276	2.21978	1.33965	1.27303	0.378522	43.8539	4.57436e-07	2.10021e-06	AT1G53440.1		Leucine-rich repeat transmembrane protein kinase
Glyma.17G156651	0.702858	0.953205	0.660707	1.88089	1.96166	1.74154	1.27239	0.418996	55.4199	5.86359e-08	3.17295e-07	AT4G21570.1		Protein of unknown function (DUF300)
Glyma.06G209700	21.8765	20.4939	21.3829	50.1934	51.1581	52.6704	1.27203	5.1745	1008.44	1.23963e-22	8.19551e-21	AT5G38640.1		NagB/RpiA/CoA transferase-like superfamily protein
Glyma.04G009400	379.17	360.311	374.28	851.101	885.562	952.846	1.27186	9.30735	1693.93	1.46231e-25	1.66576e-23	AT1G20440.1	AtCOR47,COR47,RD17	cold-regulated 47
Glyma.19G109100	17.5715	16.5449	18.1394	40.0673	42.7436	43.5608	1.27176	4.88764	803.24	2.32764e-21	1.23835e-19	AT5G18270.1	ANAC087	Arabidopsis NAC domain containing protein 87
Glyma.14G105200	0.417322	0.385821	0.160171	0.765477	0.800153	0.736806	1.2714	-0.793463	21.1988	9.16618e-05	0.000271493	AT4G31730.1	GDU1	glutamine dumper 1
Glyma.13G164300	7.59966	7.08095	7.92848	18.6995	18.1712	17.7726	1.27072	3.67746	470.101	2.12251e-18	6.92884e-17	AT5G25280.2		serine-rich protein-related
Glyma.15G142100	0.131786	0.476602	0.440471	0.831089	0.825964	0.893098	1.2707	-0.652002	20.4392	0.000114403	0.000332592
Glyma.09G258600	29.7177	32.2274	30.7329	73.7264	75.2402	74.5513	1.2702	5.71353	1169.39	1.8211e-23	1.36252e-21	AT2G45980.1
Glyma.15G076500	115.73	110.594	116.124	264.724	269.342	290.971	1.26843	7.60218	1498.22	7.25687e-25	7.18733e-23	AT1G28330.1	DRM1,DYL1	dormancy-associated protein-like 1
Glyma.17G137400	1.07625	0.953205	1.48159	2.93068	2.96831	2.65697	1.26819	1.0213	74.6217	3.45778e-09	2.36374e-08	AT3G47380.1		Plant invertase/pectin methylesterase inhibitor superfamily protein
Glyma.14G073200	81.1582	76.4606	79.6452	186.601	192.94	191.86	1.26765	7.07139	1731.52	1.09786e-25	1.27746e-23	AT1G19530.1
Glyma.08G071300	70.176	66.3839	65.7103	156.813	159.411	170.47	1.26706	6.84002	1340.6	3.08606e-24	2.69112e-22	AT5G64260.1	EXL2	EXORDIUM like 2
Glyma.08G045300	3.07501	3.29083	3.0833	7.45793	6.68515	8.4621	1.264	2.41489	182.746	2.084e-13	2.94862e-12	AT1G24600.1
Glyma.08G235400	3.22876	3.38161	3.46371	1.55283	1.10989	1.49594	-1.26292	1.29783	93.7245	3.40243e-10	2.79905e-09	AT1G73260.1	ATKTI1,KTI1	kunitz trypsin inhibitor 1
Glyma.03G219100	5.38126	4.81141	4.66499	12.182	11.7442	11.6773	1.26264	3.06301	326.56	1.97522e-16	4.56032e-15	AT2G47430.1	CKI1	Signal transduction histidine kinase
Glyma.16G013200	0.81268	0.953205	0.900964	2.3183	2.19397	1.89783	1.26225	0.617565	65.6245	1.20834e-08	7.4361e-08
Glyma.03G219066	0.285536	0.29504	0.440471	0.896702	0.825964	0.759133	1.26116	-0.686225	26.0892	2.39637e-05	7.96054e-05	AT4G02070.1	ATMSH6,MSH6,MSH6-1	MUTS homolog 6
Glyma.10G143900	32.2656	34.9735	31.6939	80.0689	78.8279	78.0121	1.26091	5.80085	1097.11	4.16451e-23	2.9919e-21	AT3G62200.1		Putative endonuclease or glycosyl hydrolase
Glyma.11G248600	0.96643	1.22555	1.00107	2.40579	2.65857	2.58998	1.2609	0.865233	77.9049	2.25247e-09	1.59916e-08	AT1G67570.1		Protein of unknown function (DUF3537)
Glyma.09G014900	0.900537	0.771642	0.620664	1.7934	1.78098	1.89783	1.26078	0.398554	55.0666	6.21509e-08	3.35025e-07	AT1G69730.1		Wall-associated kinase family protein
Glyma.18G050600	13.7716	12.3463	13.3343	29.5474	31.9287	33.1786	1.26071	4.47309	608.049	8.18654e-20	3.36446e-18	AT1G26910.1	RPL10B	Ribosomal protein L16p/L10e family protein
Glyma.13G303700	16.4293	15.8187	16.2774	36.7429	38.3041	41.2165	1.26019	4.77145	748.395	5.7691e-21	2.87191e-19	AT5G54470.1		B-box type zinc finger family protein
Glyma.09G161100	8.87359	9.21431	9.20985	23.2486	22.1978	19.9607	1.25986	3.93977	458.078	2.9392e-18	9.31435e-17	AT5G25930.1		Protein kinase family protein with leucine-rich repeat domain
Glyma.12G151200	0.615001	0.771642	0.540578	1.4216	1.54868	1.6299	1.25964	0.154852	46.8619	2.59749e-07	1.24833e-06	AT4G03510.2	ATRMA1,RMA1	RING membrane-anchor 1
Glyma.12G234500	5.95233	6.01427	6.14658	14.1285	14.7641	14.5352	1.25959	3.34827	421.97	8.22246e-18	2.39925e-16	AT3G14770.1		Nodulin MtN3 family protein
Glyma.11G216700	1.31786	1.52059	1.6818	3.45558	3.66522	3.75101	1.2593	1.36433	105.725	9.52812e-11	8.68614e-10	AT1G70780.1
Glyma.13G099002	1.6034	1.61137	1.66178	3.95861	3.76846	3.95196	1.25927	1.46906	123.881	1.7074e-11	1.76525e-10	AT1G04390.1		BTB/POZ domain-containing protein
Glyma.08G218400	12.8931	14.5477	13.114	33.681	31.877	31.3477	1.25876	4.50924	657.092	3.04682e-20	1.35175e-18	AT5G10930.1	CIPK5,SnRK3.24	CBL-interacting protein kinase 5
Glyma.03G028700	1.16411	1.06668	1.02109	2.60262	2.52951	2.63464	1.25722	0.891283	83.8296	1.0748e-09	8.09261e-09	AT3G26040.1		HXXXD-type acyl-transferase family protein
Glyma.11G053600	23.6116	22.3776	21.9235	52.3149	51.8551	58.0067	1.25715	5.25461	783.059	3.22731e-21	1.68393e-19	AT5G67190.1	DEAR2	DREB and EAR motif protein 2
Glyma.04G215800	1.16411	1.24824	1.1212	3.10565	2.60695	2.70162	1.2569	1.00802	85.044	9.28168e-10	7.0685e-09	AT5G64040.1	PSAN	photosystem I reaction center subunit PSI-N, chloroplast, putative / PSI-N, putative (PSAN)
Glyma.11G175900	3.29465	3.01848	3.28351	1.35599	1.34219	1.31732	-1.25674	1.23133	100.534	1.62797e-10	1.42225e-09	AT5G58860.1	CYP86,CYP86A1	cytochrome P450, family 86, subfamily A, polypeptide 1
Glyma.04G082900	17.5275	21.0613	18.9403	48.0282	43.4147	45.7713	1.25658	5.01379	616.775	6.82887e-20	2.84346e-18	AT4G28880.1	ckl3	casein kinase I-like 3
Glyma.08G119500	0.768751	0.658165	0.660707	1.55283	1.78098	1.67456	1.25623	0.270773	53.1956	8.49682e-08	4.46722e-07	AT5G60490.1	FLA12	FASCICLIN-like arabinogalactan-protein 12
Glyma.01G175751	0.373394	0.34043	0.460493	0.721736	0.980832	1.1387	1.25552	-0.507472	27.0276	1.88097e-05	6.3706e-05
Glyma.13G358900	22.3816	23.0131	22.1036	56.536	54.0232	50.4377	1.2546	5.2439	849.989	1.12456e-21	6.28249e-20	AT3G16030.1	CES101	lectin protein kinase family protein
Glyma.08G298900	47.3112	48.8177	47.631	113.881	109.802	119.162	1.25455	6.33769	1328.29	3.47944e-24	2.99287e-22	AT2G02870.1		Galactose oxidase/kelch repeat superfamily protein
Glyma.10G010800	1.16411	1.31633	1.14122	0.503028	0.671096	0.357239	-1.25395	-0.134184	34.013	3.52975e-06	1.37116e-05	AT2G47240.2	CER8,LACS1	AMP-dependent synthetase and ligase family protein
Glyma.17G038000	13.1347	13.0952	13.4944	30.6191	31.877	32.2632	1.25298	4.47732	778.209	3.49526e-21	1.8088e-19	AT1G48040.1		Protein phosphatase 2C family protein
Glyma.07G019100	47.5528	51.2915	47.3507	120.967	115.17	112.084	1.25294	6.36034	1181.52	1.59286e-23	1.20844e-21	AT3G16170.1		AMP-dependent synthetase and ligase family protein
Glyma.14G077700	2.61375	2.4284	3.02323	6.77994	6.45284	6.07306	1.2528	2.18674	168.965	5.1665e-13	6.88618e-12	AT2G33580.1		Protein kinase superfamily protein
Glyma.11G057300	4.48072	4.99298	5.12548	1.72779	2.09072	2.32205	-1.25223	1.82756	123	1.84683e-11	1.89958e-10	AT2G23440.1
Glyma.19G063400	4.21715	3.9263	4.04433	9.7325	9.34372	9.93571	1.25192	2.77281	286.277	9.89057e-16	2.03791e-14	AT3G01570.1		Oleosin family protein
Glyma.04G180900	9.13716	9.2824	9.14979	22.2644	22.0171	21.3674	1.25157	3.94785	588.152	1.24971e-19	4.99001e-18	AT1G23870.1	ATTPS9,TPS9	trehalose-phosphatase/synthase 9
Glyma.06G170300	20.4708	23.8528	21.0826	9.14198	9.49859	8.84167	-1.25105	3.96843	430.261	6.44623e-18	1.90737e-16	AT5G50400.1	ATPAP27,PAP27	purple acid phosphatase 27
Glyma.05G183800	26.2913	27.8472	25.3071	62.2224	64.0896	62.6062	1.25054	5.47604	1011.36	1.19413e-22	7.91904e-21	AT2G03800.1	GEK1	D-aminoacyl-tRNA deacylases
Glyma.12G209400	2.46	1.9518	2.58276	1.07167	0.903398	0.96008	-1.25054	0.791886	64.6485	1.39431e-08	8.46925e-08	AT4G18540.1
Glyma.04G100400	39.9092	37.9466	36.419	90.2388	89.5913	91.8998	1.25049	6.00239	1204.56	1.23968e-23	9.61655e-22	AT4G08950.1	EXO	Phosphate-responsive 1 family protein
Glyma.05G237300	3.47036	3.24543	3.06328	7.06426	8.36289	7.88159	1.25048	2.45251	199.079	7.65779e-14	1.15823e-12	AT1G68390.1		Core-2/I-branching beta-1,6-N-acetylglucosaminyltransferase family protein
Glyma.12G023200	4.72233	4.8795	5.82623	12.2914	11.2279	13.2402	1.2504	3.11593	253.442	4.3245e-15	8.04518e-14	AT2G41990.1
Glyma.08G034333	0.197679	0.317735	0.2803	0.481157	0.619473	0.803788	1.24991	-1.03648	18.5051	0.000204811	0.00056482	AT1G79750.1	ATNADP-ME4,NADP-ME4	NADP-malic enzyme 4
Glyma.12G218500	0.834644	0.930509	1.30139	2.4714	2.58114	2.32205	1.24901	0.816727	64.889	1.34579e-08	8.19949e-08	AT4G10780.1		LRR and NB-ARC domains-containing disease resistance protein
Glyma.09G052351	0.219643	0.363126	0.220236	0.546769	0.593662	0.759133	1.24864	-1.03644	19.1186	0.000169772	0.000476365
Glyma.12G186800	6.8968	7.01286	6.32677	14.8721	16.3386	16.8349	1.24843	3.49718	371.116	4.06955e-17	1.04729e-15	AT2G27310.1		F-box family protein
Glyma.01G195300	15.4409	14.3662	13.975	5.64266	6.32379	6.47496	-1.24824	3.39469	348.358	8.90762e-17	2.18701e-15	AT2G22880.1		VQ motif-containing protein
Glyma.13G350200	0.636965	0.431212	0.500536	1.18102	1.34219	1.22801	1.24807	-0.126889	38.4226	1.35796e-06	5.6988e-06	AT3G06895.1
Glyma.04G249000	57.6564	54.2873	55.2791	128.206	131.173	137.515	1.24698	6.55106	1351.5	2.77755e-24	2.46747e-22	AT1G01720.1	ANAC002,ATAF1	NAC (No Apical Meristem) domain transcriptional regulator superfamily protein
Glyma.02G249300	0.768751	0.567384	0.860921	0.371803	0.18068	0.357239	-1.24667	-0.795062	20.1534	0.000124475	0.000359148	AT3G11430.1	ATGPAT5,GPAT5	glycerol-3-phosphate acyltransferase 5
Glyma.10G238700	4.48072	3.94899	4.14443	10.4105	9.60183	9.80175	1.24646	2.81399	274.509	1.64714e-15	3.28502e-14	AT3G61060.1	AtPP2-A13,PP2-A13	phloem protein 2-A13
Glyma.10G014000	8.63198	8.10224	6.68715	17.7809	18.8423	18.7997	1.24643	3.70424	336.811	1.35016e-16	3.21302e-15	AT4G02100.1		Heat shock protein DnaJ with tetratricopeptide repeat
Glyma.04G168500	1.40572	1.31633	1.72184	0.612382	0.542039	0.714478	-1.24528	0.161916	42.9062	5.49549e-07	2.48581e-06	AT1G74460.1		GDSL-like Lipase/Acylhydrolase superfamily protein
Glyma.08G234200	42.1935	40.8289	41.3843	103.208	100.432	91.2523	1.24479	6.12188	1002.52	1.33759e-22	8.73298e-21	AT1G79380.1		Ca(2)-dependent phospholipid-binding protein (Copine) family
Glyma.18G015000	3.58018	3.10926	3.28351	7.85161	7.33043	8.41745	1.24467	2.48028	208.246	4.50549e-14	7.10927e-13	AT1G35210.1
Glyma.03G174500	12.4098	14.5023	13.3343	32.3687	32.3675	30.6109	1.24464	4.48884	615.274	7.04398e-20	2.92661e-18	AT1G07710.1		Ankyrin repeat family protein
Glyma.14G223400	48.1458	51.2915	49.8533	120.727	118.577	114.406	1.2445	6.38518	1366.91	2.39662e-24	2.1492e-22	AT2G30600.3		BTB/POZ domain-containing protein
Glyma.13G302500	4.81019	4.33481	4.50482	11.0229	10.8924	10.4269	1.2435	2.92956	305.573	4.46153e-16	9.76567e-15	AT1G03495.1		HXXXD-type acyl-transferase family protein
Glyma.01G105300	0.241608	0.453907	0.820878	1.13728	1.31638	1.22801	1.24347	-0.150908	24.4413	3.70814e-05	0.000118841	AT3G09280.1
Glyma.14G015300	0.307501	0.34043	0.320343	0.634252	0.903398	0.781461	1.24253	-0.78423	24.2217	3.93476e-05	0.000125437	AT3G13080.1	ATMRP3,MRP3	multidrug resistance-associated protein 3
Glyma.01G137700	103.628	105.216	102.63	245.171	247.738	243.838	1.24211	7.44635	2036.82	1.31265e-26	1.87897e-24	AT2G45220.1		Plant invertase/pectin methylesterase inhibitor superfamily
Glyma.09G215500	10.0816	8.71501	10.2109	21.3677	22.2752	25.0514	1.24136	4.01716	384.054	2.65913e-17	7.0785e-16
Glyma.20G220900	325.665	324.793	327.17	142.772	141.524	129.343	-1.24116	7.85956	1574.58	3.79509e-25	3.96581e-23	AT3G05950.1		RmlC-like cupins superfamily protein
Glyma.19G142600	2.06465	1.4525	1.70182	3.78364	4.33631	4.26454	1.24099	1.55261	102.493	1.32654e-10	1.17789e-09	AT3G57670.1	NTT,WIP2	C2H2-type zinc finger family protein
Glyma.20G216800	11.5093	12.4824	13.1541	30.8597	29.1152	27.887	1.24053	4.37278	564.805	2.08985e-19	8.01561e-18	AT4G00910.1		Aluminium activated malate transporter family protein
Glyma.17G232260	2.87733	3.22274	3.02323	1.29038	1.368	1.20568	-1.24044	1.16158	91.844	4.20186e-10	3.39559e-09	AT5G09530.1		hydroxyproline-rich glycoprotein family protein
Glyma.14G158300	1.09822	1.15746	0.961028	2.69011	2.34884	2.523	1.24032	0.861884	76.4819	2.70767e-09	1.89118e-08	AT1G21270.1	WAK2	wall-associated kinase 2
Glyma.02G017200	0.922502	0.612774	0.740793	1.53095	2.09072	1.80852	1.24016	0.382391	46.9274	2.56636e-07	1.23462e-06	AT4G02390.1	APP,ATPARP1,PARP1,PP	poly(ADP-ribose) polymerase
Glyma.04G081100	26.9283	27.6656	25.0468	62.0255	64.2703	61.6907	1.2399	5.47196	957.062	2.43621e-22	1.52496e-20	AT4G32760.1		ENTH/VHS/GAT family protein
Glyma.12G064700	8.52216	8.87388	8.10868	20.7772	19.2811	20.0277	1.23944	3.8257	485.129	1.42848e-18	4.79953e-17	AT3G46440.1	UXS5	UDP-XYL synthase 5
Glyma.10G027900	3.79983	3.49508	3.50375	8.70457	8.59519	8.19417	1.23891	2.58897	245.505	6.34065e-15	1.15026e-13	AT3G22550.1		Protein of unknown function (DUF581)
Glyma.08G218600	19.109	19.2457	19.0003	45.7974	44.3956	45.0345	1.23793	4.99714	987.344	1.62915e-22	1.04213e-20	AT1G80840.1	ATWRKY40,WRKY40	WRKY DNA-binding protein 40
Glyma.08G152500	22.3377	25.6004	26.5284	63.9501	58.6951	53.05	1.2373	5.3756	486.083	1.39355e-18	4.70298e-17	AT2G42280.1		basic helix-loop-helix (bHLH) DNA-binding superfamily protein
Glyma.19G108400	47.6187	44.8914	45.6488	108.807	109.595	107.172	1.23647	6.26763	1410.37	1.59463e-24	1.50097e-22	AT5G18290.1	SIP1;2,SIP1B	Aquaporin-like superfamily protein
Glyma.07G232000	6.8968	7.19443	6.62709	16.425	17.0097	15.3836	1.23629	3.52333	400.892	1.55877e-17	4.31914e-16	AT4G29070.2		Phospholipase A2 family protein
Glyma.05G188900	0.175715	0.272344	0.200214	0.524899	0.438793	0.558186	1.23588	-1.31517	16.6233	0.00037085	0.000968899	AT1G49230.1		RING/U-box superfamily protein
Glyma.08G232400	111.645	105.67	103.09	246.965	250.086	256.699	1.23444	7.48172	1617.58	2.67018e-25	2.8857e-23	AT2G44310.1		Calcium-binding EF-hand family protein
Glyma.10G286900	5.88644	5.58306	5.36574	14.8284	13.1638	11.5433	1.2335	3.22304	242.023	7.52643e-15	1.35052e-13	AT5G08350.1		GRAM domain-containing protein / ABA-responsive protein-related
Glyma.07G238000	2.81143	2.36032	2.02216	5.42395	5.62688	5.80514	1.23278	1.99802	135.568	6.28689e-12	7.04081e-11	AT2G47260.1	ATWRKY23,WRKY23	WRKY DNA-binding protein 23
Glyma.18G258700	0.571072	0.317735	0.380407	1.02793	0.929209	1.02706	1.23271	-0.425907	28.7005	1.23492e-05	4.32821e-05	AT3G28857.1		basic helix-loop-helix (bHLH) DNA-binding family protein
Glyma.01G217500	2.89929	3.35891	3.22345	7.15174	7.07232	8.03788	1.23257	2.39898	191.532	1.20488e-13	1.77081e-12	AT5G02320.2	ATMYB3R5,MYB3R-5	myb domain protein 3r-5
Glyma.08G351932	42.9183	46.3666	43.1462	20.0555	18.5584	17.7057	-1.23192	4.98658	710.193	1.12862e-20	5.3515e-19	AT1G06620.1		2-oxoglutarate (2OG) and Fe(II)-dependent oxygenase superfamily protein
Glyma.17G257200	13.2445	12.3917	12.2131	28.0165	27.5407	33.1563	1.23145	4.39137	428.182	6.84898e-18	2.0171e-16	AT2G28305.1	ATLOG1,LOG1	Putative lysine decarboxylase family protein
Glyma.13G326600	1.5375	1.36172	1.30139	2.9963	3.56197	3.32679	1.23061	1.23362	92.4519	3.92329e-10	3.19019e-09	AT2G18620.1		Terpenoid synthases superfamily protein
Glyma.02G126100	0.746787	0.63547	0.720771	1.55283	1.88423	1.54059	1.22938	0.266357	49.1321	1.72118e-07	8.51897e-07	AT3G30530.1	ATBZIP42,bZIP42	basic leucine-zipper 42
Glyma.02G246900	0.483215	0.794337	0.900964	1.46534	1.49706	2.16576	1.22905	0.322705	36.0677	2.24211e-06	9.0162e-06	AT1G49000.1
Glyma.18G069802	0.241608	0.226953	0.220236	0.524899	0.490416	0.602841	1.22899	-1.23714	18.1756	0.000226792	0.000620207	AT3G04580.1	EIN4	Signal transduction histidine kinase, hybrid-type, ethylene sensor
Glyma.07G235600	1.20804	1.58867	1.72184	0.56864	0.903398	0.491204	-1.22837	0.186199	34.7342	3.00459e-06	1.1845e-05	AT1G46264.1	AT-HSFB4,HSFB4,SCZ	heat shock transcription factor B4
Glyma.16G044600	87.0007	86.3104	85.6917	199.287	203.781	203.783	1.22834	7.17022	1873.92	3.90736e-26	5.02434e-24	AT5G36880.2	ACS	acetyl-CoA synthetase
[truncated: 639 more rows]

## Sheet: 21dpi_DEGs
Differentially expressed genes identified by TRAP-seq in phloem tissue
21dpi
gene	Mock-1	Mock-2	Mock-3	B.J-1	B.J-2	B.J-3	logFC	logCPM	F	PValue	FDR	Best.hit.arabi.name	arabi.symbol	arabi.defline
Glyma.05G065300	0	0	0	764.961	717.053	759.96	18.4609	7.24998	8228.99	2.12187e-22	8.0149e-19	AT4G17030.1	AT-EXPR,ATEXLB1,ATEXPR1,ATHEXP BETA 3.1,EXLB1,EXPR	expansin-like B1
Glyma.18G033200	0	0	0	374.646	380.769	383.889	17.4843	6.16204	3846.6	7.21174e-20	5.42546e-17	AT3G53980.1		Bifunctional inhibitor/lipid-transfer protein/seed storage 2S albumin superfamily protein
Glyma.11G225000	0	0	0	350.429	328.935	343.605	17.3289	5.92431	4762.7	1.84383e-18	6.31283e-16	AT3G53980.1		Bifunctional inhibitor/lipid-transfer protein/seed storage 2S albumin superfamily protein
Glyma.18G032500	0	0	0	300.001	287.181	295.287	17.1158	5.73786	3866.3	7.40116e-18	1.74783e-15	AT3G53980.1		Bifunctional inhibitor/lipid-transfer protein/seed storage 2S albumin superfamily protein
Glyma.09G162700	0	0	0	259.179	250.615	261.602	16.9217	5.73606	2634.38	1.30507e-18	4.79871e-16	AT1G17860.1		Kunitz family trypsin and protease inhibitor protein
Glyma.18G032800	0	0	0	253.705	249.249	259.272	16.9045	5.5472	3567.99	1.46062e-15	1.13437e-13	AT3G53980.1		Bifunctional inhibitor/lipid-transfer protein/seed storage 2S albumin superfamily protein
Glyma.18G033100	0	0	0	170.005	168.722	177.159	16.3413	4.96882	2922.49	4.52508e-15	2.82048e-13	AT3G53980.2		Bifunctional inhibitor/lipid-transfer protein/seed storage 2S albumin superfamily protein
Glyma.11G224900	0	0	0	162.475	151.975	159.696	16.2196	4.89138	6685.94	4.14481e-17	7.09933e-15	AT3G53980.2		Bifunctional inhibitor/lipid-transfer protein/seed storage 2S albumin superfamily protein
Glyma.09G163000	0	0	0	156.553	145.786	152.358	16.1592	5.01883	3330.43	2.15835e-15	1.57609e-13	AT1G17860.1		Kunitz family trypsin and protease inhibitor protein
Glyma.18G032900	0	0	0	121.816	127.446	132.869	15.9083	4.49667	3176.05	2.82436e-15	1.95587e-13	AT3G53980.2		Bifunctional inhibitor/lipid-transfer protein/seed storage 2S albumin superfamily protein
Glyma.09G162500	0	0	0	82.6215	77.7511	81.6988	15.2498	4.16471	3846.52	9.53876e-16	8.17187e-14	AT1G17860.1		Kunitz family trypsin and protease inhibitor protein
Glyma.13G364400	0	0	0	66.0361	66.7153	66.2823	14.9673	3.38073	3460.05	1.7384e-15	1.31567e-13
Glyma.18G032600	0	0	0	63.004	65.1908	67.567	14.9433	3.49443	1717.66	9.15217e-14	3.25019e-12	AT3G53980.2		Bifunctional inhibitor/lipid-transfer protein/seed storage 2S albumin superfamily protein
Glyma.20G024200	0	0	0	52.0759	61.8687	57.2893	14.7499	3.15118	3580.5	1.43191e-15	1.12045e-13
Glyma.16G038100	0	0	0	47.2937	46.009	45.9011	14.4516	2.91697	1893.47	1.62412e-17	3.32711e-15
Glyma.15G145600	0	0.0134701	0	136.834	133.362	146.174	14.3208	4.60824	5148.56	7.73161e-21	9.7348e-18	AT1G24020.2	MLP423	MLP-like protein 423
Glyma.09G163200	0	0	0	43.244	39.433	43.3753	14.3085	3.21721	2530.15	1.02364e-14	5.46684e-13	AT1G17860.1		Kunitz family trypsin and protease inhibitor protein
Glyma.18G032700	0	0	0	37.546	36.1337	36.6904	14.1168	2.70447	2664.96	7.98038e-13	2.01436e-11	AT3G53980.2		Bifunctional inhibitor/lipid-transfer protein/seed storage 2S albumin superfamily protein
Glyma.09G163300	0	0.0134701	0	111.01	110.517	114.208	14.0103	4.41576	3457.91	1.62986e-19	9.2768e-17	AT1G17860.1		Kunitz family trypsin and protease inhibitor protein
Glyma.18G032400	0	0	0	30.1792	34.063	33.5766	13.9421	2.58212	2249.29	1.76127e-12	3.90506e-11	AT3G53980.1		Bifunctional inhibitor/lipid-transfer protein/seed storage 2S albumin superfamily protein
Glyma.05G123900	0	0.0269401	0	180.546	168.29	169.603	13.8763	5.07613	5247.66	6.68064e-21	9.57175e-18	AT5G06860.1	ATPGIP1,PGIP1	polygalacturonase inhibiting protein 1
Glyma.10G198800	0	0	0	28.3274	31.4691	29.483	13.8104	2.18752	2405.95	2.60977e-18	8.47155e-16	AT3G10520.1	AHB2,ARATH GLB2,ATGLB2,GLB2,HB2,NSHB2	haemoglobin 2
Glyma.09G162800	0	0	0.0139267	96.2153	90.0611	101.448	13.7876	4.18154	4110.81	4.38706e-22	1.13927e-18	AT1G17860.1		Kunitz family trypsin and protease inhibitor protein
Glyma.10G126051	0	0	0	27.2692	28.9433	30.4629	13.7678	2.11729	1618.76	2.42038e-15	1.73691e-13
Glyma.05G123700	0	0	0	27.1674	26.0308	25.3022	13.6253	2.28916	2377.62	1.35942e-12	3.13105e-11	AT5G06860.1	ATPGIP1,PGIP1	polygalacturonase inhibiting protein 1
Glyma.03G058950	23.8524	27.0748	24.2185	0	0	0	-13.5624	3.14401	3107.24	3.17344e-17	5.63489e-15	AT1G75680.1	AtGH9B7,GH9B7	glycosyl hydrolase 9B7
Glyma.20G191200	0	0	0	23.9114	24.5518	24.6055	13.5216	1.95038	1857.5	1.8799e-17	3.68443e-15	AT3G10520.1	AHB2,ARATH GLB2,ATGLB2,GLB2,HB2,NSHB2	haemoglobin 2
Glyma.14G052400	0	0	0	23.9928	24.4835	23.8216	13.5063	1.83786	2008.79	3.77714e-14	1.57255e-12
Glyma.16G212100	0	0	0	22.5479	22.5949	21.9272	13.3981	2.2725	1498.33	4.04151e-15	2.57949e-13	AT1G17860.1		Kunitz family trypsin and protease inhibitor protein
Glyma.10G199100	0	0	0	21.3473	20.6836	24.2135	13.3803	1.70234	2388.12	1.57912e-10	1.76472e-09	AT3G10520.1	AHB2,ARATH GLB2,ATGLB2,GLB2,HB2,NSHB2	haemoglobin 2
Glyma.16G212200	0	0	0	19.2105	18.2261	19.9674	13.1738	1.9164	1528.13	3.5468e-15	2.32444e-13	AT1G17860.1		Kunitz family trypsin and protease inhibitor protein
Glyma.02G265200	0	0	0	16.0969	17.9986	15.3947	12.9592	1.29521	2165.39	2.4704e-14	1.10968e-12
Glyma.08G162400	0	0	0	15.9341	16.9064	16.4835	12.9545	1.92587	2289.61	2.42019e-16	2.68157e-14	AT2G35615.1		Eukaryotic aspartyl protease family protein
Glyma.10G199000	0	0	0	15.0998	14.3807	15.852	12.8332	1.13338	1470.54	4.57548e-15	2.84598e-13	AT3G10520.1	AHB2,ARATH GLB2,ATGLB2,GLB2,HB2,NSHB2	haemoglobin 2
Glyma.19G074000	0	0	0	13.5125	11.6274	13.9794	12.621	0.906848	1540.17	1.69458e-13	5.44545e-12
Glyma.10G126100	0	0	0	11.742	13.789	12.4334	12.5763	1.50653	1036.02	1.59315e-15	1.228e-13
Glyma.05G124000	0.030212	0.0538803	0.0417801	261.133	235.005	242.984	12.4358	5.45837	7951.65	1.44893e-24	1.50508e-20	AT5G06860.1	ATPGIP1,PGIP1	polygalacturonase inhibiting protein 1
Glyma.09G163800	0.015106	0.0404102	0.0278534	164.307	158.597	169.516	12.4016	4.92116	11359.3	6.57943e-26	1.71805e-21	AT1G17860.1		Kunitz family trypsin and protease inhibitor protein
Glyma.14G052300	0	0	0	9.15755	10.2849	9.38491	12.1794	0.704184	1820.48	1.11025e-15	9.13529e-14
Glyma.18G289800	0	0	0	8.6895	10.3759	9.66798	12.1744	0.622999	824.576	2.09327e-13	6.49554e-12	AT2G39518.1		Uncharacterised protein family (UPF0497)
Glyma.15G082200	0.0453181	0.0808204	0.0417801	268.316	238.828	256.964	12.0857	5.44039	4286.09	3.05704e-22	9.64546e-19	AT1G09850.1	XBCP3	xylem bark cysteine peptidase 3
Glyma.13G328800	0.015106	0.0134701	0	44.119	47.3287	46.0536	11.9611	2.82372	2152.11	1.17332e-19	7.61742e-17
Glyma.02G265500	0	0	0	6.38994	8.87414	8.3615	11.8913	0.148841	672.65	7.9847e-13	2.01436e-11
Glyma.15G260700	0	0	0	6.57309	7.32685	6.79372	11.7013	-0.0244806	882.81	3.89593e-12	7.55724e-11	AT2G35615.1		Eukaryotic aspartyl protease family protein
Glyma.18G032300	0.0604241	0	0.0139267	73.4639	72.7907	76.4293	11.4995	3.7517	3007.13	6.54341e-21	9.57175e-18	AT3G53980.2		Bifunctional inhibitor/lipid-transfer protein/seed storage 2S albumin superfamily protein
Glyma.01G078300	0	0	0	5.67768	5.36999	6.38	11.4544	-0.0947887	613.529	8.30343e-14	3.02108e-12	AT4G31500.1	ATR4,CYP83B1,RED1,RNT1,SUR2	cytochrome P450, family 83, subfamily B, polypeptide 1
Glyma.09G040400	0.0453181	0.0404102	0.0417801	121.287	120.483	126.097	11.4289	4.43604	11063.7	8.26978e-26	1.71805e-21	AT1G24020.1	MLP423	MLP-like protein 423
Glyma.U042300	5.40796	6.06153	5.57068	0	0	0	-11.4224	0.859339	945.377	3.18726e-15	2.12911e-13	AT3G08910.1		DNAJ heat shock family protein
Glyma.01G128000	0	0	0	5.35208	5.80232	5.79208	11.4133	-0.28659	789.639	1.24241e-14	6.42066e-13	AT2G38480.1		Uncharacterised protein family (UPF0497)
Glyma.01G122502	0	0	0	5.02648	6.53045	4.87754	11.368	-0.355557	368.866	3.68738e-12	7.24399e-11
Glyma.15G045000	0	0.0134701	0.0139267	25.7836	29.7625	28.8515	11.2569	2.07325	3033.44	6.06908e-21	9.57175e-18
Glyma.08G043500	0	0	0	4.84333	4.96041	5.11706	11.23	-0.428395	818.27	9.49513e-15	5.14747e-13	AT1G14870.1	PCR2	PLANT CADMIUM RESISTANCE 2
Glyma.11G091600	0	0	0	5.27068	5.14245	4.33317	11.2136	-0.252915	648.736	1.01251e-12	2.45878e-11	AT1G65060.1	4CL3	4-coumarate:CoA ligase 3
Glyma.11G123400	0.030212	0	0.0139267	36.3453	35.2235	37.0388	11.1252	2.59896	1348.2	6.55108e-18	1.58601e-15
Glyma.08G012800	0	0	0	4.49738	4.91491	4.09365	11.086	-0.59701	479.47	7.30888e-12	1.29556e-10	AT5G23750.2		Remorin family protein
Glyma.18G272400	0	0	0	4.74158	4.27779	4.11543	11.0473	-0.292168	314.752	1.18746e-11	1.95557e-10	AT3G29970.1		B12D protein
Glyma.05G051500	0	0	0	4.00897	4.77838	4.20252	11.0292	-0.657987	429.905	1.18461e-12	2.8014e-11	AT1G04110.1	SDD1	Subtilase family protein
Glyma.05G065200	0	0	0	4.27352	4.09576	3.65816	10.9199	-0.47126	789.741	2.29665e-10	2.41768e-09	AT4G17030.1	AT-EXPR,ATEXLB1,ATEXPR1,ATHEXP BETA 3.1,EXLB1,EXPR	expansin-like B1
Glyma.11G162574	0	0	0	4.37527	3.59516	4.00655	10.9147	-0.809307	482.077	1.14876e-10	1.34643e-09	AT4G35670.1		Pectin lyase-like superfamily protein
Glyma.16G143900	0	0	0	3.66302	3.8227	4.28962	10.8884	-0.73995	361.849	8.38344e-09	5.23256e-08
Glyma.01G037100	0	0	0	3.96827	4.02749	3.72348	10.8819	-0.130315	731.322	4.61026e-13	1.26523e-11	AT1G59970.1		Matrixin family protein
Glyma.02G265300	0	0	0	3.47987	4.073	3.98478	10.8583	-0.830373	537.134	6.28996e-11	8.02665e-10
Glyma.06G216500	0	0.0134701	0	11.274	13.4477	12.5205	10.8374	0.844167	1325.16	7.59503e-18	1.7829e-15	AT5G25940.1		early nodulin-related
Glyma.05G191100	0.015106	0.0269401	0.0139267	35.3278	33.4259	34.992	10.6914	2.53009	1700.85	8.8999e-19	3.67784e-16	AT1G08490.1	ATCPNIFS,ATNFS2,ATSUFS,CPNIFS,SUFS	chloroplastic NIFS-like cysteine desulfurase
Glyma.09G187000	0	0.0269401	0	18.1727	19.8189	18.0948	10.6676	1.95029	1803.33	5.37998e-19	2.40364e-16	AT1G68630.1		PLAC8 family protein
Glyma.19G165300	0	0	0	3.29672	3.18559	3.33153	10.6263	-0.979366	505.599	3.53683e-13	1.01629e-11	AT2G31160.1	LSH3	Protein of unknown function (DUF640)
Glyma.02G092600	0	0	0	2.88972	3.61792	3.15734	10.6022	-0.756652	798.251	2.59175e-13	7.81562e-12	AT2G39530.1		Uncharacterised protein family (UPF0497)
Glyma.09G162600	0	0	0	3.19497	3.16283	3.17911	10.5849	-0.947609	855.085	1.58863e-10	1.77416e-09	AT1G17860.1		Kunitz family trypsin and protease inhibitor protein
Glyma.09G150400	0.287014	0.202051	0.139267	317.828	307.227	313.817	10.5447	5.984	5122.67	6.53375e-23	3.87825e-19	AT5G10530.1		Concanavalin A-like lectin protein kinase family protein
Glyma.09G163100	0	0	0	2.64551	3.16283	3.26621	10.5116	-0.989098	527.067	6.98956e-11	8.77391e-10	AT1G17860.1		Kunitz family trypsin and protease inhibitor protein
Glyma.08G078800	0	0	0	3.09322	2.86703	2.72184	10.4502	-1.19089	464.342	9.00587e-12	1.5501e-10	AT5G06860.1	ATPGIP1,PGIP1	polygalacturonase inhibiting protein 1
Glyma.08G166200	0	0	0	2.52341	3.2766	2.11215	10.3134	-0.920846	216.32	1.21995e-09	1.00853e-08	AT5G33340.1	CDR1	Eukaryotic aspartyl protease family protein
Glyma.11G238500	0	0	0	2.50306	2.50296	2.48232	10.2362	-1.45837	350.601	6.7108e-10	6.03798e-09	AT5G10180.1	AST68,SULTR2;1	slufate transporter 2;1
Glyma.02G102700	0	0	0	2.62516	2.59398	1.95973	10.1758	-1.52491	380.792	1.29841e-07	5.50836e-07	AT1G49740.1		PLC-like phosphodiesterases superfamily protein
Glyma.09G269400	0	0.0269401	0	12.5153	13.6753	12.8471	10.145	1.03017	1580.4	1.67361e-18	5.79486e-16	AT2G45400.1	BEN1	NAD(P)-binding Rossmann-fold superfamily protein
Glyma.09G163600	0.0755301	0.0134701	0.0974869	73.2604	65.6914	72.9018	10.1229	3.79163	2983.7	7.00082e-21	9.69614e-18	AT1G17860.1		Kunitz family trypsin and protease inhibitor protein
Glyma.13G331200	0	0	0	2.07571	1.95686	2.3299	10.0017	-1.63008	369.975	3.60636e-12	7.11174e-11	AT2G47710.1		Adenine nucleotide alpha hydrolases-like superfamily protein
Glyma.03G054100	0.0604241	0.0269401	0.0557068	50.8549	49.6269	47.556	9.97029	5.65237	2816.67	1.15134e-20	1.32883e-17	AT5G36930.2		Disease resistance protein (TIR-NBS-LRR class) family
Glyma.01G182200	0.015106	0.0134701	0.0139267	15.9748	16.474	15.8085	9.95509	1.53089	904.809	1.98721e-16	2.30639e-14	AT5G66985.1
Glyma.05G051400	0	0	0	2.01466	2.22991	1.8944	9.94836	1.6599	498.169	5.69572e-12	1.04208e-10	AT1G04110.1	SDD1	Subtilase family protein
Glyma.07G214000	0	0	0	1.75011	1.95686	2.02505	9.84974	-1.79626	304.752	1.45212e-09	1.16997e-08	AT1G52950.1		Nucleic acid-binding, OB-fold-like protein
Glyma.14G176800	0	0.0134701	0.0139267	10.5617	10.74	9.95105	9.82438	0.615787	1282.24	1.00731e-17	2.2502e-15	AT2G42670.2		Protein of unknown function (DUF1637)
Glyma.09G131700	0	0	0	1.79081	1.91135	1.8944	9.81581	-1.84475	350.307	6.74189e-10	6.05808e-09	AT4G02210.1
Glyma.12G218600	0	0	0	1.99431	2.02512	1.50246	9.79738	-1.80662	326.512	9.93615e-10	8.44614e-09
Glyma.08G229700	0.015106	0	0.0139267	10.2565	9.37473	10.6478	9.77879	1.39685	922.318	1.68746e-16	2.04414e-14	AT3G06240.1		F-box family protein
Glyma.05G205900	0	0	0	2.15711	1.45627	1.8073	9.77458	-1.88047	283.288	2.56121e-08	1.36189e-07	AT5G23750.1		Remorin family protein
Glyma.16G086766	2.08463	1.41436	1.93581	0	0	0	-9.77127	-1.38936	187.093	1.66789e-07	6.84385e-07	AT2G05642.1		Nucleic acid-binding, OB-fold-like protein
Glyma.07G113100	0	0	0	1.60766	2.27542	1.48068	9.75169	-1.89499	232.665	7.69122e-10	6.78117e-09	AT1G20925.1		Auxin efflux carrier family protein
Glyma.03G074167	0.015106	0.0134701	0	9.68665	9.42024	9.40669	9.69205	2.67547	2245.08	8.14877e-20	5.78688e-17	AT3G54060.1
Glyma.01G225100	0	0	0	1.91291	1.31974	1.63311	9.61906	-1.65969	251.346	6.14679e-11	7.90155e-10	AT2G29380.1	HAI3	highly ABA-induced PP2C gene 3
Glyma.15G260600	0	0	0	1.46521	1.8886	1.50246	9.6092	-1.60236	224.833	9.55578e-10	8.1696e-09	AT2G35615.1		Eukaryotic aspartyl protease family protein
Glyma.17G117200	0.196378	0.202051	0.236754	159.83	156.071	163.79	9.54484	4.75976	5356.19	4.44181e-23	3.07596e-19	AT5G25940.1		early nodulin-related
Glyma.03G083600	0	0	0	1.28206	1.77483	1.56778	9.53644	0.582511	258.821	4.96689e-11	6.59975e-10	AT2G33820.1	ATMBAC1,MBAC1	Mitochondrial substrate carrier family protein
Glyma.01G174400	0	0	0	1.54661	1.59279	1.28471	9.47773	-0.326818	448.884	1.12254e-11	1.8679e-10	AT4G36670.1		Major facilitator superfamily protein
Glyma.15G110600	0	0	0	1.52626	1.38801	1.48068	9.46943	-1.08014	318.256	1.09468e-11	1.82739e-10	AT1G11925.1		Stigma-specific Stig1 family protein
Glyma.02G027900	0	0	0.0139267	5.12823	4.52808	4.59447	9.45354	-0.450119	666.338	2.67959e-15	1.88707e-13	AT1G70170.1	MMP	matrix metalloproteinase
Glyma.05G045800	0	0	0	1.58731	1.16046	1.56778	9.44528	-2.12241	255.692	5.42643e-11	7.11481e-10	AT5G63350.1
Glyma.09G260500	0	0	0	1.32276	1.45627	1.52423	9.43662	-2.18834	326.3	2.26996e-07	8.90537e-07
Glyma.16G201800	0	0.0269401	0	8.1197	7.44062	8.20908	9.43028	0.282893	872.451	1.44331e-13	4.75195e-12	AT5G17540.1		HXXXD-type acyl-transferase family protein
Glyma.07G160700	0	0	0	1.28206	1.25148	1.52423	9.35322	-2.22061	267.561	2.96436e-09	2.15293e-08	AT3G26300.1	CYP71B34	cytochrome P450, family 71, subfamily B, polypeptide 34
Glyma.03G033100	0.015106	0.0134701	0	7.22429	6.98554	8.2744	9.3492	0.714297	1442.2	5.20541e-15	3.18148e-13	AT2G18950.1	ATHPT,HPT1,TPT1,VTE2	homogentisate phytyltransferase 1
Glyma.03G139300	0	0	0	0.976805	1.8886	1.17584	9.33936	-2.18877	139.348	1.89286e-08	1.05159e-07	AT3G57630.1		exostosin family protein
Glyma.11G170201	1.79762	0.228991	1.8244	0	0	0	-9.26558	-0.768076	30.4973	5.36165e-05	0.000114426
Glyma.03G058600	0	0	0.0139267	3.84617	3.75444	4.11543	9.1703	-0.705518	792.736	7.1286e-12	1.26795e-10
Glyma.10G113000	1.26891	1.13149	1.05843	0	0	0	-9.12144	-1.26837	325.829	8.92965e-11	1.08614e-09	AT5G04610.1		S-adenosyl-L-methionine-dependent methyltransferases superfamily protein
Glyma.16G086900	1.07253	1.33354	1.03058	0	0	0	-9.11601	-1.94835	123.192	1.90586e-07	7.6852e-07
Glyma.16G137300	0	0	0	0.814005	1.47902	1.11051	9.09217	-2.06925	144.329	1.52544e-08	8.786e-08	AT5G17680.1		disease resistance protein (TIR-NBS-LRR class), putative
Glyma.08G243300	0	0	0	0.997156	1.29699	1.08874	9.08779	-2.28156	124.097	3.84208e-08	1.92289e-07	AT5G39250.1		F-box family protein
Glyma.08G251800	0	0	0.0278534	6.34924	6.32567	5.46546	9.03987	0.140097	515.652	2.33633e-14	1.06092e-12	AT4G12560.2	CPR30	F-box and associated interaction domains-containing protein
Glyma.16G043400	0	0	0	0.936105	1.41076	0.914539	9.03312	-2.51491	180.123	2.53555e-08	1.35084e-07	AT5G18280.2	APY2,ATAPY2	apyrase 2
Glyma.03G058800	92.1921	100.271	93.476	0.122101	0.159279	0.261297	-9.03305	5.20373	3440.87	2.04269e-21	3.8579e-18
Glyma.01G095000	0	0	0	0.936105	0.97843	1.32826	9.02918	-2.49233	221.78	1.04198e-09	8.82146e-09	AT1G73260.1	ATKTI1,KTI1	kunitz trypsin inhibitor 1
Glyma.08G076500	0	0	0.0139267	3.47987	3.43588	3.63638	9.0194	-0.985846	398.666	2.07418e-12	4.50037e-11
Glyma.05G123750	0	0	0	1.20066	0.841905	1.06696	8.97465	-2.50791	176.923	2.14185e-07	8.48611e-07
Glyma.18G273400	0.015106	0	0	3.47987	3.36762	3.30976	8.96404	-0.955915	351.131	5.80337e-13	1.53684e-11	AT3G30210.1	ATMYB121,MYB121	myb domain protein 121
Glyma.18G022000	0.0453181	0.0134701	0	10.6024	10.6262	10.1035	8.96341	0.731848	860.09	6.51584e-15	3.77065e-13	AT3G05550.1		Hypoxia-responsive family protein
Glyma.02G028500	0	0	0	0.814005	1.13771	1.08874	8.93286	-2.35664	171.599	5.22158e-09	3.4888e-08
Glyma.12G149600	0	0	0	1.18031	0.887414	0.914539	8.91421	-2.3368	239.172	6.45561e-10	5.84762e-09	AT2G14830.1		Regulator of Vps4 activity in the MVB pathway protein
Glyma.08G156300	0	0.0134701	0.0278534	7.63129	6.94003	8.75344	8.90726	0.269362	1030.89	1.62914e-12	3.66292e-11
Glyma.13G363800	0	0	0	1.03786	1.06945	0.78389	8.86524	-2.25723	220.556	1.07912e-09	9.07643e-09	AT5G62200.1		Embryo-specific protein 3, (ATS3)
Glyma.14G178200	0	0	0	0.875055	1.25148	0.762116	8.85888	-2.60352	142.21	1.67069e-08	9.48452e-08	AT1G72200.1		RING/U-box superfamily protein
Glyma.01G130200	0	0	0	0.712254	1.16046	0.936314	8.81656	-2.12607	133.777	1.23571e-07	5.27452e-07	AT2G38530.1	cdf3,LP2,LTP2	lipid transfer protein 2
Glyma.12G067100	0	0	0	0.976805	1.04669	0.696792	8.77702	-2.68837	130.294	8.3188e-07	2.7716e-06	AT5G06900.1	CYP93D1	cytochrome P450, family 93, subfamily D, polypeptide 1
Glyma.05G065100	0	0	0	1.05821	0.864659	0.762116	8.7623	-2.4711	232.185	6.31154e-08	2.95787e-07	AT4G17030.1	AT-EXPR,ATEXLB1,ATEXPR1,ATHEXP BETA 3.1,EXLB1,EXPR	expansin-like B1
Glyma.12G200400	0.015106	0.0269401	0.0417801	12.7188	13.8801	12.6511	8.75235	1.15534	1151.27	2.53571e-17	4.68261e-15	AT4G10270.1		Wound-responsive family protein
Glyma.05G069701	0	0	0	0.793654	1.11496	0.762116	8.74606	-2.75942	168.08	2.44413e-06	7.12607e-06	AT4G18210.1	ATPUP10,PUP10	purine permease 10
Glyma.18G274500	0	0.0134701	0	2.60481	3.14008	2.72184	8.70062	-1.14302	368.714	3.86756e-13	1.09691e-11	AT3G06240.1		F-box family protein
Glyma.13G327900	0.0453181	0.0134701	0	8.75055	7.64541	9.47201	8.68755	0.562477	953.574	1.26971e-16	1.68014e-14
Glyma.17G117150	0	0	0	0.752954	0.819151	0.958088	8.67152	-2.60538	214.664	1.28064e-09	1.05234e-08	AT5G25940.1		early nodulin-related
Glyma.05G163300	0	0	0	0.590153	1.0922	0.82744	8.65229	-2.43788	78.2675	2.01768e-07	8.07498e-07	AT1G29670.1		GDSL-like Lipase/Acylhydrolase superfamily protein
Glyma.03G221350	0.0755301	0.0538803	0.0417801	24.0335	19.7962	24.1264	8.59472	1.92734	2964.68	7.39825e-21	9.7348e-18	AT2G47240.1	CER8,LACS1	AMP-dependent synthetase and ligase family protein
Glyma.05G057700	0	0	0	0.834355	0.819151	0.740341	8.59398	-2.76103	144.545	3.19023e-09	2.29015e-08	AT2G45180.1		Bifunctional inhibitor/lipid-transfer protein/seed storage 2S albumin superfamily protein
Glyma.11G067900	0	0	0	0.854705	0.70538	0.805665	8.57932	-2.88413	193.701	1.47592e-06	4.57319e-06	AT5G66780.1
Glyma.10G064400	0.015106	0	0	2.40131	3.00355	2.19925	8.54447	-1.38838	397.649	2.06168e-13	6.44082e-12	AT2G36640.1	ATECP63,ECP63	embryonic cell protein 63
Glyma.11G196600	0	0	0	0.854705	0.70538	0.675017	8.49842	-1.47729	208.797	1.52547e-09	1.21821e-08	AT1G08080.1	ACA7,ATACA7	alpha carbonic anhydrase 7
Glyma.12G235800	0	0	0	0.651204	0.910168	0.653242	8.47626	-2.9351	105.126	2.12394e-06	6.29412e-06	AT4G39130.1		Dehydrin family protein
Glyma.02G210600	0	0	0	0.752954	0.70538	0.740341	8.47208	-2.9453	139.24	6.20842e-07	2.14591e-06	AT1G72200.1		RING/U-box superfamily protein
Glyma.19G207600	0.679771	0.889025	0.598848	0	0	0	-8.45375	-1.72879	69.0149	4.53093e-07	1.62841e-06	AT3G62930.1		Thioredoxin superfamily protein
Glyma.12G218651	0	0.0134701	0	2.38096	2.1844	2.35167	8.41155	-1.44165	457.261	6.41142e-14	2.43951e-12
Glyma.08G166600	0	0	0	0.671554	0.841905	0.587918	8.40258	-3.01977	151.42	3.5364e-06	9.88945e-06	AT2G35615.1		Eukaryotic aspartyl protease family protein
Glyma.06G184400	0	0	0	0.854705	0.682626	0.544368	8.39763	-0.966448	160.432	7.93466e-09	4.98767e-08	AT2G26730.1		Leucine-rich repeat protein kinase family protein
Glyma.02G208600	0	0.0269401	0	3.92757	3.95923	3.63638	8.38584	-0.559953	502.762	3.68867e-13	1.05409e-11	AT1G18490.1		Protein of unknown function (DUF1637)
Glyma.13G247000	0.030212	0.0673504	0.0278534	14.8759	13.8801	15.5254	8.37541	1.32448	1915.97	3.19343e-19	1.56103e-16	AT4G10265.1		Wound-responsive family protein
Glyma.11G066100	0	0	0	0.529103	0.70538	0.82744	8.37377	-3.03081	139.231	6.21015e-07	2.14633e-06	AT4G36670.1		Major facilitator superfamily protein
Glyma.18G033900	0	0	0	0.671554	0.500592	0.849215	8.35336	-3.04215	124.087	1.03074e-06	3.33313e-06	AT2G37900.1		Major facilitator superfamily protein
Glyma.16G177700	0	0	0	0.610503	0.773643	0.609693	8.32661	-2.77177	112.206	1.83243e-08	1.02363e-07	AT4G10400.2		F-box/RNI-like/FBD-like domains-containing protein
Glyma.18G273300	0	0	0.0139267	2.34026	2.16165	1.9815	8.31816	-1.60048	314.871	1.18418e-11	1.95172e-10	AT3G30210.1	ATMYB121,MYB121	myb domain protein 121
Glyma.11G066000	0.015106	0	0	1.60766	2.07063	2.67829	8.28535	-1.5451	349.534	5.67835e-11	7.38683e-10	AT4G36670.1		Major facilitator superfamily protein
Glyma.08G231600	0	0	0.0139267	2.25886	2.36644	1.69843	8.28113	-1.46219	248.218	6.73216e-11	8.497e-10	AT1G30300.1		Metallo-hydrolase/oxidoreductase superfamily protein
Glyma.07G135800	0	0	0	0.386652	0.728134	0.805665	8.26653	-3.12157	89.9673	2.17264e-05	5.0356e-05	AT3G53820.1		C2H2 and C2HC zinc fingers superfamily protein
Glyma.18G263200	0.030212	0.0404102	0.0278534	10.9484	10.4214	10.9527	8.26449	1.0348	1096.58	3.84602e-17	6.65843e-15	AT3G13080.1	ATMRP3,MRP3	multidrug resistance-associated protein 3
Glyma.05G121600	0	0.0269401	0.0139267	4.74158	5.14245	5.05174	8.26372	-0.298511	457.985	6.32691e-14	2.41778e-12	AT3G43660.1		Vacuolar iron transporter (VIT) family protein
Glyma.11G224200	0	0.0134701	0	1.79081	2.77601	1.65488	8.25376	-1.63419	249.833	9.54314e-12	1.62735e-10	AT3G53960.1		Major facilitator superfamily protein
Glyma.19G104032	0.845937	0.202051	0.849529	0	0	0	-8.24617	-2.36918	35.8224	2.25583e-05	5.21154e-05
Glyma.11G223900	0	0	0	0.549453	0.70538	0.609693	8.22979	-3.09896	147.882	1.31315e-08	7.73923e-08	AT2G37900.1		Major facilitator superfamily protein
Glyma.07G193500	0	0	0	0.447703	0.773643	0.587918	8.18145	-2.88693	103.583	1.14101e-07	4.92306e-07
Glyma.09G231800	0	0	0	0.569803	0.728134	0.500819	8.17811	-0.898496	163.868	1.32109e-09	1.07905e-08	AT1G70710.1	ATGH9B1,CEL1,GH9B1	glycosyl hydrolase 9B1
Glyma.03G073726	0	0	0	0.549453	0.614363	0.609693	8.16001	-3.13411	92.3314	8.47837e-07	2.81618e-06	AT5G66430.1		S-adenosyl-L-methionine-dependent methyltransferases superfamily protein
Glyma.03G054600	0	0	0	0.549453	0.523346	0.696792	8.15891	-0.225773	156.528	1.82494e-09	1.42269e-08	AT5G46450.1		Disease resistance protein (TIR-NBS-LRR class) family
Glyma.16G086800	0.574029	0.444512	0.738115	0	0	0	-8.14659	-2.76987	87.3202	2.40711e-05	5.52784e-05
Glyma.10G004500	0.498499	0.660034	0.529215	0	0	0	-8.09485	-2.24169	88.6762	8.90024e-08	3.97811e-07	AT2G33460.1	RIC1	ROP-interactive CRIB motif-containing protein 1
Glyma.10G121000	0	0	0	0.529103	0.591609	0.522594	8.05056	-2.84786	179.259	3.97579e-09	2.77032e-08	AT3G18280.1		Bifunctional inhibitor/lipid-transfer protein/seed storage 2S albumin superfamily protein
Glyma.06G220600	0.513605	0.498393	0.598848	0	0	0	-8.02405	-2.17608	93.4835	2.09784e-07	8.34598e-07	AT1G45248.4		Nucleolar histone methyltransferase-related protein
Glyma.20G028350	0.815725	0.282872	0.515288	0	0	0	-8.01041	-2.57328	43.9201	1.4314e-05	3.45701e-05	AT3G15810.1		Protein of unknown function (DUF567)
Glyma.02G132700	0	0	0.0278534	2.72692	3.34487	2.80894	8.00819	-1.04697	349.247	6.06821e-13	1.5968e-11	AT3G19240.1		Vacuolar import/degradation, Vid27-related protein
Glyma.13G052251	0.694877	0.350222	0.557068	0	0	0	-8.00566	-1.72684	43.8786	7.16182e-06	1.85821e-05
Glyma.09G129700	0	0	0	0.325602	0.500592	0.762116	7.99541	-1.52688	97.1157	4.86037e-08	2.36172e-07	AT5G52790.1		CBS domain-containing protein with a domain of unknown function (DUF21)
Glyma.05G121700	0	0.0134701	0.0139267	2.74727	3.14008	2.87427	7.98957	-1.2221	441.711	8.5672e-14	3.09021e-12
Glyma.07G113200	0	0	0	0.447703	0.477838	0.587918	7.93239	-3.30951	87.8095	1.09498e-06	3.51977e-06	AT1G20925.1		Auxin efflux carrier family protein
Glyma.03G073732	0.664665	0.404102	0.445654	0	0	0	-7.9258	-2.28028	78.5046	1.97842e-07	7.93624e-07	AT1G22400.1	ATUGT85A1,UGT85A1	UDP-Glycosyltransferase superfamily protein
Glyma.03G029100	0	0	0	0.468053	0.27305	0.718566	7.88763	-2.31376	50.9792	6.49231e-06	1.70075e-05	AT2G45220.1		Plant invertase/pectin methylesterase inhibitor superfamily
Glyma.03G057500	0.030212	0.0269401	0.0278534	6.63414	7.50888	7.27276	7.87748	2.01399	2029.14	1.94807e-19	1.06503e-16	AT3G08910.1		DNAJ heat shock family protein
Glyma.19G190400	0	0	0	0.468053	0.43233	0.544368	7.86822	-3.29686	92.1816	2.27872e-07	8.93805e-07	AT3G10020.1
Glyma.10G216000	0	0.0134701	0	1.30241	1.59279	1.78553	7.84555	-1.99734	250.083	6.37592e-11	8.12138e-10	AT4G09600.1	GASA3	GAST1 protein homolog 3
Glyma.15G228000	0	0	0	0.345952	0.477838	0.587918	7.82709	-0.414215	143.61	3.33818e-09	2.3791e-08	AT2G40070.1
Glyma.01G049300	0	0	0	0.427352	0.523346	0.41372	7.78161	-2.99029	90.8964	2.47508e-07	9.5977e-07	AT5G01720.1		RNI-like superfamily protein
Glyma.13G301900	0.030212	0.0404102	0.0417801	8.8523	8.91964	8.1873	7.76614	1.12298	780.814	6.97361e-16	6.3682e-14	AT4G10265.1		Wound-responsive family protein
Glyma.18G285300	0	0	0	0.325602	0.568855	0.435495	7.73818	-3.46397	91.332	3.89486e-06	1.07945e-05
Glyma.13G044100	0	0	0	0.386652	0.364067	0.566143	7.73402	-3.47894	93.6704	1.89118e-05	4.44851e-05	AT2G25150.1		HXXXD-type acyl-transferase family protein
Glyma.20G031600	0.513605	0.323282	0.473508	0	0	0	-7.72023	-2.01599	94.448	5.85466e-08	2.77442e-07	AT1G14030.1		Rubisco methyltransferase family protein
Glyma.12G048100	0.105742	0.148171	0.0696335	22.8532	22.6177	24.3659	7.7201	1.89153	1883.46	3.70039e-19	1.76726e-16
Glyma.16G180400	0	0	0	0.508753	0.386821	0.391945	7.70764	-3.46439	79.989	6.85387e-06	1.78567e-05	AT5G23950.1		Calcium-dependent lipid-binding (CaLB domain) family protein
Glyma.13G180151	0.498499	0.431042	0.362094	0	0	0	-7.70259	-1.84678	80.3132	1.70582e-07	6.98295e-07
Glyma.08G120100	0.0755301	0.0538803	0.0974869	14.8759	16.9974	16.4399	7.69918	2.39195	1925.25	3.06323e-19	1.5152e-16	AT4G18910.1	ATNLM2,NIP1;2,NLM2	NOD26-like intrinsic protein 1;2
Glyma.09G135700	0	0	0	0.203501	0.546101	0.522594	7.66823	-3.49382	60.2051	7.14466e-06	1.85434e-05	AT4G23420.2		NAD(P)-binding Rossmann-fold superfamily protein
Glyma.18G253100	0.030212	0.0808204	0.0557068	11.7217	11.7867	12.1285	7.66402	0.920364	1308.34	8.47462e-18	1.94542e-15	AT5G47340.1		alpha/beta-Hydrolases superfamily protein
Glyma.03G116350	0.362545	0.377162	0.501361	0	0	0	-7.6513	-2.3702	38.5907	1.49112e-05	3.58833e-05
Glyma.03G068200	0	0	0	0.407002	0.386821	0.435495	7.6363	0.650191	168.994	1.06252e-09	8.96401e-09	AT1G73330.1	ATDR4,DR4	drought-repressed 4
Glyma.08G131925	1.07253	0.956375	0.960942	189.887	211.637	189.266	7.62609	5.15805	4888.83	9.79069e-23	5.08504e-19
Glyma.08G076300	0	0	0	0.407002	0.477838	0.326621	7.61194	-3.47955	84.622	1.3208e-06	4.14497e-06	AT3G43660.1		Vacuolar iron transporter (VIT) family protein
Glyma.11G128800	0	0	0.0139267	1.34311	1.43351	1.17584	7.6035	-1.97466	147.143	6.5707e-10	5.93506e-09	AT1G05894.1
Glyma.06G092900	0.876149	1.02373	0.849529	185.512	169.746	180.992	7.60171	5.21834	8827.95	5.85484e-25	8.10895e-21	AT1G09890.1		Rhamnogalacturonate lyase family protein
Glyma.05G009000	0.166166	0.269401	0.16712	40.3543	38.3636	39.6082	7.59134	2.71847	2851.52	1.03534e-20	1.2291e-17	AT5G25940.1		early nodulin-related
Glyma.03G005700	0	0	0	0.447703	0.409576	0.326621	7.58409	-3.52499	100.904	5.37686e-07	1.89217e-06	AT1G18500.1	IPMS1,MAML-4	methylthioalkylmalate synthase-like 4
Glyma.17G244700	0	0.0269401	0.0278534	2.86937	4.73287	4.3985	7.57396	2.17583	515.718	2.3338e-14	1.06092e-12	AT5G66815.1
Glyma.U031120	0	0	0	0.407002	0.27305	0.479044	7.55697	-1.80203	99.4101	4.15607e-08	2.05479e-07	AT5G49760.1		Leucine-rich repeat protein kinase family protein
Glyma.01G176500	0	0	0	0.427352	0.455084	0.261297	7.5319	-3.18463	81.4223	4.70862e-07	1.68411e-06	AT4G36670.1		Major facilitator superfamily protein
Glyma.13G229300	0	0	0	0.284902	0.386821	0.457269	7.50697	-2.93926	67.0171	5.45968e-07	1.91661e-06	AT2G40330.1	PYL6,RCAR9	PYR1-like 6
Glyma.15G247050	0.483393	0.161641	0.487435	0	0	0	-7.50445	-2.51894	32.398	3.89172e-05	8.54025e-05
Glyma.18G047000	0	0	0	0.305252	0.27305	0.522594	7.47702	-3.63694	66.5567	6.04846e-05	0.000127739	AT1G01225.1		NC domain-containing protein-related
Glyma.18G143400	1.58613	1.85887	1.44838	0.0203501	0	0	-7.46339	-0.543166	165.325	2.63007e-10	2.71502e-09	AT5G25150.1	TAF5	TBP-associated factor 5
Glyma.19G094200	0.347439	0.457982	0.278534	0	0	0	-7.45872	-3.24401	65.5801	1.57649e-05	3.77127e-05	AT1G01540.2		Protein kinase superfamily protein
Glyma.16G206200	0.015106	0.0134701	0.0139267	2.68622	3.04906	2.80894	7.45726	-1.14368	367.447	3.79395e-12	7.39889e-11	AT4G10250.1	ATHSP22.0	HSP20-like chaperones superfamily protein
Glyma.08G068700	0	0.0134701	0.0139267	1.97396	2.4347	1.61133	7.44713	-0.0218499	353.93	5.43329e-13	1.44993e-11	AT1G07400.1		HSP20-like chaperones superfamily protein
Glyma.04G106500	0.015106	0.0134701	0	2.34026	1.66106	1.95973	7.43841	-1.58276	379.534	3.04048e-13	8.93435e-12	AT4G08570.1		Heavy metal transport/detoxification superfamily protein
Glyma.04G238400	0	0	0	0.284902	0.318559	0.457269	7.42065	-3.67066	77.8668	3.55949e-05	7.87774e-05	AT5G53210.1	SPCH	basic helix-loop-helix (bHLH) DNA-binding superfamily protein
Glyma.01G222600	0	0.0134701	0	1.18031	1.25148	1.00164	7.40115	-2.32809	199.78	5.82304e-11	7.5585e-10	AT5G41590.1		Protein of unknown function (DUF567)
Glyma.20G044500	0.241696	0.269401	0.515288	0	0	0	-7.38217	-1.52971	32.2209	4.00738e-05	8.7672e-05
Glyma.07G219900	0	0	0	0.244201	0.43233	0.348396	7.36342	-3.67061	73.5265	9.77868e-06	2.45992e-05	AT1G48590.2		Calcium-dependent lipid-binding (CaLB domain) family protein
Glyma.13G024900	0	0	0	0.427352	0.386821	0.174198	7.32716	-3.70539	55.9511	3.02819e-05	6.81468e-05	AT1G74040.1	IMS1,IPMS2,MAML-3	2-isopropylmalate synthase 1
Glyma.01G021000	0.0906361	0.0269401	0.0417801	9.03545	8.16876	8.38327	7.30571	0.449254	590.462	7.45371e-15	4.20791e-13	AT4G37990.1	ATCAD8,CAD-B2,ELI3,ELI3-2	elicitor-activated gene 3-2
Glyma.09G251400	0	0	0	0.366302	0.341313	0.261297	7.29648	-3.5888	70.0039	1.12134e-06	3.59217e-06
Glyma.11G180800	0	0.0134701	0	1.15996	1.22873	0.78389	7.28771	-2.15029	101.796	3.54354e-08	1.79773e-07	AT1G52340.1	ABA2,ATABA2,ATSDR1,GIN1,ISI4,SDR1,SIS4,SRE1	NAD(P)-binding Rossmann-fold superfamily protein
Glyma.02G115100	0	0	0.0139267	1.03786	1.0922	1.00164	7.26826	-2.39144	260.456	6.79414e-12	1.21627e-10	AT1G13890.1	ATSNAP30,SNAP30	soluble N-ethylmaleimide-sensitive factor adaptor protein 30
Glyma.11G186500	0.332333	0.323282	0.292461	0	0	0	-7.26171	-1.58363	46.2209	5.28641e-06	1.41609e-05	AT5G11480.1		P-loop containing nucleoside triphosphate hydrolases superfamily protein
Glyma.15G062800	0	0	0	0.244201	0.477838	0.217747	7.23383	1.43476	56.016	1.66826e-06	5.09752e-06	AT3G19690.1		CAP (Cysteine-rich secretory proteins, Antigen 5, and Pathogenesis-related 1 protein) superfamily protein
Glyma.09G062500	0	0	0.0139267	0.915755	1.0922	1.04519	7.22968	-1.76438	220.45	2.63478e-11	3.83049e-10	AT1G56140.1		Leucine-rich repeat transmembrane protein kinase
Glyma.18G121000	0	0	0	0.223851	0.523346	0.174198	7.20377	-3.67134	42.8702	1.62368e-05	3.87545e-05	AT5G52900.1
Glyma.16G166200	0	0	0	0.284902	0.364067	0.261297	7.1998	-3.58848	84.8935	3.69328e-07	1.36454e-06
Glyma.10G201700	0.211484	0.175111	0.236754	31.4002	29.2846	31.5951	7.19882	2.5999	2142.48	1.21958e-19	7.79594e-17	AT5G03760.1	ATCSLA09,ATCSLA9,CSLA09,CSLA9,RAT4	Nucleotide-diphospho-sugar transferases superfamily protein
Glyma.03G238800	0	0	0	0.305252	0.227542	0.370171	7.19726	-3.5417	43.032	8.01684e-06	2.05427e-05	AT1G54870.1		NAD(P)-binding Rossmann-fold superfamily protein
Glyma.13G278000	0.135954	0.121231	0.111414	18.8442	17.9531	18.0077	7.19634	1.50115	1989.54	2.30851e-19	1.21416e-16	AT1G61070.1	LCR66,PDF2.4	low-molecular-weight cysteine-rich 66
Glyma.03G042800	0	0.0404102	0	2.29956	2.63949	2.1557	7.19036	-1.50573	201.732	1.89503e-09	1.469e-08	AT2G38480.1		Uncharacterised protein family (UPF0497)
Glyma.09G188667	0.0453181	0.0134701	0.0139267	4.31422	3.59516	3.24444	7.18209	-0.725438	726.511	1.28683e-15	1.0302e-13	AT5G19600.1	SULTR3;5	sulfate transporter 3;5
Glyma.11G060500	0.332333	0.282872	0.362094	44.8313	48.0114	48.2093	7.16659	3.08255	1831.45	4.70918e-19	2.15018e-16	AT5G66985.1
Glyma.16G184200	0.196378	0.309812	0.362094	0	0	0	-7.14655	-2.1156	44.1415	6.91768e-06	1.80116e-05	AT2G34930.1		disease resistance family protein / LRR family protein
Glyma.16G108700	0.105742	0.0808204	0.0696335	12.0269	11.6957	13.0213	7.13915	0.916352	1504.97	2.54779e-18	8.3355e-16	AT2G35612.1
Glyma.03G102000	0	0	0	0.325602	0.295805	0.239522	7.12765	-3.81424	71.2566	1.11532e-05	2.76633e-05	AT1G02205.1	CER1	Fatty acid hydroxylase superfamily
Glyma.06G220800	0.015106	0	0	0.976805	1.16046	0.696792	7.12231	-1.23926	173.525	1.79269e-10	1.96482e-09	AT5G20230.1	ATBCB,BCB,SAG14	blue-copper-binding protein
Glyma.13G177100	0.015106	0	0	1.15996	0.932922	0.696792	7.10612	-1.84871	148.992	2.58064e-09	1.91536e-08
Glyma.17G221800	0.030212	0.0942905	0.0835602	9.0558	10.5579	10.3865	7.10347	0.835649	1365.64	5.86712e-18	1.45716e-15	AT2G24860.1		DnaJ/Hsp40 cysteine-rich domain superfamily protein
Glyma.17G086700	0	0	0	0.305252	0.204788	0.326621	7.09046	-3.8524	66.4083	6.09393e-05	0.000128653
Glyma.01G118000	0.0755301	0.0808204	0.0278534	8.66915	8.07774	8.55747	7.05816	0.742899	918.784	1.74364e-16	2.08185e-14	AT5G01320.1		Thiamine pyrophosphate dependent pyruvate decarboxylase family protein
Glyma.15G162667	0	0	0	0.264551	0.409576	0.152423	7.05725	-2.71251	46.6022	1.04823e-05	2.61899e-05	AT5G38350.1		Disease resistance protein (NBS-LRR class) family
Glyma.06G194300	0	0	0	0.345952	0.250296	0.217747	7.05278	-3.7236	71.4264	3.08926e-06	8.77368e-06	AT1G18790.1		RWP-RK domain-containing protein
Glyma.10G135266	0.015106	0.0269401	0.0417801	3.37812	4.45982	4.1372	7.03851	-0.342277	391.912	2.32723e-13	7.131e-12	AT1G78760.1		F-box/RNI-like superfamily protein
Glyma.08G206200	0	0	0	0.223851	0.27305	0.304846	7.01816	-3.85265	66.6016	4.36391e-06	1.19347e-05
Glyma.06G299300	0	0	0	0.264551	0.250296	0.283072	7.0167	-3.79581	72.5076	9.17927e-07	3.0162e-06	AT4G21440.1	ATM4,ATMYB102,MYB102	MYB-like 102
Glyma.05G008900	0.030212	0.0134701	0	2.09606	1.79758	2.26457	6.98687	-1.61036	303.472	1.55233e-11	2.44501e-10	AT5G25940.1		early nodulin-related
Glyma.02G204500	0.0906361	0.0942905	0.0417801	9.03545	10.3759	9.64621	6.96559	1.82829	1809.31	5.22881e-19	2.36149e-16	AT5G57920.1	AtENODL10,ENODL10	early nodulin-like protein 10
Glyma.13G363300	0.015106	0.107761	0.111414	10.521	9.39748	10.3648	6.94331	0.636436	777.158	7.25754e-16	6.55545e-14	AT1G52690.2		Late embryogenesis abundant protein (LEA) family protein
Glyma.13G012600	0.015106	0.0269401	0.0278534	3.90722	3.84546	1.50246	6.91397	0.408037	112.116	5.33151e-09	3.54893e-08
Glyma.03G013900	0.22659	0.255931	0.250681	0	0	0	-6.89745	-3.25536	46.0376	5.41121e-06	1.4458e-05	AT1G01780.1		GATA type zinc finger transcription factor family protein
Glyma.18G037533	0.015106	0.0404102	0	2.34026	2.685	2.417	6.89048	-1.30528	314.182	1.45632e-12	3.33415e-11
Glyma.08G078900	0.181272	0.175111	0.0557068	17.1348	15.4046	16.3528	6.87668	1.60144	920.05	1.72329e-16	2.06944e-14	AT5G06860.1	ATPGIP1,PGIP1	polygalacturonase inhibiting protein 1
Glyma.07G184950	0.030212	0.0538803	0.0557068	6.36959	5.21071	5.31304	6.84151	-0.227373	767.733	8.05101e-16	7.07229e-14
Glyma.08G068800	0	0.0269401	0.0835602	4.68053	4.73287	4.11543	6.82679	0.899822	602.989	6.24194e-15	3.63749e-13	AT1G07400.1		HSP20-like chaperones superfamily protein
Glyma.10G056200	0	0.0404102	0.0139267	1.75011	2.75326	2.54764	6.81021	-1.20176	307.056	1.75972e-12	3.90506e-11	AT3G09870.1		SAUR-like auxin-responsive protein family
Glyma.02G156600	0	0	0	0.203501	0.204788	0.261297	6.76406	-3.99456	57.1119	2.78508e-05	6.31867e-05	AT4G02210.2
Glyma.16G195200	0	0	0	0.244201	0.204788	0.217747	6.7629	-3.97339	46.4485	6.3986e-05	0.000134532
Glyma.17G147400	3.5046	3.58304	3.42597	376.294	356.809	382.647	6.72862	6.42166	4331.92	2.7883e-22	9.64546e-19	AT4G17030.1	AT-EXPR,ATEXLB1,ATEXPR1,ATHEXP BETA 3.1,EXLB1,EXPR	expansin-like B1
Glyma.U006202	5.84603	5.83254	6.86586	0.0814005	0.0455084	0.0435495	-6.69718	0.87725	1068.17	4.81425e-17	7.87528e-15	AT5G17620.1
Glyma.07G067000	0.0453181	0	0	1.85186	1.29699	1.78553	6.66888	-1.87333	164.145	6.88388e-09	4.41465e-08	AT3G61490.2		Pectin lyase-like superfamily protein
Glyma.04G233800	0	0	0	0.0407002	0.159279	0.41372	6.62207	-2.75277	21.3662	0.000312282	0.000574485	AT5G53486.3
Glyma.11G203400	0	0	0.0139267	0.427352	0.864659	0.718566	6.61995	-2.79026	92.6392	6.65957e-08	3.10208e-07	AT1G65730.1	YSL7	YELLOW STRIPE like 7
Glyma.10G177100	0	0.0134701	0	0.610503	0.864659	0.500819	6.59925	0.684663	173.55	1.79067e-10	1.96313e-09	AT5G44390.1		FAD-binding Berberine family protein
Glyma.14G080701	0	0.0134701	0	0.549453	0.682626	0.740341	6.59912	0.0521045	190.65	8.47022e-11	1.03847e-09	AT5G66815.1
Glyma.08G201100	0	0	0	0.183151	0.227542	0.174198	6.56733	-4.1051	52.5699	0.000132327	0.000261213	AT3G16360.2	AHP4	HPT phosphotransmitter 4
Glyma.17G011100	0	0	0	0.244201	0.227542	0.108874	6.56562	-2.46286	32.6532	3.73159e-05	8.21967e-05	AT1G11925.1		Stigma-specific Stig1 family protein
Glyma.19G019451	0.241696	0.0673504	0.278534	0	0	0	-6.56304	-3.05478	22.927	0.000224107	0.000422507	AT2G16250.1		Leucine-rich repeat protein kinase family protein
Glyma.17G095900	0.015106	0	0.0139267	1.18031	0.841905	1.21939	6.56086	-2.21183	147.846	6.33049e-10	5.74933e-09
Glyma.18G185900	0	0	0.0139267	0.529103	0.773643	0.587918	6.53636	-3.0538	135.269	5.06395e-09	3.40291e-08	AT3G09290.1	TAC1	telomerase activator1
Glyma.02G028900	0	0.0134701	0	0.569803	0.659872	0.653242	6.53448	-2.48403	67.8502	5.04847e-07	1.79194e-06	AT1G70170.1	MMP	matrix metalloproteinase
Glyma.03G053100	2.2659	1.72417	2.47895	0.0203501	0	0.0435495	-6.51038	-0.492478	233.847	1.63394e-11	2.55514e-10	AT5G36930.2		Disease resistance protein (TIR-NBS-LRR class) family
Glyma.15G260900	0.030212	0	0	0.875055	1.11496	1.13229	6.49876	-2.55458	152.687	6.13454e-08	2.88827e-07
Glyma.06G109667	0.181272	0.215521	0.153194	0	0	0	-6.48664	-2.78392	46.599	5.03916e-06	1.35607e-05	AT2G17900.1	SDG37	SET domain group 37
Glyma.08G250300	0.649559	1.01026	0.557068	66.4228	68.6722	65.346	6.48588	4.03078	769.732	7.875e-16	6.95774e-14	AT3G29970.1		B12D protein
Glyma.18G290300	0.498499	0.431042	0.487435	41.8602	41.845	42.3954	6.47241	3.04363	1597.56	1.52525e-18	5.4166e-16	AT2G44310.1		Calcium-binding EF-hand family protein
Glyma.11G117700	0.936574	0.471453	1.05843	0	0.0227542	0	-6.46844	-1.20038	53.0351	1.12606e-06	3.60488e-06	AT2G21710.1	EMB2219	Mitochondrial transcription termination factor family protein
Glyma.09G185500	0.0906361	0.0404102	0.0696335	6.41029	6.05262	5.55256	6.4637	-0.136909	730.254	1.23187e-15	9.91938e-14
Glyma.20G148861	0.876149	0.377162	1.1977	0	0	0.0217747	-6.46015	-1.24333	61.5635	4.10873e-07	1.49647e-06	AT1G29900.1	CARB	carbamoyl phosphate synthetase B
Glyma.08G180100	0	0	0	0.244201	0.204788	0.0870989	6.45528	-2.46444	33.869	5.34575e-05	0.000114105	AT4G13830.2	J20	DNAJ-like 20
Glyma.13G168500	0.105742	0.0404102	0.0835602	6.32889	6.5077	7.55583	6.4547	1.59979	957.624	1.22458e-16	1.64665e-14	AT5G40300.1		Uncharacterised protein family (UPF0497)
Glyma.03G124002	0.256802	0.121231	0.16712	0	0	0	-6.45457	-3.06671	26.1583	0.000117725	0.000235031
Glyma.16G108500	0	0.0134701	0.0139267	0.834355	0.819151	1.32826	6.43687	-2.3504	163.752	2.83643e-10	2.88716e-09	AT5G66816.1
Glyma.06G184150	4.96988	1.96663	4.72115	0.122101	0	0	-6.42063	1.27857	60.885	4.43338e-07	1.59846e-06
Glyma.19G143650	0.241696	0.0808204	0.208901	0	0	0	-6.41671	-2.54139	21.444	0.000307056	0.000565623
Glyma.17G205151	0.211484	0.134701	0.181047	0	0	0	-6.41449	-2.56522	20.8148	0.000352377	0.000641739
Glyma.20G205900	0.015106	0.0134701	0	0.997156	0.955676	0.979863	6.41397	0.745261	240.84	1.28617e-11	2.09266e-10	AT2G38870.1		Serine protease inhibitor, potato inhibitor I-type family protein
Glyma.14G051800	0.30212	0.296342	0.250681	24.6643	23.9829	23.8651	6.4074	2.19587	2930.75	8.17165e-21	9.98624e-18	AT2G44310.1		Calcium-binding EF-hand family protein
Glyma.11G235000	0.392757	0.417572	0.292461	29.9757	28.3745	33.4242	6.3713	2.41407	2772.61	1.31923e-20	1.44247e-17	AT3G05550.1		Hypoxia-responsive family protein
Glyma.03G055100	0.377651	0.431042	0.431728	35.5109	31.1732	36.4509	6.36731	2.63727	2806.45	1.18806e-20	1.33416e-17	AT5G01320.1		Thiamine pyrophosphate dependent pyruvate decarboxylase family protein
Glyma.06G036700	0.0453181	0.0404102	0.0278534	2.74727	3.57241	3.46218	6.35541	0.475851	448.801	7.49751e-14	2.77154e-12	AT2G15770.1		Cupredoxin superfamily protein
Glyma.02G153000	0.015106	0.0404102	0.0139267	1.89256	2.07063	2.3299	6.3554	0.0578192	447.78	7.6419e-14	2.8199e-12	AT2G47880.1		Glutaredoxin family protein
Glyma.02G217700	0	0	0.0139267	0.630854	0.455084	0.566143	6.35429	-3.08926	139.49	9.90876e-08	4.3604e-07
Glyma.14G190532	0.166166	0.148171	0.181047	0	0	0	-6.33344	-2.96901	27.0338	9.97786e-05	0.000201961	AT1G14470.1		Pentatricopeptide repeat (PPR) superfamily protein
Glyma.12G184800	0	0	0.0278534	0.773304	0.932922	1.06696	6.32996	-2.61254	109.606	8.13445e-08	3.68418e-07	AT3G44450.1
Glyma.03G008450	0.181272	0.0942905	0.208901	0	0	0	-6.29394	-3.06438	23.6276	0.00019399	0.000370434
Glyma.14G066150	0.211484	0.175111	0.0974869	0	0	0	-6.29352	-2.261	31.1572	4.78982e-05	0.000103155
Glyma.05G114100	0.181272	0.121231	0.181047	0	0	0	-6.29334	-2.15702	30.1539	5.68957e-05	0.000120767
Glyma.06G315400	0.0604241	0.0134701	0	2.01466	2.09339	1.87263	6.28098	-0.944065	364.415	4.26356e-13	1.18893e-11	AT2G31160.1	LSH3	Protein of unknown function (DUF640)
Glyma.17G082800	0	0	0.0139267	0.569803	0.295805	0.631467	6.21616	-2.72741	65.6853	2.62469e-07	1.01137e-06	AT5G38790.1
Glyma.14G039200	0.166166	0.121231	0.16712	0	0	0	-6.20669	-3.10905	23.6017	0.00019502	0.000372264	AT5G55020.1	ATMYB120,MYB120	myb domain protein 120
Glyma.04G040600	8.36874	7.71835	8.25853	0.0610503	0.0455084	0.217747	-6.20524	0.961488	904.273	1.99729e-16	2.31162e-14	AT2G25737.1		Sulfite exporter TauE/SafE family protein
Glyma.18G027700	0	0.0134701	0.0139267	0.732604	0.70538	1.06696	6.18611	0.0729488	119.986	3.18147e-09	2.28476e-08	AT1G19610.1	LCR78,PDF1.4	Arabidopsis defensin-like protein
Glyma.08G273150	2.67377	1.64335	2.43717	0.0203501	0.0227542	0.0435495	-6.18574	1.10353	103.403	9.81216e-09	6.007e-08	AT4G37870.1	PCK1,PEPCK	phosphoenolpyruvate carboxykinase 1
Glyma.13G053300	0.015106	0.0134701	0.0139267	1.28206	1.18322	1.04519	6.17794	-2.01161	230.776	1.8189e-11	2.79908e-10	AT5G60920.1	COB	COBRA-like extracellular glycosyl-phosphatidyl inositol-anchored protein family
Glyma.09G101100	0.0453181	0	0.0278534	1.64836	2.09339	1.82908	6.17647	0.0387808	221.734	2.51397e-11	3.67931e-10	AT3G28050.1		nodulin MtN21 /EamA-like transporter family protein
Glyma.13G365800	0.030212	0.0538803	0.0139267	2.74727	2.54847	2.22102	6.16214	-1.23314	415.675	1.42399e-13	4.70325e-12	AT1G15330.1		Cystathionine beta-synthase (CBS) protein
Glyma.08G039751	1.72209	0.404102	1.43445	0	0.0455084	0	-6.16085	-0.594752	33.9306	1.86215e-05	4.38619e-05
Glyma.12G237433	0	0	0.0278534	0.814005	0.750888	0.892764	6.16001	-2.71578	82.7763	1.40025e-07	5.87977e-07	AT3G08040.2	ATFRD3,FRD3,MAN1	MATE efflux family protein
Glyma.06G119200	0.015106	0.0134701	0.0139267	0.915755	1.54729	1.02341	6.15901	-0.834628	181.775	1.23917e-10	1.43459e-09	AT1G21270.1	WAK2	wall-associated kinase 2
Glyma.09G170900	0.0906361	0.148171	0.194974	0	0	0	-6.15794	-2.81064	34.8708	2.61479e-05	5.96522e-05	AT4G10450.1		Ribosomal protein L6 family
Glyma.09G201200	0.030212	0.309812	0.194974	12.6171	12.6968	14.3496	6.1564	1.44743	669.794	2.56465e-15	1.82156e-13	AT4G39330.1	ATCAD9,CAD9	cinnamyl alcohol dehydrogenase 9
Glyma.02G219100	0.015106	0.0269401	0	1.09891	1.25148	1.11051	6.1547	-2.25429	142.187	8.58395e-10	7.46001e-09	AT5G05220.1
Glyma.02G226500	13.3839	14.2783	14.1495	0.264551	0.0910168	0.217747	-6.15151	1.71676	1931.5	2.97897e-19	1.49128e-16	AT2G38170.3	ATCAX1,CAX1,RCI4	cation exchanger 1
Glyma.11G207300	0	0	0.0278534	0.712254	0.97843	0.762116	6.15041	-0.0399959	195.519	6.92181e-11	8.70464e-10	AT1G70520.1	CRK2	cysteine-rich RLK (RECEPTOR-like protein kinase) 2
Glyma.20G028300	0.649559	0.740854	0.570995	0	0.0227542	0	-6.14637	-1.70621	136.121	1.20451e-09	9.97162e-09	AT4G02210.1
Glyma.02G157300	0	0.0134701	0	0.325602	0.546101	0.544368	6.11827	-3.18393	75.1175	2.63238e-07	1.01377e-06	AT4G39250.1	ATRL1,RL1,RSM2	RAD-like 1
Glyma.13G169700	0	0.0134701	0	0.508753	0.477838	0.41372	6.11323	-3.20848	134.604	1.31379e-09	1.07372e-08	AT5G62850.1	AtVEX1	Nodulin MtN3 family protein
Glyma.09G135300	0.574029	0.579213	0.752042	0.0203501	0	0	-6.10555	-2.44133	71.8903	1.39268e-07	5.85214e-07	AT4G11410.1		NAD(P)-binding Rossmann-fold superfamily protein
Glyma.16G141000	0.030212	0.0404102	0.0278534	2.56411	2.09339	2.48232	6.08858	-1.15384	333.185	8.96335e-13	2.22212e-11	AT2G18480.1		Major facilitator superfamily protein
Glyma.01G131400	0	0.0269401	0.0139267	0.976805	1.22873	1.08874	6.0829	-2.30848	204.731	2.70549e-10	2.78044e-09	AT3G51730.1		saposin B domain-containing protein
Glyma.12G121800	0	0	0	0.0407002	0.227542	0.152423	6.07024	-3.44062	24.9655	0.000148361	0.000289722
Glyma.19G242100	0	0.0134701	0	0.427352	0.409576	0.479044	6.02271	-3.35079	75.5854	2.52894e-07	9.78118e-07	AT5G17540.1		HXXXD-type acyl-transferase family protein
Glyma.17G085200	0	0	0.0139267	0.508753	0.409576	0.391945	6.02054	-2.59557	117.363	3.76605e-09	2.64011e-08	AT5G47740.1		Adenine nucleotide alpha hydrolases-like superfamily protein
Glyma.11G250351	2.87014	1.56253	2.95246	0.0610503	0	0.0435495	-6.01412	-0.153472	91.0944	2.51694e-08	1.34247e-07	AT1G67370.1	ASY1,ATASY1	DNA-binding HORMA family protein
Glyma.04G244100	0.0604241	0	0	1.20066	1.3425	1.50246	6.00898	-1.16492	148.78	2.60647e-09	1.9288e-08	AT1G21270.1	WAK2	wall-associated kinase 2
Glyma.06G303300	0	0.0134701	0	0.447703	0.295805	0.544368	5.99696	-2.62832	104.391	9.13631e-09	5.64062e-08	AT3G54200.1		Late embryogenesis abundant (LEA) hydroxyproline-rich glycoprotein family
Glyma.18G037500	0	0.0134701	0	0.569803	0.364067	0.348396	5.995	-3.13598	58.9098	5.55348e-07	1.94543e-06
Glyma.11G059800	0.030212	0.0269401	0.0139267	1.56696	1.52453	1.76375	5.98238	-1.09508	217.22	2.96849e-11	4.25166e-10	AT2G23540.1		GDSL-like Lipase/Acylhydrolase superfamily protein
Glyma.07G209700	0.996998	1.09108	1.01665	0.0203501	0	0.0217747	-5.97888	-0.531031	173.664	1.78133e-10	1.95495e-09	AT4G02210.1
Glyma.04G058000	1.4955	0.282872	1.35089	0	0.0227542	0.0217747	-5.97499	-0.897315	37.1709	1.07995e-05	2.68918e-05
Glyma.15G005600	0	0.0404102	0	1.22101	1.00118	0.78389	5.95826	-2.37196	78.3951	7.50653e-08	3.43385e-07	AT5G11090.1		serine-rich protein-related
Glyma.10G030200	0.694877	0.336752	0.696335	0.0203501	0	0	-5.95516	-1.53889	37.9525	9.51694e-06	2.39974e-05
Glyma.18G260000	0.0755301	0.121231	0.12534	6.81729	6.2574	6.83727	5.91113	0.658024	1152.88	2.50553e-17	4.68192e-15	AT1G32450.1	NRT1.5	nitrate transporter 1.5
Glyma.08G012900	0.0604241	0.0538803	0.0417801	2.78797	3.73169	3.15734	5.90147	-0.797802	300.046	1.68712e-11	2.62546e-10	AT1G12805.1		nucleotide binding
Glyma.20G158500	0.120848	0.188581	0.0696335	8.8116	6.14363	8.07843	5.89525	0.305809	708.164	1.59891e-15	1.228e-13	AT5G52300.1	LTI65,RD29B	CAP160 protein
Glyma.07G196600	0.679771	0.282872	0.682408	0	0.0227542	0	-5.88172	-1.10911	26.7564	7.15069e-05	0.000148965
Glyma.09G224800	0	0	0.0139267	0.407002	0.341313	0.435495	5.87288	-2.23231	96.729	1.61458e-08	9.22267e-08	AT3G07970.1	QRT2	Pectin lyase-like superfamily protein
Glyma.16G023400	0	0.0269401	0	0.488403	0.728134	0.805665	5.87252	-2.5836	125.669	2.23155e-09	1.69045e-08	AT2G46550.1
Glyma.05G068800	2.59824	2.72095	2.57644	0.122101	0	0	-5.86625	-0.585183	170.666	2.04513e-10	2.19631e-09	AT5G38610.1		Plant invertase/pectin methylesterase inhibitor superfamily protein
Glyma.18G093267	1.70698	1.45477	2.21435	0.0407002	0	0.0435495	-5.86214	-0.0996647	185.76	1.04243e-10	1.24213e-09	AT3G07040.1	RPM1,RPS3	NB-ARC domain-containing disease resistance protein
Glyma.01G241900	0	0.0269401	0.0278534	1.11926	1.31974	1.17584	5.84844	0.314477	237.502	1.44064e-11	2.30101e-10
Glyma.08G012700	0.030212	0.0134701	0	0.915755	1.00118	0.849215	5.83159	-2.60453	112.509	5.19198e-09	3.47554e-08	AT2G39900.1		GATA type zinc finger transcription factor family protein
Glyma.07G252950	0.755301	0.417572	0.403874	0.0203501	0	0	-5.81983	-1.58226	54.8678	8.97575e-07	2.95822e-06	AT5G18860.1		inosine-uridine preferring nucleoside hydrolase family protein
Glyma.01G043925	0.015106	0.0134701	0.0139267	0.712254	1.00118	1.02341	5.81271	-1.34247	137.049	1.14269e-09	9.53389e-09	AT2G38170.3	ATCAX1,CAX1,RCI4	cation exchanger 1
Glyma.09G047800	0.030212	0	0.0139267	0.976805	0.773643	0.936314	5.79481	0.0142266	134.803	1.29882e-09	1.06316e-08	AT2G34910.1
Glyma.12G048000	1.0121	1.09108	1.10021	59.2188	59.2974	58.1168	5.78053	3.34116	2213.48	9.20811e-20	6.27208e-17	AT2G15960.1
Glyma.14G100000	0.0453181	0	0.0417801	1.44486	1.95686	1.61133	5.78022	-0.695715	228.139	1.99645e-11	3.03633e-10	AT5G12020.1	HSP17.6II	17.6 kDa class II heat shock protein
Glyma.17G244000	0	0.0134701	0	0.305252	0.43233	0.348396	5.73968	-2.63447	79.3203	1.84981e-07	7.49048e-07	AT2G26560.1	PLA IIA,PLA2A,PLP2	phospholipase A 2A
Glyma.20G069750	5.09073	1.79152	5.01361	0.101751	0.113771	0	-5.73836	1.03972	45.6403	3.00268e-06	8.55291e-06	AT1G50240.2	FU	Protein kinase family protein with ARM repeat domain
Glyma.19G120400	0.015106	0	0.0278534	1.07856	0.750888	0.740341	5.7333	-2.69804	103.183	3.23459e-08	1.66539e-07	AT1G74040.1	IMS1,IPMS2,MAML-3	2-isopropylmalate synthase 1
Glyma.09G005000	0	0	0	0.101751	0.136525	0.0870989	5.73124	-3.21143	30.1982	9.31057e-05	0.000189681	AT4G22030.1		F-box family protein with a domain of unknown function (DUF295)
Glyma.05G126800	0.030212	0.0808204	0.0139267	2.40131	2.48021	2.17747	5.72767	-1.2882	274.355	4.44019e-12	8.43868e-11	AT5G61820.1
Glyma.17G137400	0.030212	0	0.0278534	1.20066	1.0922	1.02341	5.72742	-0.766163	176.76	1.54813e-10	1.73616e-09	AT3G47380.1		Plant invertase/pectin methylesterase inhibitor superfamily protein
Glyma.18G056400	0.0604241	0.0269401	0.0278534	1.68906	2.75326	1.8944	5.72614	-0.625701	367.857	3.94314e-13	1.1146e-11	AT3G10985.1	ATWI-12,SAG20,WI12	senescence associated gene 20
Glyma.05G084000	0.0604241	0.121231	0.0835602	4.96543	4.55084	4.92109	5.71765	1.37074	925.43	1.63966e-16	2.00967e-14	AT2G23440.1
Glyma.10G169100	0.015106	0	0	0.264551	0.523346	0.283072	5.71193	-3.36506	49.3315	1.8149e-06	5.48071e-06	AT5G18310.1
Glyma.18G290400	0.287014	0.323282	0.376021	17.5214	17.5662	16.7448	5.70286	1.54427	1221.15	1.53074e-17	3.16428e-15	AT2G44310.1		Calcium-binding EF-hand family protein
Glyma.14G035100	0.015106	0.0673504	0.139267	3.52057	4.68736	3.8759	5.70054	-0.172943	233.684	1.64324e-11	2.56865e-10	AT5G13500.3
Glyma.20G204500	1.69187	1.42783	1.64335	0.0203501	0	0.0653242	-5.68633	-1.19805	176.786	1.54628e-10	1.73503e-09	AT3G01680.1
Glyma.01G168400	19.4868	21.5117	19.2885	0.386652	0.386821	0.391945	-5.68572	2.25351	2288.82	6.90003e-20	5.40936e-17	AT1G80160.1		Lactoylglutathione lyase / glyoxalase I family protein
Glyma.01G235100	0	0.0134701	0	0.305252	0.386821	0.348396	5.6804	-2.78648	86.9487	3.54255e-08	1.79748e-07	AT4G14805.1		Bifunctional inhibitor/lipid-transfer protein/seed storage 2S albumin superfamily protein
Glyma.06G150600	1.02721	0.552273	0.933089	0.0407002	0	0	-5.66636	-0.998094	77.4221	8.21089e-08	3.71434e-07
Glyma.02G179201	0.498499	0.363692	0.543141	0	0	0.0217747	-5.66249	-2.0145	64.7967	2.88533e-07	1.09805e-06
Glyma.14G201600	0.0453181	0	0.0139267	1.24136	1.16046	0.740341	5.64993	-0.462469	186.946	9.90792e-11	1.18845e-09	AT5G05340.1		Peroxidase superfamily protein
Glyma.06G157000	0	0.0404102	0	0.712254	1.02394	0.696792	5.64461	-2.79734	103.86	1.12295e-07	4.85624e-07	AT1G27990.1
Glyma.06G109200	0.135954	0.148171	0.0835602	6.73589	5.55202	6.33645	5.64175	3.79902	926.637	1.62152e-16	1.99332e-14	AT1G77760.1	GNR1,NIA1,NR1	nitrate reductase 1
Glyma.04G050550	7.09983	2.06092	7.33937	0.101751	0.0910168	0.130648	-5.63911	1.41567	56.1759	7.66158e-07	2.58231e-06	AT2G25970.1		KH domain-containing protein
Glyma.08G243951	0.528711	0.336752	0.515288	0	0	0.0217747	-5.63457	-1.83926	40.3799	6.50071e-06	1.70284e-05
Glyma.14G171100	0.785513	0.996785	0.905236	46.032	40.8665	45.6398	5.61597	3.29178	3588.23	1.4216e-21	2.95338e-18	AT4G38260.1		Protein of unknown function (DUF833)
Glyma.16G121700	0.15106	0.228991	0.111414	8.01794	8.28253	8.23085	5.61494	0.721006	923.641	1.66696e-16	2.02749e-14	AT1G20270.1		2-oxoglutarate (2OG) and Fe(II)-dependent oxygenase superfamily protein
Glyma.09G278100	0.015106	0.0134701	0.0417801	1.26171	1.38801	1.11051	5.61347	-1.89449	238.838	8.90259e-11	1.08422e-09	AT2G40435.1
Glyma.11G077900	0.543817	0.835144	0.557068	30.9932	30.0355	34.3605	5.60953	2.53961	895.79	2.16446e-16	2.4505e-14	AT2G17850.1		Rhodanese/Cell cycle control phosphatase superfamily protein
Glyma.19G046300	0.422969	0.525333	0.515288	25.8853	22.5494	23.4296	5.60694	2.37242	970.572	1.0919e-16	1.50726e-14	AT3G02550.1	LBD41	LOB domain-containing protein 41
Glyma.18G130300	0.0604241	0.0808204	0.153194	0	0	0	-5.60667	-2.73597	24.8548	0.000151637	0.000295576	AT1G24190.1	ATSIN3,SIN3,SNL3	SIN3-like 3
Glyma.20G200067	0.679771	0.188581	0.487435	0.0203501	0	0	-5.59699	-1.91104	39.7311	7.18612e-06	1.86335e-05	AT1G25360.1		Pentatricopeptide repeat (PPR) superfamily protein
Glyma.09G279701	0	0	0.0139267	0.386652	0.27305	0.304846	5.58367	-3.57347	60.2026	4.78898e-07	1.71094e-06
Glyma.10G060100	0.0604241	0.107761	0.0557068	3.88687	3.7772	3.46218	5.58349	-0.383505	236.699	1.48079e-11	2.35465e-10	AT3G53180.1		glutamate-ammonia ligases;catalytics;glutamate-ammonia ligases
Glyma.01G175200	24.4113	24.1518	24.2882	0.773304	0.318559	0.41372	-5.56842	2.47883	983.762	9.73007e-17	1.36583e-14	AT2G25737.1		Sulfite exporter TauE/SafE family protein
Glyma.18G144850	0	0	0.0139267	0.345952	0.250296	0.348396	5.55212	-3.11548	46.4387	2.68611e-06	7.75216e-06
Glyma.14G064400	0	0.0673504	0.0557068	2.05536	2.32093	1.85085	5.54707	-1.50216	215.31	3.18778e-11	4.52674e-10	AT3G46850.1		Subtilase family protein
Glyma.19G213100	1.87315	1.7107	1.6712	86.4269	74.4745	84.2247	5.54419	4.00035	1599.76	1.50736e-18	5.39922e-16	AT2G47520.1	HRE2	Integrase-type DNA-binding superfamily protein
Glyma.18G124100	0.0906361	0.0942905	0.0974869	0	0	0	-5.5389	-2.76547	24.7448	0.000154973	0.000301542	AT2G38780.1
Glyma.01G184200	0.362545	0.525333	0.306387	19.414	18.8405	17.594	5.53283	1.99492	1452.77	3.45026e-18	1.03828e-15	AT1G49570.1		Peroxidase superfamily protein
Glyma.13G327700	0.0604241	0.0538803	0.0557068	2.99147	2.27542	2.83072	5.52856	-0.752275	298.392	2.22763e-12	4.78336e-11	AT3G09740.1	ATSYP71,SYP71	syntaxin of plants 71
Glyma.08G245700	0	0	0	0.101751	0.0682626	0.108874	5.52765	-2.80714	24.4487	0.000164371	0.000318242	AT5G15870.1		glycosyl hydrolase family 81 protein
Glyma.19G066700	6.46538	6.92362	6.60126	0.183151	0.113771	0.130648	-5.51434	0.718406	1464.38	3.22224e-18	9.91734e-16	AT5G17860.1	CAX7	calcium exchanger 7
Glyma.19G102400	6.35964	7.15261	6.43414	0.162801	0.113771	0.152423	-5.51113	1.47001	1699.96	8.94013e-19	3.67784e-16	AT3G26740.1	CCL	CCR-like
Glyma.08G250600	0.0755301	0.0673504	0	2.19781	2.1844	2.28635	5.49866	-0.776952	265.563	5.79694e-12	1.05674e-10	AT3G30210.1	ATMYB121,MYB121	myb domain protein 121
Glyma.11G208333	1.22359	0.794734	1.18377	0.0203501	0.0227542	0.0217747	-5.49408	-0.77563	91.8607	2.36626e-08	1.27503e-07	AT1G65810.1		P-loop containing nucleoside triphosphate hydrolases superfamily protein
Glyma.15G271000	7.43216	6.18276	7.10262	0.101751	0.136525	0.217747	-5.49385	1.50728	664.331	2.74898e-15	1.92939e-13	AT2G44480.1	BGLU17	beta glucosidase 17
Glyma.01G126700	0.0755301	0.0673504	0.0139267	2.50306	2.50296	2.1557	5.4698	-0.845545	287.692	3.00784e-12	6.15037e-11	AT1G58170.1		Disease resistance-responsive (dirigent-like protein) family protein
Glyma.16G012000	0.0453181	0.0538803	0.0696335	2.66586	2.75326	2.35167	5.4672	-1.11628	370.698	3.69878e-13	1.05625e-11	AT1G54050.1		HSP20-like chaperones superfamily protein
Glyma.10G215700	1.23869	1.41436	0.905236	52.544	47.8066	56.2659	5.4566	3.46458	2215.14	9.14875e-20	6.27208e-17	AT5G54160.1	ATOMT1,OMT1	O-methyltransferase 1
Glyma.09G263602	0.966786	0.444512	0.765969	0.0203501	0	0.0217747	-5.45654	-1.00626	75.4046	9.91894e-08	4.36396e-07	AT1G12620.1		Pentatricopeptide repeat (PPR) superfamily protein
Glyma.14G043300	0	0.0134701	0.0417801	0.834355	0.841905	1.04519	5.44195	-1.87816	111.434	5.58405e-09	3.68749e-08	AT3G05660.1	AtRLP33,RLP33	receptor like protein 33
Glyma.04G221700	0.015106	0.0134701	0.0139267	0.427352	0.796397	0.892764	5.43871	-2.82771	104.425	2.98359e-08	1.55174e-07	AT3G56290.1
Glyma.17G040800	0.015106	0.0538803	0.0278534	1.62801	1.45627	1.43713	5.43083	-1.94605	234.827	1.57944e-11	2.48206e-10	AT2G18340.1		late embryogenesis abundant domain-containing protein / LEA domain-containing protein
Glyma.13G284700	6.16326	7.63753	6.82408	0.183151	0.204788	0.0870989	-5.42377	0.792275	979.268	1.01182e-16	1.41552e-14	AT5G54540.1		Uncharacterised conserved protein (UCP012943)
Glyma.06G005000	2.67377	2.85566	2.96639	0.0407002	0.0455084	0.108874	-5.40693	-0.43422	280.353	3.71874e-12	7.28495e-11	AT2G21120.1		Protein of unknown function (DUF803)
Glyma.16G097102	1.23869	0.525333	1.2534	0.0407002	0.0227542	0	-5.4056	-0.805885	48.2723	2.09077e-06	6.20468e-06	AT3G08960.1		ARM repeat superfamily protein
Glyma.06G111800	0.0604241	0.107761	0.0557068	3.52057	3.16283	3.13556	5.40397	0.128043	369.555	3.79496e-13	1.07908e-11	AT4G08290.1		nodulin MtN21 /EamA-like transporter family protein
Glyma.14G193400	8.74639	7.98775	8.04963	0.122101	0.27305	0.195973	-5.39367	1.02373	772.973	7.59859e-16	6.77514e-14	AT2G38170.3	ATCAX1,CAX1,RCI4	cation exchanger 1
Glyma.20G036300	0.015106	0.0269401	0.0417801	1.01751	1.45627	1.35003	5.39101	-2.01937	159.294	3.52596e-10	3.48652e-09	AT3G28960.1		Transmembrane amino acid transporter family protein
Glyma.07G152633	0.332333	0.417572	0.403874	0	0	0.0217747	-5.38747	-1.90444	67.6977	2.12614e-07	8.43675e-07	AT2G35500.1	SKL2	shikimate kinase like 2
Glyma.02G157900	1.40486	1.64335	1.79654	66.3414	67.2159	68.2638	5.37517	3.78826	1086.82	4.15196e-17	7.09933e-15	AT4G39235.1
Glyma.20G098300	3.88225	3.38099	3.80199	157.286	144.717	156.451	5.37348	5.01063	2679.5	1.77166e-20	1.71192e-17	AT1G15690.1	ATAVP3,AtVHP1;1,AVP-3,AVP1	Inorganic H pyrophosphatase family protein
Glyma.19G244300	0.015106	0.0134701	0	0.488403	0.409576	0.522594	5.37326	-2.22508	80.5513	6.17345e-08	2.90158e-07	AT3G22930.1	CML11	calmodulin-like 11
Glyma.12G218300	4.10884	4.48553	3.9134	171.063	168.927	177.268	5.36854	4.96761	1364.97	5.89167e-18	1.45716e-15	AT4G10265.1		Wound-responsive family protein
Glyma.05G199300	0.0906361	0.188581	0.153194	5.98293	6.09812	6.22757	5.36691	-0.0486307	480.91	4.19955e-14	1.71574e-12	AT5G07330.1
Glyma.08G009900	0	0.0134701	0.0139267	0.264551	0.614363	0.544368	5.3597	-3.27123	65.7204	4.65897e-06	1.26564e-05	AT5G23660.1	MTN3	homolog of Medicago truncatula MTN3
Glyma.06G231800	0.619347	0.794734	0.598848	0.0203501	0.0227542	0	-5.35767	0.0435875	88.1666	3.19961e-08	1.64922e-07	AT2G31085.1	CLE6	CLAVATA3/ESR-RELATED 6
Glyma.03G061751	0	0.0269401	0	0.386652	0.500592	0.522594	5.35542	-1.60002	93.4262	2.0887e-08	1.14584e-07	AT5G01260.2		Carbohydrate-binding-like fold
Glyma.06G082700	0.0755301	0.0942905	0.139267	4.35492	4.14126	4.44205	5.35191	-0.279663	544.968	1.4664e-14	7.38534e-13	AT5G57850.1		D-aminoacid aminotransferase-like PLP-dependent enzymes superfamily protein
Glyma.15G031400	5.272	4.728	4.34513	0.162801	0.113771	0.0653242	-5.35126	0.432196	674.804	2.40764e-15	1.73075e-13	AT2G44450.1	BGLU15	beta glucosidase 15
Glyma.11G205600	0.015106	0.0269401	0.0278534	1.07856	1.16046	0.892764	5.35063	-0.936709	176.854	1.54162e-10	1.73073e-09	AT1G70520.1	CRK2	cysteine-rich RLK (RECEPTOR-like protein kinase) 2
Glyma.03G238900	0	0	0.0139267	0.183151	0.182034	0.457269	5.34483	-3.75921	42.3657	4.81695e-06	1.30311e-05	AT1G54870.1		NAD(P)-binding Rossmann-fold superfamily protein
Glyma.17G010550	0.498499	0.255931	0.376021	0	0.0227542	0	-5.34157	-1.95538	25.7938	8.71416e-05	0.000178493
Glyma.04G207600	0.0453181	0.0404102	0.0557068	1.77046	2.29817	1.91618	5.3407	-1.50715	272.597	4.6803e-12	8.82334e-11	AT3G52950.1		CBS / octicosapeptide/Phox/Bemp1 (PB1) domains-containing protein
Glyma.05G122533	2.37165	0.956375	2.11686	0.0407002	0.0455084	0.0435495	-5.32019	-0.0658767	72.9745	1.25246e-07	5.33577e-07	AT4G15570.1	MAA3	P-loop containing nucleoside triphosphate hydrolases superfamily protein
Glyma.11G185200	0.015106	0	0	0.223851	0.295805	0.283072	5.30639	-3.42389	63.9488	7.33688e-07	2.4851e-06	AT4G33790.1	CER4,FAR3,G7	Jojoba acyl CoA reductase-related male sterility protein
Glyma.09G142200	0	0	0	0.0407002	0.0455084	0.152423	5.29358	-3.14028	21.8209	0.000406343	0.000732252	AT3G48270.1	CYP71A26	cytochrome P450, family 71, subfamily A, polypeptide 26
Glyma.13G302400	0.0453181	0.0134701	0	0.549453	1.20597	0.718566	5.29115	-1.88578	96.5066	1.64242e-08	9.35215e-08	AT4G21440.1	ATM4,ATMYB102,MYB102	MYB-like 102
Glyma.13G282100	0.0604241	0.107761	0.0835602	2.95077	3.57241	3.61461	5.28175	-0.427063	499.254	3.06619e-14	1.32241e-12	AT4G21440.1	ATM4,ATMYB102,MYB102	MYB-like 102
Glyma.17G224900	0.015106	0.0269401	0.0139267	0.712254	0.819151	0.892764	5.27257	0.293791	206.05	4.54269e-11	6.11374e-10	AT5G12020.1	HSP17.6II	17.6 kDa class II heat shock protein
Glyma.11G226900	0.015106	0	0	0.264551	0.182034	0.326621	5.26424	-3.85265	53.0122	1.31614e-05	3.20557e-05	AT3G55800.1	SBPASE	sedoheptulose-bisphosphatase
Glyma.16G048802	0	0.0134701	0	0.366302	0.204788	0.195973	5.26296	-3.7962	45.6392	5.69409e-06	1.51349e-05	AT5G20710.1	BGAL7	beta-galactosidase 7
Glyma.09G188051	1.08763	0.390632	1.23948	0.0407002	0.0227542	0	-5.25472	-0.932523	40.9945	5.91812e-06	1.56763e-05
Glyma.01G061000	9.16936	9.94091	9.10806	0.264551	0.204788	0.261297	-5.25416	1.15214	1475.92	3.01224e-18	9.41043e-16
Glyma.16G155200	0.0755301	0.228991	0.181047	6.77659	5.59753	6.57597	5.246	0.23259	334.453	8.68603e-13	2.15723e-11	AT2G28320.1		Pleckstrin homology (PH) and lipid-binding START domains-containing protein
Glyma.14G099900	0.015106	0.0538803	0.0417801	1.32276	1.77483	1.41536	5.2403	-0.323258	352.664	5.59732e-13	1.48987e-11	AT5G12020.1	HSP17.6II	17.6 kDa class II heat shock protein
Glyma.03G189600	0.725089	0.592683	0.543141	25.0103	21.6165	23.4949	5.23746	2.40742	933.974	1.51598e-16	1.89318e-14	AT1G21200.1		sequence-specific DNA binding transcription factors
Glyma.06G270500	0.015106	0	0	0.203501	0.250296	0.304846	5.22658	-3.89173	50.6399	1.63483e-05	3.8978e-05	AT4G27360.1		Dynein light chain type 1 family protein
Glyma.03G254900	0.015106	0	0.0278534	0.671554	0.477838	0.653242	5.22226	-2.95782	129.7	1.75008e-09	1.37303e-08	AT4G01130.1		GDSL-like Lipase/Acylhydrolase superfamily protein
Glyma.10G070300	0.135954	0.121231	0.16712	5.94223	4.59635	5.42191	5.2155	0.337532	543.503	1.50007e-14	7.51845e-13	AT2G18950.1	ATHPT,HPT1,TPT1,VTE2	homogentisate phytyltransferase 1
Glyma.03G150400	0.015106	0.0538803	0.0557068	1.64836	1.61555	1.63311	5.20124	-1.70757	299.106	2.18419e-12	4.70401e-11
Glyma.05G065700	9.39595	10.9646	9.97152	384.475	360.472	371.129	5.20025	6.3314	3693.2	1.10793e-21	2.42287e-18	AT4G17030.1	AT-EXPR,ATEXLB1,ATEXPR1,ATHEXP BETA 3.1,EXLB1,EXPR	expansin-like B1
Glyma.13G300600	0	0.0134701	0.0278534	0.549453	0.70538	0.522594	5.19358	-1.84189	93.685	2.04642e-08	1.1271e-07	AT2G20815.2		Family of unknown function (DUF566)
Glyma.18G298000	0.030212	0.0808204	0.0557068	2.11641	2.13889	2.1557	5.19111	-1.52153	256.925	7.59531e-12	1.34006e-10	AT5G16080.1	AtCXE17,CXE17	carboxyesterase 17
Glyma.05G128300	0	0	0.0139267	0.183151	0.250296	0.304846	5.18634	-3.45206	41.2143	1.02725e-05	2.5723e-05	AT1G78520.1		Carbohydrate-binding X8 domain superfamily protein
Glyma.08G037200	0.015106	0.0538803	0	0.814005	0.955676	1.02341	5.18474	-2.57178	101.641	1.11605e-08	6.72152e-08	AT1G52190.1		Major facilitator superfamily protein
Glyma.04G036600	0.0604241	0.0404102	0.0278534	1.62801	1.8886	1.28471	5.16892	-0.413147	282.556	3.48735e-12	6.92405e-11	AT2G15770.1		Cupredoxin superfamily protein
Glyma.01G202900	0.589135	0.390632	0.779895	0.0407002	0	0	-5.15821	-1.5974	40.4805	6.40111e-06	1.67972e-05	AT1G10240.1	FRS11	FAR1-related sequence 11
Glyma.10G185900	0	0	0	0.122101	0.0227542	0.0653242	5.15747	-0.608243	22.9281	0.000327839	0.000600631	AT3G01680.1
Glyma.02G088400	0.015106	0	0.0557068	0.915755	0.728134	1.08874	5.15693	-2.68019	103.139	2.30698e-06	6.76752e-06	AT2G39060.1		Nodulin MtN3 family protein
Glyma.19G236100	0	0.0134701	0.0278534	0.671554	0.43233	0.609693	5.15234	-2.83886	97.7377	1.49472e-08	8.63896e-08	AT1G54860.1		Glycoprotein membrane precursor GPI-anchored
Glyma.U031106	2.62845	0.700444	3.02209	0.101751	0.0455084	0.0217747	-5.14516	-0.0833315	40.9283	5.97792e-06	1.58075e-05	AT3G14470.1		NB-ARC domain-containing disease resistance protein
Glyma.14G222150	3.09673	0.902495	3.06387	0.0814005	0.0910168	0.0217747	-5.13162	0.577296	33.7246	1.93009e-05	4.53005e-05	AT1G76280.2		Tetratricopeptide repeat (TPR)-like superfamily protein
Glyma.06G183800	0.030212	0.0269401	0.0278534	0.936105	1.20597	1.04519	5.12918	-2.35601	219.811	1.62241e-10	1.80533e-09	AT1G60190.1		ARM repeat superfamily protein
Glyma.17G226300	11.828	4.88964	12.1859	0.284902	0.295805	0.239522	-5.12529	2.28169	73.735	1.1635e-07	5.0076e-07	AT4G33200.1	ATXI-I,XI-15,XI-I	myosin, putative
Glyma.11G252800	0	0.0269401	0.0139267	0.508753	0.500592	0.675017	5.12032	-2.50719	78.6365	7.34237e-08	3.37361e-07	AT1G05510.1		Protein of unknown function (DUF1264)
Glyma.07G043600	0.241696	0.242461	0.264607	8.4453	8.82863	8.97119	5.11891	0.539874	1186.51	1.95874e-17	3.79717e-15	AT1G54050.1		HSP20-like chaperones superfamily protein
Glyma.19G225200	0.015106	0.0404102	0.0278534	0.956455	0.841905	1.35003	5.11662	-1.86827	103.864	9.48998e-09	5.83125e-08	AT3G05858.1
Glyma.19G237800	0	0	0.0278534	0.386652	0.386821	0.41372	5.11309	-3.14852	85.4751	4.0135e-08	1.99427e-07	AT5G27380.1	GSH2,GSHB	glutathione synthetase 2
Glyma.07G136200	0.015106	0.0134701	0	0.447703	0.500592	0.239522	5.11274	-3.31127	42.0046	5.08293e-06	1.36634e-05	AT5G06060.1		NAD(P)-binding Rossmann-fold superfamily protein
Glyma.11G024100	0.422969	0.525333	0.570995	18.4576	16.7016	17.7029	5.10988	1.61158	1077.3	4.47652e-17	7.51784e-15	AT4G11600.1	ATGPX6,GPX6,LSC803,PHGPX	glutathione peroxidase 6
Glyma.18G018900	0.22659	0.202051	0.236754	7.50919	7.5999	7.96955	5.10504	0.589603	615.411	5.25326e-15	3.20305e-13	AT5G10180.1	AST68,SULTR2;1	slufate transporter 2;1
Glyma.12G220200	0.135954	0.0538803	0.0696335	2.93042	2.66224	3.35331	5.10032	-0.827502	309.501	1.64835e-12	3.6981e-11	AT5G54370.1		Late embryogenesis abundant (LEA) protein-related
Glyma.20G201900	0	0	0.0139267	0.223851	0.318559	0.152423	5.09938	-3.07091	37.2542	1.06539e-05	2.65756e-05
Glyma.16G214585	0.241696	0.215521	0.487435	0	0	0.0217747	-5.09898	-2.04162	26.6895	7.24854e-05	0.000150815	AT5G17680.1		disease resistance protein (TIR-NBS-LRR class), putative
Glyma.08G226232	0.422969	0.134701	0.389948	0.0203501	0	0	-5.08573	-2.50442	29.5879	4.0988e-05	8.94884e-05	AT1G40390.1		DNAse I-like superfamily protein
Glyma.18G055600	0.15106	0.0673504	0.111414	3.64267	3.70893	3.8759	5.08197	0.889039	897.873	2.12202e-16	2.41561e-14	AT5G05340.1		Peroxidase superfamily protein
Glyma.10G104767	0.015106	0.0673504	0.0696335	1.85186	1.75207	1.85085	5.0802	-1.62683	234.707	1.586e-11	2.49049e-10	AT5G02010.1	ATROPGEF7,ROPGEF7	RHO guanyl-nucleotide exchange factor 7
Glyma.15G083600	0.0604241	0.0808204	0.0557068	1.93326	2.50296	2.43877	5.07319	-0.977676	343.062	7.0371e-13	1.80823e-11	AT2G38300.1		myb-like HTH transcriptional regulator family protein
Glyma.07G104250	2.73419	0.875555	3.14743	0.0407002	0.0910168	0.0653242	-5.06936	0.0949276	49.8379	1.69757e-06	5.17187e-06
Glyma.20G083051	0.664665	0.323282	0.668482	0.0203501	0.0227542	0	-5.06479	-1.40193	41.6641	5.34878e-06	1.43086e-05
Glyma.13G095000	0.876149	0.983315	0.919162	31.0136	30.0583	31.7693	5.05695	3.12937	4498.54	2.01148e-22	8.0149e-19	AT5G57560.1	TCH4,XTH22	Xyloglucan endotransglucosylase/hydrolase family protein
Glyma.07G012900	0.015106	0	0	0.183151	0.250296	0.239522	5.05322	-3.07007	30.8955	3.20727e-05	7.17426e-05
Glyma.14G200500	0.755301	0.646563	0.598848	22.5072	21.2524	22.5804	5.0516	2.37453	933.997	1.51565e-16	1.89318e-14	AT3G10985.1	ATWI-12,SAG20,WI12	senescence associated gene 20
Glyma.08G323850	2.47739	0.713914	2.75749	0.0610503	0.0455084	0.0653242	-5.04986	-0.0843319	43.1171	4.31191e-06	1.18119e-05	AT5G55390.2	EDM2	ENHANCED DOWNY MILDEW 2
Glyma.13G116700	7.34153	7.36813	8.38387	0.142451	0.295805	0.261297	-5.04964	0.903207	560.402	1.1587e-14	6.04824e-13	AT1G11910.1	APA1,ATAPA1	aspartic proteinase A1
Glyma.06G037700	0.015106	0.0134701	0.0139267	0.345952	0.546101	0.718566	5.04563	0.649721	122.46	2.72136e-09	2.00306e-08	AT5G66815.1
Glyma.11G035700	0.015106	0	0.0139267	0.345952	0.43233	0.348396	5.03322	-2.99292	81.8848	5.48222e-08	2.62144e-07	AT4G16770.1		2-oxoglutarate (2OG) and Fe(II)-dependent oxygenase superfamily protein
Glyma.12G200600	0.166166	0.202051	0.208901	5.90153	6.89452	6.38	5.03299	0.447552	457.443	6.39005e-14	2.43361e-12	AT4G10270.1		Wound-responsive family protein
Glyma.01G196100	0.015106	0	0.0139267	0.407002	0.341313	0.370171	5.03056	-2.5312	90.2085	2.70462e-08	1.42579e-07	AT4G37770.1	ACS8	1-amino-cyclopropane-1-carboxylate synthase 8
Glyma.07G178300	0	0.0404102	0.0139267	0.508753	0.796397	0.740341	5.02475	-1.77362	87.6967	3.32734e-08	1.70491e-07	AT2G15780.1		Cupredoxin superfamily protein
Glyma.17G023900	7.62854	7.54324	7.38115	0.427352	0.0682626	0.174198	-5.01993	1.33538	539.696	1.59164e-14	7.88232e-13	AT5G18600.1		Thioredoxin superfamily protein
Glyma.11G214402	0.513605	0.296342	0.779895	0	0.0227542	0.0217747	-5.01047	-1.52118	35.2305	1.49035e-05	3.58668e-05	AT1G66150.1	TMK1	transmembrane kinase 1
Glyma.16G144100	0.22659	0.323282	0.16712	7.93654	7.00829	8.4486	5.00997	0.391758	815.58	4.8136e-16	4.76203e-14
Glyma.14G134900	0.015106	0	0	0.122101	0.318559	0.217747	5.00888	-2.56484	44.6793	3.44027e-06	9.64593e-06	AT5G10695.1
Glyma.04G220700	0.030212	0	0.0557068	0.915755	1.20597	0.805665	5.00585	-2.57158	134.228	2.38099e-08	1.28117e-07	AT2G40460.1		Major facilitator superfamily protein
Glyma.08G156600	0.15106	0.188581	0.111414	4.53808	5.02868	5.13884	5.00356	-0.306087	492.755	3.4232e-14	1.44621e-12	AT4G33467.2
Glyma.20G171900	0.015106	0.0942905	0.0557068	1.93326	1.52453	2.1557	5.00237	0.21821	252.904	8.63846e-12	1.49491e-10	AT1G14550.1		Peroxidase superfamily protein
Glyma.01G002300	1.88825	1.9801	2.07508	65.1	59.2974	66.3476	5.00179	3.80895	2057.32	1.72983e-19	9.71274e-17	AT4G10310.1	ATHKT1,HKT1	high-affinity K+ transporter 1
Glyma.14G104200	0.120848	0.0134701	0.0835602	2.56411	1.84309	2.54764	4.99503	-1.38873	206.454	4.47172e-11	6.04623e-10	AT2G24860.1		DnaJ/Hsp40 cysteine-rich domain superfamily protein
Glyma.09G066200	0.317227	0.228991	0.334241	0	0.0227542	0	-4.99024	-1.84558	43.777	3.91677e-06	1.08481e-05	AT5G57030.1	LUT2	Lycopene beta/epsilon cyclase protein
Glyma.15G192800	18.3538	5.45538	17.5337	0.529103	0.500592	0.261297	-4.98679	2.8639	53.5843	1.05142e-06	3.39338e-06	AT2G34680.1	AIR9	Outer arm dynein light chain 1 protein
Glyma.06G084200	0.755301	0.835144	0.919162	25.7022	27.1458	26.8482	4.9825	2.75612	2391.64	4.72354e-20	4.08881e-17	AT4G28940.1		Phosphorylase superfamily protein
Glyma.03G185600	0.015106	0.0134701	0.0557068	1.15996	0.728134	0.958088	4.97787	-0.177115	123.307	2.58147e-09	1.91536e-08	AT1G08080.1	ACA7,ATACA7	alpha carbonic anhydrase 7
Glyma.15G199300	0.030212	0	0	0.244201	0.318559	0.522594	4.97698	-3.26038	54.353	9.56039e-07	3.12168e-06
Glyma.09G031300	2.88525	1.76458	3.67665	0.0814005	0.113771	0.0653242	-4.97081	0.620709	60.9662	4.39303e-07	1.58587e-06	AT2G39120.1		Ubiquitin carboxyl-terminal hydrolase family protein
Glyma.10G130400	0.453181	0.579213	0.501361	0.0407002	0	0	-4.96817	-0.166436	93.8494	2.02006e-08	1.11391e-07	AT1G70650.1		Ran BP2/NZF zinc finger-like superfamily protein
Glyma.18G013800	0.030212	0.0942905	0.0557068	2.25886	1.77483	1.87263	4.96452	-1.41143	227.203	2.06405e-11	3.12087e-10	AT1G67856.1		RING/U-box superfamily protein
Glyma.18G206500	4.7584	1.38742	4.86042	0.162801	0.0910168	0.0870989	-4.96323	1.03921	45.81	2.93206e-06	8.37703e-06	AT2G38330.1		MATE efflux family protein
Glyma.05G112000	0	0.0134701	0.0417801	0.610503	0.932922	0.41372	4.9613	-2.79083	81.9655	5.44328e-08	2.60472e-07	AT1G32560.1		Late embryogenesis abundant protein, group 1 protein
Glyma.13G348500	0.15106	0.121231	0.181047	4.70088	4.66461	4.89932	4.95957	0.106024	658.975	2.94418e-15	2.01202e-13	AT5G57010.1		calmodulin-binding family protein
[truncated: 7,934 more rows]
