# Supplementary material for: Phloem-specific translational regulation of soybean nodulation: Insights from a phloem-targeted TRAP-seq approach
Source: Plant Physiol. 2025 Nov 15;199(3):kiaf570. doi: 10.1093/plphys/kiaf570 (PMC12625658; doi:10.1093/plphys/kiaf570)
Supplement: kiaf570_Supplementary_Data [file kiaf570_supplementary_data.zip › PLPHYS-2025-0574R2_Supplementary Table 2.xlsx]

## Sheet: Venn Diagram Gene List
Venn Diagram Analysis of Differentially Expressed Genes in Soybean Root Phloem
1171 elements included exclusively in "72hpi_Up":	859 common elements in "72hpi_Up" and "21dpi_Up":	3711 elements included exclusively in "21dpi_Up":	122 common elements in "21dpi_Up" and "72hpi_Down":	157 elements included exclusively in "72hpi_Down":	29 common elements in "72hpi_Down" and "21dpi_Down":	3403 elements included exclusively in "21dpi_Down":	298 common elements in "72hpi_Up" and "21dpi_Down":
Glyma.01G006000	Glyma.01G002300	Glyma.13G364400	Glyma.03G054100	Glyma.01G046300	Glyma.02G170600	Glyma.01G000174	Glyma.01G010700
Glyma.01G006100	Glyma.01G013900	Glyma.20G024200	Glyma.03G074167	Glyma.01G050100	Glyma.04G096500	Glyma.01G000211	Glyma.01G040900
Glyma.01G010200	Glyma.01G017000	Glyma.10G198800	Glyma.03G083600	Glyma.01G056100	Glyma.04G199900	Glyma.01G000285	Glyma.01G045900
Glyma.01G018000	Glyma.01G026600	Glyma.10G126051	Glyma.03G054600	Glyma.01G091400	Glyma.05G044100	Glyma.01G000322	Glyma.01G087500
Glyma.01G024500	Glyma.01G028500	Glyma.14G052400	Glyma.03G057500	Glyma.01G133600	Glyma.06G165700	Glyma.01G000400	Glyma.01G131800
Glyma.01G026500	Glyma.01G036000	Glyma.10G199100	Glyma.03G068200	Glyma.01G152800	Glyma.06G264800	Glyma.01G001200	Glyma.01G141100
Glyma.01G030300	Glyma.01G049300	Glyma.02G265200	Glyma.02G156600	Glyma.01G157700	Glyma.07G223200	Glyma.01G001500	Glyma.01G153300
Glyma.01G036900	Glyma.01G057700	Glyma.10G199000	Glyma.06G036700	Glyma.01G160900	Glyma.09G282900	Glyma.01G001600	Glyma.01G161500
Glyma.01G040400	Glyma.01G078700	Glyma.19G074000	Glyma.09G101100	Glyma.01G195300	Glyma.09G286500	Glyma.01G002000	Glyma.01G161600
Glyma.01G046700	Glyma.01G102300	Glyma.14G052300	Glyma.05G084000	Glyma.02G034200	Glyma.10G010800	Glyma.01G002100	Glyma.01G203400
Glyma.01G050900	Glyma.01G105300	Glyma.18G289800	Glyma.14G201600	Glyma.02G048600	Glyma.10G130400	Glyma.01G006500	Glyma.01G224800
Glyma.01G051300	Glyma.01G106800	Glyma.13G328800	Glyma.03G054500	Glyma.02G075300	Glyma.10G147300	Glyma.01G006600	Glyma.02G034100
Glyma.01G083000	Glyma.01G118000	Glyma.02G265500	Glyma.11G162100	Glyma.02G089400	Glyma.11G129500	Glyma.01G007200	Glyma.02G059500
Glyma.01G096000	Glyma.01G126700	Glyma.15G260700	Glyma.01G202100	Glyma.02G109100	Glyma.12G018300	Glyma.01G007400	Glyma.02G063900
Glyma.01G096200	Glyma.01G141900	Glyma.01G078300	Glyma.13G183000	Glyma.02G148300	Glyma.12G059100	Glyma.01G008200	Glyma.02G064200
Glyma.01G098200	Glyma.01G143500	Glyma.01G128000	Glyma.03G053602	Glyma.02G186600	Glyma.12G161000	Glyma.01G008500	Glyma.02G086200
Glyma.01G098300	Glyma.01G151000	Glyma.01G122502	Glyma.03G162500	Glyma.02G221400	Glyma.14G209600	Glyma.01G009400	Glyma.02G099500
Glyma.01G105600	Glyma.01G165300	Glyma.15G045000	Glyma.15G136700	Glyma.03G005300	Glyma.15G026400	Glyma.01G011500	Glyma.02G131500
Glyma.01G109800	Glyma.01G167800	Glyma.08G043500	Glyma.17G176700	Glyma.03G021400	Glyma.15G067300	Glyma.01G011600	Glyma.02G131800
Glyma.01G119300	Glyma.01G172100	Glyma.08G012800	Glyma.17G176800	Glyma.03G037600	Glyma.15G097400	Glyma.01G011700	Glyma.02G136700
Glyma.01G121000	Glyma.01G174400	Glyma.05G051500	Glyma.08G360400	Glyma.03G038000	Glyma.16G169400	Glyma.01G015000	Glyma.02G145300
Glyma.01G121209	Glyma.01G175751	Glyma.11G162574	Glyma.11G057300	Glyma.03G112800	Glyma.16G186100	Glyma.01G016000	Glyma.02G172300
Glyma.01G124700	Glyma.01G176200	Glyma.01G037100	Glyma.02G233800	Glyma.03G117500	Glyma.16G187250	Glyma.01G016100	Glyma.02G188300
Glyma.01G133100	Glyma.01G180366	Glyma.02G265300	Glyma.20G010000	Glyma.03G148900	Glyma.17G080000	Glyma.01G016300	Glyma.02G205300
Glyma.01G134600	Glyma.01G180500	Glyma.19G165300	Glyma.U031513	Glyma.03G153400	Glyma.17G115300	Glyma.01G017400	Glyma.02G213700
Glyma.01G137700	Glyma.01G182200	Glyma.02G092600	Glyma.03G053500	Glyma.03G165300	Glyma.19G155800	Glyma.01G019200	Glyma.02G236300
Glyma.01G138000	Glyma.01G196600	Glyma.08G166200	Glyma.16G108900	Glyma.03G176300	Glyma.20G028300	Glyma.01G019800	Glyma.02G237300
Glyma.01G144300	Glyma.01G200100	Glyma.11G238500	Glyma.15G107100	Glyma.03G203000	Glyma.20G028350	Glyma.01G021200	Glyma.02G252500
Glyma.01G157400	Glyma.01G210500	Glyma.02G102700	Glyma.03G055200	Glyma.03G216800	Glyma.20G044500	Glyma.01G025800	Glyma.02G255200
Glyma.01G161200	Glyma.01G211000	Glyma.13G331200	Glyma.08G087900	Glyma.04G070500		Glyma.01G031900	Glyma.02G255400
Glyma.01G166000	Glyma.01G217400	Glyma.07G214000	Glyma.08G069100	Glyma.04G083500		Glyma.01G032400	Glyma.02G262500
Glyma.01G175800	Glyma.01G225100	Glyma.09G131700	Glyma.10G028100	Glyma.04G104700		Glyma.01G032900	Glyma.02G297100
Glyma.01G177400	Glyma.01G237700	Glyma.05G205900	Glyma.13G012400	Glyma.04G131100		Glyma.01G033300	Glyma.02G298500
Glyma.01G179500	Glyma.01G238800	Glyma.07G113100	Glyma.12G030300	Glyma.04G201900		Glyma.01G035600	Glyma.03G026600
Glyma.01G179600	Glyma.01G240800	Glyma.15G260600	Glyma.13G257500	Glyma.05G023700		Glyma.01G038100	Glyma.03G029300
Glyma.01G190600	Glyma.01G241900	Glyma.05G045800	Glyma.13G257600	Glyma.05G073100		Glyma.01G038300	Glyma.03G029900
Glyma.01G191700	Glyma.01G243200	Glyma.09G260500	Glyma.13G257400	Glyma.05G084450		Glyma.01G039000	Glyma.03G036700
Glyma.01G195500	Glyma.02G006200	Glyma.07G160700	Glyma.10G147900	Glyma.05G084525		Glyma.01G044300	Glyma.03G039218
Glyma.01G203500	Glyma.02G007500	Glyma.03G139300	Glyma.08G179600	Glyma.05G107500		Glyma.01G044900	Glyma.03G051100
Glyma.01G211300	Glyma.02G008200	Glyma.16G137300	Glyma.07G181300	Glyma.06G011502		Glyma.01G047300	Glyma.03G053100
Glyma.01G212100	Glyma.02G009400	Glyma.08G243300	Glyma.15G191800	Glyma.06G026300		Glyma.01G047600	Glyma.03G058800
Glyma.01G216600	Glyma.02G013100	Glyma.08G251800	Glyma.10G074500	Glyma.06G090000		Glyma.01G051400	Glyma.03G058950
Glyma.01G217500	Glyma.02G016600	Glyma.16G043400	Glyma.09G254400	Glyma.06G099400		Glyma.01G055000	Glyma.03G073400
Glyma.01G218400	Glyma.02G026751	Glyma.01G095000	Glyma.04G222100	Glyma.06G149120		Glyma.01G055200	Glyma.03G096500
Glyma.01G224900	Glyma.02G027900	Glyma.08G076500	Glyma.06G143300	Glyma.06G264900		Glyma.01G059000	Glyma.03G129100
Glyma.01G229000	Glyma.02G042800	Glyma.18G273400	Glyma.08G285400	Glyma.06G289300		Glyma.01G061000	Glyma.03G130900
Glyma.01G234500	Glyma.02G052000	Glyma.02G028500	Glyma.15G143900	Glyma.07G006900		Glyma.01G061700	Glyma.03G146000
Glyma.01G236200	Glyma.02G059400	Glyma.12G149600	Glyma.02G244900	Glyma.07G038800		Glyma.01G062900	Glyma.03G194700
Glyma.02G000800	Glyma.02G076900	Glyma.13G363800	Glyma.13G188800	Glyma.07G081500		Glyma.01G065000	Glyma.03G206800
Glyma.02G009800	Glyma.02G086850	Glyma.14G178200	Glyma.04G051000	Glyma.07G089900		Glyma.01G069500	Glyma.03G219033
Glyma.02G010600	Glyma.02G090000	Glyma.01G130200	Glyma.08G129300	Glyma.07G181700		Glyma.01G072900	Glyma.03G219066
Glyma.02G016100	Glyma.02G092300	Glyma.12G067100	Glyma.19G245400	Glyma.07G229000		Glyma.01G073000	Glyma.03G219800
Glyma.02G017200	Glyma.02G108300	Glyma.12G200400	Glyma.20G196800	Glyma.07G235600		Glyma.01G073500	Glyma.03G247100
Glyma.02G022000	Glyma.02G109800	Glyma.05G069701	Glyma.05G175200	Glyma.08G036702		Glyma.01G074400	Glyma.04G007300
Glyma.02G023500	Glyma.02G155600	Glyma.18G274500	Glyma.20G220900	Glyma.08G050300		Glyma.01G075100	Glyma.04G020700
Glyma.02G023800	Glyma.02G157900	Glyma.05G163300	Glyma.13G212300	Glyma.08G050500		Glyma.01G075300	Glyma.04G050200
Glyma.02G023900	Glyma.02G158200	Glyma.11G067900	Glyma.02G062600	Glyma.08G138200		Glyma.01G078600	Glyma.04G050300
Glyma.02G024200	Glyma.02G182900	Glyma.10G064400	Glyma.08G351932	Glyma.08G230100		Glyma.01G081050	Glyma.04G082900
Glyma.02G032100	Glyma.02G192700	Glyma.11G196600	Glyma.01G077000	Glyma.08G232300		Glyma.01G081300	Glyma.04G167500
Glyma.02G041900	Glyma.02G204500	Glyma.12G235800	Glyma.10G028200	Glyma.08G235300		Glyma.01G082700	Glyma.04G180900
Glyma.02G049700	Glyma.02G205600	Glyma.02G210600	Glyma.U031308	Glyma.08G299000		Glyma.01G082802	Glyma.04G195300
Glyma.02G053600	Glyma.02G208600	Glyma.08G166600	Glyma.14G214100	Glyma.08G338100		Glyma.01G083300	Glyma.04G212100
Glyma.02G064100	Glyma.02G232500	Glyma.11G066100	Glyma.16G144900	Glyma.08G342400		Glyma.01G086600	Glyma.04G218700
Glyma.02G064300	Glyma.02G233900	Glyma.18G033900	Glyma.05G133400	Glyma.09G006000		Glyma.01G087100	Glyma.04G228300
Glyma.02G064400	Glyma.02G237233	Glyma.18G273300	Glyma.02G001500	Glyma.09G008400		Glyma.01G090002	Glyma.05G002500
Glyma.02G069500	Glyma.02G241601	Glyma.11G066000	Glyma.16G119800	Glyma.09G048900		Glyma.01G091300	Glyma.05G017301
Glyma.02G070000	Glyma.02G244300	Glyma.07G135800	Glyma.19G144500	Glyma.09G050200		Glyma.01G091800	Glyma.05G034500
Glyma.02G087400	Glyma.02G246900	Glyma.05G121600	Glyma.02G155902	Glyma.09G075200		Glyma.01G094200	Glyma.05G068000
Glyma.02G088700	Glyma.02G259300	Glyma.11G224200	Glyma.04G168500	Glyma.09G077100		Glyma.01G099000	Glyma.05G095400
Glyma.02G088800	Glyma.02G259700	Glyma.11G223900	Glyma.06G057300	Glyma.09G133950		Glyma.01G105000	Glyma.05G114100
Glyma.02G102300	Glyma.02G265100	Glyma.07G193500	Glyma.17G232260	Glyma.09G186000		Glyma.01G107901	Glyma.05G119600
Glyma.02G106100	Glyma.02G265900	Glyma.03G073726	Glyma.07G179900	Glyma.09G196900		Glyma.01G107951	Glyma.05G147100
Glyma.02G126100	Glyma.02G284600	Glyma.10G121000	Glyma.17G090000	Glyma.09G204350		Glyma.01G110100	Glyma.05G155600
Glyma.02G130500	Glyma.02G311000	Glyma.02G132700	Glyma.16G170100	Glyma.10G028900		Glyma.01G114500	Glyma.05G179800
Glyma.02G132100	Glyma.03G016000	Glyma.09G129700	Glyma.02G249300	Glyma.10G041000		Glyma.01G114550	Glyma.05G180100
Glyma.02G133200	Glyma.03G016200	Glyma.05G121700	Glyma.18G177000	Glyma.10G116600		Glyma.01G118350	Glyma.05G188900
Glyma.02G137200	Glyma.03G024400	Glyma.07G113200	Glyma.04G220600	Glyma.10G168100		Glyma.01G119500	Glyma.05G205533
Glyma.02G141000	Glyma.03G025600	Glyma.19G190400	Glyma.03G162400	Glyma.10G172200		Glyma.01G123400	Glyma.05G224500
Glyma.02G146100	Glyma.03G029100	Glyma.10G216000	Glyma.05G218600	Glyma.10G209700		Glyma.01G128100	Glyma.05G225900
Glyma.02G148200	Glyma.03G033100	Glyma.13G301900	Glyma.08G230600	Glyma.11G006400		Glyma.01G130400	Glyma.05G233400
Glyma.02G148500	Glyma.03G038300	Glyma.18G285300	Glyma.09G256100	Glyma.11G027600		Glyma.01G133050	Glyma.05G239400
Glyma.02G150700	Glyma.03G042800	Glyma.13G044100	Glyma.14G028300	Glyma.11G046400		Glyma.01G133300	Glyma.06G022500
Glyma.02G152900	Glyma.03G055100	Glyma.16G180400	Glyma.19G176000	Glyma.11G070500		Glyma.01G134700	Glyma.06G050100
Glyma.02G155500	Glyma.03G056900	Glyma.09G135700	Glyma.13G265300	Glyma.11G083000		Glyma.01G135400	Glyma.06G050300
Glyma.02G155550	Glyma.03G058600	Glyma.18G253100	Glyma.06G021700	Glyma.11G100100		Glyma.01G135500	Glyma.06G069100
Glyma.02G182300	Glyma.03G068100	Glyma.08G076300	Glyma.06G170300	Glyma.11G155000		Glyma.01G135600	Glyma.06G109667
Glyma.02G190900	Glyma.03G073200	Glyma.11G128800	Glyma.16G133600	Glyma.11G172900		Glyma.01G139700	Glyma.06G115800
Glyma.02G197600	Glyma.03G073778	Glyma.05G009000	Glyma.02G291200	Glyma.11G184100		Glyma.01G140002	Glyma.06G136600
Glyma.02G206600	Glyma.03G088800	Glyma.03G005700	Glyma.03G060000	Glyma.11G193600		Glyma.01G143800	Glyma.06G164000
Glyma.02G208000	Glyma.03G113600	Glyma.17G244700	Glyma.14G185100	Glyma.12G041700		Glyma.01G144700	Glyma.06G164100
Glyma.02G210300	Glyma.03G134000	Glyma.U031120	Glyma.18G280800	Glyma.12G042100		Glyma.01G146900	Glyma.06G170700
Glyma.02G220200	Glyma.03G150400	Glyma.01G176500	Glyma.10G176700	Glyma.12G042200		Glyma.01G147900	Glyma.06G184150
Glyma.02G227000	Glyma.03G152200	Glyma.18G047000	Glyma.20G135300	Glyma.12G042300		Glyma.01G148201	Glyma.06G184200
Glyma.02G228300	Glyma.03G157300	Glyma.04G106500	Glyma.11G175900	Glyma.12G054833		Glyma.01G149102	Glyma.06G213600
Glyma.02G237167	Glyma.03G157800	Glyma.04G238400	Glyma.07G231400	Glyma.12G059200		Glyma.01G151532	Glyma.06G267300
Glyma.02G243400	Glyma.03G160100	Glyma.01G222600	Glyma.01G070200	Glyma.12G080100		Glyma.01G153967	Glyma.06G268600
Glyma.02G252400	Glyma.03G160400	Glyma.07G219900	Glyma.08G360800	Glyma.12G084000		Glyma.01G154400	Glyma.06G275500
Glyma.02G257700	Glyma.03G185500	Glyma.13G024900	Glyma.14G192500	Glyma.12G178500		Glyma.01G154450	Glyma.06G295500
Glyma.02G260800	Glyma.03G187000	Glyma.01G021000	Glyma.10G222400	Glyma.12G209400		Glyma.01G154501	Glyma.06G295600
Glyma.02G261700	Glyma.03G187200	Glyma.11G180800	Glyma.04G197400	Glyma.13G000200		Glyma.01G154551	Glyma.06G296800
Glyma.02G268900	Glyma.03G189600	Glyma.02G115100	Glyma.19G158500	Glyma.13G029600		Glyma.01G158600	Glyma.06G303200
Glyma.02G270500	Glyma.03G201500	Glyma.15G062800	Glyma.08G235400	Glyma.13G122766		Glyma.01G160300	Glyma.07G013900
Glyma.02G280100	Glyma.03G219900	Glyma.09G062500	Glyma.19G214700	Glyma.13G167700		Glyma.01G161800	Glyma.07G043000
Glyma.02G288500	Glyma.03G220000	Glyma.18G121000	Glyma.01G198100	Glyma.13G189700		Glyma.01G166400	Glyma.07G057400
Glyma.03G001500	Glyma.03G221350	Glyma.16G166200	Glyma.18G246000	Glyma.13G191400		Glyma.01G167000	Glyma.07G077500
Glyma.03G015800	Glyma.03G224100	Glyma.03G238800	Glyma.08G311500	Glyma.13G224900		Glyma.01G168400	Glyma.07G077700
Glyma.03G015900	Glyma.03G225300	Glyma.13G278000	Glyma.08G050400	Glyma.13G246600		Glyma.01G169200	Glyma.07G098500
Glyma.03G015950	Glyma.03G225500	Glyma.09G188667	Glyma.10G001800	Glyma.13G320600		Glyma.01G170300	Glyma.07G124400
Glyma.03G016100	Glyma.03G226800	Glyma.16G108700	Glyma.19G140700	Glyma.13G329500		Glyma.01G175200	Glyma.07G139300
Glyma.03G016300	Glyma.03G244800	Glyma.03G102000	Glyma.10G296400	Glyma.13G351600		Glyma.01G175300	Glyma.07G151300
Glyma.03G016400	Glyma.03G249100	Glyma.06G220800	Glyma.05G026100	Glyma.14G014200		Glyma.01G176400	Glyma.07G163200
Glyma.03G021900	Glyma.03G259900	Glyma.13G177100	Glyma.02G068900	Glyma.14G099000		Glyma.01G177900	Glyma.07G168700
Glyma.03G022800	Glyma.04G005500	Glyma.17G086700	Glyma.17G109800	Glyma.14G115500		Glyma.01G179251	Glyma.07G178500
Glyma.03G028700	Glyma.04G019250	Glyma.15G162667	Glyma.20G217600	Glyma.14G158500		Glyma.01G179300	Glyma.07G179400
Glyma.03G029000	Glyma.04G024400	Glyma.06G194300	Glyma.04G255400	Glyma.14G172400		Glyma.01G181102	Glyma.07G195300
Glyma.03G029200	Glyma.04G043100	Glyma.10G135266	Glyma.09G235700	Glyma.14G175800		Glyma.01G183700	Glyma.07G197100
Glyma.03G029400	Glyma.04G045900	Glyma.08G206200	Glyma.08G041000	Glyma.14G200900		Glyma.01G184500	Glyma.07G201300
Glyma.03G034809	Glyma.04G046000	Glyma.06G299300	Glyma.08G024700	Glyma.15G052000		Glyma.01G187400	Glyma.07G208750
Glyma.03G036000	Glyma.04G052000	Glyma.13G363300	Glyma.10G172600	Glyma.15G112700		Glyma.01G191500	Glyma.07G257000
Glyma.03G036900	Glyma.04G054400	Glyma.13G012600	Glyma.13G249700	Glyma.15G128300		Glyma.01G192600	Glyma.07G260700
Glyma.03G041300	Glyma.04G054600	Glyma.18G037533	Glyma.04G137600	Glyma.15G128700		Glyma.01G192800	Glyma.08G006267
Glyma.03G048200	Glyma.04G061500	Glyma.10G056200	Glyma.01G211800	Glyma.15G128800		Glyma.01G193400	Glyma.08G011500
Glyma.03G054900	Glyma.04G075800	Glyma.16G195200		Glyma.15G155600		Glyma.01G193500	Glyma.08G019733
Glyma.03G057100	Glyma.04G079200	Glyma.07G067000		Glyma.15G180200		Glyma.01G193600	Glyma.08G027000
Glyma.03G060100	Glyma.04G079300	Glyma.04G233800		Glyma.15G196000		Glyma.01G195800	Glyma.08G032800
Glyma.03G061300	Glyma.04G091200	Glyma.11G203400		Glyma.15G201100		Glyma.01G198300	Glyma.08G034333
Glyma.03G063400	Glyma.04G121700	Glyma.14G080701		Glyma.15G227700		Glyma.01G198600	Glyma.08G061300
Glyma.03G064000	Glyma.04G137100	Glyma.08G201100		Glyma.15G235000		Glyma.01G200532	Glyma.08G094400
Glyma.03G069100	Glyma.04G149500	Glyma.17G095900		Glyma.16G020500		Glyma.01G201300	Glyma.08G094500
Glyma.03G117800	Glyma.04G167300	Glyma.18G185900		Glyma.16G117900		Glyma.01G202900	Glyma.08G103500
Glyma.03G118600	Glyma.04G168400	Glyma.02G028900		Glyma.16G118000		Glyma.01G203300	Glyma.08G218400
Glyma.03G132900	Glyma.04G178500	Glyma.15G260900		Glyma.16G150300		Glyma.01G204467	Glyma.08G220000
Glyma.03G134800	Glyma.04G183100	Glyma.08G250300		Glyma.16G169500		Glyma.01G204600	Glyma.08G273100
Glyma.03G149400	Glyma.04G198400	Glyma.09G185500		Glyma.17G120100		Glyma.01G204900	Glyma.08G273150
Glyma.03G155300	Glyma.04G213900	Glyma.02G153000		Glyma.18G016900		Glyma.01G206500	Glyma.08G283100
Glyma.03G168101	Glyma.04G217000	Glyma.02G217700		Glyma.18G130800		Glyma.01G206600	Glyma.08G288600
Glyma.03G168900	Glyma.04G223200	Glyma.12G184800		Glyma.18G155701		Glyma.01G206800	Glyma.08G346900
Glyma.03G173300	Glyma.04G229800	Glyma.06G315400		Glyma.18G202500		Glyma.01G206900	Glyma.09G025100
Glyma.03G174500	Glyma.04G230400	Glyma.17G082800		Glyma.18G265800		Glyma.01G208600	Glyma.09G036500
Glyma.03G195300	Glyma.04G240800	Glyma.13G365800		Glyma.19G008500		Glyma.01G210600	Glyma.09G036600
Glyma.03G196300	Glyma.04G248700	Glyma.12G237433		Glyma.19G014700		Glyma.01G211551	Glyma.09G037600
Glyma.03G197900	Glyma.04G250900	Glyma.06G119200		Glyma.19G030800		Glyma.01G211600	Glyma.09G056950
Glyma.03G201100	Glyma.05G008900	Glyma.09G201200		Glyma.19G041600		Glyma.01G213000	Glyma.09G080100
Glyma.03G201200	Glyma.05G009100	Glyma.02G219100		Glyma.19G072702		Glyma.01G215100	Glyma.09G099900
Glyma.03G201550	Glyma.05G018700	Glyma.11G207300		Glyma.19G116500		Glyma.01G216000	Glyma.09G143000
Glyma.03G214100	Glyma.05G022200	Glyma.02G157300		Glyma.19G163900		Glyma.01G216550	Glyma.09G145600
Glyma.03G215500	Glyma.05G033301	Glyma.13G169700		Glyma.19G164100		Glyma.01G218200	Glyma.09G149000
Glyma.03G215800	Glyma.05G033400	Glyma.16G141000		Glyma.19G165600		Glyma.01G219800	Glyma.09G276300
Glyma.03G216300	Glyma.05G050700	Glyma.01G131400		Glyma.19G169400		Glyma.01G220700	Glyma.10G029600
Glyma.03G219100	Glyma.05G051400	Glyma.12G121800		Glyma.19G184700		Glyma.01G223851	Glyma.10G151000
Glyma.03G219400	Glyma.05G057700	Glyma.19G242100		Glyma.19G194300		Glyma.01G224200	Glyma.10G158900
Glyma.03G223700	Glyma.05G065100	Glyma.04G244100		Glyma.19G205600		Glyma.01G224700	Glyma.10G166000
Glyma.03G231100	Glyma.05G065200	Glyma.06G303300		Glyma.20G033900		Glyma.01G225500	Glyma.10G168900
Glyma.03G233100	Glyma.05G065300	Glyma.18G037500		Glyma.20G036100		Glyma.01G226200	Glyma.10G181000
Glyma.03G233800	Glyma.05G065700	Glyma.11G059800		Glyma.20G037900		Glyma.01G227100	Glyma.10G194200
Glyma.03G237300	Glyma.05G080500	Glyma.18G260000		Glyma.20G169200		Glyma.01G228000	Glyma.10G195700
Glyma.03G242200	Glyma.05G114800	Glyma.08G012900		Glyma.U031413		Glyma.01G228900	Glyma.10G239400
Glyma.03G244400	Glyma.05G122600	Glyma.20G158500				Glyma.01G229132	Glyma.11G026300
Glyma.03G250900	Glyma.05G123700	Glyma.09G224800				Glyma.01G229200	Glyma.11G039400
Glyma.03G257401	Glyma.05G123750	Glyma.08G012700				Glyma.01G231300	Glyma.11G049100
Glyma.03G258000	Glyma.05G123900	Glyma.01G043925				Glyma.01G231500	Glyma.11G082300
Glyma.03G260200	Glyma.05G124000	Glyma.09G047800				Glyma.01G232951	Glyma.11G100200
Glyma.03G260700	Glyma.05G130900	Glyma.17G244000				Glyma.01G233600	Glyma.11G105800
Glyma.04G004500	Glyma.05G131000	Glyma.19G120400				Glyma.01G233900	Glyma.11G107000
Glyma.04G005400	Glyma.05G142900	Glyma.05G126800				Glyma.01G236400	Glyma.11G117600
Glyma.04G008900	Glyma.05G147000	Glyma.18G056400				Glyma.01G239700	Glyma.11G130600
Glyma.04G009400	Glyma.05G149800	Glyma.01G235100				Glyma.01G241300	Glyma.11G140300
Glyma.04G018400	Glyma.05G153000	Glyma.06G157000				Glyma.01G244200	Glyma.11G149900
Glyma.04G019200	Glyma.05G165700	Glyma.16G121700				Glyma.01G244400	Glyma.11G153700
Glyma.04G020100	Glyma.05G182100	Glyma.09G278100				Glyma.01G245700	Glyma.11G208700
Glyma.04G021200	Glyma.05G190100	Glyma.09G279701				Glyma.02G000100	Glyma.11G236500
Glyma.04G022500	Glyma.05G191100	Glyma.10G060100				Glyma.02G000700	Glyma.11G243200
Glyma.04G025100	Glyma.05G198900	Glyma.18G144850				Glyma.02G002000	Glyma.11G250400
Glyma.04G030900	Glyma.05G199300	Glyma.14G064400				Glyma.02G002500	Glyma.12G009600
Glyma.04G035200	Glyma.05G200101	Glyma.01G184200				Glyma.02G003600	Glyma.12G055000
Glyma.04G035600	Glyma.05G204600	Glyma.08G245700				Glyma.02G003800	Glyma.12G060200
Glyma.04G035900	Glyma.05G214700	Glyma.08G250600				Glyma.02G005600	Glyma.12G075600
Glyma.04G042500	Glyma.05G215700	Glyma.14G043300				Glyma.02G005800	Glyma.12G108400
Glyma.04G046800	Glyma.05G219100	Glyma.04G221700				Glyma.02G007100	Glyma.12G110000
Glyma.04G052800	Glyma.05G220500	Glyma.17G040800				Glyma.02G011600	Glyma.12G112000
Glyma.04G058800	Glyma.05G223200	Glyma.20G036300				Glyma.02G011700	Glyma.12G186800
Glyma.04G061300	Glyma.05G230300	Glyma.19G244300				Glyma.02G012900	Glyma.12G224300
Glyma.04G064400	Glyma.05G236167	Glyma.08G009900				Glyma.02G013402	Glyma.12G237367
Glyma.04G076000	Glyma.05G237300	Glyma.03G061751				Glyma.02G014100	Glyma.13G031000
Glyma.04G078100	Glyma.05G237500	Glyma.11G205600				Glyma.02G014800	Glyma.13G056600
Glyma.04G081100	Glyma.05G238300	Glyma.03G238900				Glyma.02G015500	Glyma.13G092500
Glyma.04G083000	Glyma.06G004000	Glyma.04G207600				Glyma.02G020100	Glyma.13G107900
Glyma.04G085500	Glyma.06G024500	Glyma.11G185200				Glyma.02G021900	Glyma.13G118600
Glyma.04G085800	Glyma.06G035100	Glyma.09G142200				Glyma.02G026700	Glyma.13G159700
Glyma.04G086700	Glyma.06G042000	Glyma.13G302400				Glyma.02G027100	Glyma.13G171400
Glyma.04G086900	Glyma.06G048500	Glyma.13G282100				Glyma.02G028800	Glyma.13G179200
Glyma.04G087400	Glyma.06G054700	Glyma.11G226900				Glyma.02G033500	Glyma.13G181000
Glyma.04G100200	Glyma.06G059700	Glyma.16G048802				Glyma.02G034000	Glyma.13G184300
Glyma.04G100300	Glyma.06G061700	Glyma.06G270500				Glyma.02G034400	Glyma.13G205100
Glyma.04G100400	Glyma.06G062000	Glyma.03G254900				Glyma.02G039000	Glyma.13G233000
Glyma.04G104850	Glyma.06G062100	Glyma.13G300600				Glyma.02G042200	Glyma.13G251900
Glyma.04G105900	Glyma.06G065600	Glyma.05G128300				Glyma.02G045332	Glyma.13G256400
Glyma.04G106300	Glyma.06G082700	Glyma.08G037200				Glyma.02G047400	Glyma.13G279200
Glyma.04G115300	Glyma.06G088400	Glyma.04G036600				Glyma.02G049800	Glyma.13G285400
Glyma.04G123100	Glyma.06G088600	Glyma.10G185900				Glyma.02G050300	Glyma.13G323800
Glyma.04G123800	Glyma.06G090900	Glyma.02G088400				Glyma.02G051802	Glyma.13G335900
Glyma.04G128700	Glyma.06G092900	Glyma.19G236100				Glyma.02G053100	Glyma.14G026100
Glyma.04G134200	Glyma.06G109200	Glyma.06G183800				Glyma.02G055600	Glyma.14G030400
Glyma.04G136200	Glyma.06G111800	Glyma.11G252800				Glyma.02G058051	Glyma.14G061300
Glyma.04G136600	Glyma.06G122600	Glyma.19G225200				Glyma.02G058900	Glyma.14G082400
Glyma.04G138600	Glyma.06G134900	Glyma.19G237800				Glyma.02G059700	Glyma.14G083000
Glyma.04G139200	Glyma.06G148000	Glyma.07G136200				Glyma.02G059800	Glyma.14G087600
Glyma.04G142400	Glyma.06G148400	Glyma.18G018900				Glyma.02G060202	Glyma.14G098200
Glyma.04G157000	Glyma.06G149301	Glyma.12G220200				Glyma.02G062000	Glyma.14G110500
Glyma.04G160000	Glyma.06G154400	Glyma.20G201900				Glyma.02G062100	Glyma.14G118550
Glyma.04G170700	Glyma.06G157800	Glyma.18G055600				Glyma.02G069400	Glyma.14G135001
Glyma.04G171800	Glyma.06G167500	Glyma.10G104767				Glyma.02G075000	Glyma.14G158300
Glyma.04G185500	Glyma.06G184400	Glyma.15G083600				Glyma.02G075100	Glyma.14G209000
Glyma.04G197100	Glyma.06G191400	Glyma.06G037700				Glyma.02G078300	Glyma.14G223400
Glyma.04G208300	Glyma.06G192100	Glyma.11G035700				Glyma.02G080402	Glyma.15G011500
Glyma.04G212000	Glyma.06G192400	Glyma.01G196100				Glyma.02G081000	Glyma.15G038400
Glyma.04G215800	Glyma.06G216500	Glyma.07G178300				Glyma.02G081300	Glyma.15G054700
Glyma.04G221500	Glyma.06G235900	Glyma.04G220700				Glyma.02G081900	Glyma.15G071300
Glyma.04G227600	Glyma.06G249400	Glyma.08G156600				Glyma.02G085700	Glyma.15G072400
Glyma.04G228900	Glyma.06G269300	Glyma.20G171900				Glyma.02G086100	Glyma.15G074800
Glyma.04G230000	Glyma.06G276700	Glyma.06G084200				Glyma.02G093251	Glyma.15G141500
Glyma.04G231451	Glyma.06G277700	Glyma.03G185600				Glyma.02G093300	Glyma.15G167800
Glyma.04G232200	Glyma.06G292900	Glyma.15G199300				Glyma.02G095700	Glyma.15G186100
Glyma.04G236200	Glyma.06G293450	Glyma.18G013800				Glyma.02G098800	Glyma.15G228300
Glyma.04G238100	Glyma.06G298700	Glyma.05G112000				Glyma.02G099800	Glyma.15G246100
Glyma.04G238300	Glyma.06G298800	Glyma.13G348500				Glyma.02G100300	Glyma.15G257600
Glyma.04G243900	Glyma.06G300400	Glyma.09G084200				Glyma.02G100400	Glyma.15G271000
Glyma.04G244200	Glyma.06G319000	Glyma.03G190100				Glyma.02G101100	Glyma.15G271900
Glyma.04G245000	Glyma.06G319200	Glyma.05G169200				Glyma.02G102000	Glyma.16G049000
Glyma.04G245500	Glyma.07G012900	Glyma.13G003300				Glyma.02G102100	Glyma.16G052000
Glyma.04G249000	Glyma.07G014500	Glyma.02G044200				Glyma.02G106200	Glyma.16G110100
Glyma.04G249400	Glyma.07G041700	Glyma.05G150700				Glyma.02G107000	Glyma.16G145600
Glyma.04G251400	Glyma.07G043500	Glyma.11G040700				Glyma.02G109900	Glyma.16G196300
Glyma.04G254300	Glyma.07G043600	Glyma.09G052800				Glyma.02G110800	Glyma.16G198700
Glyma.05G005200	Glyma.07G045700	Glyma.18G094100				Glyma.02G112300	Glyma.17G028000
Glyma.05G033600	Glyma.07G058800	Glyma.03G144400				Glyma.02G113300	Glyma.17G051400
Glyma.05G036300	Glyma.07G061500	Glyma.05G017000				Glyma.02G115700	Glyma.17G067800
Glyma.05G041202	Glyma.07G076200	Glyma.08G210100				Glyma.02G116633	Glyma.17G085500
Glyma.05G041300	Glyma.07G076300	Glyma.09G046200				Glyma.02G117000	Glyma.17G086400
Glyma.05G042200	Glyma.07G076400	Glyma.16G164300				Glyma.02G117100	Glyma.17G092800
Glyma.05G045700	Glyma.07G081400	Glyma.05G148800				Glyma.02G119000	Glyma.17G105000
Glyma.05G047100	Glyma.07G088200	Glyma.01G043400				Glyma.02G119300	Glyma.17G111400
Glyma.05G047700	Glyma.07G089700	Glyma.10G182900				Glyma.02G121200	Glyma.17G128000
Glyma.05G049400	Glyma.07G098700	Glyma.02G048400				Glyma.02G121300	Glyma.17G141200
Glyma.05G049600	Glyma.07G109200	Glyma.19G147200				Glyma.02G125800	Glyma.17G149400
Glyma.05G050400	Glyma.07G126900	Glyma.18G057900				Glyma.02G127600	Glyma.17G150100
Glyma.05G052800	Glyma.07G129300	Glyma.08G274800				Glyma.02G128400	Glyma.17G154500
Glyma.05G055700	Glyma.07G132000	Glyma.15G057900				Glyma.02G128800	Glyma.17G156600
Glyma.05G058900	Glyma.07G133000	Glyma.17G127900				Glyma.02G131300	Glyma.17G156651
Glyma.05G076800	Glyma.07G136800	Glyma.14G186400				Glyma.02G131600	Glyma.17G222300
Glyma.05G082400	Glyma.07G141300	Glyma.03G052200				Glyma.02G132500	Glyma.17G224500
Glyma.05G082700	Glyma.07G150500	Glyma.18G100500				Glyma.02G133400	Glyma.17G242100
Glyma.05G099300	Glyma.07G153100	Glyma.07G139900				Glyma.02G135100	Glyma.17G242701
Glyma.05G101200	Glyma.07G154300	Glyma.12G196200				Glyma.02G135700	Glyma.17G242900
Glyma.05G101300	Glyma.07G154700	Glyma.06G270400				Glyma.02G139000	Glyma.17G247051
Glyma.05G103300	Glyma.07G163400	Glyma.05G204800				Glyma.02G140200	Glyma.17G260700
Glyma.05G125600	Glyma.07G170900	Glyma.13G281200				Glyma.02G142800	Glyma.18G018100
Glyma.05G136100	Glyma.07G177600	Glyma.08G105500				Glyma.02G144200	Glyma.18G029300
Glyma.05G137800	Glyma.07G181600	Glyma.01G196900				Glyma.02G144267	Glyma.18G033302
Glyma.05G146300	Glyma.07G183100	Glyma.18G055300				Glyma.02G145600	Glyma.18G045200
Glyma.05G148300	Glyma.07G183900	Glyma.06G166800				Glyma.02G149500	Glyma.18G067500
Glyma.05G150400	Glyma.07G184950	Glyma.14G043600				Glyma.02G149700	Glyma.18G124300
Glyma.05G151100	Glyma.07G188000	Glyma.17G177000				Glyma.02G150200	Glyma.18G141500
Glyma.05G152800	Glyma.07G200000	Glyma.18G241000				Glyma.02G150500	Glyma.18G158300
Glyma.05G157000	Glyma.07G200200	Glyma.17G068900				Glyma.02G150600	Glyma.18G195400
Glyma.05G157900	Glyma.07G200300	Glyma.09G178701				Glyma.02G151400	Glyma.18G201900
Glyma.05G159200	Glyma.07G200500	Glyma.11G095100				Glyma.02G153100	Glyma.18G216800
Glyma.05G183800	Glyma.07G200700	Glyma.03G040100				Glyma.02G157002	Glyma.18G258700
Glyma.05G184500	Glyma.07G241900	Glyma.13G119400				Glyma.02G157700	Glyma.18G281500
Glyma.05G186800	Glyma.07G260100	Glyma.10G231400				Glyma.02G158100	Glyma.18G281700
Glyma.05G192300	Glyma.07G264100	Glyma.09G237600				Glyma.02G162651	Glyma.18G294300
Glyma.05G193400	Glyma.07G267600	Glyma.02G224600				Glyma.02G165300	Glyma.18G297500
Glyma.05G195200	Glyma.07G271100	Glyma.08G108000				Glyma.02G168900	Glyma.19G043000
Glyma.05G197400	Glyma.07G274000	Glyma.12G220300				Glyma.02G172200	Glyma.19G063100
Glyma.05G199000	Glyma.08G018800	Glyma.10G228900				Glyma.02G172350	Glyma.19G093500
Glyma.05G202200	Glyma.08G022900	Glyma.06G187100				Glyma.02G174500	Glyma.19G108800
Glyma.05G206200	Glyma.08G026000	Glyma.01G210400				Glyma.02G176400	Glyma.19G132900
Glyma.05G222600	Glyma.08G029400	Glyma.07G243651				Glyma.02G177500	Glyma.19G142600
Glyma.05G224400	Glyma.08G040800	Glyma.04G251100				Glyma.02G178250	Glyma.19G169800
Glyma.05G237200	Glyma.08G045300	Glyma.09G262600				Glyma.02G179201	Glyma.19G239800
Glyma.05G238200	Glyma.08G056600	Glyma.08G030400				Glyma.02G179300	Glyma.19G244800
Glyma.05G239500	Glyma.08G058900	Glyma.03G150500				Glyma.02G182600	Glyma.19G258800
Glyma.05G240200	Glyma.08G059900	Glyma.07G030800				Glyma.02G184000	Glyma.19G260400
Glyma.06G004100	Glyma.08G064400	Glyma.10G236000				Glyma.02G184300	Glyma.20G001700
Glyma.06G004200	Glyma.08G068700	Glyma.17G073400				Glyma.02G184900	Glyma.20G032400
Glyma.06G004700	Glyma.08G068800	Glyma.17G187700				Glyma.02G191600	Glyma.20G047351
Glyma.06G014600	Glyma.08G069000	Glyma.17G176500				Glyma.02G192200	Glyma.20G047400
Glyma.06G019500	Glyma.08G078800	Glyma.15G171700				Glyma.02G193000	Glyma.20G105300
Glyma.06G020400	Glyma.08G078900	Glyma.17G066100				Glyma.02G195600	Glyma.20G115600
Glyma.06G020500	Glyma.08G085700	Glyma.04G133400				Glyma.02G197000	Glyma.20G142000
Glyma.06G031000	Glyma.08G089400	Glyma.08G245600				Glyma.02G198000	Glyma.20G144800
Glyma.06G031100	Glyma.08G091400	Glyma.01G041450				Glyma.02G199000	Glyma.20G186200
Glyma.06G033700	Glyma.08G091500	Glyma.01G181600				Glyma.02G200700	Glyma.20G195900
Glyma.06G036800	Glyma.08G099700	Glyma.06G051900				Glyma.02G205800	Glyma.20G229700
Glyma.06G042100	Glyma.08G102100	Glyma.08G171300				Glyma.02G211200	Glyma.20G237200
Glyma.06G042200	Glyma.08G106700	Glyma.09G087200				Glyma.02G214300	Glyma.20G248900
Glyma.06G042700	Glyma.08G120100	Glyma.04G049500				Glyma.02G215300	Glyma.U006202
Glyma.06G047400	Glyma.08G122800	Glyma.14G178500				Glyma.02G216000	Glyma.U042300
Glyma.06G047600	Glyma.08G131925	Glyma.07G185200				Glyma.02G217300
Glyma.06G050900	Glyma.08G139800	Glyma.13G324300				Glyma.02G218700
Glyma.06G077200	Glyma.08G156300	Glyma.19G164900				Glyma.02G219200
Glyma.06G078100	Glyma.08G157900	Glyma.17G030400				Glyma.02G219267
Glyma.06G079500	Glyma.08G162400	Glyma.09G254020				Glyma.02G223800
Glyma.06G080700	Glyma.08G171400	Glyma.14G046000				Glyma.02G226500
Glyma.06G082800	Glyma.08G172300	Glyma.13G191600				Glyma.02G226900
Glyma.06G087100	Glyma.08G176600	Glyma.11G179100				Glyma.02G228400
Glyma.06G087400	Glyma.08G180100	Glyma.06G106700				Glyma.02G229200
Glyma.06G091033	Glyma.08G180300	Glyma.06G111702				Glyma.02G229500
Glyma.06G099501	Glyma.08G180600	Glyma.13G303100				Glyma.02G232000
Glyma.06G099800	Glyma.08G181900	Glyma.07G187700				Glyma.02G237633
Glyma.06G101400	Glyma.08G182000	Glyma.03G246600				Glyma.02G239500
Glyma.06G102000	Glyma.08G189200	Glyma.19G007700				Glyma.02G239600
Glyma.06G102100	Glyma.08G196600	Glyma.13G306300				Glyma.02G240400
Glyma.06G111300	Glyma.08G211000	Glyma.03G213300				Glyma.02G240500
Glyma.06G112100	Glyma.08G212000	Glyma.08G196900				Glyma.02G242100
Glyma.06G114300	Glyma.08G212300	Glyma.19G133600				Glyma.02G242600
Glyma.06G123900	Glyma.08G229700	Glyma.18G106400				Glyma.02G242900
Glyma.06G125600	Glyma.08G231600	Glyma.17G202100				Glyma.02G245200
Glyma.06G125800	Glyma.08G232400	Glyma.13G243500				Glyma.02G250300
Glyma.06G127700	Glyma.08G250402	Glyma.14G162100				Glyma.02G251600
Glyma.06G136000	Glyma.08G254400	Glyma.12G218200				Glyma.02G252302
Glyma.06G141400	Glyma.08G255900	Glyma.01G021700				Glyma.02G256000
Glyma.06G141600	Glyma.08G279000	Glyma.12G188500				Glyma.02G257650
Glyma.06G142100	Glyma.08G302600	Glyma.17G187300				Glyma.02G258100
Glyma.06G143100	Glyma.08G305000	Glyma.14G011700				Glyma.02G261300
Glyma.06G143900	Glyma.08G316700	Glyma.02G004900				Glyma.02G261400
Glyma.06G144300	Glyma.08G321500	Glyma.06G092000				Glyma.02G262200
Glyma.06G149900	Glyma.08G339300	Glyma.06G143700				Glyma.02G262300
Glyma.06G154300	Glyma.08G339400	Glyma.03G241650				Glyma.02G268100
Glyma.06G156700	Glyma.08G364700	Glyma.02G144400				Glyma.02G268300
Glyma.06G162400	Glyma.08G365100	Glyma.05G164700				Glyma.02G270800
Glyma.06G164200	Glyma.09G004900	Glyma.04G009900				Glyma.02G271300
Glyma.06G168300	Glyma.09G005000	Glyma.07G243500				Glyma.02G272200
Glyma.06G170100	Glyma.09G006100	Glyma.02G155701				Glyma.02G275300
Glyma.06G172551	Glyma.09G006200	Glyma.06G297600				Glyma.02G280200
Glyma.06G175100	Glyma.09G008700	Glyma.18G247100				Glyma.02G280400
Glyma.06G176100	Glyma.09G014100	Glyma.08G063900				Glyma.02G281000
Glyma.06G184300	Glyma.09G014900	Glyma.10G198200				Glyma.02G281100
Glyma.06G186200	Glyma.09G025200	Glyma.12G196900				Glyma.02G281900
Glyma.06G191300	Glyma.09G029900	Glyma.20G164200				Glyma.02G284100
Glyma.06G192300	Glyma.09G040400	Glyma.07G249000				Glyma.02G284733
Glyma.06G202200	Glyma.09G055700	Glyma.07G016900				Glyma.02G284800
Glyma.06G202900	Glyma.09G091800	Glyma.12G053300				Glyma.02G289700
Glyma.06G205500	Glyma.09G092100	Glyma.08G122100				Glyma.02G290200
Glyma.06G209700	Glyma.09G092400	Glyma.13G306600				Glyma.02G296600
Glyma.06G225400	Glyma.09G115800	Glyma.18G256900				Glyma.02G296800
Glyma.06G232400	Glyma.09G130500	Glyma.11G161900				Glyma.02G298000
Glyma.06G233600	Glyma.09G131500	Glyma.12G096900				Glyma.02G298400
Glyma.06G238876	Glyma.09G140800	Glyma.14G038200				Glyma.02G301800
Glyma.06G242900	Glyma.09G149800	Glyma.12G169600				Glyma.02G302800
Glyma.06G243000	Glyma.09G150400	Glyma.10G191000				Glyma.02G305900
Glyma.06G243050	Glyma.09G153900	Glyma.05G065800				Glyma.02G306200
Glyma.06G248700	Glyma.09G159000	Glyma.05G066300				Glyma.02G309200
Glyma.06G248900	Glyma.09G162500	Glyma.17G055600				Glyma.02G309700
Glyma.06G254900	Glyma.09G162600	Glyma.04G038300				Glyma.03G000300
Glyma.06G258000	Glyma.09G162700	Glyma.06G106400				Glyma.03G003000
Glyma.06G264200	Glyma.09G162800	Glyma.06G182700				Glyma.03G003100
Glyma.06G265500	Glyma.09G163000	Glyma.05G128500				Glyma.03G003300
Glyma.06G268100	Glyma.09G163100	Glyma.04G137200				Glyma.03G007950
Glyma.06G286600	Glyma.09G163200	Glyma.17G064800				Glyma.03G008400
Glyma.06G292100	Glyma.09G163300	Glyma.08G147800				Glyma.03G008450
Glyma.06G295700	Glyma.09G163600	Glyma.10G184700				Glyma.03G009200
Glyma.06G298400	Glyma.09G163800	Glyma.03G173100				Glyma.03G012600
Glyma.06G308400	Glyma.09G163900	Glyma.06G172200				Glyma.03G013550
Glyma.07G011900	Glyma.09G179700	Glyma.10G121100				Glyma.03G013900
Glyma.07G013600	Glyma.09G187000	Glyma.11G068900				Glyma.03G014000
Glyma.07G019100	Glyma.09G192300	Glyma.06G306750				Glyma.03G014732
Glyma.07G021300	Glyma.09G208300	Glyma.05G045851				Glyma.03G015132
Glyma.07G023500	Glyma.09G210500	Glyma.02G125500				Glyma.03G016600
Glyma.07G031900	Glyma.09G210900	Glyma.18G218500				Glyma.03G017100
Glyma.07G032900	Glyma.09G215500	Glyma.07G116700				Glyma.03G020100
Glyma.07G034400	Glyma.09G223800	Glyma.03G164000				Glyma.03G022400
Glyma.07G039600	Glyma.09G229300	Glyma.05G230200				Glyma.03G022450
Glyma.07G039700	Glyma.09G231800	Glyma.05G083900				Glyma.03G022501
Glyma.07G045967	Glyma.09G251400	Glyma.09G224500				Glyma.03G022900
Glyma.07G048800	Glyma.09G269400	Glyma.15G066800				Glyma.03G024000
Glyma.07G050000	Glyma.09G274200	Glyma.09G031600				Glyma.03G028000
Glyma.07G054600	Glyma.09G282500	Glyma.01G186202				Glyma.03G028200
Glyma.07G066100	Glyma.10G007000	Glyma.04G090100				Glyma.03G032700
Glyma.07G066251	Glyma.10G008600	Glyma.17G126000				Glyma.03G032900
Glyma.07G076100	Glyma.10G009500	Glyma.04G198600				Glyma.03G034500
Glyma.07G076500	Glyma.10G013700	Glyma.16G127960				Glyma.03G037000
Glyma.07G076600	Glyma.10G016500	Glyma.01G111000				Glyma.03G039200
Glyma.07G077600	Glyma.10G017200	Glyma.19G203800				Glyma.03G039300
Glyma.07G078800	Glyma.10G018800	Glyma.12G023000				Glyma.03G042700
Glyma.07G091600	Glyma.10G022300	Glyma.01G184600				Glyma.03G043000
Glyma.07G093900	Glyma.10G040600	Glyma.06G091900				Glyma.03G043675
Glyma.07G094000	Glyma.10G046500	Glyma.08G003900				Glyma.03G044000
Glyma.07G103700	Glyma.10G051800	Glyma.07G165450				Glyma.03G045400
Glyma.07G103800	Glyma.10G055350	Glyma.19G187000				Glyma.03G050850
Glyma.07G106400	Glyma.10G066700	Glyma.13G308000				Glyma.03G050951
Glyma.07G108400	Glyma.10G070300	Glyma.15G264200				Glyma.03G052151
Glyma.07G119400	Glyma.10G084000	Glyma.11G018000				Glyma.03G055900
Glyma.07G120800	Glyma.10G090700	Glyma.17G045700				Glyma.03G059300
Glyma.07G120900	Glyma.10G092100	Glyma.07G186000				Glyma.03G062500
Glyma.07G125500	Glyma.10G126100	Glyma.07G178100				Glyma.03G063800
Glyma.07G125600	Glyma.10G128932	Glyma.03G261800				Glyma.03G065400
Glyma.07G126800	Glyma.10G135500	Glyma.10G253800				Glyma.03G065500
Glyma.07G137600	Glyma.10G136700	Glyma.05G211502				Glyma.03G070200
Glyma.07G150900	Glyma.10G161500	Glyma.15G238600				Glyma.03G072300
Glyma.07G151100	Glyma.10G169100	Glyma.20G068000				Glyma.03G073500
Glyma.07G152900	Glyma.10G169300	Glyma.04G179400				Glyma.03G073722
Glyma.07G156200	Glyma.10G170900	Glyma.08G320000				Glyma.03G073732
Glyma.07G168600	Glyma.10G176400	Glyma.10G184600				Glyma.03G075200
Glyma.07G183200	Glyma.10G177100	Glyma.06G021200				Glyma.03G081300
Glyma.07G185000	Glyma.10G180500	Glyma.12G199600				Glyma.03G088151
Glyma.07G190100	Glyma.10G183000	Glyma.13G301600				Glyma.03G091000
Glyma.07G204200	Glyma.10G188900	Glyma.07G139700				Glyma.03G091700
Glyma.07G212400	Glyma.10G201100	Glyma.17G177300				Glyma.03G094500
Glyma.07G229100	Glyma.10G201700	Glyma.10G180900				Glyma.03G098700
Glyma.07G232000	Glyma.10G205800	Glyma.16G032200				Glyma.03G099800
Glyma.07G232500	Glyma.10G206800	Glyma.09G139600				Glyma.03G106500
Glyma.07G235900	Glyma.10G215700	Glyma.06G204100				Glyma.03G109300
Glyma.07G238000	Glyma.10G217100	Glyma.10G143200				Glyma.03G111000
Glyma.07G238475	Glyma.10G223200	Glyma.13G281100				Glyma.03G113800
Glyma.07G238550	Glyma.10G224800	Glyma.10G030400				Glyma.03G114800
Glyma.07G242400	Glyma.10G233300	Glyma.20G012500				Glyma.03G115000
Glyma.07G248600	Glyma.10G249600	Glyma.02G233432				Glyma.03G115132
Glyma.07G254700	Glyma.10G255800	Glyma.17G249700				Glyma.03G116100
Glyma.07G264001	Glyma.10G260600	Glyma.09G003600				Glyma.03G116200
Glyma.07G266400	Glyma.10G271801	Glyma.09G069401				Glyma.03G116350
Glyma.08G000700	Glyma.10G272000	Glyma.19G183800				Glyma.03G120000
Glyma.08G006333	Glyma.10G273000	Glyma.20G224200				Glyma.03G124002
Glyma.08G010400	Glyma.10G278600	Glyma.11G121800				Glyma.03G131000
Glyma.08G011800	Glyma.10G281900	Glyma.20G223100				Glyma.03G132200
Glyma.08G019667	Glyma.10G285400	Glyma.05G245700				Glyma.03G133500
Glyma.08G021800	Glyma.11G019600	Glyma.10G145900				Glyma.03G133700
Glyma.08G025400	Glyma.11G024100	Glyma.19G214500				Glyma.03G134200
Glyma.08G031400	Glyma.11G031500	Glyma.02G143600				Glyma.03G138200
Glyma.08G034000	Glyma.11G031900	Glyma.03G044900				Glyma.03G140900
Glyma.08G038200	Glyma.11G036700	Glyma.08G216600				Glyma.03G143600
Glyma.08G040400	Glyma.11G044400	Glyma.08G099000				Glyma.03G144500
Glyma.08G044700	Glyma.11G050400	Glyma.11G119200				Glyma.03G147100
Glyma.08G047300	Glyma.11G056500	Glyma.02G061800				Glyma.03G149267
Glyma.08G049450	Glyma.11G060500	Glyma.01G005100				Glyma.03G149333
Glyma.08G049500	Glyma.11G063600	Glyma.10G108300				Glyma.03G152000
Glyma.08G058800	Glyma.11G070200	Glyma.07G037250				Glyma.03G154000
Glyma.08G059700	Glyma.11G071100	Glyma.10G190900				Glyma.03G154700
Glyma.08G066300	Glyma.11G073000	Glyma.11G252300				Glyma.03G157700
Glyma.08G068100	Glyma.11G077400	Glyma.15G025300				Glyma.03G158832
Glyma.08G070000	Glyma.11G077900	Glyma.03G075700				Glyma.03G158900
Glyma.08G071300	Glyma.11G078000	Glyma.03G246200				Glyma.03G160900
Glyma.08G080200	Glyma.11G091600	Glyma.03G228000				Glyma.03G161300
Glyma.08G080400	Glyma.11G097100	Glyma.08G123000				Glyma.03G161500
Glyma.08G086300	Glyma.11G106900	Glyma.16G208000				Glyma.03G169500
Glyma.08G091651	Glyma.11G123300	Glyma.06G299000				Glyma.03G176651
Glyma.08G096200	Glyma.11G123400	Glyma.12G174900				Glyma.03G179400
Glyma.08G103300	Glyma.11G140800	Glyma.16G134732				Glyma.03G181400
Glyma.08G115900	Glyma.11G142500	Glyma.13G333100				Glyma.03G184900
Glyma.08G117500	Glyma.11G148989	Glyma.17G055900				Glyma.03G186300
Glyma.08G118000	Glyma.11G153501	Glyma.09G130800				Glyma.03G186500
Glyma.08G119200	Glyma.11G156900	Glyma.20G246300				Glyma.03G189000
Glyma.08G119400	Glyma.11G161800	Glyma.13G063100				Glyma.03G189100
Glyma.08G119500	Glyma.11G180700	Glyma.13G310800				Glyma.03G192000
Glyma.08G119600	Glyma.11G196500	Glyma.05G217200				Glyma.03G199100
Glyma.08G125600	Glyma.11G210989	Glyma.10G119400				Glyma.03G202600
Glyma.08G128800	Glyma.11G216700	Glyma.08G327200				Glyma.03G205400
Glyma.08G142400	Glyma.11G222300	Glyma.14G096700				Glyma.03G205900
Glyma.08G145500	Glyma.11G224900	Glyma.20G085900				Glyma.03G206600
Glyma.08G150901	Glyma.11G225000	Glyma.10G053602				Glyma.03G209800
Glyma.08G151000	Glyma.11G235000	Glyma.11G073700				Glyma.03G210200
Glyma.08G152500	Glyma.11G236700	Glyma.20G202000				Glyma.03G210500
Glyma.08G157300	Glyma.11G244800	Glyma.02G267001				Glyma.03G211067
Glyma.08G161900	Glyma.11G246600	Glyma.10G143300				Glyma.03G211200
Glyma.08G169100	Glyma.11G251400	Glyma.05G242300				Glyma.03G212200
Glyma.08G169300	Glyma.12G002600	Glyma.06G307900				Glyma.03G214150
Glyma.08G175400	Glyma.12G007400	Glyma.15G221000				Glyma.03G214201
Glyma.08G178000	Glyma.12G011400	Glyma.11G158200				Glyma.03G214900
Glyma.08G181500	Glyma.12G013100	Glyma.03G198750				Glyma.03G216100
Glyma.08G182100	Glyma.12G027100	Glyma.20G164900				Glyma.03G216400
Glyma.08G195100	Glyma.12G048000	Glyma.06G013700				Glyma.03G217500
Glyma.08G200600	Glyma.12G048100	Glyma.12G025900				Glyma.03G218700
Glyma.08G202800	Glyma.12G054500	Glyma.05G003900				Glyma.03G225900
Glyma.08G208902	Glyma.12G073651	Glyma.13G099100				Glyma.03G226100
Glyma.08G218600	Glyma.12G077600	Glyma.04G198100				Glyma.03G226600
Glyma.08G220500	Glyma.12G078700	Glyma.13G282400				Glyma.03G227267
Glyma.08G234200	Glyma.12G081100	Glyma.16G179000				Glyma.03G229700
Glyma.08G241200	Glyma.12G097200	Glyma.11G158185				Glyma.03G230900
Glyma.08G260500	Glyma.12G099300	Glyma.03G062300				Glyma.03G231200
Glyma.08G261200	Glyma.12G117900	Glyma.19G197900				Glyma.03G232700
Glyma.08G273600	Glyma.12G131200	Glyma.11G195000				Glyma.03G235600
Glyma.08G277000	Glyma.12G151200	Glyma.10G010700				Glyma.03G237200
Glyma.08G294100	Glyma.12G154300	Glyma.11G051800				Glyma.03G241500
Glyma.08G298900	Glyma.12G176100	Glyma.03G058300				Glyma.03G242400
Glyma.08G315900	Glyma.12G185000	Glyma.04G198200				Glyma.03G247300
Glyma.08G321400	Glyma.12G197400	Glyma.20G080800				Glyma.03G248400
Glyma.08G326300	Glyma.12G199800	Glyma.15G156100				Glyma.03G252200
Glyma.08G339500	Glyma.12G200500	Glyma.09G141500				Glyma.03G252300
Glyma.08G339600	Glyma.12G200600	Glyma.14G050500				Glyma.03G253600
Glyma.08G345500	Glyma.12G201800	Glyma.08G338900				Glyma.03G253700
Glyma.08G355000	Glyma.12G206700	Glyma.13G028500				Glyma.03G256300
Glyma.08G360300	Glyma.12G207400	Glyma.02G018801				Glyma.03G256700
Glyma.09G004800	Glyma.12G209600	Glyma.15G138000				Glyma.03G262700
Glyma.09G010700	Glyma.12G213100	Glyma.05G123400				Glyma.03G264902
Glyma.09G012300	Glyma.12G218300	Glyma.20G111000				Glyma.04G004000
Glyma.09G018900	Glyma.12G218600	Glyma.06G298600				Glyma.04G004200
Glyma.09G024500	Glyma.12G218651	Glyma.09G117500				Glyma.04G005200
Glyma.09G033500	Glyma.12G222400	Glyma.03G055300				Glyma.04G009100
Glyma.09G034700	Glyma.12G233100	Glyma.03G247500				Glyma.04G013900
Glyma.09G036800	Glyma.12G238300	Glyma.01G219400				Glyma.04G020500
Glyma.09G040300	Glyma.13G001500	Glyma.20G203500				Glyma.04G020900
Glyma.09G052351	Glyma.13G001800	Glyma.14G051000				Glyma.04G022620
Glyma.09G054700	Glyma.13G006700	Glyma.14G213300				Glyma.04G023133
Glyma.09G063300	Glyma.13G041300	Glyma.02G282300				Glyma.04G029267
Glyma.09G064200	Glyma.13G046300	Glyma.16G062000				Glyma.04G030300
Glyma.09G065000	Glyma.13G053300	Glyma.12G159800				Glyma.04G030400
Glyma.09G065300	Glyma.13G066500	Glyma.04G084100				Glyma.04G031300
Glyma.09G069500	Glyma.13G068800	Glyma.01G131100				Glyma.04G031700
Glyma.09G073600	Glyma.13G069200	Glyma.16G057500				Glyma.04G032700
Glyma.09G081600	Glyma.13G077800	Glyma.08G312000				Glyma.04G036340
Glyma.09G085000	Glyma.13G085900	Glyma.11G132100				Glyma.04G036380
Glyma.09G111800	Glyma.13G087400	Glyma.02G283400				Glyma.04G036420
Glyma.09G123800	Glyma.13G093332	Glyma.16G203100				Glyma.04G038600
Glyma.09G127300	Glyma.13G093500	Glyma.01G004900				Glyma.04G038800
Glyma.09G134025	Glyma.13G093600	Glyma.18G292100				Glyma.04G040500
Glyma.09G145700	Glyma.13G095000	Glyma.10G237100				Glyma.04G040600
Glyma.09G147200	Glyma.13G095300	Glyma.13G351900				Glyma.04G043350
Glyma.09G151400	Glyma.13G101500	Glyma.12G237600				Glyma.04G049200
Glyma.09G151700	Glyma.13G102800	Glyma.17G119000				Glyma.04G049951
Glyma.09G160100	Glyma.13G103100	Glyma.13G282200				Glyma.04G050550
Glyma.09G161100	Glyma.13G108800	Glyma.19G059200				Glyma.04G055700
Glyma.09G161400	Glyma.13G108900	Glyma.11G243400				Glyma.04G055801
Glyma.09G163700	Glyma.13G119000	Glyma.10G275900				Glyma.04G056067
Glyma.09G166400	Glyma.13G132500	Glyma.07G121151				Glyma.04G056400
Glyma.09G172500	Glyma.13G149700	Glyma.08G076800				Glyma.04G056500
Glyma.09G173300	Glyma.13G151500	Glyma.16G090500				Glyma.04G057300
Glyma.09G182400	Glyma.13G151800	Glyma.19G232200				Glyma.04G057400
Glyma.09G190000	Glyma.13G152814	Glyma.20G064551				Glyma.04G058000
Glyma.09G193100	Glyma.13G157000	Glyma.06G163700				Glyma.04G058400
Glyma.09G205300	Glyma.13G162700	Glyma.08G065700				Glyma.04G060300
Glyma.09G210600	Glyma.13G164300	Glyma.15G272200				Glyma.04G060500
Glyma.09G217200	Glyma.13G168200	Glyma.15G138400				Glyma.04G061100
Glyma.09G217600	Glyma.13G168500	Glyma.01G222800				Glyma.04G062100
Glyma.09G218800	Glyma.13G175700	Glyma.16G020800				Glyma.04G062400
Glyma.09G223600	Glyma.13G176000	Glyma.15G036300				Glyma.04G062600
Glyma.09G224400	Glyma.13G176200	Glyma.13G143100				Glyma.04G070700
Glyma.09G229400	Glyma.13G176300	Glyma.19G034500				Glyma.04G071000
Glyma.09G258600	Glyma.13G176500	Glyma.18G092400				Glyma.04G072400
Glyma.09G268100	Glyma.13G180200	Glyma.08G134100				Glyma.04G073000
Glyma.09G276502	Glyma.13G190100	Glyma.05G222400				Glyma.04G076432
Glyma.09G280700	Glyma.13G209600	Glyma.16G080100				Glyma.04G076900
Glyma.09G284700	Glyma.13G211000	Glyma.08G174900				Glyma.04G078500
Glyma.10G005400	Glyma.13G227500	Glyma.19G259700				Glyma.04G080100
Glyma.10G006600	Glyma.13G229300	Glyma.08G026900				Glyma.04G080600
Glyma.10G010300	Glyma.13G231700	Glyma.11G071500				Glyma.04G087200
Glyma.10G013600	Glyma.13G234400	Glyma.16G180700				Glyma.04G088000
Glyma.10G014000	Glyma.13G236000	Glyma.11G117200				Glyma.04G093000
Glyma.10G023300	Glyma.13G239000	Glyma.07G191200				Glyma.04G094232
Glyma.10G024300	Glyma.13G247000	Glyma.09G279200				Glyma.04G096100
Glyma.10G027700	Glyma.13G247200	Glyma.04G156850				Glyma.04G096600
Glyma.10G027900	Glyma.13G279900	Glyma.18G301200				Glyma.04G096900
Glyma.10G034351	Glyma.13G280000	Glyma.14G032000				Glyma.04G097400
Glyma.10G036100	Glyma.13G291700	Glyma.15G189600				Glyma.04G097700
Glyma.10G044800	Glyma.13G293700	Glyma.14G058551				Glyma.04G098900
Glyma.10G045300	Glyma.13G301700	Glyma.11G024800				Glyma.04G100700
Glyma.10G051700	Glyma.13G301800	Glyma.18G269700				Glyma.04G101200
Glyma.10G053200	Glyma.13G303900	Glyma.16G014900				Glyma.04G104500
Glyma.10G055300	Glyma.13G305900	Glyma.14G029700				Glyma.04G107100
Glyma.10G064900	Glyma.13G327700	Glyma.16G154800				Glyma.04G113051
Glyma.10G070200	Glyma.13G327900	Glyma.13G104700				Glyma.04G114100
Glyma.10G078566	Glyma.13G334000	Glyma.U024600				Glyma.04G114500
Glyma.10G079700	Glyma.13G350200	Glyma.04G206000				Glyma.04G121100
Glyma.10G079900	Glyma.13G350300	Glyma.03G048800				Glyma.04G122550
Glyma.10G098400	Glyma.13G361200	Glyma.20G106351				Glyma.04G123500
Glyma.10G109500	Glyma.14G003800	Glyma.14G067700				Glyma.04G126400
Glyma.10G121536	Glyma.14G010600	Glyma.14G093700				Glyma.04G129200
Glyma.10G132300	Glyma.14G015300	Glyma.18G056500				Glyma.04G129800
Glyma.10G138800	Glyma.14G022700	Glyma.02G156100				Glyma.04G130500
Glyma.10G140800	Glyma.14G025800	Glyma.06G167000				Glyma.04G134100
Glyma.10G143900	Glyma.14G035100	Glyma.06G101000				Glyma.04G134150
Glyma.10G147700	Glyma.14G038400	Glyma.02G300400				Glyma.04G134700
Glyma.10G148700	Glyma.14G051800	Glyma.11G129200				Glyma.04G140132
Glyma.10G151800	Glyma.14G053600	Glyma.10G195500				Glyma.04G144900
Glyma.10G171800	Glyma.14G057600	Glyma.08G080800				Glyma.04G147600
Glyma.10G179500	Glyma.14G063700	Glyma.17G164200				Glyma.04G148000
Glyma.10G191700	Glyma.14G063800	Glyma.19G259000				Glyma.04G148100
Glyma.10G196750	Glyma.14G089063	Glyma.14G066000				Glyma.04G151301
Glyma.10G196900	Glyma.14G093100	Glyma.10G261000				Glyma.04G153800
Glyma.10G200500	Glyma.14G096800	Glyma.12G083500				Glyma.04G155150
Glyma.10G200700	Glyma.14G099900	Glyma.14G165400				Glyma.04G155200
Glyma.10G204400	Glyma.14G100000	Glyma.13G317700				Glyma.04G155551
Glyma.10G205700	Glyma.14G101600	Glyma.14G121400				Glyma.04G155800
Glyma.10G209500	Glyma.14G104200	Glyma.12G047800				Glyma.04G156200
Glyma.10G213100	Glyma.14G105200	Glyma.04G104400				Glyma.04G157800
Glyma.10G228100	Glyma.14G118600	Glyma.09G023500				Glyma.04G158400
Glyma.10G228200	Glyma.14G119732	Glyma.08G268400				Glyma.04G159600
Glyma.10G228500	Glyma.14G121200	Glyma.18G124700				Glyma.04G163600
Glyma.10G229400	Glyma.14G130000	Glyma.10G132500				Glyma.04G165200
Glyma.10G238700	Glyma.14G134900	Glyma.20G139200				Glyma.04G165300
Glyma.10G245800	Glyma.14G139700	Glyma.17G099900				Glyma.04G165700
Glyma.10G248900	Glyma.14G148100	Glyma.11G176000				Glyma.04G179600
Glyma.10G249000	Glyma.14G148300	Glyma.12G200700				Glyma.04G182600
Glyma.10G253100	Glyma.14G151600	Glyma.11G129432				Glyma.04G182900
Glyma.10G255000	Glyma.14G152700	Glyma.10G243800				Glyma.04G185100
Glyma.10G256100	Glyma.14G156300	Glyma.07G138250				Glyma.04G185400
Glyma.10G257200	Glyma.14G171100	Glyma.13G202900				Glyma.04G186800
Glyma.10G257900	Glyma.14G176800	Glyma.14G057650				Glyma.04G187600
Glyma.10G266300	Glyma.14G179200	Glyma.20G091900				Glyma.04G189700
Glyma.10G270200	Glyma.14G200500	Glyma.12G190900				Glyma.04G190300
Glyma.10G272500	Glyma.14G208000	Glyma.11G104800				Glyma.04G191200
Glyma.10G274400	Glyma.14G211300	Glyma.19G106850				Glyma.04G191900
Glyma.10G275200	Glyma.14G214800	Glyma.09G189600				Glyma.04G192000
Glyma.10G284500	Glyma.14G219100	Glyma.03G183100				Glyma.04G192300
Glyma.10G286900	Glyma.14G220500	Glyma.20G080400				Glyma.04G192500
Glyma.10G287000	Glyma.15G002500	Glyma.20G214400				Glyma.04G193800
Glyma.10G287100	Glyma.15G005600	Glyma.19G146800				Glyma.04G194400
Glyma.10G291700	Glyma.15G011200	Glyma.01G217800				Glyma.04G194600
Glyma.10G298700	Glyma.15G013300	Glyma.13G321200				Glyma.04G195633
Glyma.11G017500	Glyma.15G013900	Glyma.09G070500				Glyma.04G204050
Glyma.11G018100	Glyma.15G018400	Glyma.19G260900				Glyma.04G206100
Glyma.11G018500	Glyma.15G020700	Glyma.07G189300				Glyma.04G207700
Glyma.11G020500	Glyma.15G024600	Glyma.12G183400				Glyma.04G210700
Glyma.11G020800	Glyma.15G070300	Glyma.12G079100				Glyma.04G211600
Glyma.11G025800	Glyma.15G073200	Glyma.12G212900				Glyma.04G214900
Glyma.11G029700	Glyma.15G077700	Glyma.11G101900				Glyma.04G215500
Glyma.11G034300	Glyma.15G078300	Glyma.06G300000				Glyma.04G216500
Glyma.11G040451	Glyma.15G079200	Glyma.13G288700				Glyma.04G217300
Glyma.11G040552	Glyma.15G082200	Glyma.07G185300				Glyma.04G218102
Glyma.11G040600	Glyma.15G084900	Glyma.15G057400				Glyma.04G220000
Glyma.11G043600	Glyma.15G110600	Glyma.09G255000				Glyma.04G224500
Glyma.11G045900	Glyma.15G115300	Glyma.19G002400				Glyma.04G224850
Glyma.11G046200	Glyma.15G116900	Glyma.11G066300				Glyma.04G228400
Glyma.11G051600	Glyma.15G122200	Glyma.13G316500				Glyma.04G232300
Glyma.11G053600	Glyma.15G138800	Glyma.18G056800				Glyma.04G232700
Glyma.11G060400	Glyma.15G140600	Glyma.08G301000				Glyma.04G236900
Glyma.11G063200	Glyma.15G145600	Glyma.15G159500				Glyma.04G237100
Glyma.11G065000	Glyma.15G146000	Glyma.11G059100				Glyma.04G239700
Glyma.11G074300	Glyma.15G155200	Glyma.02G260700				Glyma.04G243000
Glyma.11G075500	Glyma.15G159300	Glyma.16G170000				Glyma.04G245400
Glyma.11G085400	Glyma.15G159400	Glyma.07G039500				Glyma.04G247100
Glyma.11G087600	Glyma.15G160000	Glyma.15G003800				Glyma.04G247300
Glyma.11G096700	Glyma.15G167300	Glyma.06G247702				Glyma.04G248500
Glyma.11G097300	Glyma.15G194200	Glyma.02G009300				Glyma.04G249600
Glyma.11G100600	Glyma.15G198900	Glyma.U009702				Glyma.04G250200
Glyma.11G105700	Glyma.15G202700	Glyma.15G019150				Glyma.04G250700
Glyma.11G109100	Glyma.15G203500	Glyma.03G058500				Glyma.04G253600
Glyma.11G111700	Glyma.15G208600	Glyma.20G203100				Glyma.04G257302
Glyma.11G124700	Glyma.15G217700	Glyma.15G265900				Glyma.04G257402
Glyma.11G127300	Glyma.15G219400	Glyma.13G257700				Glyma.05G000500
Glyma.11G129300	Glyma.15G228000	Glyma.06G207300				Glyma.05G002300
Glyma.11G134800	Glyma.15G232200	Glyma.14G043700				Glyma.05G002600
Glyma.11G135900	Glyma.15G240500	Glyma.09G233800				Glyma.05G005800
Glyma.11G144600	Glyma.15G245300	Glyma.18G138200				Glyma.05G006200
Glyma.11G145100	Glyma.15G252000	Glyma.17G253500				Glyma.05G006900
Glyma.11G146200	Glyma.15G256000	Glyma.18G225300				Glyma.05G007800
Glyma.11G147800	Glyma.15G262100	Glyma.18G101900				Glyma.05G009300
Glyma.11G148400	Glyma.15G264600	Glyma.13G002700				Glyma.05G013400
Glyma.11G148500	Glyma.15G270000	Glyma.08G254900				Glyma.05G017100
Glyma.11G148700	Glyma.15G275400	Glyma.07G139800				Glyma.05G021100
Glyma.11G149407	Glyma.16G010200	Glyma.13G166500				Glyma.05G022300
Glyma.11G154800	Glyma.16G012000	Glyma.08G270600				Glyma.05G022800
Glyma.11G154900	Glyma.16G013400	Glyma.08G042100				Glyma.05G023300
Glyma.11G156304	Glyma.16G023400	Glyma.15G018600				Glyma.05G024500
Glyma.11G156513	Glyma.16G025400	Glyma.17G125300				Glyma.05G025000
Glyma.11G157100	Glyma.16G030000	Glyma.15G008300				Glyma.05G027250
Glyma.11G157200	Glyma.16G037600	Glyma.08G202200				Glyma.05G029200
Glyma.11G159021	Glyma.16G038100	Glyma.15G057600				Glyma.05G033500
Glyma.11G169264	Glyma.16G040000	Glyma.15G211500				Glyma.05G035300
Glyma.11G169901	Glyma.16G056450	Glyma.06G077000				Glyma.05G037800
Glyma.11G171200	Glyma.16G059300	Glyma.02G101600				Glyma.05G038700
Glyma.11G171355	Glyma.16G062500	Glyma.02G108700				Glyma.05G039701
Glyma.11G180750	Glyma.16G076600	Glyma.19G172900				Glyma.05G043900
Glyma.11G192900	Glyma.16G078700	Glyma.19G114600				Glyma.05G045500
Glyma.11G192933	Glyma.16G078900	Glyma.15G085400				Glyma.05G049300
Glyma.11G200201	Glyma.16G084700	Glyma.18G210900				Glyma.05G051000
Glyma.11G201100	Glyma.16G099600	Glyma.09G054600				Glyma.05G053400
Glyma.11G218900	Glyma.16G104800	Glyma.19G059000				Glyma.05G057400
Glyma.11G220300	Glyma.16G107000	Glyma.03G152900				Glyma.05G059300
Glyma.11G225600	Glyma.16G108500	Glyma.03G130500				Glyma.05G060300
Glyma.11G228100	Glyma.16G118800	Glyma.12G094400				Glyma.05G060600
Glyma.11G231400	Glyma.16G143900	Glyma.13G227401				Glyma.05G060900
Glyma.11G234300	Glyma.16G144100	Glyma.03G085000				Glyma.05G064050
Glyma.11G236600	Glyma.16G154100	Glyma.08G077602				Glyma.05G066600
Glyma.11G239900	Glyma.16G155200	Glyma.01G184900				Glyma.05G068800
Glyma.11G242100	Glyma.16G162400	Glyma.13G324700				Glyma.05G069000
Glyma.11G248600	Glyma.16G164800	Glyma.16G155100				Glyma.05G069100
Glyma.11G250200	Glyma.16G173000	Glyma.15G153900				Glyma.05G069200
Glyma.11G251000	Glyma.16G177500	Glyma.10G246800				Glyma.05G070266
Glyma.12G006900	Glyma.16G177700	Glyma.09G119500				Glyma.05G075800
Glyma.12G012600	Glyma.16G178800	Glyma.13G327500				Glyma.05G077067
Glyma.12G013300	Glyma.16G188800	Glyma.19G027400				Glyma.05G078900
Glyma.12G022800	Glyma.16G200600	Glyma.08G170800				Glyma.05G079201
Glyma.12G023200	Glyma.16G201800	Glyma.19G123200				Glyma.05G081600
Glyma.12G037700	Glyma.16G204600	Glyma.09G233900				Glyma.05G082200
Glyma.12G043500	Glyma.16G206200	Glyma.17G227850				Glyma.05G082500
Glyma.12G044700	Glyma.16G212100	Glyma.08G180500				Glyma.05G087500
Glyma.12G059600	Glyma.16G212200	Glyma.18G219050				Glyma.05G089400
Glyma.12G064300	Glyma.16G212400	Glyma.10G234700				Glyma.05G090900
Glyma.12G064700	Glyma.16G216500	Glyma.18G234300				Glyma.05G091751
Glyma.12G066000	Glyma.17G002800	Glyma.03G093600				Glyma.05G091800
Glyma.12G070000	Glyma.17G011100	Glyma.01G136900				Glyma.05G096000
Glyma.12G070200	Glyma.17G018500	Glyma.18G219501				Glyma.05G096602
Glyma.12G073300	Glyma.17G034900	Glyma.07G122200				Glyma.05G104800
Glyma.12G073400	Glyma.17G035400	Glyma.17G039900				Glyma.05G105867
Glyma.12G076700	Glyma.17G037300	Glyma.05G187900				Glyma.05G107300
Glyma.12G094800	Glyma.17G046600	Glyma.18G191300				Glyma.05G111200
Glyma.12G096500	Glyma.17G049900	Glyma.12G234800				Glyma.05G112500
Glyma.12G103600	Glyma.17G066800	Glyma.10G136300				Glyma.05G113300
Glyma.12G109600	Glyma.17G066900	Glyma.06G300700				Glyma.05G117300
Glyma.12G109800	Glyma.17G072400	Glyma.03G131700				Glyma.05G118000
Glyma.12G111600	Glyma.17G084600	Glyma.07G108000				Glyma.05G122533
Glyma.12G113200	Glyma.17G085200	Glyma.06G122200				Glyma.05G125200
Glyma.12G114300	Glyma.17G103500	Glyma.12G029800				Glyma.05G127800
Glyma.12G123901	Glyma.17G106600	Glyma.02G044300				Glyma.05G128051
Glyma.12G129900	Glyma.17G113100	Glyma.08G215200				Glyma.05G128200
Glyma.12G137700	Glyma.17G114200	Glyma.18G218700				Glyma.05G129500
Glyma.12G142300	Glyma.17G114300	Glyma.20G184700				Glyma.05G131500
Glyma.12G150500	Glyma.17G117100	Glyma.U006721				Glyma.05G131932
Glyma.12G155900	Glyma.17G117150	Glyma.19G054600				Glyma.05G133100
Glyma.12G156900	Glyma.17G117200	Glyma.06G254600				Glyma.05G134800
Glyma.12G172300	Glyma.17G121900	Glyma.20G114200				Glyma.05G135000
Glyma.12G176200	Glyma.17G122000	Glyma.10G174100				Glyma.05G141800
Glyma.12G180200	Glyma.17G132400	Glyma.06G122400				Glyma.05G145000
Glyma.12G181100	Glyma.17G133400	Glyma.07G253600				Glyma.05G145800
Glyma.12G193000	Glyma.17G136150	Glyma.08G060951				Glyma.05G148100
Glyma.12G202600	Glyma.17G137400	Glyma.16G075000				Glyma.05G149700
Glyma.12G208900	Glyma.17G137800	Glyma.01G205451				Glyma.05G150500
Glyma.12G209000	Glyma.17G142402	Glyma.11G186800				Glyma.05G151000
Glyma.12G218500	Glyma.17G147400	Glyma.20G150600				Glyma.05G152900
Glyma.12G220600	Glyma.17G147500	Glyma.19G151100				Glyma.05G155500
Glyma.12G231800	Glyma.17G151000	Glyma.17G227700				Glyma.05G155900
Glyma.12G233000	Glyma.17G151700	Glyma.19G115300				Glyma.05G158300
Glyma.12G234500	Glyma.17G153300	Glyma.05G166900				Glyma.05G159400
Glyma.12G235300	Glyma.17G159000	Glyma.06G132200				Glyma.05G159700
Glyma.13G004400	Glyma.17G163800	Glyma.10G098900				Glyma.05G162500
Glyma.13G009300	Glyma.17G165300	Glyma.13G257800				Glyma.05G162800
Glyma.13G024401	Glyma.17G210500	Glyma.17G065000				Glyma.05G166300
Glyma.13G028100	Glyma.17G218200	Glyma.U031110				Glyma.05G167200
Glyma.13G030900	Glyma.17G220900	Glyma.16G175600				Glyma.05G168600
Glyma.13G031100	Glyma.17G221800	Glyma.01G230000				Glyma.05G169100
Glyma.13G031800	Glyma.17G224900	Glyma.19G085100				Glyma.05G169400
Glyma.13G035100	Glyma.17G234000	Glyma.10G232100				Glyma.05G170400
Glyma.13G035200	Glyma.18G009800	Glyma.18G267500				Glyma.05G171466
Glyma.13G036200	Glyma.18G011600	Glyma.01G244000				Glyma.05G174600
Glyma.13G043900	Glyma.18G015400	Glyma.18G236650				Glyma.05G174900
Glyma.13G045700	Glyma.18G017200	Glyma.06G177600				Glyma.05G175967
Glyma.13G046100	Glyma.18G020300	Glyma.16G146800				Glyma.05G176167
Glyma.13G051100	Glyma.18G022000	Glyma.15G049100				Glyma.05G176900
Glyma.13G062000	Glyma.18G027700	Glyma.16G021000				Glyma.05G178200
Glyma.13G062900	Glyma.18G032300	Glyma.15G057300				Glyma.05G178900
Glyma.13G067101	Glyma.18G032400	Glyma.06G052600				Glyma.05G179000
Glyma.13G067500	Glyma.18G032500	Glyma.01G022300				Glyma.05G179200
Glyma.13G081000	Glyma.18G032600	Glyma.09G007500				Glyma.05G181600
Glyma.13G081100	Glyma.18G032700	Glyma.20G025800				Glyma.05G185000
Glyma.13G083700	Glyma.18G032800	Glyma.09G033700				Glyma.05G185200
Glyma.13G085800	Glyma.18G032900	Glyma.13G094100				Glyma.05G185300
Glyma.13G088300	Glyma.18G033100	Glyma.19G031300				Glyma.05G188500
Glyma.13G094900	Glyma.18G033200	Glyma.11G080000				Glyma.05G189400
Glyma.13G095100	Glyma.18G049500	Glyma.18G267800				Glyma.05G189800
Glyma.13G095700	Glyma.18G050600	Glyma.01G211100				Glyma.05G191267
Glyma.13G099002	Glyma.18G061800	Glyma.02G014300				Glyma.05G194200
Glyma.13G100400	Glyma.18G069802	Glyma.11G223000				Glyma.05G194350
Glyma.13G110000	Glyma.18G080400	Glyma.11G091400				Glyma.05G195100
Glyma.13G110500	Glyma.18G089100	Glyma.07G044900				Glyma.05G196200
Glyma.13G112800	Glyma.18G096700	Glyma.10G051100				Glyma.05G202700
Glyma.13G121300	Glyma.18G103700	Glyma.06G113200				Glyma.05G203100
Glyma.13G123000	Glyma.18G113400	Glyma.08G360700				Glyma.05G204200
Glyma.13G124900	Glyma.18G119200	Glyma.13G319100				Glyma.05G205100
Glyma.13G132800	Glyma.18G141700	Glyma.06G145200				Glyma.05G205700
Glyma.13G133100	Glyma.18G146500	Glyma.04G195800				Glyma.05G208500
Glyma.13G134700	Glyma.18G187300	Glyma.04G079600				Glyma.05G209250
Glyma.13G152780	Glyma.18G188000	Glyma.15G226800				Glyma.05G210100
Glyma.13G155600	Glyma.18G204000	Glyma.17G065200				Glyma.05G210300
Glyma.13G157400	Glyma.18G204200	Glyma.11G247500				Glyma.05G213600
Glyma.13G159676	Glyma.18G205100	Glyma.09G118500				Glyma.05G215900
Glyma.13G164400	Glyma.18G205400	Glyma.18G050750				Glyma.05G223700
Glyma.13G176600	Glyma.18G221500	Glyma.08G140600				Glyma.05G224700
Glyma.13G179300	Glyma.18G238000	Glyma.15G062400				Glyma.05G230102
Glyma.13G189300	Glyma.18G255500	Glyma.11G057100				Glyma.05G230500
Glyma.13G195200	Glyma.18G263200	Glyma.01G171200				Glyma.05G230700
Glyma.13G205200	Glyma.18G272400	Glyma.13G245600				Glyma.05G231200
Glyma.13G215000	Glyma.18G277100	Glyma.07G099000				Glyma.05G233700
Glyma.13G218200	Glyma.18G284900	Glyma.12G194600				Glyma.05G233900
Glyma.13G222100	Glyma.18G285100	Glyma.11G185000				Glyma.05G234100
Glyma.13G222300	Glyma.18G287200	Glyma.07G087300				Glyma.05G236051
Glyma.13G224400	Glyma.18G290300	Glyma.17G049800				Glyma.05G236800
Glyma.13G225800	Glyma.18G290400	Glyma.09G118900				Glyma.05G238800
Glyma.13G226000	Glyma.18G293500	Glyma.05G092000				Glyma.05G240300
Glyma.13G234500	Glyma.18G297100	Glyma.15G055900				Glyma.05G241400
Glyma.13G234700	Glyma.18G298000	Glyma.18G210000				Glyma.05G242502
Glyma.13G237000	Glyma.19G000700	Glyma.13G237700				Glyma.05G242800
Glyma.13G241100	Glyma.19G005700	Glyma.11G074700				Glyma.05G243000
Glyma.13G242100	Glyma.19G011400	Glyma.12G004800				Glyma.05G243200
Glyma.13G246800	Glyma.19G017200	Glyma.11G104700				Glyma.05G243950
Glyma.13G250300	Glyma.19G033500	Glyma.05G099700				Glyma.05G244400
Glyma.13G250900	Glyma.19G046300	Glyma.08G221600				Glyma.05G245200
Glyma.13G251400	Glyma.19G052600	Glyma.03G026500				Glyma.05G245300
Glyma.13G256900	Glyma.19G052700	Glyma.18G110300				Glyma.05G248200
Glyma.13G260850	Glyma.19G052900	Glyma.12G077800				Glyma.06G001300
Glyma.13G261400	Glyma.19G063400	Glyma.10G176600				Glyma.06G003600
Glyma.13G264200	Glyma.19G067600	Glyma.12G039100				Glyma.06G005000
Glyma.13G266900	Glyma.19G076500	Glyma.17G233500				Glyma.06G005800
Glyma.13G267000	Glyma.19G076800	Glyma.11G198500				Glyma.06G008200
Glyma.13G272400	Glyma.19G081700	Glyma.18G205900				Glyma.06G010700
Glyma.13G277000	Glyma.19G100000	Glyma.01G105400				Glyma.06G012700
Glyma.13G278650	Glyma.19G115600	Glyma.05G191500				Glyma.06G013800
Glyma.13G279300	Glyma.19G176600	Glyma.17G203200				Glyma.06G016000
Glyma.13G280900	Glyma.19G185900	Glyma.01G143000				Glyma.06G016700
Glyma.13G294200	Glyma.19G190000	Glyma.09G170500				Glyma.06G018200
Glyma.13G299100	Glyma.19G197100	Glyma.05G012000				Glyma.06G020600
Glyma.13G302500	Glyma.19G198700	Glyma.13G173500				Glyma.06G020800
Glyma.13G302601	Glyma.19G204900	Glyma.09G111900				Glyma.06G024600
Glyma.13G302700	Glyma.19G212300	Glyma.19G226500				Glyma.06G028900
Glyma.13G303700	Glyma.19G213100	Glyma.13G355100				Glyma.06G029500
Glyma.13G304900	Glyma.19G217800	Glyma.18G034600				Glyma.06G030000
Glyma.13G305500	Glyma.19G218300	Glyma.12G115600				Glyma.06G030400
Glyma.13G326600	Glyma.19G219100	Glyma.10G289100				Glyma.06G031400
Glyma.13G326800	Glyma.19G227800	Glyma.16G133700				Glyma.06G032451
Glyma.13G327300	Glyma.19G231000	Glyma.18G029400				Glyma.06G032600
Glyma.13G328200	Glyma.19G231800	Glyma.17G140100				Glyma.06G033000
Glyma.13G329800	Glyma.19G231900	Glyma.11G246300				Glyma.06G033500
Glyma.13G329900	Glyma.19G241500	Glyma.18G300900				Glyma.06G034400
Glyma.13G330400	Glyma.19G242250	Glyma.06G126300				Glyma.06G041500
Glyma.13G349300	Glyma.19G246500	Glyma.06G160300				Glyma.06G055300
Glyma.13G353100	Glyma.19G248100	Glyma.03G157432				Glyma.06G056500
Glyma.13G358900	Glyma.19G248300	Glyma.08G006600				Glyma.06G056600
Glyma.13G360600	Glyma.19G251500	Glyma.15G012700				Glyma.06G058100
Glyma.13G362700	Glyma.19G257300	Glyma.14G128400				Glyma.06G058300
Glyma.13G365300	Glyma.20G008400	Glyma.01G103450				Glyma.06G060551
Glyma.14G003200	Glyma.20G018900	Glyma.08G308500				Glyma.06G061000
Glyma.14G008700	Glyma.20G025900	Glyma.18G055800				Glyma.06G061400
Glyma.14G017000	Glyma.20G032500	Glyma.06G111900				Glyma.06G062367
Glyma.14G025700	Glyma.20G034200	Glyma.09G167900				Glyma.06G062433
Glyma.14G034600	Glyma.20G041000	Glyma.13G153400				Glyma.06G062700
Glyma.14G045700	Glyma.20G094500	Glyma.03G019300				Glyma.06G065000
Glyma.14G049600	Glyma.20G098300	Glyma.15G114600				Glyma.06G069400
Glyma.14G056200	Glyma.20G098451	Glyma.19G174400				Glyma.06G073700
Glyma.14G060300	Glyma.20G103500	Glyma.19G018501				Glyma.06G074100
Glyma.14G061200	Glyma.20G111600	Glyma.04G015700				Glyma.06G074140
Glyma.14G068400	Glyma.20G113800	Glyma.03G147600				Glyma.06G074180
Glyma.14G073200	Glyma.20G116700	Glyma.15G061800				Glyma.06G074700
Glyma.14G073300	Glyma.20G117000	Glyma.06G297800				Glyma.06G074802
Glyma.14G073800	Glyma.20G126200	Glyma.20G147750				Glyma.06G078700
Glyma.14G077700	Glyma.20G128100	Glyma.04G174600				Glyma.06G078900
Glyma.14G080800	Glyma.20G132300	Glyma.08G084900				Glyma.06G082300
Glyma.14G083600	Glyma.20G152500	Glyma.19G002300				Glyma.06G083500
Glyma.14G088300	Glyma.20G153400	Glyma.U007102				Glyma.06G088500
Glyma.14G089021	Glyma.20G164600	Glyma.01G241500				Glyma.06G092400
Glyma.14G089048	Glyma.20G168500	Glyma.16G092700				Glyma.06G092600
Glyma.14G089051	Glyma.20G169500	Glyma.01G019500				Glyma.06G093500
Glyma.14G089054	Glyma.20G175000	Glyma.15G248300				Glyma.06G094800
Glyma.14G091200	Glyma.20G176100	Glyma.07G242300				Glyma.06G095500
Glyma.14G091400	Glyma.20G183932	Glyma.05G074200				Glyma.06G095700
Glyma.14G094700	Glyma.20G185000	Glyma.01G185000				Glyma.06G097800
Glyma.14G099200	Glyma.20G191200	Glyma.06G179800				Glyma.06G098300
Glyma.14G101550	Glyma.20G191751	Glyma.08G318400				Glyma.06G098700
Glyma.14G116500	Glyma.20G192700	Glyma.11G057200				Glyma.06G103200
Glyma.14G117300	Glyma.20G201800	Glyma.16G148900				Glyma.06G103900
Glyma.14G127500	Glyma.20G203800	Glyma.03G073100				Glyma.06G105900
Glyma.14G132900	Glyma.20G205700	Glyma.15G264300				Glyma.06G106900
Glyma.14G134700	Glyma.20G205800	Glyma.09G254080				Glyma.06G110851
Glyma.14G139400	Glyma.20G205900	Glyma.17G100900				Glyma.06G114700
Glyma.14G144300	Glyma.20G209500	Glyma.03G028600				Glyma.06G115100
Glyma.14G150950	Glyma.20G210100	Glyma.20G144300				Glyma.06G116900
Glyma.14G152800	Glyma.20G213900	Glyma.08G013600				Glyma.06G117700
Glyma.14G156200	Glyma.20G216800	Glyma.07G128700				Glyma.06G119600
Glyma.14G158200	Glyma.20G224300	Glyma.01G241700				Glyma.06G122300
Glyma.14G158600	Glyma.U031104	Glyma.06G298300				Glyma.06G122700
Glyma.14G167800	Glyma.U031124	Glyma.15G007300				Glyma.06G123700
Glyma.14G176400		Glyma.03G094100				Glyma.06G124200
Glyma.14G189700		Glyma.02G285100				Glyma.06G127200
Glyma.14G195200		Glyma.03G009500				Glyma.06G127400
Glyma.14G195300		Glyma.13G326300				Glyma.06G128200
Glyma.14G204200		Glyma.16G097200				Glyma.06G129000
Glyma.14G206100		Glyma.13G011150				Glyma.06G129400
Glyma.14G207200		Glyma.07G051200				Glyma.06G130333
Glyma.14G212500		Glyma.13G028200				Glyma.06G132300
Glyma.14G213900		Glyma.17G034650				Glyma.06G134600
Glyma.14G222400		Glyma.02G243901				Glyma.06G136500
Glyma.15G003400		Glyma.17G080500				Glyma.06G139600
Glyma.15G012000		Glyma.01G122800				Glyma.06G146200
Glyma.15G012100		Glyma.17G164651				Glyma.06G146566
Glyma.15G012500		Glyma.19G087701				Glyma.06G147000
Glyma.15G014500		Glyma.15G223400				Glyma.06G149402
Glyma.15G015100		Glyma.04G186300				Glyma.06G150500
Glyma.15G019300		Glyma.05G076500				Glyma.06G150600
Glyma.15G021400		Glyma.07G209400				Glyma.06G150701
Glyma.15G021800		Glyma.08G284000				Glyma.06G152200
Glyma.15G021900		Glyma.11G025200				Glyma.06G154600
Glyma.15G033600		Glyma.11G228000				Glyma.06G155066
Glyma.15G034000		Glyma.02G154000				Glyma.06G159700
Glyma.15G036700		Glyma.14G009900				Glyma.06G164500
Glyma.15G038500		Glyma.15G004100				Glyma.06G165302
Glyma.15G040700		Glyma.02G157133				Glyma.06G165652
Glyma.15G042600		Glyma.05G195800				Glyma.06G168900
Glyma.15G044300		Glyma.03G126700				Glyma.06G171400
Glyma.15G050101		Glyma.10G067600				Glyma.06G171700
Glyma.15G063400		Glyma.10G010600				Glyma.06G172700
Glyma.15G067100		Glyma.01G212500				Glyma.06G173067
Glyma.15G068900		Glyma.12G151300				Glyma.06G173500
Glyma.15G069300		Glyma.06G081100				Glyma.06G174600
Glyma.15G070400		Glyma.20G015900				Glyma.06G175200
Glyma.15G071000		Glyma.15G159900				Glyma.06G177100
Glyma.15G071400		Glyma.12G150900				Glyma.06G178200
Glyma.15G073150		Glyma.06G079300				Glyma.06G178700
Glyma.15G076500		Glyma.02G061300				Glyma.06G179933
Glyma.15G077000		Glyma.04G110400				Glyma.06G181000
Glyma.15G078600		Glyma.12G113800				Glyma.06G190400
Glyma.15G079100		Glyma.15G057500				Glyma.06G191200
Glyma.15G082400		Glyma.06G246400				Glyma.06G193133
Glyma.15G086100		Glyma.18G189200				Glyma.06G194000
Glyma.15G098100		Glyma.14G013600				Glyma.06G195100
Glyma.15G101100		Glyma.18G077350				Glyma.06G196800
Glyma.15G101600		Glyma.10G282800				Glyma.06G198500
Glyma.15G109600		Glyma.03G262200				Glyma.06G198550
Glyma.15G120400		Glyma.13G362200				Glyma.06G198600
Glyma.15G136200		Glyma.09G127900				Glyma.06G199800
Glyma.15G142000		Glyma.12G101600				Glyma.06G201200
Glyma.15G142100		Glyma.12G144000				Glyma.06G202000
Glyma.15G158200		Glyma.19G223900				Glyma.06G202500
Glyma.15G161600		Glyma.08G106100				Glyma.06G204400
Glyma.15G161700		Glyma.13G051900				Glyma.06G204600
Glyma.15G168800		Glyma.02G025800				Glyma.06G206000
Glyma.15G170100		Glyma.10G257500				Glyma.06G207751
Glyma.15G170900		Glyma.13G228900				Glyma.06G211900
Glyma.15G172600		Glyma.02G076600				Glyma.06G212700
Glyma.15G173800		Glyma.15G144600				Glyma.06G213650
Glyma.15G180000		Glyma.13G109800				Glyma.06G214300
Glyma.15G182600		Glyma.03G084300				Glyma.06G214800
Glyma.15G186300		Glyma.14G133300				Glyma.06G215200
Glyma.15G189650		Glyma.12G117700				Glyma.06G217700
Glyma.15G193200		Glyma.02G073600				Glyma.06G220600
Glyma.15G194300		Glyma.10G110100				Glyma.06G222100
Glyma.15G194900		Glyma.02G254800				Glyma.06G222600
Glyma.15G251300		Glyma.20G236900				Glyma.06G223500
Glyma.15G251500		Glyma.04G211800				Glyma.06G227700
Glyma.15G251700		Glyma.15G157400				Glyma.06G229100
Glyma.15G253500		Glyma.18G238600				Glyma.06G231300
Glyma.15G268300		Glyma.09G247800				Glyma.06G231750
Glyma.15G268900		Glyma.12G006800				Glyma.06G231800
Glyma.15G273000		Glyma.17G147600				Glyma.06G234050
Glyma.15G275100		Glyma.12G221400				Glyma.06G236651
Glyma.16G008500		Glyma.02G042500				Glyma.06G236901
Glyma.16G010000		Glyma.11G155050				Glyma.06G237100
Glyma.16G011000		Glyma.10G193600				Glyma.06G239026
Glyma.16G011500		Glyma.12G225600				Glyma.06G239100
Glyma.16G013200		Glyma.08G132700				Glyma.06G241300
Glyma.16G026400		Glyma.03G187900				Glyma.06G243100
Glyma.16G027700		Glyma.03G186900				Glyma.06G247100
Glyma.16G031900		Glyma.08G028300				Glyma.06G247600
Glyma.16G034100		Glyma.19G231400				Glyma.06G254500
Glyma.16G042700		Glyma.08G161700				Glyma.06G259100
Glyma.16G042900		Glyma.11G061100				Glyma.06G259150
Glyma.16G043200		Glyma.01G191300				Glyma.06G259400
Glyma.16G044600		Glyma.10G015000				Glyma.06G259800
Glyma.16G049100		Glyma.01G079800				Glyma.06G260100
Glyma.16G054400		Glyma.18G068000				Glyma.06G262100
Glyma.16G054700		Glyma.12G194900				Glyma.06G262300
Glyma.16G056200		Glyma.06G080200				Glyma.06G263100
Glyma.16G056500		Glyma.15G092900				Glyma.06G263500
Glyma.16G060900		Glyma.16G075350				Glyma.06G263900
Glyma.16G071200		Glyma.09G056050				Glyma.06G264000
Glyma.16G096200		Glyma.02G097800				Glyma.06G264100
Glyma.16G105300		Glyma.07G066400				Glyma.06G264150
Glyma.16G107600		Glyma.U005100				Glyma.06G264700
Glyma.16G119900		Glyma.09G053100				Glyma.06G265000
Glyma.16G123400		Glyma.U009202				Glyma.06G265200
Glyma.16G125000		Glyma.04G235400				Glyma.06G265400
Glyma.16G127700		Glyma.19G173000				Glyma.06G265420
Glyma.16G135200		Glyma.14G051600				Glyma.06G265440
Glyma.16G137000		Glyma.18G113300				Glyma.06G265700
Glyma.16G142300		Glyma.09G253900				Glyma.06G266700
Glyma.16G143600		Glyma.13G241200				Glyma.06G267400
Glyma.16G147400		Glyma.02G097900				Glyma.06G269700
Glyma.16G148300		Glyma.15G273800				Glyma.06G270600
Glyma.16G151500		Glyma.19G185600				Glyma.06G275600
Glyma.16G161700		Glyma.08G327100				Glyma.06G283500
Glyma.16G163800		Glyma.19G105100				Glyma.06G283700
Glyma.16G177900		Glyma.19G261300				Glyma.06G286400
Glyma.16G197800		Glyma.13G205400				Glyma.06G286700
Glyma.16G212300		Glyma.03G229800				Glyma.06G287200
Glyma.16G212500		Glyma.13G301400				Glyma.06G288900
Glyma.16G212600		Glyma.13G131500				Glyma.06G290700
Glyma.16G220900		Glyma.04G090000				Glyma.06G292700
Glyma.17G007900		Glyma.08G122233				Glyma.06G294100
Glyma.17G011600		Glyma.03G172100				Glyma.06G294200
Glyma.17G016200		Glyma.20G098601				Glyma.06G301550
Glyma.17G032600		Glyma.10G166100				Glyma.06G301600
Glyma.17G037500		Glyma.08G163200				Glyma.06G301900
Glyma.17G038000		Glyma.13G084000				Glyma.06G304200
Glyma.17G051700		Glyma.10G289300				Glyma.06G305000
Glyma.17G051800		Glyma.06G307000				Glyma.06G310500
Glyma.17G056300		Glyma.08G069200				Glyma.06G314500
Glyma.17G058600		Glyma.03G028500				Glyma.06G315100
Glyma.17G064900		Glyma.02G010000				Glyma.06G316301
Glyma.17G065100		Glyma.08G153700				Glyma.06G316700
Glyma.17G065300		Glyma.17G016300				Glyma.06G317100
Glyma.17G068100		Glyma.10G021300				Glyma.06G319050
Glyma.17G071700		Glyma.16G002900				Glyma.06G321200
Glyma.17G077700		Glyma.10G163100				Glyma.06G322600
Glyma.17G086900		Glyma.12G221500				Glyma.06G325100
Glyma.17G093500		Glyma.02G016700				Glyma.07G000400
Glyma.17G096700		Glyma.04G061400				Glyma.07G004800
Glyma.17G097100		Glyma.08G329451				Glyma.07G006750
Glyma.17G101000		Glyma.07G129900				Glyma.07G010400
Glyma.17G101300		Glyma.13G154350				Glyma.07G012400
Glyma.17G103400		Glyma.12G042900				Glyma.07G013800
Glyma.17G113900		Glyma.05G107000				Glyma.07G014600
Glyma.17G125400		Glyma.14G089039				Glyma.07G015800
Glyma.17G127600		Glyma.01G128300				Glyma.07G017600
Glyma.17G128900		Glyma.17G029200				Glyma.07G019200
Glyma.17G129600		Glyma.02G217800				Glyma.07G023100
Glyma.17G131600		Glyma.02G116900				Glyma.07G024100
Glyma.17G132000		Glyma.15G048500				Glyma.07G025532
Glyma.17G135100		Glyma.02G248100				Glyma.07G026300
Glyma.17G136500		Glyma.19G259100				Glyma.07G027800
Glyma.17G141000		Glyma.02G017100				Glyma.07G029701
Glyma.17G141500		Glyma.10G043800				Glyma.07G032000
Glyma.17G143100		Glyma.18G006700				Glyma.07G034800
Glyma.17G154300		Glyma.14G015001				Glyma.07G035067
Glyma.17G156702		Glyma.08G344600				Glyma.07G035600
Glyma.17G159200		Glyma.17G186000				Glyma.07G035900
Glyma.17G162000		Glyma.08G155100				Glyma.07G036200
Glyma.17G166600		Glyma.11G010600				Glyma.07G036800
Glyma.17G174500		Glyma.02G088050				Glyma.07G037000
Glyma.17G187600		Glyma.04G124800				Glyma.07G037400
Glyma.17G188300		Glyma.04G239500				Glyma.07G041300
Glyma.17G197700		Glyma.17G166300				Glyma.07G042250
Glyma.17G224300		Glyma.03G112000				Glyma.07G042900
Glyma.17G224551		Glyma.03G138100				Glyma.07G043700
Glyma.17G225500		Glyma.14G200700				Glyma.07G045600
Glyma.17G226500		Glyma.07G028900				Glyma.07G048400
Glyma.17G228600		Glyma.01G185100				Glyma.07G051900
Glyma.17G230600		Glyma.05G246800				Glyma.07G052300
Glyma.17G233700		Glyma.17G096200				Glyma.07G053100
Glyma.17G242800		Glyma.09G202700				Glyma.07G054500
Glyma.17G245100		Glyma.15G062500				Glyma.07G054800
Glyma.17G246700		Glyma.02G234200				Glyma.07G055900
Glyma.17G246900		Glyma.16G201200				Glyma.07G056100
Glyma.17G247000		Glyma.05G218400				Glyma.07G057000
Glyma.17G247700		Glyma.13G096700				Glyma.07G060300
Glyma.17G247800		Glyma.13G025400				Glyma.07G062100
Glyma.17G257200		Glyma.15G127450				Glyma.07G063300
Glyma.17G257400		Glyma.19G246700				Glyma.07G064500
Glyma.18G000600		Glyma.11G232600				Glyma.07G064802
Glyma.18G003700		Glyma.13G234800				Glyma.07G064900
Glyma.18G004000		Glyma.10G066400				Glyma.07G065000
Glyma.18G015000		Glyma.19G151200				Glyma.07G065500
Glyma.18G015500		Glyma.17G007400				Glyma.07G065600
Glyma.18G017500		Glyma.12G199900				Glyma.07G066000
Glyma.18G021400		Glyma.13G035950				Glyma.07G067900
Glyma.18G030400		Glyma.02G000850				Glyma.07G070700
Glyma.18G038500		Glyma.01G106100				Glyma.07G071000
Glyma.18G046400		Glyma.09G157500				Glyma.07G072300
Glyma.18G054100		Glyma.02G115000				Glyma.07G073500
Glyma.18G054200		Glyma.08G190700				Glyma.07G073700
Glyma.18G060900		Glyma.16G179100				Glyma.07G074600
Glyma.18G061000		Glyma.11G051900				Glyma.07G076000
Glyma.18G063500		Glyma.16G155000				Glyma.07G076800
Glyma.18G064100		Glyma.06G262000				Glyma.07G079100
Glyma.18G068800		Glyma.06G043200				Glyma.07G081100
Glyma.18G072300		Glyma.16G017500				Glyma.07G081200
Glyma.18G080300		Glyma.10G259800				Glyma.07G082200
Glyma.18G093900		Glyma.17G083000				Glyma.07G086200
Glyma.18G109500		Glyma.13G258000				Glyma.07G087700
Glyma.18G117800		Glyma.11G076300				Glyma.07G089800
Glyma.18G119800		Glyma.02G258467				Glyma.07G091232
Glyma.18G127900		Glyma.14G125700				Glyma.07G092300
Glyma.18G130100		Glyma.12G172900				Glyma.07G094051
Glyma.18G141600		Glyma.14G177400				Glyma.07G096367
Glyma.18G152600		Glyma.03G006200				Glyma.07G096433
Glyma.18G158800		Glyma.12G226000				Glyma.07G096500
Glyma.18G172900		Glyma.15G145900				Glyma.07G096600
Glyma.18G172950		Glyma.15G272800				Glyma.07G097900
Glyma.18G192000		Glyma.03G227000				Glyma.07G099700
Glyma.18G202400		Glyma.07G268400				Glyma.07G099900
Glyma.18G204400		Glyma.13G275300				Glyma.07G100300
Glyma.18G209800		Glyma.02G154400				Glyma.07G100500
Glyma.18G219200		Glyma.03G173500				Glyma.07G103000
Glyma.18G219700		Glyma.20G115500				Glyma.07G104250
Glyma.18G221300		Glyma.10G267700				Glyma.07G106000
Glyma.18G221400		Glyma.05G161600				Glyma.07G107500
Glyma.18G221800		Glyma.07G107200				Glyma.07G108700
Glyma.18G234100		Glyma.08G356600				Glyma.07G109600
Glyma.18G250400		Glyma.10G253700				Glyma.07G109800
Glyma.18G254100		Glyma.07G000700				Glyma.07G111100
Glyma.18G263000		Glyma.10G203350				Glyma.07G116900
Glyma.18G263600		Glyma.01G058600				Glyma.07G122900
Glyma.18G273200		Glyma.14G089084				Glyma.07G126200
Glyma.18G280300		Glyma.08G240100				Glyma.07G130400
Glyma.18G281451		Glyma.19G158600				Glyma.07G131300
Glyma.18G290500		Glyma.19G133500				Glyma.07G132300
Glyma.18G290600		Glyma.12G108900				Glyma.07G133100
Glyma.18G293200		Glyma.17G064300				Glyma.07G134800
Glyma.18G294800		Glyma.04G237900				Glyma.07G135200
Glyma.19G016300		Glyma.15G112500				Glyma.07G136100
Glyma.19G018700		Glyma.03G074000				Glyma.07G136300
Glyma.19G020000		Glyma.05G160900				Glyma.07G136650
Glyma.19G022100		Glyma.08G338800				Glyma.07G139100
Glyma.19G024450		Glyma.15G250100				Glyma.07G142200
Glyma.19G025100		Glyma.U031224				Glyma.07G143951
Glyma.19G025200		Glyma.09G122000				Glyma.07G144100
Glyma.19G030000		Glyma.18G139900				Glyma.07G144200
Glyma.19G038600		Glyma.U003166				Glyma.07G145700
Glyma.19G040700		Glyma.10G008021				Glyma.07G147700
Glyma.19G045600		Glyma.13G290200				Glyma.07G149151
Glyma.19G047400		Glyma.10G010000				Glyma.07G149400
Glyma.19G067700		Glyma.09G198900				Glyma.07G152633
Glyma.19G071300		Glyma.11G227600				Glyma.07G154100
Glyma.19G087300		Glyma.15G247800				Glyma.07G154150
Glyma.19G093700		Glyma.20G149700				Glyma.07G156901
Glyma.19G095400		Glyma.16G217700				Glyma.07G158000
Glyma.19G108400		Glyma.15G189700				Glyma.07G158050
Glyma.19G109100		Glyma.12G113100				Glyma.07G164900
Glyma.19G109400		Glyma.03G189700				Glyma.07G166300
Glyma.19G153100		Glyma.03G112100				Glyma.07G168851
Glyma.19G158100		Glyma.01G048700				Glyma.07G168900
Glyma.19G162100		Glyma.17G029300				Glyma.07G169151
Glyma.19G162200		Glyma.20G199300				Glyma.07G169200
Glyma.19G162301		Glyma.19G178550				Glyma.07G171400
Glyma.19G174000		Glyma.11G027751				Glyma.07G171600
Glyma.19G174200		Glyma.07G020400				Glyma.07G172000
Glyma.19G184100		Glyma.04G151600				Glyma.07G173000
Glyma.19G192100		Glyma.08G300900				Glyma.07G173300
Glyma.19G193300		Glyma.13G024100				Glyma.07G173700
Glyma.19G194936		Glyma.07G052200				Glyma.07G178600
Glyma.19G195800		Glyma.20G170400				Glyma.07G181100
Glyma.19G198800		Glyma.06G000400				Glyma.07G185400
Glyma.19G199300		Glyma.15G139400				Glyma.07G186700
Glyma.19G200200		Glyma.02G248800				Glyma.07G188700
Glyma.19G201200		Glyma.01G217600				Glyma.07G192500
Glyma.19G206200		Glyma.20G061100				Glyma.07G194033
Glyma.19G212800		Glyma.19G243700				Glyma.07G194900
Glyma.19G222900		Glyma.10G112700				Glyma.07G195500
Glyma.19G239000		Glyma.09G109300				Glyma.07G196500
Glyma.19G239500		Glyma.13G106533				Glyma.07G196600
Glyma.19G242300		Glyma.13G275600				Glyma.07G198200
Glyma.19G255500		Glyma.18G299200				Glyma.07G198332
Glyma.19G263300		Glyma.02G074300				Glyma.07G201200
Glyma.19G264200		Glyma.01G130800				Glyma.07G202800
Glyma.20G001400		Glyma.08G307400				Glyma.07G204100
Glyma.20G002900		Glyma.18G259100				Glyma.07G204600
Glyma.20G005300		Glyma.16G174500				Glyma.07G209300
Glyma.20G008300		Glyma.15G199700				Glyma.07G209700
Glyma.20G009800		Glyma.18G013600				Glyma.07G211600
Glyma.20G013600		Glyma.18G225100				Glyma.07G213000
Glyma.20G021500		Glyma.18G078500				Glyma.07G214100
Glyma.20G022302		Glyma.18G012333				Glyma.07G217750
Glyma.20G030700		Glyma.05G011200				Glyma.07G218100
Glyma.20G031700		Glyma.20G091800				Glyma.07G220000
Glyma.20G040600		Glyma.13G113100				Glyma.07G221900
Glyma.20G060400		Glyma.08G044550				Glyma.07G228300
Glyma.20G062000		Glyma.06G015700				Glyma.07G230200
Glyma.20G070000		Glyma.18G065900				Glyma.07G231500
Glyma.20G070100		Glyma.08G226600				Glyma.07G233500
Glyma.20G082800		Glyma.12G232800				Glyma.07G233900
Glyma.20G098200		Glyma.U031213				Glyma.07G234200
Glyma.20G098500		Glyma.20G080700				Glyma.07G234800
Glyma.20G121100		Glyma.04G021000				Glyma.07G235700
Glyma.20G121700		Glyma.19G236000				Glyma.07G236000
Glyma.20G127600		Glyma.04G217400				Glyma.07G238400
Glyma.20G133200		Glyma.03G038600				Glyma.07G245100
Glyma.20G136300		Glyma.16G031400				Glyma.07G249600
Glyma.20G138500		Glyma.12G187000				Glyma.07G250400
Glyma.20G139100		Glyma.11G124500				Glyma.07G250500
Glyma.20G139600		Glyma.17G155000				Glyma.07G251700
Glyma.20G151500		Glyma.04G052950				Glyma.07G251800
Glyma.20G154200		Glyma.08G118500				Glyma.07G252100
Glyma.20G154300		Glyma.14G220100				Glyma.07G252950
Glyma.20G155100		Glyma.05G091866				Glyma.07G255300
Glyma.20G162751		Glyma.05G159100				Glyma.07G259400
Glyma.20G163700		Glyma.16G178400				Glyma.07G260400
Glyma.20G167500		Glyma.06G167900				Glyma.07G266500
Glyma.20G176950		Glyma.02G124900				Glyma.07G267200
Glyma.20G188600		Glyma.09G034900				Glyma.07G268200
Glyma.20G194400		Glyma.08G083800				Glyma.07G271700
Glyma.20G201100		Glyma.03G260100				Glyma.08G000200
Glyma.20G207600		Glyma.06G134000				Glyma.08G000400
Glyma.20G220800		Glyma.04G127900				Glyma.08G001466
Glyma.20G226400		Glyma.15G234700				Glyma.08G001700
Glyma.20G244500		Glyma.19G144300				Glyma.08G001900
		Glyma.11G146000				Glyma.08G002967
		Glyma.07G132250				Glyma.08G003100
		Glyma.03G084500				Glyma.08G004300
		Glyma.10G031800				Glyma.08G005800
		Glyma.07G117900				Glyma.08G007900
		Glyma.19G035800				Glyma.08G008400
		Glyma.14G048500				Glyma.08G009400
		Glyma.05G026000				Glyma.08G010000
		Glyma.12G078866				Glyma.08G012600
		Glyma.06G072000				Glyma.08G013000
		Glyma.17G133500				Glyma.08G019400
		Glyma.11G232667				Glyma.08G021400
		Glyma.06G104900				Glyma.08G021900
		Glyma.05G212600				Glyma.08G023600
		Glyma.06G008950				Glyma.08G025100
		Glyma.06G142200				Glyma.08G028000
		Glyma.09G279100				Glyma.08G038902
		Glyma.10G013300				Glyma.08G039751
		Glyma.01G000359				Glyma.08G040202
		Glyma.12G140200				Glyma.08G041200
		Glyma.07G180600				Glyma.08G041400
		Glyma.05G084100				Glyma.08G044400
		Glyma.03G040500				Glyma.08G044600
		Glyma.16G187500				Glyma.08G045000
		Glyma.02G287051				Glyma.08G046500
		Glyma.06G202300				Glyma.08G047700
		Glyma.12G232100				Glyma.08G048400
		Glyma.06G153400				Glyma.08G048633
		Glyma.12G044400				Glyma.08G049651
		Glyma.09G168300				Glyma.08G050200
		Glyma.08G049600				Glyma.08G052700
		Glyma.19G088200				Glyma.08G055600
		Glyma.09G048450				Glyma.08G056400
		Glyma.06G110800				Glyma.08G058600
		Glyma.05G068500				Glyma.08G062500
		Glyma.04G012400				Glyma.08G067700
		Glyma.15G229400				Glyma.08G069600
		Glyma.18G207100				Glyma.08G069900
		Glyma.02G230200				Glyma.08G083300
		Glyma.08G041500				Glyma.08G083451
		Glyma.03G066600				Glyma.08G083526
		Glyma.19G021900				Glyma.08G084200
		Glyma.12G015700				Glyma.08G086100
		Glyma.07G098900				Glyma.08G087600
		Glyma.06G193600				Glyma.08G088100
		Glyma.02G291500				Glyma.08G098500
		Glyma.18G295900				Glyma.08G099200
		Glyma.02G123200				Glyma.08G101000
		Glyma.20G221401				Glyma.08G101500
		Glyma.08G028800				Glyma.08G102200
		Glyma.02G072200				Glyma.08G102600
		Glyma.19G059700				Glyma.08G102701
		Glyma.01G166900				Glyma.08G103167
		Glyma.06G204200				Glyma.08G104100
		Glyma.19G159800				Glyma.08G105200
		Glyma.10G086800				Glyma.08G106400
		Glyma.19G096600				Glyma.08G106500
		Glyma.13G214700				Glyma.08G107400
		Glyma.11G238300				Glyma.08G111000
		Glyma.02G142600				Glyma.08G111400
		Glyma.17G186100				Glyma.08G116000
		Glyma.12G199000				Glyma.08G117200
		Glyma.07G025800				Glyma.08G117400
		Glyma.08G314700				Glyma.08G120302
		Glyma.13G173401				Glyma.08G122500
		Glyma.16G187200				Glyma.08G123500
		Glyma.12G223500				Glyma.08G123800
		Glyma.08G344300				Glyma.08G124300
		Glyma.15G096900				Glyma.08G124600
		Glyma.19G205300				Glyma.08G125500
		Glyma.13G222000				Glyma.08G125800
		Glyma.13G155800				Glyma.08G127100
		Glyma.12G048400				Glyma.08G127500
		Glyma.05G085550				Glyma.08G129000
		Glyma.19G004900				Glyma.08G129200
		Glyma.13G214500				Glyma.08G130500
		Glyma.16G199900				Glyma.08G131775
		Glyma.15G019100				Glyma.08G135200
		Glyma.10G098500				Glyma.08G138600
		Glyma.18G266000				Glyma.08G138901
		Glyma.07G141500				Glyma.08G139300
		Glyma.16G094600				Glyma.08G140900
		Glyma.04G241000				Glyma.08G141400
		Glyma.03G038500				Glyma.08G141600
		Glyma.06G171600				Glyma.08G143000
		Glyma.17G139600				Glyma.08G143200
		Glyma.10G173400				Glyma.08G143500
		Glyma.17G225100				Glyma.08G144367
		Glyma.05G152851				Glyma.08G144433
		Glyma.18G279700				Glyma.08G145350
		Glyma.09G156700				Glyma.08G146600
		Glyma.18G044400				Glyma.08G147000
		Glyma.09G083400				Glyma.08G148300
		Glyma.18G280432				Glyma.08G149200
		Glyma.17G113500				Glyma.08G151600
		Glyma.03G198933				Glyma.08G152000
		Glyma.01G190402				Glyma.08G152400
		Glyma.13G322100				Glyma.08G152900
		Glyma.15G187800				Glyma.08G153300
		Glyma.06G291300				Glyma.08G154367
		Glyma.05G073901				Glyma.08G155900
		Glyma.07G119700				Glyma.08G158800
		Glyma.08G238600				Glyma.08G159100
		Glyma.18G071600				Glyma.08G160400
		Glyma.10G267600				Glyma.08G161000
		Glyma.08G203800				Glyma.08G161400
		Glyma.15G236800				Glyma.08G162000
		Glyma.07G052100				Glyma.08G162300
		Glyma.04G233900				Glyma.08G164100
		Glyma.13G193800				Glyma.08G164732
		Glyma.11G120400				Glyma.08G167400
		Glyma.03G110000				Glyma.08G168800
		Glyma.06G298900				Glyma.08G171200
		Glyma.10G020100				Glyma.08G171600
		Glyma.16G121400				Glyma.08G171800
		Glyma.03G259400				Glyma.08G172502
		Glyma.14G100600				Glyma.08G173500
		Glyma.05G201400				Glyma.08G174300
		Glyma.10G229300				Glyma.08G177502
		Glyma.13G274000				Glyma.08G178700
		Glyma.16G100100				Glyma.08G184200
		Glyma.17G054500				Glyma.08G188100
		Glyma.13G050700				Glyma.08G191500
		Glyma.05G130100				Glyma.08G193500
		Glyma.16G105700				Glyma.08G194700
		Glyma.13G290800				Glyma.08G196100
		Glyma.15G049000				Glyma.08G196700
		Glyma.04G032000				Glyma.08G199000
		Glyma.02G228000				Glyma.08G199100
		Glyma.13G074000				Glyma.08G199300
		Glyma.18G259700				Glyma.08G200000
		Glyma.20G152700				Glyma.08G201300
		Glyma.19G253500				Glyma.08G203700
		Glyma.15G112600				Glyma.08G206400
		Glyma.02G256900				Glyma.08G206500
		Glyma.11G127500				Glyma.08G207400
		Glyma.08G147100				Glyma.08G213700
		Glyma.12G098000				Glyma.08G213900
		Glyma.18G070500				Glyma.08G214500
		Glyma.17G224800				Glyma.08G218700
		Glyma.10G186700				Glyma.08G220400
		Glyma.19G138301				Glyma.08G225000
		Glyma.08G236000				Glyma.08G225400
		Glyma.20G130100				Glyma.08G226232
		Glyma.07G234400				Glyma.08G226700
		Glyma.08G033700				Glyma.08G226867
		Glyma.17G159800				Glyma.08G226933
		Glyma.03G203400				Glyma.08G230300
		Glyma.19G118200				Glyma.08G230400
		Glyma.10G289900				Glyma.08G232100
		Glyma.05G211400				Glyma.08G232600
		Glyma.01G160400				Glyma.08G233900
		Glyma.14G150500				Glyma.08G238200
		Glyma.01G127600				Glyma.08G239201
		Glyma.15G172300				Glyma.08G241400
		Glyma.16G042100				Glyma.08G243951
		Glyma.07G010800				Glyma.08G245300
		Glyma.18G191800				Glyma.08G247800
		Glyma.17G185600				Glyma.08G252400
		Glyma.03G038100				Glyma.08G252600
		Glyma.03G074600				Glyma.08G253100
		Glyma.12G163800				Glyma.08G253600
		Glyma.03G166600				Glyma.08G253800
		Glyma.06G297900				Glyma.08G254000
		Glyma.20G108600				Glyma.08G257200
		Glyma.17G185400				Glyma.08G257300
		Glyma.03G251400				Glyma.08G258500
		Glyma.10G286102				Glyma.08G259000
		Glyma.13G219300				Glyma.08G259766
		Glyma.12G076400				Glyma.08G260400
		Glyma.01G004600				Glyma.08G261450
		Glyma.14G012900				Glyma.08G263000
		Glyma.05G041100				Glyma.08G263100
		Glyma.04G034101				Glyma.08G263300
		Glyma.03G156200				Glyma.08G264402
		Glyma.15G080500				Glyma.08G264701
		Glyma.08G317900				Glyma.08G264800
		Glyma.14G092500				Glyma.08G268900
		Glyma.13G068400				Glyma.08G270500
		Glyma.15G110500				Glyma.08G276202
		Glyma.02G029400				Glyma.08G276800
		Glyma.10G222300				Glyma.08G277200
		Glyma.19G018250				Glyma.08G279600
		Glyma.13G231900				Glyma.08G282600
		Glyma.07G127200				Glyma.08G283700
		Glyma.07G253500				Glyma.08G283900
		Glyma.05G124900				Glyma.08G286000
		Glyma.02G061600				Glyma.08G286500
		Glyma.06G224900				Glyma.08G286900
		Glyma.18G190200				Glyma.08G287500
		Glyma.12G232200				Glyma.08G287800
		Glyma.13G162000				Glyma.08G289802
		Glyma.18G035900				Glyma.08G291000
		Glyma.16G061300				Glyma.08G292900
		Glyma.13G356266				Glyma.08G293000
		Glyma.19G118700				Glyma.08G294400
		Glyma.15G175400				Glyma.08G296600
		Glyma.15G272500				Glyma.08G296800
		Glyma.17G216100				Glyma.08G297100
		Glyma.03G152700				Glyma.08G298200
		Glyma.10G145300				Glyma.08G298700
		Glyma.17G082400				Glyma.08G299202
		Glyma.13G275800				Glyma.08G299900
		Glyma.05G190300				Glyma.08G301100
		Glyma.12G197200				Glyma.08G301200
		Glyma.20G185900				Glyma.08G301802
		Glyma.02G053466				Glyma.08G302767
		Glyma.19G222500				Glyma.08G302833
		Glyma.10G207000				Glyma.08G303700
		Glyma.15G251800				Glyma.08G304400
		Glyma.05G163900				Glyma.08G304551
		Glyma.17G040500				Glyma.08G305450
		Glyma.06G238951				Glyma.08G308100
		Glyma.13G314200				Glyma.08G308700
		Glyma.18G209300				Glyma.08G313200
		Glyma.08G153400				Glyma.08G313400
		Glyma.13G246400				Glyma.08G314350
		Glyma.10G021700				Glyma.08G314900
		Glyma.16G013600				Glyma.08G316100
		Glyma.06G322100				Glyma.08G316400
		Glyma.02G250700				Glyma.08G319700
		Glyma.16G029700				Glyma.08G321100
		Glyma.09G148900				Glyma.08G322167
		Glyma.12G017300				Glyma.08G323300
		Glyma.16G042000				Glyma.08G323800
		Glyma.02G217900				Glyma.08G323850
		Glyma.05G095500				Glyma.08G326200
		Glyma.17G139500				Glyma.08G326400
		Glyma.03G241900				Glyma.08G326900
		Glyma.08G037000				Glyma.08G328500
		Glyma.02G049900				Glyma.08G328800
		Glyma.20G146800				Glyma.08G329000
		Glyma.16G154000				Glyma.08G329400
		Glyma.13G203200				Glyma.08G329500
		Glyma.01G235000				Glyma.08G331532
		Glyma.05G017600				Glyma.08G334000
		Glyma.10G018700				Glyma.08G334500
		Glyma.07G038500				Glyma.08G335200
		Glyma.15G140200				Glyma.08G336400
		Glyma.10G281000				Glyma.08G338400
		Glyma.01G127100				Glyma.08G339900
		Glyma.06G155000				Glyma.08G341200
		Glyma.03G138300				Glyma.08G346966
		Glyma.06G043600				Glyma.08G352400
		Glyma.07G272600				Glyma.08G352451
		Glyma.20G009000				Glyma.08G352600
		Glyma.15G106300				Glyma.08G356000
		Glyma.19G228700				Glyma.08G357400
		Glyma.08G076700				Glyma.08G358700
		Glyma.07G125100				Glyma.08G359167
		Glyma.08G169201				Glyma.08G359600
		Glyma.18G301500				Glyma.08G361500
		Glyma.06G020300				Glyma.08G362532
		Glyma.13G157200				Glyma.08G364100
		Glyma.09G156050				Glyma.08G364200
		Glyma.19G131100				Glyma.08G368201
		Glyma.11G122200				Glyma.09G000800
		Glyma.12G181700				Glyma.09G000900
		Glyma.01G153934				Glyma.09G001300
		Glyma.10G165400				Glyma.09G002400
		Glyma.03G038200				Glyma.09G003400
		Glyma.02G234700				Glyma.09G006700
		Glyma.03G024566				Glyma.09G007100
		Glyma.19G086000				Glyma.09G009100
		Glyma.16G132800				Glyma.09G011400
		Glyma.04G169000				Glyma.09G012200
		Glyma.03G163100				Glyma.09G013800
		Glyma.13G138600				Glyma.09G016251
		Glyma.14G116400				Glyma.09G025300
		Glyma.06G036900				Glyma.09G027500
		Glyma.11G182200				Glyma.09G027600
		Glyma.09G168400				Glyma.09G027900
		Glyma.18G289100				Glyma.09G028800
		Glyma.07G087400				Glyma.09G030800
		Glyma.13G284600				Glyma.09G031300
		Glyma.16G101000				Glyma.09G032200
		Glyma.19G034900				Glyma.09G035800
		Glyma.01G187700				Glyma.09G037300
		Glyma.11G077600				Glyma.09G039000
		Glyma.15G077250				Glyma.09G041951
		Glyma.03G083700				Glyma.09G043200
		Glyma.08G295600				Glyma.09G044100
		Glyma.07G097200				Glyma.09G046300
		Glyma.20G233400				Glyma.09G048700
		Glyma.20G146900				Glyma.09G050500
		Glyma.13G116900				Glyma.09G051100
		Glyma.17G040600				Glyma.09G052200
		Glyma.08G003802				Glyma.09G053700
		Glyma.08G053400				Glyma.09G058502
		Glyma.08G166300				Glyma.09G058602
		Glyma.16G020750				Glyma.09G061200
		Glyma.01G184100				Glyma.09G061500
		Glyma.16G023651				Glyma.09G062900
		Glyma.11G051000				Glyma.09G063000
		Glyma.08G153000				Glyma.09G063900
		Glyma.08G000500				Glyma.09G065900
		Glyma.20G131100				Glyma.09G066000
		Glyma.04G035000				Glyma.09G066200
		Glyma.15G151600				Glyma.09G066600
		Glyma.13G087300				Glyma.09G067200
		Glyma.06G185200				Glyma.09G068600
		Glyma.13G346700				Glyma.09G070650
		Glyma.18G030700				Glyma.09G070900
		Glyma.11G133900				Glyma.09G072200
		Glyma.09G065500				Glyma.09G075500
		Glyma.01G006800				Glyma.09G084500
		Glyma.16G050700				Glyma.09G088000
		Glyma.20G197600				Glyma.09G091200
		Glyma.01G060300				Glyma.09G092450
		Glyma.15G060800				Glyma.09G093400
		Glyma.08G348600				Glyma.09G094600
		Glyma.05G010450				Glyma.09G096500
		Glyma.20G107400				Glyma.09G097500
		Glyma.11G054500				Glyma.09G099100
		Glyma.03G130700				Glyma.09G104000
		Glyma.06G315202				Glyma.09G109600
		Glyma.03G174000				Glyma.09G113000
		Glyma.08G200200				Glyma.09G115100
		Glyma.03G153200				Glyma.09G115600
		Glyma.13G203000				Glyma.09G118600
		Glyma.17G064700				Glyma.09G134900
		Glyma.20G209200				Glyma.09G135300
		Glyma.13G236550				Glyma.09G137000
		Glyma.06G301200				Glyma.09G139300
		Glyma.03G111700				Glyma.09G143500
		Glyma.01G113200				Glyma.09G148700
		Glyma.08G302700				Glyma.09G154232
		Glyma.19G164600				Glyma.09G155700
		Glyma.19G008600				Glyma.09G156000
		Glyma.10G257400				Glyma.09G156200
		Glyma.12G200800				Glyma.09G160700
		Glyma.07G075100				Glyma.09G161751
		Glyma.08G070300				Glyma.09G161800
		Glyma.02G080951				Glyma.09G167000
		Glyma.16G031000				Glyma.09G167500
		Glyma.20G231532				Glyma.09G168500
		Glyma.03G194500				Glyma.09G170900
		Glyma.13G330200				Glyma.09G171200
		Glyma.11G124000				Glyma.09G174800
		Glyma.18G152400				Glyma.09G175300
		Glyma.13G071400				Glyma.09G175800
		Glyma.04G242200				Glyma.09G176132
		Glyma.05G175700				Glyma.09G176300
		Glyma.17G084800				Glyma.09G176750
		Glyma.16G218900				Glyma.09G176800
		Glyma.16G093500				Glyma.09G177400
		Glyma.17G058500				Glyma.09G180100
		Glyma.20G234900				Glyma.09G181200
		Glyma.05G088400				Glyma.09G182250
		Glyma.11G025600				Glyma.09G182700
		Glyma.02G169800				Glyma.09G182800
		Glyma.05G247800				Glyma.09G182900
		Glyma.09G073400				Glyma.09G186200
		Glyma.19G212400				Glyma.09G188051
		Glyma.12G009300				Glyma.09G189100
		Glyma.17G100800				Glyma.09G190700
		Glyma.20G102851				Glyma.09G193300
		Glyma.11G196400				Glyma.09G197200
		Glyma.10G188200				Glyma.09G197400
		Glyma.07G092000				Glyma.09G200200
		Glyma.17G214400				Glyma.09G200800
		Glyma.18G029900				Glyma.09G203650
		Glyma.04G037400				Glyma.09G204200
		Glyma.17G185300				Glyma.09G209400
		Glyma.10G179600				Glyma.09G209501
		Glyma.03G008300				Glyma.09G210400
		Glyma.05G128800				Glyma.09G211102
		Glyma.02G029900				Glyma.09G211200
		Glyma.07G088000				Glyma.09G211550
		Glyma.08G114400				Glyma.09G212300
		Glyma.13G191900				Glyma.09G213002
		Glyma.11G215700				Glyma.09G214600
		Glyma.20G231900				Glyma.09G215000
		Glyma.13G054900				Glyma.09G222600
		Glyma.06G262400				Glyma.09G222700
		Glyma.20G058901				Glyma.09G229900
		Glyma.15G057700				Glyma.09G230200
		Glyma.15G146100				Glyma.09G230500
		Glyma.20G184800				Glyma.09G232400
		Glyma.08G234400				Glyma.09G234400
		Glyma.08G175200				Glyma.09G238100
		Glyma.12G087400				Glyma.09G239950
		Glyma.07G098951				Glyma.09G240051
		Glyma.10G071300				Glyma.09G248200
		Glyma.02G089500				Glyma.09G250300
		Glyma.16G175900				Glyma.09G251000
		Glyma.10G027300				Glyma.09G253832
		Glyma.07G095800				Glyma.09G258850
		Glyma.08G021000				Glyma.09G259400
		Glyma.05G161100				Glyma.09G260600
		Glyma.10G017600				Glyma.09G262800
		Glyma.13G228400				Glyma.09G263551
		Glyma.04G004100				Glyma.09G263602
		Glyma.12G155300				Glyma.09G265200
		Glyma.04G173000				Glyma.09G265800
		Glyma.01G025200				Glyma.09G266200
		Glyma.16G020300				Glyma.09G266533
		Glyma.05G236900				Glyma.09G267100
		Glyma.14G222500				Glyma.09G272101
		Glyma.06G132600				Glyma.09G272300
		Glyma.08G184800				Glyma.09G274000
		Glyma.18G005800				Glyma.09G277000
		Glyma.03G191051				Glyma.09G278800
		Glyma.18G121751				Glyma.09G280200
		Glyma.17G115900				Glyma.09G282100
		Glyma.18G071700				Glyma.09G282200
		Glyma.09G184100				Glyma.09G284000
		Glyma.09G075551				Glyma.09G284800
		Glyma.06G030300				Glyma.10G000900
		Glyma.02G160800				Glyma.10G001500
		Glyma.02G008900				Glyma.10G001550
		Glyma.07G147300				Glyma.10G002800
		Glyma.19G062900				Glyma.10G003351
		Glyma.06G181700				Glyma.10G003900
		Glyma.17G232900				Glyma.10G004200
		Glyma.09G087502				Glyma.10G004500
		Glyma.17G146500				Glyma.10G004800
		Glyma.15G161500				Glyma.10G005000
		Glyma.08G121200				Glyma.10G005300
		Glyma.10G072000				Glyma.10G006700
		Glyma.14G031200				Glyma.10G007940
		Glyma.20G091300				Glyma.10G010902
		Glyma.19G101500				Glyma.10G013500
		Glyma.07G117600				Glyma.10G014100
		Glyma.15G255700				Glyma.10G014700
		Glyma.14G023000				Glyma.10G014800
		Glyma.20G192600				Glyma.10G016000
		Glyma.03G111400				Glyma.10G021000
		Glyma.15G147900				Glyma.10G021200
		Glyma.20G002000				Glyma.10G023700
		Glyma.08G062600				Glyma.10G027800
		Glyma.09G016900				Glyma.10G029000
		Glyma.12G232700				Glyma.10G030100
		Glyma.20G130000				Glyma.10G030200
		Glyma.11G074900				Glyma.10G032400
		Glyma.16G067300				Glyma.10G033300
		Glyma.19G137800				Glyma.10G033400
		Glyma.08G249401				Glyma.10G033700
		Glyma.17G012900				Glyma.10G036700
		Glyma.11G143100				Glyma.10G038300
		Glyma.16G049700				Glyma.10G039400
		Glyma.13G053000				Glyma.10G042300
		Glyma.15G051200				Glyma.10G042600
		Glyma.02G061902				Glyma.10G044300
		Glyma.02G060900				Glyma.10G044550
		Glyma.11G002800				Glyma.10G045000
		Glyma.09G159100				Glyma.10G046200
		Glyma.17G076100				Glyma.10G048100
		Glyma.02G200500				Glyma.10G048700
		Glyma.06G194600				Glyma.10G048800
		Glyma.14G188300				Glyma.10G049300
		Glyma.20G241700				Glyma.10G052300
		Glyma.10G252900				Glyma.10G052400
		Glyma.20G245000				Glyma.10G055000
		Glyma.18G009700				Glyma.10G056400
		Glyma.04G168300				Glyma.10G056700
		Glyma.09G047700				Glyma.10G059601
		Glyma.12G199200				Glyma.10G063700
		Glyma.01G201600				Glyma.10G066800
		Glyma.09G038800				Glyma.10G071000
		Glyma.09G174200				Glyma.10G074100
		Glyma.13G051800				Glyma.10G075900
		Glyma.07G032700				Glyma.10G077900
		Glyma.02G274700				Glyma.10G082100
		Glyma.16G060700				Glyma.10G082600
		Glyma.03G158200				Glyma.10G090000
		Glyma.12G171700				Glyma.10G093100
		Glyma.17G089500				Glyma.10G093750
		Glyma.12G211400				Glyma.10G093801
		Glyma.08G281600				Glyma.10G094300
		Glyma.01G111500				Glyma.10G095200
		Glyma.01G033400				Glyma.10G096300
		Glyma.05G084375				Glyma.10G096800
		Glyma.08G118700				Glyma.10G099100
		Glyma.14G081300				Glyma.10G102800
		Glyma.07G211000				Glyma.10G103100
		Glyma.17G158100				Glyma.10G104100
		Glyma.08G255200				Glyma.10G112900
		Glyma.07G069700				Glyma.10G113000
		Glyma.03G039400				Glyma.10G118100
		Glyma.12G025451				Glyma.10G119567
		Glyma.13G105400				Glyma.10G119633
		Glyma.15G166100				Glyma.10G121542
		Glyma.18G189900				Glyma.10G122100
		Glyma.11G162500				Glyma.10G122800
		Glyma.18G065800				Glyma.10G128300
		Glyma.12G149100				Glyma.10G134400
		Glyma.17G007200				Glyma.10G136600
		Glyma.11G250700				Glyma.10G139500
		Glyma.05G127100				Glyma.10G140500
		Glyma.07G205000				Glyma.10G143650
		Glyma.10G239700				Glyma.10G144100
		Glyma.18G211000				Glyma.10G144200
		Glyma.14G199900				Glyma.10G144300
		Glyma.16G189000				Glyma.10G144502
		Glyma.11G041701				Glyma.10G147200
		Glyma.04G106400				Glyma.10G148200
		Glyma.14G140100				Glyma.10G152300
		Glyma.16G177000				Glyma.10G153000
		Glyma.11G172300				Glyma.10G153700
		Glyma.07G151900				Glyma.10G153800
		Glyma.17G258100				Glyma.10G156200
		Glyma.12G204100				Glyma.10G163601
		Glyma.04G064600				Glyma.10G164650
		Glyma.20G133600				Glyma.10G164800
		Glyma.15G062900				Glyma.10G165000
		Glyma.01G241800				Glyma.10G166900
		Glyma.18G025200				Glyma.10G167600
		Glyma.03G066800				Glyma.10G168600
		Glyma.18G145201				Glyma.10G171900
		Glyma.03G081700				Glyma.10G172500
		Glyma.12G001600				Glyma.10G173700
		Glyma.02G078600				Glyma.10G176766
		Glyma.04G050100				Glyma.10G177800
		Glyma.01G229800				Glyma.10G184300
		Glyma.10G272300				Glyma.10G185400
		Glyma.12G237100				Glyma.10G185500
		Glyma.03G212600				Glyma.10G185600
		Glyma.04G104800				Glyma.10G185700
		Glyma.05G180600				Glyma.10G186500
		Glyma.04G051900				Glyma.10G186900
		Glyma.15G249800				Glyma.10G189300
		Glyma.17G205000				Glyma.10G189400
		Glyma.20G210900				Glyma.10G190600
		Glyma.03G231700				Glyma.10G193100
		Glyma.04G205650				Glyma.10G195001
		Glyma.19G086200				Glyma.10G202800
		Glyma.20G137400				Glyma.10G204001
		Glyma.19G163700				Glyma.10G205167
		Glyma.13G147900				Glyma.10G207500
		Glyma.16G045400				Glyma.10G209600
		Glyma.13G304200				Glyma.10G210051
		Glyma.03G259100				Glyma.10G211100
		Glyma.13G209500				Glyma.10G211751
		Glyma.14G158750				Glyma.10G212300
		Glyma.18G022600				Glyma.10G212600
		Glyma.03G107900				Glyma.10G213600
		Glyma.02G287700				Glyma.10G214400
		Glyma.13G029900				Glyma.10G215100
		Glyma.19G167700				Glyma.10G218600
		Glyma.06G054500				Glyma.10G220700
		Glyma.07G246700				Glyma.10G221500
		Glyma.14G111600				Glyma.10G225800
		Glyma.18G212500				Glyma.10G225900
		Glyma.05G159900				Glyma.10G227900
		Glyma.17G138900				Glyma.10G233000
		Glyma.17G062800				Glyma.10G234500
		Glyma.20G010200				Glyma.10G235900
		Glyma.13G186500				Glyma.10G237150
		Glyma.07G244700				Glyma.10G237400
		Glyma.09G126200				Glyma.10G237600
		Glyma.01G058300				Glyma.10G237900
		Glyma.16G180300				Glyma.10G238100
		Glyma.07G245400				Glyma.10G239000
		Glyma.15G250800				Glyma.10G239200
		Glyma.04G225500				Glyma.10G241600
		Glyma.20G135200				Glyma.10G242300
		Glyma.03G048351				Glyma.10G242800
		Glyma.03G116300				Glyma.10G243400
		Glyma.16G188650				Glyma.10G244000
		Glyma.13G185000				Glyma.10G244700
		Glyma.09G164000				Glyma.10G245400
		Glyma.11G221500				Glyma.10G245500
		Glyma.03G044600				Glyma.10G246300
		Glyma.09G052900				Glyma.10G247775
		Glyma.07G203200				Glyma.10G250600
		Glyma.09G281800				Glyma.10G250800
		Glyma.08G078700				Glyma.10G251500
		Glyma.14G034500				Glyma.10G253200
		Glyma.06G193800				Glyma.10G256800
		Glyma.05G102100				Glyma.10G258300
		Glyma.11G102700				Glyma.10G259200
		Glyma.13G136300				Glyma.10G262600
		Glyma.15G013700				Glyma.10G263400
		Glyma.04G008300				Glyma.10G271900
		Glyma.09G232000				Glyma.10G274300
		Glyma.10G206200				Glyma.10G274651
		Glyma.09G169100				Glyma.10G274700
		Glyma.09G133875				Glyma.10G276800
		Glyma.13G230800				Glyma.10G276900
		Glyma.12G028600				Glyma.10G277400
		Glyma.17G125900				Glyma.10G277600
		Glyma.16G156000				Glyma.10G277700
		Glyma.15G262300				Glyma.10G279200
		Glyma.13G102100				Glyma.10G279400
		Glyma.15G034400				Glyma.10G279476
		Glyma.10G280400				Glyma.10G282000
		Glyma.17G170500				Glyma.10G283000
		Glyma.03G262750				Glyma.10G284400
		Glyma.11G025500				Glyma.10G286633
		Glyma.20G078000				Glyma.10G288533
		Glyma.06G286800				Glyma.10G292400
		Glyma.13G255800				Glyma.10G292800
		Glyma.05G149900				Glyma.10G293500
		Glyma.07G269300				Glyma.10G295100
		Glyma.07G261100				Glyma.10G297700
		Glyma.04G034400				Glyma.11G001100
		Glyma.19G219600				Glyma.11G002600
		Glyma.15G008367				Glyma.11G005300
		Glyma.17G146400				Glyma.11G009000
		Glyma.10G017500				Glyma.11G013600
		Glyma.13G280500				Glyma.11G013900
		Glyma.19G182200				Glyma.11G014700
		Glyma.10G153500				Glyma.11G014900
		Glyma.07G258800				Glyma.11G016500
		Glyma.01G186500				Glyma.11G016600
		Glyma.08G020701				Glyma.11G017900
		Glyma.16G024400				Glyma.11G018600
		Glyma.11G232100				Glyma.11G021500
		Glyma.01G182600				Glyma.11G022233
		Glyma.20G114900				Glyma.11G022800
		Glyma.06G122900				Glyma.11G022900
		Glyma.20G002100				Glyma.11G023700
		Glyma.07G216900				Glyma.11G026700
		Glyma.06G100400				Glyma.11G027800
		Glyma.06G022800				Glyma.11G031000
		Glyma.15G272600				Glyma.11G033300
		Glyma.09G179100				Glyma.11G033600
		Glyma.20G099800				Glyma.11G036032
		Glyma.10G187400				Glyma.11G039900
		Glyma.19G188400				Glyma.11G044800
		Glyma.10G138300				Glyma.11G048300
		Glyma.18G184551				Glyma.11G048366
		Glyma.15G264000				Glyma.11G048432
		Glyma.01G206400				Glyma.11G049900
		Glyma.04G010300				Glyma.11G050600
		Glyma.18G289600				Glyma.11G051067
		Glyma.13G086800				Glyma.11G052900
		Glyma.05G245600				Glyma.11G062100
		Glyma.20G024000				Glyma.11G062900
		Glyma.15G077200				Glyma.11G064600
		Glyma.07G118900				Glyma.11G067500
		Glyma.20G049800				Glyma.11G068600
		Glyma.04G211100				Glyma.11G069702
		Glyma.09G228000				Glyma.11G069800
		Glyma.11G163200				Glyma.11G071150
		Glyma.01G015400				Glyma.11G072000
		Glyma.12G081700				Glyma.11G074100
		Glyma.05G045400				Glyma.11G075000
		Glyma.15G264400				Glyma.11G077000
		Glyma.10G116100				Glyma.11G078900
		Glyma.19G227700				Glyma.11G080201
		Glyma.10G078500				Glyma.11G081800
		Glyma.12G226700				Glyma.11G082500
		Glyma.15G139000				Glyma.11G083600
		Glyma.10G049000				Glyma.11G092200
		Glyma.04G027900				Glyma.11G093100
		Glyma.13G340600				Glyma.11G093300
		Glyma.19G233700				Glyma.11G095800
		Glyma.03G147700				Glyma.11G098551
		Glyma.03G018102				Glyma.11G100400
		Glyma.08G305800				Glyma.11G101400
		Glyma.05G091701				Glyma.11G101500
		Glyma.10G211700				Glyma.11G101700
		Glyma.11G124400				Glyma.11G105500
		Glyma.15G107700				Glyma.11G110600
		Glyma.10G139400				Glyma.11G112700
		Glyma.01G196800				Glyma.11G113800
		Glyma.06G152400				Glyma.11G116600
		Glyma.08G097300				Glyma.11G117700
		Glyma.08G152851				Glyma.11G118000
		Glyma.01G041200				Glyma.11G120800
		Glyma.17G105600				Glyma.11G120900
		Glyma.05G118300				Glyma.11G121100
		Glyma.02G252800				Glyma.11G122600
		Glyma.04G091300				Glyma.11G123500
		Glyma.10G010151				Glyma.11G129600
		Glyma.18G006400				Glyma.11G129700
		Glyma.13G005200				Glyma.11G129800
		Glyma.14G101900				Glyma.11G129900
		Glyma.02G218000				Glyma.11G131900
		Glyma.05G057000				Glyma.11G133433
		Glyma.19G222300				Glyma.11G133600
		Glyma.06G300100				Glyma.11G134133
		Glyma.07G185500				Glyma.11G136200
		Glyma.05G100900				Glyma.11G136400
		Glyma.14G144000				Glyma.11G136500
		Glyma.19G212500				Glyma.11G136600
		Glyma.05G022100				Glyma.11G136700
		Glyma.11G189400				Glyma.11G138000
		Glyma.02G185100				Glyma.11G139300
		Glyma.15G139600				Glyma.11G139700
		Glyma.08G053500				Glyma.11G140000
		Glyma.11G170800				Glyma.11G141900
		Glyma.12G023300				Glyma.11G145436
		Glyma.17G230500				Glyma.11G147317
		Glyma.20G213500				Glyma.11G147900
		Glyma.08G147900				Glyma.11G148362
		Glyma.13G079300				Glyma.11G150661
		Glyma.03G208400				Glyma.11G152700
		Glyma.08G216000				Glyma.11G153000
		Glyma.11G022300				Glyma.11G153800
		Glyma.08G185000				Glyma.11G154632
		Glyma.14G115125				Glyma.11G155400
		Glyma.10G048500				Glyma.11G163300
		Glyma.10G275300				Glyma.11G166128
		Glyma.02G134500				Glyma.11G166500
		Glyma.20G154900				Glyma.11G167200
		Glyma.10G295200				Glyma.11G169900
		Glyma.19G076700				Glyma.11G170201
		Glyma.14G086900				Glyma.11G170202
		Glyma.01G038600				Glyma.11G170602
		Glyma.20G112400				Glyma.11G171300
		Glyma.06G060600				Glyma.11G174282
		Glyma.02G138300				Glyma.11G174300
		Glyma.18G119300				Glyma.11G174500
		Glyma.19G009000				Glyma.11G175800
		Glyma.02G059300				Glyma.11G176312
		Glyma.14G067200				Glyma.11G178503
		Glyma.12G077700				Glyma.11G181200
		Glyma.10G042950				Glyma.11G183900
		Glyma.06G047300				Glyma.11G186500
		Glyma.20G196900				Glyma.11G189000
		Glyma.05G083600				Glyma.11G190300
		Glyma.01G186300				Glyma.11G193100
		Glyma.17G231000				Glyma.11G196800
		Glyma.10G282267				Glyma.11G197500
		Glyma.02G083500				Glyma.11G197600
		Glyma.01G051001				Glyma.11G201900
		Glyma.01G009500				Glyma.11G204200
		Glyma.03G214300				Glyma.11G204832
		Glyma.01G108700				Glyma.11G204900
		Glyma.14G046400				Glyma.11G206100
		Glyma.13G143200				Glyma.11G206700
		Glyma.20G199600				Glyma.11G206900
		Glyma.02G076800				Glyma.11G207000
		Glyma.U004601				Glyma.11G208333
		Glyma.03G017500				Glyma.11G208500
		Glyma.05G043500				Glyma.11G212700
		Glyma.14G089800				Glyma.11G213700
		Glyma.02G083600				Glyma.11G214402
		Glyma.18G079700				Glyma.11G214500
		Glyma.09G222200				Glyma.11G220500
		Glyma.01G190300				Glyma.11G221100
		Glyma.06G183000				Glyma.11G221300
		Glyma.03G175300				Glyma.11G221800
		Glyma.17G005000				Glyma.11G224800
		Glyma.06G127300				Glyma.11G229700
		Glyma.01G135200				Glyma.11G230300
		Glyma.02G285600				Glyma.11G230500
		Glyma.06G179200				Glyma.11G233800
		Glyma.17G262000				Glyma.11G235300
		Glyma.19G179400				Glyma.11G237700
		Glyma.11G252400				Glyma.11G239800
		Glyma.09G115200				Glyma.11G243800
		Glyma.10G268900				Glyma.11G243900
		Glyma.10G007200				Glyma.11G245500
		Glyma.08G022200				Glyma.11G246000
		Glyma.07G227750				Glyma.11G247133
		Glyma.05G048500				Glyma.11G248200
		Glyma.05G015500				Glyma.11G249400
		Glyma.14G053700				Glyma.11G250351
		Glyma.13G182800				Glyma.11G251900
		Glyma.19G217700				Glyma.11G252200
		Glyma.11G103250				Glyma.11G253200
		Glyma.20G231300				Glyma.11G253300
		Glyma.04G040100				Glyma.12G000451
		Glyma.07G117500				Glyma.12G002300
		Glyma.01G238600				Glyma.12G002400
		Glyma.16G153600				Glyma.12G004100
		Glyma.18G206600				Glyma.12G008400
		Glyma.12G197900				Glyma.12G008800
		Glyma.01G163400				Glyma.12G011700
		Glyma.12G024200				Glyma.12G012500
		Glyma.12G133400				Glyma.12G015100
		Glyma.15G187666				Glyma.12G015400
		Glyma.13G344800				Glyma.12G020700
		Glyma.05G008302				Glyma.12G021900
		Glyma.19G196900				Glyma.12G024600
		Glyma.13G233050				Glyma.12G027400
		Glyma.04G064800				Glyma.12G027500
		Glyma.13G337800				Glyma.12G027600
		Glyma.03G174300				Glyma.12G027850
		Glyma.18G278600				Glyma.12G027967
		Glyma.13G030200				Glyma.12G030100
		Glyma.01G012100				Glyma.12G030400
		Glyma.02G241000				Glyma.12G032000
		Glyma.04G070900				Glyma.12G036102
		Glyma.06G130900				Glyma.12G036200
		Glyma.18G277800				Glyma.12G038002
		Glyma.13G057000				Glyma.12G038600
		Glyma.02G137500				Glyma.12G039732
		Glyma.01G222900				Glyma.12G042400
		Glyma.07G118000				Glyma.12G043100
		Glyma.06G071000				Glyma.12G045850
		Glyma.09G027700				Glyma.12G047300
		Glyma.08G321700				Glyma.12G048500
		Glyma.09G148200				Glyma.12G049600
		Glyma.20G194000				Glyma.12G053033
		Glyma.09G144300				Glyma.12G053800
		Glyma.10G219000				Glyma.12G053900
		Glyma.10G247000				Glyma.12G054000
		Glyma.09G215301				Glyma.12G054100
		Glyma.08G026800				Glyma.12G054300
		Glyma.13G319200				Glyma.12G054700
		Glyma.19G187300				Glyma.12G056300
		Glyma.08G001600				Glyma.12G060300
		Glyma.13G165666				Glyma.12G060400
		Glyma.02G084400				Glyma.12G060600
		Glyma.03G161400				Glyma.12G061900
		Glyma.08G178100				Glyma.12G067300
		Glyma.02G209200				Glyma.12G070300
		Glyma.04G245900				Glyma.12G071100
		Glyma.14G103300				Glyma.12G071167
		Glyma.11G060900				Glyma.12G072900
		Glyma.12G012200				Glyma.12G073900
		Glyma.17G163500				Glyma.12G074100
		Glyma.02G213500				Glyma.12G078402
		Glyma.06G112200				Glyma.12G084167
		Glyma.10G037600				Glyma.12G084950
		Glyma.05G019200				Glyma.12G085400
		Glyma.13G271300				Glyma.12G087000
		Glyma.04G228200				Glyma.12G091200
		Glyma.18G197350				Glyma.12G093400
		Glyma.20G232100				Glyma.12G093500
		Glyma.14G028900				Glyma.12G093800
		Glyma.06G214400				Glyma.12G094500
		Glyma.11G095200				Glyma.12G098667
		Glyma.04G101900				Glyma.12G102400
		Glyma.19G162900				Glyma.12G102800
		Glyma.06G106200				Glyma.12G102900
		Glyma.02G249600				Glyma.12G104800
		Glyma.18G116500				Glyma.12G105000
		Glyma.07G016300				Glyma.12G106750
		Glyma.16G019200				Glyma.12G110500
		Glyma.13G232800				Glyma.12G113302
		Glyma.01G241400				Glyma.12G114200
[truncated: 1,713 more rows]
