# Supplementary material for: Phloem-specific translational regulation of soybean nodulation: Insights from a phloem-targeted TRAP-seq approach
Source: Plant Physiol. 2025 Nov 15;199(3):kiaf570. doi: 10.1093/plphys/kiaf570 (PMC12625658; doi:10.1093/plphys/kiaf570)
Supplement: kiaf570_Supplementary_Data [file kiaf570_supplementary_data.zip › PLPHYS-2025-0574R2_Supplementary Table 3.xlsx]

## Sheet: 72hpi_UP(GO)
GO enrichment and KEGG pathway summary
Go Enrichment analysis in 72 hpi (up regulated genes)
ONTOLOGY	ID	Description	GeneRatio	BgRatio	pvalue	p.adjust	qvalue	geneID	Count
BP	GO:0000302	response to reactive oxygen species	61/1136	409/35449	1.331e-23	2.435e-20	2.095e-20	Glyma.20G213900/Glyma.19G011400/Glyma.16G206200/Glyma.10G176400/Glyma.19G263300/Glyma.19G025100/Glyma.18G192000/Glyma.13G176300/Glyma.13G176000/Glyma.13G175700/Glyma.08G069000/Glyma.08G068800/Glyma.08G068700/Glyma.07G200700/Glyma.07G200500/Glyma.07G200300/Glyma.07G200200/Glyma.07G200000/Glyma.06G157800/Glyma.18G141500/Glyma.18G064100/Glyma.17G224900/Glyma.14G100000/Glyma.14G099900/Glyma.06G054700…	61
BP	GO:0051259	protein complex oligomerization	32/1136	109/35449	3.553e-22	3.251e-19	2.798e-19	Glyma.20G213900/Glyma.19G011400/Glyma.16G206200/Glyma.10G176400/Glyma.18G192000/Glyma.13G176300/Glyma.13G176000/Glyma.13G175700/Glyma.08G069000/Glyma.08G068800/Glyma.08G068700/Glyma.07G200700/Glyma.07G200500/Glyma.07G200300/Glyma.07G200200/Glyma.07G200000/Glyma.06G157800/Glyma.17G224900/Glyma.14G100000/Glyma.14G099900/Glyma.06G054700/Glyma.04G054400/Glyma.16G012000/Glyma.07G043600/Glyma.15G264600…	32
BP	GO:0006457	protein folding	51/1136	372/35449	2.49e-18	1.519e-15	1.307e-15	Glyma.20G213900/Glyma.19G011400/Glyma.16G206200/Glyma.10G176400/Glyma.18G290600/Glyma.18G285100/Glyma.18G284900/Glyma.18G192000/Glyma.13G176300/Glyma.13G176000/Glyma.13G175700/Glyma.08G069000/Glyma.08G068800/Glyma.08G068700/Glyma.07G200700/Glyma.07G200500/Glyma.07G200300/Glyma.07G200200/Glyma.07G200000/Glyma.06G157800/Glyma.17G224900/Glyma.14G100000/Glyma.14G099900/Glyma.06G054700/Glyma.04G054400…	51
BP	GO:0009413	response to flooding	10/1136	17/35449	1.741e-11	7.966e-09	6.855e-09	Glyma.19G108800/Glyma.16G151500/Glyma.16G043200/Glyma.02G070000/Glyma.14G121200/Glyma.13G035200/Glyma.06G122600/Glyma.04G240800/Glyma.04G213900/Glyma.12G111600	10
BP	GO:0009625	response to insect	21/1136	109/35449	3.651e-11	1.336e-08	1.15e-08	Glyma.20G021500/Glyma.16G212500/Glyma.16G212400/Glyma.16G212200/Glyma.16G212100/Glyma.09G163900/Glyma.09G163800/Glyma.09G163700/Glyma.09G163600/Glyma.09G163300/Glyma.09G163200/Glyma.09G163100/Glyma.09G163000/Glyma.09G162800/Glyma.09G162700/Glyma.09G162600/Glyma.09G162500/Glyma.15G253500/Glyma.05G159200/Glyma.03G029900/Glyma.01G096200	21
BP	GO:0010200	response to chitin	42/1136	423/35449	1.221e-10	3.724e-08	3.204e-08	Glyma.20G133200/Glyma.14G088300/Glyma.20G070000/Glyma.19G200200/Glyma.19G199300/Glyma.19G195800/Glyma.19G174200/Glyma.19G174000/Glyma.18G287200/Glyma.13G132800/Glyma.03G173300/Glyma.17G247800/Glyma.14G077700/Glyma.11G063200/Glyma.17G222300/Glyma.08G218600/Glyma.04G061300/Glyma.16G034100/Glyma.16G031900/Glyma.16G026400/Glyma.15G079100/Glyma.15G021900/Glyma.15G021800/Glyma.14G096800/Glyma.04G052000…	42
BP	GO:1900037	regulation of cellular response to hypoxia	8/1136	12/35449	4.793e-10	1.161e-07	9.988e-08	Glyma.19G190000/Glyma.13G149700/Glyma.03G189600/Glyma.14G121200/Glyma.13G035200/Glyma.06G122600/Glyma.04G240800/Glyma.04G213900	8
BP	GO:0010150	leaf senescence	42/1136	443/35449	5.074e-10	1.161e-07	9.988e-08	Glyma.20G154200/Glyma.19G198800/Glyma.19G198700/Glyma.10G079900/Glyma.07G103800/Glyma.07G103700/Glyma.03G201500/Glyma.03G201200/Glyma.03G201100/Glyma.18G273200/Glyma.10G036100/Glyma.17G247700/Glyma.17G153300/Glyma.01G200100/Glyma.17G132400/Glyma.05G050400/Glyma.16G216500/Glyma.09G166400/Glyma.16G145600/Glyma.02G063900/Glyma.16G031900/Glyma.13G361200/Glyma.13G222100/Glyma.12G235300/Glyma.05G137800…	42
BP	GO:0090693	plant organ senescence	42/1136	456/35449	1.217e-09	2.475e-07	2.129e-07	Glyma.20G154200/Glyma.19G198800/Glyma.19G198700/Glyma.10G079900/Glyma.07G103800/Glyma.07G103700/Glyma.03G201500/Glyma.03G201200/Glyma.03G201100/Glyma.18G273200/Glyma.10G036100/Glyma.17G247700/Glyma.17G153300/Glyma.01G200100/Glyma.17G132400/Glyma.05G050400/Glyma.16G216500/Glyma.09G166400/Glyma.16G145600/Glyma.02G063900/Glyma.16G031900/Glyma.13G361200/Glyma.13G222100/Glyma.12G235300/Glyma.05G137800…	42
BP	GO:0002237	response to molecule of bacterial origin	19/1136	118/35449	7.211e-09	1.32e-06	1.136e-06	Glyma.17G247800/Glyma.14G077700/Glyma.11G063200/Glyma.17G222300/Glyma.08G218600/Glyma.04G061300/Glyma.15G262100/Glyma.15G253500/Glyma.15G021900/Glyma.15G021800/Glyma.10G298700/Glyma.10G148700/Glyma.10G046500/Glyma.09G182400/Glyma.07G093900/Glyma.05G237200/Glyma.09G008700/Glyma.02G053600/Glyma.01G096200	19
BP	GO:0032973	amino acid export across plasma membrane	7/1136	14/35449	9.602e-08	1.464e-05	1.26e-05	Glyma.17G220900/Glyma.04G058800/Glyma.17G066900/Glyma.13G093500/Glyma.14G148300/Glyma.13G081000/Glyma.14G105200	7
BP	GO:0140115	export across plasma membrane	7/1136	14/35449	9.602e-08	1.464e-05	1.26e-05	Glyma.17G220900/Glyma.04G058800/Glyma.17G066900/Glyma.13G093500/Glyma.14G148300/Glyma.13G081000/Glyma.14G105200	7
BP	GO:0042542	response to hydrogen peroxide	15/1136	109/35449	2.144e-06	0.0003019	0.0002598	Glyma.19G025100/Glyma.18G064100/Glyma.14G121200/Glyma.13G035200/Glyma.06G122600/Glyma.04G240800/Glyma.04G213900/Glyma.14G096800/Glyma.04G052000/Glyma.07G124400/Glyma.03G096500/Glyma.07G057400/Glyma.06G125600/Glyma.04G238300/Glyma.01G096200	15
BP	GO:0071248	cellular response to metal ion	13/1136	88/35449	4.549e-06	0.0005946	0.0005116	Glyma.19G239500/Glyma.03G242200/Glyma.19G174200/Glyma.19G174000/Glyma.18G287200/Glyma.13G132800/Glyma.03G173300/Glyma.16G154100/Glyma.16G040000/Glyma.15G203500/Glyma.13G068800/Glyma.04G035600/Glyma.12G066000	13
BP	GO:0031000	response to caffeine	5/1136	10/35449	7.381e-06	0.0008442	0.0007265	Glyma.14G121200/Glyma.13G035200/Glyma.06G122600/Glyma.04G240800/Glyma.04G213900	5
BP	GO:0043279	response to alkaloid	5/1136	10/35449	7.381e-06	0.0008442	0.0007265	Glyma.14G121200/Glyma.13G035200/Glyma.06G122600/Glyma.04G240800/Glyma.04G213900	5
BP	GO:0010045	response to nickel cation	5/1136	11/35449	1.317e-05	0.001048	0.000902	Glyma.19G174200/Glyma.19G174000/Glyma.18G287200/Glyma.13G132800/Glyma.03G173300	5
BP	GO:0032890	regulation of organic acid transport	5/1136	11/35449	1.317e-05	0.001048	0.000902	Glyma.17G220900/Glyma.04G058800/Glyma.17G066900/Glyma.13G093500/Glyma.14G105200	5
BP	GO:0051952	regulation of amine transport	5/1136	11/35449	1.317e-05	0.001048	0.000902	Glyma.17G220900/Glyma.04G058800/Glyma.17G066900/Glyma.13G093500/Glyma.14G105200	5
BP	GO:0051955	regulation of amino acid transport	5/1136	11/35449	1.317e-05	0.001048	0.000902	Glyma.17G220900/Glyma.04G058800/Glyma.17G066900/Glyma.13G093500/Glyma.14G105200	5
BP	GO:0071289	cellular response to nickel ion	5/1136	11/35449	1.317e-05	0.001048	0.000902	Glyma.19G174200/Glyma.19G174000/Glyma.18G287200/Glyma.13G132800/Glyma.03G173300	5
BP	GO:0080143	regulation of amino acid export	5/1136	11/35449	1.317e-05	0.001048	0.000902	Glyma.17G220900/Glyma.04G058800/Glyma.17G066900/Glyma.13G093500/Glyma.14G105200	5
BP	GO:1903789	regulation of amino acid transmembrane transport	5/1136	11/35449	1.317e-05	0.001048	0.000902	Glyma.17G220900/Glyma.04G058800/Glyma.17G066900/Glyma.13G093500/Glyma.14G105200	5
BP	GO:0044282	small molecule catabolic process	34/1136	481/35449	1.744e-05	0.00133	0.001144	Glyma.19G043000/Glyma.08G255900/Glyma.17G037300/Glyma.16G119900/Glyma.15G186100/Glyma.09G080100/Glyma.16G076600/Glyma.01G153300/Glyma.14G121200/Glyma.13G035200/Glyma.06G122600/Glyma.04G240800/Glyma.04G213900/Glyma.14G094700/Glyma.14G030400/Glyma.02G284600/Glyma.13G222300/Glyma.13G218200/Glyma.10G166000/Glyma.09G025100/Glyma.08G091500/Glyma.08G091400/Glyma.08G011800/Glyma.07G129300/Glyma.07G019100…	34
BP	GO:0034605	cellular response to heat	19/1136	195/35449	1.851e-05	0.001355	0.001166	Glyma.18G290600/Glyma.18G204000/Glyma.07G152900/Glyma.17G072400/Glyma.02G205600/Glyma.16G178800/Glyma.09G131500/Glyma.15G115300/Glyma.14G096800/Glyma.04G052000/Glyma.13G180200/Glyma.01G143500/Glyma.10G029600/Glyma.03G157300/Glyma.08G106700/Glyma.06G111300/Glyma.04G251400/Glyma.03G219400/Glyma.01G217400	19
BP	GO:0007623	circadian rhythm	27/1136	346/35449	2.292e-05	0.001554	0.001337	Glyma.20G060400/Glyma.13G009300/Glyma.19G260400/Glyma.06G136600/Glyma.04G228300/Glyma.19G244800/Glyma.03G247100/Glyma.17G242100/Glyma.14G083000/Glyma.16G125000/Glyma.11G106900/Glyma.16G049000/Glyma.13G330400/Glyma.13G241100/Glyma.12G108400/Glyma.06G296800/Glyma.12G060200/Glyma.12G059600/Glyma.11G135900/Glyma.12G055000/Glyma.11G130600/Glyma.12G037700/Glyma.11G111700/Glyma.04G008900/Glyma.11G117600…	27
BP	GO:0048511	rhythmic process	27/1136	346/35449	2.292e-05	0.001554	0.001337	Glyma.20G060400/Glyma.13G009300/Glyma.19G260400/Glyma.06G136600/Glyma.04G228300/Glyma.19G244800/Glyma.03G247100/Glyma.17G242100/Glyma.14G083000/Glyma.16G125000/Glyma.11G106900/Glyma.16G049000/Glyma.13G330400/Glyma.13G241100/Glyma.12G108400/Glyma.06G296800/Glyma.12G060200/Glyma.12G059600/Glyma.11G135900/Glyma.12G055000/Glyma.11G130600/Glyma.12G037700/Glyma.11G111700/Glyma.04G008900/Glyma.11G117600…	27
BP	GO:0009834	plant-type secondary cell wall biogenesis	22/1136	254/35449	2.688e-05	0.001757	0.001512	Glyma.18G054200/Glyma.15G086100/Glyma.13G327300/Glyma.13G226000/Glyma.12G070200/Glyma.12G070000/Glyma.11G148500/Glyma.11G147800/Glyma.08G119600/Glyma.08G119400/Glyma.15G078300/Glyma.13G234700/Glyma.11G251000/Glyma.11G148700/Glyma.11G148400/Glyma.10G245800/Glyma.08G119500/Glyma.09G018900/Glyma.08G117500/Glyma.06G225400/Glyma.06G205500/Glyma.04G160000	22
BP	GO:0010565	regulation of cellular ketone metabolic process	22/1136	257/35449	3.215e-05	0.001996	0.001718	Glyma.20G117000/Glyma.10G273000/Glyma.19G108800/Glyma.16G151500/Glyma.16G043200/Glyma.02G070000/Glyma.14G208000/Glyma.13G189300/Glyma.13G176600/Glyma.10G179500/Glyma.10G148700/Glyma.10G018800/Glyma.03G214100/Glyma.09G182400/Glyma.07G093900/Glyma.05G237200/Glyma.08G180300/Glyma.08G180100/Glyma.05G152800/Glyma.08G117500/Glyma.07G212400/Glyma.02G252400	22
BP	GO:1901606	alpha-amino acid catabolic process	15/1136	136/35449	3.272e-05	0.001996	0.001718	Glyma.19G043000/Glyma.08G255900/Glyma.14G094700/Glyma.14G030400/Glyma.02G284600/Glyma.13G222300/Glyma.10G166000/Glyma.09G025100/Glyma.08G091500/Glyma.08G091400/Glyma.06G235900/Glyma.05G136100/Glyma.04G254300/Glyma.02G145300/Glyma.02G131500	15
BP	GO:0010189	vitamin E biosynthetic process	8/1136	41/35449	4.047e-05	0.002314	0.001991	Glyma.14G030400/Glyma.02G284600/Glyma.10G200500/Glyma.10G070300/Glyma.10G070200/Glyma.03G033100/Glyma.01G134600/Glyma.06G235900	8
BP	GO:0042360	vitamin E metabolic process	8/1136	41/35449	4.047e-05	0.002314	0.001991	Glyma.14G030400/Glyma.02G284600/Glyma.10G200500/Glyma.10G070300/Glyma.10G070200/Glyma.03G033100/Glyma.01G134600/Glyma.06G235900	8
BP	GO:0010167	response to nitrate	9/1136	55/35449	5.831e-05	0.003233	0.002782	Glyma.17G153300/Glyma.01G200100/Glyma.13G323800/Glyma.11G031500/Glyma.01G210500/Glyma.10G018800/Glyma.03G214100/Glyma.05G042200/Glyma.02G132100	9
BP	GO:0071219	cellular response to molecule of bacterial origin	7/1136	33/35449	7.013e-05	0.003774	0.003248	Glyma.17G247800/Glyma.14G077700/Glyma.11G063200/Glyma.10G298700/Glyma.09G182400/Glyma.07G093900/Glyma.05G237200	7
BP	GO:0015837	amine transport	5/1136	15/35449	7.693e-05	0.003911	0.003365	Glyma.17G220900/Glyma.04G058800/Glyma.17G066900/Glyma.13G093500/Glyma.14G105200	5
BP	GO:0048573	photoperiodism, flowering	24/1136	311/35449	7.592e-05	0.003911	0.003365	Glyma.20G186200/Glyma.10G204400/Glyma.02G099500/Glyma.01G087500/Glyma.20G060400/Glyma.13G009300/Glyma.20G009800/Glyma.07G178500/Glyma.18G281700/Glyma.18G281500/Glyma.18G280300/Glyma.17G242100/Glyma.14G083000/Glyma.15G271900/Glyma.08G152500/Glyma.13G241100/Glyma.11G031500/Glyma.01G210500/Glyma.10G284500/Glyma.09G276300/Glyma.08G094400/Glyma.04G050200/Glyma.02G069500/Glyma.02G027900	24
BP	GO:0071241	cellular response to inorganic substance	15/1136	148/35449	8.719e-05	0.004312	0.003711	Glyma.19G239500/Glyma.03G242200/Glyma.19G174200/Glyma.19G174000/Glyma.18G287200/Glyma.13G132800/Glyma.03G173300/Glyma.17G136500/Glyma.16G154100/Glyma.16G040000/Glyma.15G203500/Glyma.13G068800/Glyma.04G035600/Glyma.13G323800/Glyma.12G066000	15
BP	GO:0006775	fat-soluble vitamin metabolic process	8/1136	46/35449	9.592e-05	0.004501	0.003873	Glyma.14G030400/Glyma.02G284600/Glyma.10G200500/Glyma.10G070300/Glyma.10G070200/Glyma.03G033100/Glyma.01G134600/Glyma.06G235900	8
BP	GO:0042362	fat-soluble vitamin biosynthetic process	8/1136	46/35449	9.592e-05	0.004501	0.003873	Glyma.14G030400/Glyma.02G284600/Glyma.10G200500/Glyma.10G070300/Glyma.10G070200/Glyma.03G033100/Glyma.01G134600/Glyma.06G235900	8
BP	GO:0009063	cellular amino acid catabolic process	15/1136	150/35449	0.0001015	0.004645	0.003997	Glyma.19G043000/Glyma.08G255900/Glyma.14G094700/Glyma.14G030400/Glyma.02G284600/Glyma.13G222300/Glyma.10G166000/Glyma.09G025100/Glyma.08G091500/Glyma.08G091400/Glyma.06G235900/Glyma.05G136100/Glyma.04G254300/Glyma.02G145300/Glyma.02G131500	15
BP	GO:0009741	response to brassinosteroid	19/1136	225/35449	0.0001294	0.005775	0.004969	Glyma.19G212300/Glyma.10G017200/Glyma.03G215800/Glyma.02G016600/Glyma.16G034100/Glyma.16G026400/Glyma.14G219100/Glyma.06G024500/Glyma.04G024400/Glyma.14G176400/Glyma.06G102100/Glyma.06G102000/Glyma.06G004200/Glyma.04G100400/Glyma.04G100300/Glyma.14G110500/Glyma.13G094900/Glyma.11G180700/Glyma.05G119600	19
BP	GO:0016054	organic acid catabolic process	24/1136	324/35449	0.0001423	0.006054	0.00521	Glyma.19G043000/Glyma.08G255900/Glyma.17G037300/Glyma.16G076600/Glyma.01G153300/Glyma.14G094700/Glyma.14G030400/Glyma.02G284600/Glyma.13G222300/Glyma.13G218200/Glyma.10G166000/Glyma.09G025100/Glyma.08G091500/Glyma.08G091400/Glyma.07G019100/Glyma.06G235900/Glyma.05G180100/Glyma.05G136100/Glyma.04G254300/Glyma.02G288500/Glyma.02G252400/Glyma.02G145300/Glyma.02G131500/Glyma.02G106100	24
BP	GO:0046395	carboxylic acid catabolic process	24/1136	324/35449	0.0001423	0.006054	0.00521	Glyma.19G043000/Glyma.08G255900/Glyma.17G037300/Glyma.16G076600/Glyma.01G153300/Glyma.14G094700/Glyma.14G030400/Glyma.02G284600/Glyma.13G222300/Glyma.13G218200/Glyma.10G166000/Glyma.09G025100/Glyma.08G091500/Glyma.08G091400/Glyma.07G019100/Glyma.06G235900/Glyma.05G180100/Glyma.05G136100/Glyma.04G254300/Glyma.02G288500/Glyma.02G252400/Glyma.02G145300/Glyma.02G131500/Glyma.02G106100	24
BP	GO:0006081	cellular aldehyde metabolic process	13/1136	122/35449	0.000153	0.006363	0.005475	Glyma.17G128000/Glyma.14G121200/Glyma.13G035200/Glyma.06G122600/Glyma.04G240800/Glyma.04G213900/Glyma.09G029900/Glyma.08G277000/Glyma.08G180300/Glyma.08G180100/Glyma.05G152800/Glyma.06G303200/Glyma.03G060100	13
BP	GO:1903959	regulation of anion transmembrane transport	8/1136	50/35449	0.0001763	0.007048	0.006065	Glyma.17G220900/Glyma.04G058800/Glyma.17G066900/Glyma.13G093500/Glyma.17G011600/Glyma.14G105200/Glyma.13G330400/Glyma.08G128800	8
BP	GO:0000023	maltose metabolic process	4/1136	10/35449	0.0001887	0.007048	0.006065	Glyma.17G150100/Glyma.11G039400/Glyma.05G068000/Glyma.01G203400	4
BP	GO:0033240	positive regulation of cellular amine metabolic process	4/1136	10/35449	0.0001887	0.007048	0.006065	Glyma.19G108800/Glyma.16G151500/Glyma.16G043200/Glyma.02G070000	4
BP	GO:0045764	positive regulation of cellular amino acid metabolic process	4/1136	10/35449	0.0001887	0.007048	0.006065	Glyma.19G108800/Glyma.16G151500/Glyma.16G043200/Glyma.02G070000	4
BP	GO:0062012	regulation of small molecule metabolic process	22/1136	289/35449	0.0001802	0.007048	0.006065	Glyma.20G117000/Glyma.10G273000/Glyma.19G108800/Glyma.16G151500/Glyma.16G043200/Glyma.02G070000/Glyma.14G208000/Glyma.13G189300/Glyma.13G176600/Glyma.10G179500/Glyma.10G148700/Glyma.10G018800/Glyma.03G214100/Glyma.09G182400/Glyma.07G093900/Glyma.05G237200/Glyma.08G180300/Glyma.08G180100/Glyma.05G152800/Glyma.08G117500/Glyma.07G212400/Glyma.02G252400	22
BP	GO:0009867	jasmonic acid mediated signaling pathway	23/1136	311/35449	0.0001984	0.00712	0.006127	Glyma.18G201900/Glyma.07G150900/Glyma.03G057100/Glyma.02G257700/Glyma.16G026400/Glyma.16G010000/Glyma.15G079100/Glyma.15G078600/Glyma.13G293700/Glyma.13G234500/Glyma.12G207400/Glyma.13G279900/Glyma.13G241100/Glyma.13G229300/Glyma.10G007000/Glyma.02G006200/Glyma.09G036500/Glyma.08G234200/Glyma.08G142400/Glyma.05G184500/Glyma.04G218700/Glyma.07G057400/Glyma.03G219900	23
BP	GO:0008643	carbohydrate transport	13/1136	125/35449	0.0001953	0.00712	0.006127	Glyma.14G025800/Glyma.13G041300/Glyma.06G125800/Glyma.04G238100/Glyma.12G234500/Glyma.10G070300/Glyma.10G070200/Glyma.03G033100/Glyma.01G134600/Glyma.08G059700/Glyma.07G201300/Glyma.04G198400/Glyma.01G238800	13
BP	GO:1901617	organic hydroxy compound biosynthetic process	28/1136	415/35449	0.0002024	0.007124	0.00613	Glyma.20G176100/Glyma.12G109800/Glyma.10G215700/Glyma.07G048800/Glyma.06G295700/Glyma.18G068800/Glyma.17G174500/Glyma.14G208000/Glyma.14G110500/Glyma.14G030400/Glyma.02G284600/Glyma.10G200500/Glyma.10G179500/Glyma.10G148700/Glyma.10G070300/Glyma.10G070200/Glyma.03G033100/Glyma.01G134600/Glyma.10G018800/Glyma.03G214100/Glyma.09G269400/Glyma.09G182400/Glyma.07G093900/Glyma.05G237200/Glyma.08G117500…	28
BP	GO:0009804	coumarin metabolic process	7/1136	39/35449	0.0002136	0.007238	0.006228	Glyma.15G203500/Glyma.13G068800/Glyma.04G035600/Glyma.08G169300/Glyma.08G169100/Glyma.07G124400/Glyma.03G096500	7
BP	GO:0009805	coumarin biosynthetic process	7/1136	39/35449	0.0002136	0.007238	0.006228	Glyma.15G203500/Glyma.13G068800/Glyma.04G035600/Glyma.08G169300/Glyma.08G169100/Glyma.07G124400/Glyma.03G096500	7
BP	GO:0046351	disaccharide biosynthetic process	8/1136	52/35449	0.0002335	0.007769	0.006685	Glyma.18G030400/Glyma.18G018100/Glyma.05G179800/Glyma.17G150100/Glyma.11G039400/Glyma.05G068000/Glyma.01G203400/Glyma.02G086200	8
BP	GO:0071395	cellular response to jasmonic acid stimulus	23/1136	318/35449	0.0002733	0.008932	0.007686	Glyma.18G201900/Glyma.07G150900/Glyma.03G057100/Glyma.02G257700/Glyma.16G026400/Glyma.16G010000/Glyma.15G079100/Glyma.15G078600/Glyma.13G293700/Glyma.13G234500/Glyma.12G207400/Glyma.13G279900/Glyma.13G241100/Glyma.13G229300/Glyma.10G007000/Glyma.02G006200/Glyma.09G036500/Glyma.08G234200/Glyma.08G142400/Glyma.05G184500/Glyma.04G218700/Glyma.07G057400/Glyma.03G219900	23
BP	GO:0009648	photoperiodism	24/1136	339/35449	0.000279	0.008959	0.007709	Glyma.20G186200/Glyma.10G204400/Glyma.02G099500/Glyma.01G087500/Glyma.20G060400/Glyma.13G009300/Glyma.20G009800/Glyma.07G178500/Glyma.18G281700/Glyma.18G281500/Glyma.18G280300/Glyma.17G242100/Glyma.14G083000/Glyma.15G271900/Glyma.08G152500/Glyma.13G241100/Glyma.11G031500/Glyma.01G210500/Glyma.10G284500/Glyma.09G276300/Glyma.08G094400/Glyma.04G050200/Glyma.02G069500/Glyma.02G027900	24
BP	GO:0080037	negative regulation of cytokinin-activated signaling pathway	4/1136	11/35449	0.000289	0.00912	0.007848	Glyma.15G013300/Glyma.13G360600/Glyma.07G034400/Glyma.05G155600	4
BP	GO:0044070	regulation of anion transport	8/1136	54/35449	0.0003051	0.009464	0.008144	Glyma.17G220900/Glyma.04G058800/Glyma.17G066900/Glyma.13G093500/Glyma.17G011600/Glyma.14G105200/Glyma.13G330400/Glyma.08G128800	8
BP	GO:0050829	defense response to Gram-negative bacterium	8/1136	56/35449	0.0003937	0.01187	0.01022	Glyma.06G319000/Glyma.03G029400/Glyma.03G029200/Glyma.03G029100/Glyma.03G029000/Glyma.01G138000/Glyma.01G137700/Glyma.02G208000	8
BP	GO:0010112	regulation of systemic acquired resistance	6/1136	31/35449	0.0003958	0.01187	0.01022	Glyma.13G241100/Glyma.10G148700/Glyma.09G182400/Glyma.07G093900/Glyma.05G237200/Glyma.03G149400	6
BP	GO:0002229	defense response to oomycetes	16/1136	195/35449	0.0005852	0.01701	0.01464	Glyma.18G273200/Glyma.10G036100/Glyma.17G224500/Glyma.17G224300/Glyma.09G150400/Glyma.07G183900/Glyma.15G021900/Glyma.15G021800/Glyma.15G012000/Glyma.09G182400/Glyma.07G093900/Glyma.05G237200/Glyma.07G232500/Glyma.05G119600/Glyma.05G041300/Glyma.03G051100	16
BP	GO:0031668	cellular response to extracellular stimulus	29/1136	466/35449	0.0005914	0.01701	0.01464	Glyma.20G164600/Glyma.16G173000/Glyma.20G117000/Glyma.10G273000/Glyma.20G032500/Glyma.20G032400/Glyma.20G031700/Glyma.19G244800/Glyma.03G247100/Glyma.19G025100/Glyma.17G242900/Glyma.17G028000/Glyma.15G252000/Glyma.15G251700/Glyma.15G251500/Glyma.15G011200/Glyma.13G133100/Glyma.10G045300/Glyma.10G024300/Glyma.08G094400/Glyma.08G044700/Glyma.05G237500/Glyma.05G045700/Glyma.03G260200/Glyma.02G064400…	29
BP	GO:0035264	multicellular organism growth	4/1136	13/35449	0.0005949	0.01701	0.01464	Glyma.20G133200/Glyma.14G088300/Glyma.14G207200/Glyma.10G151800	4
BP	GO:0009615	response to virus	19/1136	256/35449	0.0006566	0.01849	0.01591	Glyma.19G198800/Glyma.19G198700/Glyma.10G079900/Glyma.07G103800/Glyma.07G103700/Glyma.03G201500/Glyma.03G201200/Glyma.03G201100/Glyma.18G290600/Glyma.17G242100/Glyma.14G083000/Glyma.17G222300/Glyma.08G218600/Glyma.04G061300/Glyma.17G072400/Glyma.02G205600/Glyma.17G066900/Glyma.13G093500/Glyma.02G197600	19
BP	GO:0009311	oligosaccharide metabolic process	13/1136	142/35449	0.0006751	0.01872	0.01611	Glyma.20G098300/Glyma.19G212800/Glyma.03G216300/Glyma.18G030400/Glyma.18G018100/Glyma.05G179800/Glyma.17G150100/Glyma.11G039400/Glyma.05G068000/Glyma.01G203400/Glyma.14G158300/Glyma.14G158200/Glyma.02G086200	13
BP	GO:0072505	divalent inorganic anion homeostasis	7/1136	47/35449	0.0006992	0.0191	0.01643	Glyma.20G117000/Glyma.10G273000/Glyma.20G032500/Glyma.20G032400/Glyma.20G031700/Glyma.16G052000/Glyma.04G254300	7
BP	GO:0002239	response to oomycetes	16/1136	199/35449	0.0007291	0.01962	0.01688	Glyma.18G273200/Glyma.10G036100/Glyma.17G224500/Glyma.17G224300/Glyma.09G150400/Glyma.07G183900/Glyma.15G021900/Glyma.15G021800/Glyma.15G012000/Glyma.09G182400/Glyma.07G093900/Glyma.05G237200/Glyma.07G232500/Glyma.05G119600/Glyma.05G041300/Glyma.03G051100	16
BP	GO:0080167	response to karrikin	23/1136	343/35449	0.0007814	0.02072	0.01783	Glyma.20G153400/Glyma.04G244200/Glyma.19G076800/Glyma.16G062500/Glyma.19G025100/Glyma.18G201900/Glyma.07G150900/Glyma.03G057100/Glyma.02G257700/Glyma.17G242100/Glyma.14G083000/Glyma.17G166600/Glyma.05G099300/Glyma.17G111400/Glyma.15G024600/Glyma.13G349300/Glyma.12G103600/Glyma.06G258000/Glyma.10G132300/Glyma.08G089400/Glyma.07G183200/Glyma.05G082700/Glyma.03G195300	23
BP	GO:0051176	positive regulation of sulfur metabolic process	4/1136	14/35449	0.0008118	0.02122	0.01826	Glyma.19G108800/Glyma.16G151500/Glyma.16G043200/Glyma.02G070000	4
BP	GO:0042180	cellular ketone metabolic process	25/1136	390/35449	0.0009031	0.02328	0.02003	Glyma.20G117000/Glyma.10G273000/Glyma.19G108800/Glyma.16G151500/Glyma.16G043200/Glyma.02G070000/Glyma.14G208000/Glyma.14G030400/Glyma.02G284600/Glyma.13G189300/Glyma.13G176600/Glyma.10G179500/Glyma.10G148700/Glyma.10G018800/Glyma.03G214100/Glyma.09G182400/Glyma.07G093900/Glyma.05G237200/Glyma.09G024500/Glyma.08G180300/Glyma.08G180100/Glyma.05G152800/Glyma.08G117500/Glyma.07G212400/Glyma.02G252400	25
BP	GO:0009312	oligosaccharide biosynthetic process	8/1136	64/35449	0.0009797	0.0249	0.02143	Glyma.18G030400/Glyma.18G018100/Glyma.05G179800/Glyma.17G150100/Glyma.11G039400/Glyma.05G068000/Glyma.01G203400/Glyma.02G086200	8
BP	GO:0009743	response to carbohydrate	27/1136	437/35449	0.0009975	0.02496	0.02148	Glyma.19G244800/Glyma.03G247100/Glyma.19G212800/Glyma.03G216300/Glyma.17G174500/Glyma.17G111400/Glyma.17G028000/Glyma.16G196300/Glyma.03G194700/Glyma.15G262100/Glyma.15G208600/Glyma.15G076500/Glyma.14G139700/Glyma.14G121200/Glyma.13G035200/Glyma.06G122600/Glyma.04G240800/Glyma.04G213900/Glyma.13G045700/Glyma.12G131200/Glyma.11G082300/Glyma.01G161500/Glyma.09G065300/Glyma.08G200600/Glyma.07G163200…	27
BP	GO:0009873	ethylene-activated signaling pathway	18/1136	245/35449	0.001009	0.02496	0.02148	Glyma.20G195900/Glyma.20G070100/Glyma.10G194200/Glyma.20G186200/Glyma.10G204400/Glyma.02G099500/Glyma.01G087500/Glyma.17G113900/Glyma.15G079100/Glyma.15G077000/Glyma.13G241100/Glyma.13G123000/Glyma.10G016500/Glyma.02G016100/Glyma.10G007000/Glyma.02G006200/Glyma.09G172500/Glyma.05G239500	18
BP	GO:0097237	cellular response to toxic substance	10/1136	96/35449	0.001025	0.02501	0.02152	Glyma.18G201900/Glyma.07G150900/Glyma.03G057100/Glyma.02G257700/Glyma.14G121200/Glyma.13G035200/Glyma.06G122600/Glyma.04G240800/Glyma.04G213900/Glyma.11G024100	10
BP	GO:0014074	response to purine-containing compound	5/1136	25/35449	0.001043	0.02511	0.02161	Glyma.14G121200/Glyma.13G035200/Glyma.06G122600/Glyma.04G240800/Glyma.04G213900	5
BP	GO:0043269	regulation of ion transport	10/1136	97/35449	0.00111	0.02639	0.02271	Glyma.17G220900/Glyma.04G058800/Glyma.17G066900/Glyma.13G093500/Glyma.17G011600/Glyma.14G105200/Glyma.13G330400/Glyma.12G066000/Glyma.08G128800/Glyma.03G260200	10
BP	GO:0043455	regulation of secondary metabolic process	15/1136	188/35449	0.001138	0.0267	0.02298	Glyma.20G117000/Glyma.10G273000/Glyma.15G013300/Glyma.13G360600/Glyma.07G034400/Glyma.14G208000/Glyma.14G053600/Glyma.11G161800/Glyma.03G038300/Glyma.02G259300/Glyma.02G233900/Glyma.10G179500/Glyma.08G117500/Glyma.05G155600/Glyma.02G252400	15
BP	GO:0005984	disaccharide metabolic process	11/1136	115/35449	0.001193	0.02716	0.02337	Glyma.20G098300/Glyma.19G212800/Glyma.03G216300/Glyma.18G030400/Glyma.18G018100/Glyma.05G179800/Glyma.17G150100/Glyma.11G039400/Glyma.05G068000/Glyma.01G203400/Glyma.02G086200	11
BP	GO:0034765	regulation of ion transmembrane transport	8/1136	66/35449	0.001202	0.02716	0.02337	Glyma.17G220900/Glyma.04G058800/Glyma.17G066900/Glyma.13G093500/Glyma.17G011600/Glyma.14G105200/Glyma.13G330400/Glyma.08G128800	8
BP	GO:0048586	regulation of long-day photoperiodism, flowering	8/1136	66/35449	0.001202	0.02716	0.02337	Glyma.20G060400/Glyma.13G009300/Glyma.20G009800/Glyma.07G178500/Glyma.18G281700/Glyma.18G281500/Glyma.18G280300/Glyma.13G241100	8
BP	GO:0015706	nitrate transport	6/1136	38/35449	0.001226	0.02737	0.02355	Glyma.17G153300/Glyma.01G200100/Glyma.13G323800/Glyma.11G031500/Glyma.01G210500/Glyma.05G042200	6
BP	GO:0071369	cellular response to ethylene stimulus	18/1136	251/35449	0.001326	0.02891	0.02488	Glyma.20G195900/Glyma.20G070100/Glyma.10G194200/Glyma.20G186200/Glyma.10G204400/Glyma.02G099500/Glyma.01G087500/Glyma.17G113900/Glyma.15G079100/Glyma.15G077000/Glyma.13G241100/Glyma.13G123000/Glyma.10G016500/Glyma.02G016100/Glyma.10G007000/Glyma.02G006200/Glyma.09G172500/Glyma.05G239500	18
BP	GO:0010039	response to iron ion	8/1136	67/35449	0.001327	0.02891	0.02488	Glyma.15G203500/Glyma.13G068800/Glyma.04G035600/Glyma.13G001500/Glyma.08G169300/Glyma.08G169100/Glyma.05G095400/Glyma.02G262500	8
BP	GO:0009697	salicylic acid biosynthetic process	6/1136	39/35449	0.001411	0.03001	0.02583	Glyma.10G148700/Glyma.10G018800/Glyma.03G214100/Glyma.09G182400/Glyma.07G093900/Glyma.05G237200	6
BP	GO:0110126	phloem loading	6/1136	39/35449	0.001411	0.03001	0.02583	Glyma.11G107000/Glyma.06G156700/Glyma.10G070300/Glyma.10G070200/Glyma.03G033100/Glyma.01G134600	6
BP	GO:0036003	positive regulation of transcription from RNA polymerase II promoter in response to stress	7/1136	53/35449	0.001451	0.03007	0.02588	Glyma.14G096800/Glyma.04G052000/Glyma.13G180200/Glyma.01G143500/Glyma.10G029600/Glyma.03G157300/Glyma.01G217400	7
BP	GO:0061408	positive regulation of transcription from RNA polymerase II promoter in response to heat stress	7/1136	53/35449	0.001451	0.03007	0.02588	Glyma.14G096800/Glyma.04G052000/Glyma.13G180200/Glyma.01G143500/Glyma.10G029600/Glyma.03G157300/Glyma.01G217400	7
BP	GO:0043620	regulation of DNA-templated transcription in response to stress	8/1136	68/35449	0.001463	0.03007	0.02588	Glyma.16G054400/Glyma.14G096800/Glyma.04G052000/Glyma.13G180200/Glyma.01G143500/Glyma.10G029600/Glyma.03G157300/Glyma.01G217400	8
BP	GO:0071496	cellular response to external stimulus	29/1136	496/35449	0.001541	0.03134	0.02697	Glyma.20G164600/Glyma.16G173000/Glyma.20G117000/Glyma.10G273000/Glyma.20G032500/Glyma.20G032400/Glyma.20G031700/Glyma.19G244800/Glyma.03G247100/Glyma.19G025100/Glyma.17G242900/Glyma.17G028000/Glyma.15G252000/Glyma.15G251700/Glyma.15G251500/Glyma.15G011200/Glyma.13G133100/Glyma.10G045300/Glyma.10G024300/Glyma.08G094400/Glyma.08G044700/Glyma.05G237500/Glyma.05G045700/Glyma.03G260200/Glyma.02G064400…	29
BP	GO:0055062	phosphate ion homeostasis	6/1136	40/35449	0.001615	0.03212	0.02764	Glyma.20G117000/Glyma.10G273000/Glyma.20G032500/Glyma.20G032400/Glyma.20G031700/Glyma.16G052000	6
BP	GO:0072506	trivalent inorganic anion homeostasis	6/1136	40/35449	0.001615	0.03212	0.02764	Glyma.20G117000/Glyma.10G273000/Glyma.20G032500/Glyma.20G032400/Glyma.20G031700/Glyma.16G052000	6
BP	GO:0006766	vitamin metabolic process	13/1136	159/35449	0.001904	0.03747	0.03224	Glyma.20G142000/Glyma.14G030400/Glyma.02G284600/Glyma.13G222300/Glyma.10G200500/Glyma.10G070300/Glyma.10G070200/Glyma.03G033100/Glyma.01G134600/Glyma.06G235900/Glyma.05G224500/Glyma.04G254300/Glyma.03G060100	13
BP	GO:1901605	alpha-amino acid metabolic process	27/1136	462/35449	0.002208	0.04271	0.03675	Glyma.19G242300/Glyma.03G244800/Glyma.19G043000/Glyma.08G255900/Glyma.18G188000/Glyma.18G017200/Glyma.14G094700/Glyma.14G030400/Glyma.02G284600/Glyma.13G222300/Glyma.12G193000/Glyma.10G166000/Glyma.09G025100/Glyma.08G302600/Glyma.08G261200/Glyma.08G091500/Glyma.08G091400/Glyma.07G212400/Glyma.06G235900/Glyma.05G151100/Glyma.05G136100/Glyma.04G254300/Glyma.03G129100/Glyma.03G029900/Glyma.02G145300…	27
BP	GO:0007569	cell aging	4/1136	18/35449	0.002241	0.04271	0.03675	Glyma.16G196300/Glyma.03G194700/Glyma.11G065000/Glyma.01G177400	4
BP	GO:0090342	regulation of cell aging	4/1136	18/35449	0.002241	0.04271	0.03675	Glyma.16G196300/Glyma.03G194700/Glyma.11G065000/Glyma.01G177400	4
BP	GO:0009070	serine family amino acid biosynthetic process	8/1136	73/35449	0.002312	0.04363	0.03754	Glyma.19G242300/Glyma.03G244800/Glyma.13G222300/Glyma.10G166000/Glyma.08G302600/Glyma.05G151100/Glyma.04G254300/Glyma.02G041900	8
BP	GO:0003008	system process	8/1136	74/35449	0.002521	0.0448	0.03855	Glyma.15G251300/Glyma.11G107000/Glyma.06G156700/Glyma.10G070300/Glyma.10G070200/Glyma.03G033100/Glyma.01G134600/Glyma.08G175400	8
BP	GO:0003013	circulatory system process	8/1136	74/35449	0.002521	0.0448	0.03855	Glyma.15G251300/Glyma.11G107000/Glyma.06G156700/Glyma.10G070300/Glyma.10G070200/Glyma.03G033100/Glyma.01G134600/Glyma.08G175400	8
BP	GO:0003018	vascular process in circulatory system	8/1136	74/35449	0.002521	0.0448	0.03855	Glyma.15G251300/Glyma.11G107000/Glyma.06G156700/Glyma.10G070300/Glyma.10G070200/Glyma.03G033100/Glyma.01G134600/Glyma.08G175400	8
BP	GO:0010232	vascular transport	8/1136	74/35449	0.002521	0.0448	0.03855	Glyma.15G251300/Glyma.11G107000/Glyma.06G156700/Glyma.10G070300/Glyma.10G070200/Glyma.03G033100/Glyma.01G134600/Glyma.08G175400	8
BP	GO:0010233	phloem transport	8/1136	74/35449	0.002521	0.0448	0.03855	Glyma.15G251300/Glyma.11G107000/Glyma.06G156700/Glyma.10G070300/Glyma.10G070200/Glyma.03G033100/Glyma.01G134600/Glyma.08G175400	8
BP	GO:0034762	regulation of transmembrane transport	8/1136	74/35449	0.002521	0.0448	0.03855	Glyma.17G220900/Glyma.04G058800/Glyma.17G066900/Glyma.13G093500/Glyma.17G011600/Glyma.14G105200/Glyma.13G330400/Glyma.08G128800	8

## Sheet: 72hpi_Down(GO)
GO enrichment and KEGG pathway summary
Go Enrichment analysis in 72 hpi (down regulated genes)
ONTOLOGY	ID	Description	GeneRatio	BgRatio	pvalue	p.adjust	qvalue	geneID	Count
BP	GO:0009827	plant-type cell wall modification	12/150	169/35449	9.069e-12	2.926e-09	2.625e-09	Glyma.20G033900/Glyma.07G229000/Glyma.02G109100/Glyma.01G050100/Glyma.15G136700/Glyma.08G087900/Glyma.05G133400/Glyma.11G027600/Glyma.06G143300/Glyma.04G222100/Glyma.06G021700/Glyma.01G077000	12
BP	GO:0009698	phenylpropanoid metabolic process	17/150	454/35449	1.132e-11	2.926e-09	2.625e-09	Glyma.19G176000/Glyma.19G014700/Glyma.18G177000/Glyma.14G201600/Glyma.11G162100/Glyma.04G220600/Glyma.02G233800/Glyma.14G192500/Glyma.11G175900/Glyma.11G100100/Glyma.11G070500/Glyma.01G211800/Glyma.09G075200/Glyma.01G091400/Glyma.08G338100/Glyma.08G179600/Glyma.02G249300	17
BP	GO:0009699	phenylpropanoid biosynthetic process	16/150	393/35449	1.365e-11	2.926e-09	2.625e-09	Glyma.19G176000/Glyma.19G014700/Glyma.18G177000/Glyma.14G201600/Glyma.11G162100/Glyma.04G220600/Glyma.02G233800/Glyma.14G192500/Glyma.11G175900/Glyma.11G100100/Glyma.11G070500/Glyma.01G211800/Glyma.09G075200/Glyma.01G091400/Glyma.08G338100/Glyma.02G249300	16
BP	GO:0042545	cell wall modification	13/150	275/35449	1.974e-10	2.56e-08	2.297e-08	Glyma.20G033900/Glyma.07G229000/Glyma.02G109100/Glyma.01G050100/Glyma.15G136700/Glyma.08G087900/Glyma.05G133400/Glyma.15G097400/Glyma.11G027600/Glyma.06G143300/Glyma.04G222100/Glyma.06G021700/Glyma.01G077000	13
BP	GO:0009828	plant-type cell wall loosening	9/150	91/35449	1.991e-10	2.56e-08	2.297e-08	Glyma.20G033900/Glyma.07G229000/Glyma.02G109100/Glyma.01G050100/Glyma.11G027600/Glyma.06G143300/Glyma.04G222100/Glyma.06G021700/Glyma.01G077000	9
BP	GO:0044550	secondary metabolite biosynthetic process	16/150	497/35449	4.296e-10	4.604e-08	4.13e-08	Glyma.19G176000/Glyma.19G014700/Glyma.18G177000/Glyma.14G201600/Glyma.11G162100/Glyma.04G220600/Glyma.02G233800/Glyma.14G192500/Glyma.11G175900/Glyma.11G100100/Glyma.11G070500/Glyma.01G211800/Glyma.09G075200/Glyma.01G091400/Glyma.08G338100/Glyma.02G249300	16
BP	GO:0009664	plant-type cell wall organization	13/150	368/35449	6.705e-09	6.159e-07	5.525e-07	Glyma.20G033900/Glyma.07G229000/Glyma.02G109100/Glyma.01G050100/Glyma.15G180200/Glyma.15G136700/Glyma.08G087900/Glyma.05G133400/Glyma.11G027600/Glyma.06G143300/Glyma.04G222100/Glyma.06G021700/Glyma.01G077000	13
BP	GO:0006949	syncytium formation	6/150	43/35449	2.781e-08	2.235e-06	2.005e-06	Glyma.20G033900/Glyma.07G229000/Glyma.02G109100/Glyma.01G050100/Glyma.06G143300/Glyma.04G222100	6
BP	GO:0010345	suberin biosynthetic process	5/150	35/35449	3.718e-07	2.656e-05	2.383e-05	Glyma.19G176000/Glyma.14G192500/Glyma.11G175900/Glyma.11G100100/Glyma.02G249300	5
BP	GO:1901064	syringal lignin metabolic process	4/150	42/35449	3.042e-05	0.001504	0.00135	Glyma.14G201600/Glyma.11G162100/Glyma.04G220600/Glyma.02G233800	4
BP	GO:1901066	syringal lignin biosynthetic process	4/150	42/35449	3.042e-05	0.001504	0.00135	Glyma.14G201600/Glyma.11G162100/Glyma.04G220600/Glyma.02G233800	4
BP	GO:1901428	regulation of syringal lignin biosynthetic process	4/150	42/35449	3.042e-05	0.001504	0.00135	Glyma.14G201600/Glyma.11G162100/Glyma.04G220600/Glyma.02G233800	4
BP	GO:1901430	positive regulation of syringal lignin biosynthetic process	4/150	42/35449	3.042e-05	0.001504	0.00135	Glyma.14G201600/Glyma.11G162100/Glyma.04G220600/Glyma.02G233800	4
BP	GO:0070542	response to fatty acid	3/150	16/35449	3.994e-05	0.001712	0.001536	Glyma.15G112700/Glyma.09G008400/Glyma.08G050400	3
BP	GO:0071398	cellular response to fatty acid	3/150	16/35449	3.994e-05	0.001712	0.001536	Glyma.15G112700/Glyma.09G008400/Glyma.08G050400	3
BP	GO:1900378	positive regulation of secondary metabolite biosynthetic process	4/150	47/35449	4.768e-05	0.001916	0.001719	Glyma.14G201600/Glyma.11G162100/Glyma.04G220600/Glyma.02G233800	4
BP	GO:0009831	plant-type cell wall modification involved in multidimensional cell growth	3/150	18/35449	5.783e-05	0.002188	0.001962	Glyma.15G136700/Glyma.08G087900/Glyma.05G133400	3
BP	GO:1901141	regulation of lignin biosynthetic process	4/150	60/35449	0.0001249	0.004462	0.004003	Glyma.14G201600/Glyma.11G162100/Glyma.04G220600/Glyma.02G233800	4
BP	GO:0042547	cell wall modification involved in multidimensional cell growth	3/150	24/35449	0.0001408	0.004765	0.004275	Glyma.15G136700/Glyma.08G087900/Glyma.05G133400	3
BP	GO:0009808	lignin metabolic process	7/150	272/35449	0.0001677	0.005392	0.004837	Glyma.18G177000/Glyma.14G201600/Glyma.11G162100/Glyma.04G220600/Glyma.02G233800/Glyma.08G338100/Glyma.08G179600	7
BP	GO:0120254	olefinic compound metabolic process	6/150	199/35449	0.0002123	0.0065	0.005831	Glyma.15G112700/Glyma.09G008400/Glyma.08G050400/Glyma.09G282900/Glyma.09G075200/Glyma.01G091400	6
BP	GO:0015807	L-amino acid transport	3/150	31/35449	0.000306	0.008943	0.008023	Glyma.09G050200/Glyma.03G083600/Glyma.03G038000	3
BP	GO:0009809	lignin biosynthetic process	6/150	241/35449	0.0005873	0.01642	0.01473	Glyma.18G177000/Glyma.14G201600/Glyma.11G162100/Glyma.04G220600/Glyma.02G233800/Glyma.08G338100	6
BP	GO:1900376	regulation of secondary metabolite biosynthetic process	4/150	92/35449	0.0006446	0.01727	0.01549	Glyma.14G201600/Glyma.11G162100/Glyma.04G220600/Glyma.02G233800	4
BP	GO:2000762	regulation of phenylpropanoid metabolic process	4/150	94/35449	0.0006989	0.01736	0.01557	Glyma.14G201600/Glyma.11G162100/Glyma.04G220600/Glyma.02G233800	4
BP	GO:0120255	olefinic compound biosynthetic process	5/150	168/35449	0.0007663	0.01736	0.01557	Glyma.15G112700/Glyma.09G008400/Glyma.08G050400/Glyma.09G075200/Glyma.01G091400	5
BP	GO:0015822	ornithine transport	2/150	10/35449	0.0007827	0.01736	0.01557	Glyma.03G083600/Glyma.03G038000	2
BP	GO:1903352	L-ornithine transmembrane transport	2/150	10/35449	0.0007827	0.01736	0.01557	Glyma.03G083600/Glyma.03G038000	2
BP	GO:1990575	mitochondrial L-ornithine transmembrane transport	2/150	10/35449	0.0007827	0.01736	0.01557	Glyma.03G083600/Glyma.03G038000	2
BP	GO:0007143	female meiotic nuclear division	2/150	12/35449	0.001142	0.02447	0.02195	Glyma.08G232300/Glyma.02G170600	2
BP	GO:0006631	fatty acid metabolic process	8/150	490/35449	0.001198	0.02485	0.02229	Glyma.14G209600/Glyma.14G192500/Glyma.11G175900/Glyma.11G100100/Glyma.10G010800/Glyma.08G024700/Glyma.05G218600/Glyma.04G197400	8
BP	GO:0043455	regulation of secondary metabolic process	5/150	188/35449	0.001265	0.02542	0.02281	Glyma.14G201600/Glyma.11G162100/Glyma.04G220600/Glyma.02G233800/Glyma.14G185100	5
BP	GO:0000160	phosphorelay signal transduction system	6/150	287/35449	0.001445	0.02815	0.02525	Glyma.19G164100/Glyma.19G163900/Glyma.04G137600/Glyma.03G162500/Glyma.03G162400/Glyma.03G112800	6
BP	GO:1902475	L-alpha-amino acid transmembrane transport	2/150	15/35449	0.001801	0.03406	0.03056	Glyma.03G083600/Glyma.03G038000	2
BP	GO:0010224	response to UV-B	5/150	209/35449	0.002013	0.03698	0.03317	Glyma.11G046400/Glyma.05G107500/Glyma.09G075200/Glyma.01G091400/Glyma.02G048600	5
BP	GO:0009806	lignan metabolic process	2/150	17/35449	0.00232	0.04032	0.03617	Glyma.11G070500/Glyma.01G211800	2
BP	GO:0009807	lignan biosynthetic process	2/150	17/35449	0.00232	0.04032	0.03617	Glyma.11G070500/Glyma.01G211800	2
BP	GO:0030186	melatonin metabolic process	2/150	19/35449	0.002901	0.04783	0.04291	Glyma.14G200900/Glyma.10G176700	2
BP	GO:0030187	melatonin biosynthetic process	2/150	19/35449	0.002901	0.04783	0.04291	Glyma.14G200900/Glyma.10G176700	2
BP	GO:0009411	response to UV	6/150	340/35449	0.003357	0.04982	0.04469	Glyma.16G133600/Glyma.11G046400/Glyma.05G107500/Glyma.09G075200/Glyma.01G091400/Glyma.02G048600	6
BP	GO:0009714	chalcone metabolic process	2/150	21/35449	0.003543	0.04982	0.04469	Glyma.09G075200/Glyma.01G091400	2
BP	GO:0009715	chalcone biosynthetic process	2/150	21/35449	0.003543	0.04982	0.04469	Glyma.09G075200/Glyma.01G091400	2
BP	GO:0009692	ethylene metabolic process	3/150	73/35449	0.003719	0.04982	0.04469	Glyma.15G112700/Glyma.09G008400/Glyma.08G050400	3
BP	GO:0009693	ethylene biosynthetic process	3/150	73/35449	0.003719	0.04982	0.04469	Glyma.15G112700/Glyma.09G008400/Glyma.08G050400	3
BP	GO:0043449	cellular alkene metabolic process	3/150	73/35449	0.003719	0.04982	0.04469	Glyma.15G112700/Glyma.09G008400/Glyma.08G050400	3
BP	GO:0043450	alkene biosynthetic process	3/150	73/35449	0.003719	0.04982	0.04469	Glyma.15G112700/Glyma.09G008400/Glyma.08G050400	3
BP	GO:1900673	olefin metabolic process	3/150	73/35449	0.003719	0.04982	0.04469	Glyma.15G112700/Glyma.09G008400/Glyma.08G050400	3
BP	GO:1900674	olefin biosynthetic process	3/150	73/35449	0.003719	0.04982	0.04469	Glyma.15G112700/Glyma.09G008400/Glyma.08G050400	3

## Sheet: 21dpi_UP(GO)
GO enrichment and KEGG pathway summary
Go Enrichment analysis in 21dpi (up regulated genes)
ONTOLOGY	ID	Description	GeneRatio	BgRatio	pvalue	p.adjust	qvalue	geneID	Count
BP	GO:0051259	protein complex oligomerization	43/1907	109/35449	2.262e-26	4.647e-23	4.098e-23	Glyma.20G213900/Glyma.19G011400/Glyma.16G206200/Glyma.13G071400/Glyma.10G176400/Glyma.20G015900/Glyma.17G224900/Glyma.14G100000/Glyma.14G099900/Glyma.06G054700/Glyma.04G054400/Glyma.19G232200/Glyma.16G012000/Glyma.07G043600/Glyma.15G264600/Glyma.14G063800/Glyma.14G063700/Glyma.13G176500/Glyma.13G176200/Glyma.05G076500/Glyma.02G252800/Glyma.02G076600/Glyma.01G106800/Glyma.14G214800/Glyma.02G244300…	43
BP	GO:0000302	response to reactive oxygen species	75/1907	409/35449	8.109e-21	8.328e-18	7.345e-18	Glyma.20G213900/Glyma.19G011400/Glyma.16G206200/Glyma.13G071400/Glyma.10G176400/Glyma.20G015900/Glyma.17G224900/Glyma.14G100000/Glyma.14G099900/Glyma.06G054700/Glyma.04G054400/Glyma.19G240400/Glyma.19G121800/Glyma.18G056400/Glyma.18G024600/Glyma.11G232600/Glyma.18G009700/Glyma.11G247600/Glyma.17G124100/Glyma.16G154100/Glyma.16G040000/Glyma.15G085400/Glyma.17G049900/Glyma.13G109800/Glyma.17G035200…	75
BP	GO:0009699	phenylpropanoid biosynthetic process	73/1907	393/35449	1.243e-20	8.511e-18	7.507e-18	Glyma.20G176100/Glyma.10G215700/Glyma.09G281800/Glyma.20G114200/Glyma.19G259700/Glyma.19G259500/Glyma.19G254500/Glyma.08G338900/Glyma.08G338800/Glyma.03G104500/Glyma.19G176000/Glyma.03G175300/Glyma.19G105100/Glyma.18G211000/Glyma.18G055600/Glyma.18G055400/Glyma.14G201600/Glyma.14G053700/Glyma.14G053600/Glyma.11G162100/Glyma.11G161800/Glyma.09G277900/Glyma.06G145300/Glyma.04G220600/Glyma.03G038700…	73
BP	GO:0009698	phenylpropanoid metabolic process	76/1907	454/35449	1.112e-18	5.712e-16	5.037e-16	Glyma.20G176100/Glyma.10G215700/Glyma.09G281800/Glyma.20G114200/Glyma.19G259700/Glyma.19G259500/Glyma.19G254500/Glyma.08G338900/Glyma.08G338800/Glyma.03G104500/Glyma.19G176000/Glyma.03G175300/Glyma.19G105100/Glyma.18G211000/Glyma.18G055600/Glyma.18G055400/Glyma.14G201600/Glyma.14G053700/Glyma.14G053600/Glyma.11G162100/Glyma.11G161800/Glyma.09G277900/Glyma.06G145300/Glyma.04G220600/Glyma.03G038700…	76
BP	GO:0044550	secondary metabolite biosynthetic process	79/1907	497/35449	5.297e-18	2.176e-15	1.919e-15	Glyma.20G199600/Glyma.20G176100/Glyma.10G215700/Glyma.09G281800/Glyma.20G114200/Glyma.19G259700/Glyma.19G259500/Glyma.19G254500/Glyma.08G338900/Glyma.08G338800/Glyma.03G104500/Glyma.19G176000/Glyma.03G175300/Glyma.19G105100/Glyma.18G211000/Glyma.18G055600/Glyma.18G055400/Glyma.14G201600/Glyma.14G053700/Glyma.14G053600/Glyma.11G162100/Glyma.11G161800/Glyma.09G277900/Glyma.06G145300/Glyma.04G220600…	79
BP	GO:1901141	regulation of lignin biosynthetic process	26/1907	60/35449	9.978e-18	2.995e-15	2.641e-15	Glyma.18G211000/Glyma.18G055600/Glyma.18G055400/Glyma.14G201600/Glyma.14G053700/Glyma.14G053600/Glyma.11G162100/Glyma.11G161800/Glyma.09G277900/Glyma.06G145300/Glyma.04G220600/Glyma.03G038700/Glyma.03G038600/Glyma.03G038500/Glyma.03G038300/Glyma.03G038200/Glyma.03G038100/Glyma.02G259300/Glyma.02G233900/Glyma.02G233800/Glyma.01G130800/Glyma.18G034600/Glyma.14G066000/Glyma.11G223000/Glyma.02G250700…	26
BP	GO:0006457	protein folding	66/1907	372/35449	1.021e-17	2.995e-15	2.641e-15	Glyma.20G213900/Glyma.19G011400/Glyma.16G206200/Glyma.13G071400/Glyma.10G176400/Glyma.20G015900/Glyma.17G224900/Glyma.14G100000/Glyma.14G099900/Glyma.06G054700/Glyma.04G054400/Glyma.18G289600/Glyma.18G289100/Glyma.18G285100/Glyma.18G284900/Glyma.18G070500/Glyma.14G009900/Glyma.08G335500/Glyma.17G072400/Glyma.02G205600/Glyma.16G178800/Glyma.09G131500/Glyma.16G030000/Glyma.07G061500/Glyma.16G012000…	66
BP	GO:1901064	syringal lignin metabolic process	21/1907	42/35449	3.598e-16	6.718e-14	5.925e-14	Glyma.18G211000/Glyma.18G055600/Glyma.18G055400/Glyma.14G201600/Glyma.14G053700/Glyma.14G053600/Glyma.11G162100/Glyma.11G161800/Glyma.09G277900/Glyma.06G145300/Glyma.04G220600/Glyma.03G038700/Glyma.03G038600/Glyma.03G038500/Glyma.03G038300/Glyma.03G038200/Glyma.03G038100/Glyma.02G259300/Glyma.02G233900/Glyma.02G233800/Glyma.01G130800	21
BP	GO:1901066	syringal lignin biosynthetic process	21/1907	42/35449	3.598e-16	6.718e-14	5.925e-14	Glyma.18G211000/Glyma.18G055600/Glyma.18G055400/Glyma.14G201600/Glyma.14G053700/Glyma.14G053600/Glyma.11G162100/Glyma.11G161800/Glyma.09G277900/Glyma.06G145300/Glyma.04G220600/Glyma.03G038700/Glyma.03G038600/Glyma.03G038500/Glyma.03G038300/Glyma.03G038200/Glyma.03G038100/Glyma.02G259300/Glyma.02G233900/Glyma.02G233800/Glyma.01G130800	21
BP	GO:1901428	regulation of syringal lignin biosynthetic process	21/1907	42/35449	3.598e-16	6.718e-14	5.925e-14	Glyma.18G211000/Glyma.18G055600/Glyma.18G055400/Glyma.14G201600/Glyma.14G053700/Glyma.14G053600/Glyma.11G162100/Glyma.11G161800/Glyma.09G277900/Glyma.06G145300/Glyma.04G220600/Glyma.03G038700/Glyma.03G038600/Glyma.03G038500/Glyma.03G038300/Glyma.03G038200/Glyma.03G038100/Glyma.02G259300/Glyma.02G233900/Glyma.02G233800/Glyma.01G130800	21
BP	GO:1901430	positive regulation of syringal lignin biosynthetic process	21/1907	42/35449	3.598e-16	6.718e-14	5.925e-14	Glyma.18G211000/Glyma.18G055600/Glyma.18G055400/Glyma.14G201600/Glyma.14G053700/Glyma.14G053600/Glyma.11G162100/Glyma.11G161800/Glyma.09G277900/Glyma.06G145300/Glyma.04G220600/Glyma.03G038700/Glyma.03G038600/Glyma.03G038500/Glyma.03G038300/Glyma.03G038200/Glyma.03G038100/Glyma.02G259300/Glyma.02G233900/Glyma.02G233800/Glyma.01G130800	21
BP	GO:1900376	regulation of secondary metabolite biosynthetic process	29/1907	92/35449	3.287e-15	5.627e-13	4.963e-13	Glyma.18G211000/Glyma.18G055600/Glyma.18G055400/Glyma.14G201600/Glyma.14G053700/Glyma.14G053600/Glyma.11G162100/Glyma.11G161800/Glyma.09G277900/Glyma.06G145300/Glyma.04G220600/Glyma.03G038700/Glyma.03G038600/Glyma.03G038500/Glyma.03G038300/Glyma.03G038200/Glyma.03G038100/Glyma.02G259300/Glyma.02G233900/Glyma.02G233800/Glyma.01G130800/Glyma.18G034600/Glyma.14G066000/Glyma.11G223000/Glyma.02G250700…	29
BP	GO:2000762	regulation of phenylpropanoid metabolic process	29/1907	94/35449	6.22e-15	9.489e-13	8.369e-13	Glyma.18G211000/Glyma.18G055600/Glyma.18G055400/Glyma.14G201600/Glyma.14G053700/Glyma.14G053600/Glyma.11G162100/Glyma.11G161800/Glyma.09G277900/Glyma.06G145300/Glyma.04G220600/Glyma.03G038700/Glyma.03G038600/Glyma.03G038500/Glyma.03G038300/Glyma.03G038200/Glyma.03G038100/Glyma.02G259300/Glyma.02G233900/Glyma.02G233800/Glyma.01G130800/Glyma.18G034600/Glyma.14G066000/Glyma.11G223000/Glyma.02G250700…	29
BP	GO:1900378	positive regulation of secondary metabolite biosynthetic process	21/1907	47/35449	6.468e-15	9.489e-13	8.369e-13	Glyma.18G211000/Glyma.18G055600/Glyma.18G055400/Glyma.14G201600/Glyma.14G053700/Glyma.14G053600/Glyma.11G162100/Glyma.11G161800/Glyma.09G277900/Glyma.06G145300/Glyma.04G220600/Glyma.03G038700/Glyma.03G038600/Glyma.03G038500/Glyma.03G038300/Glyma.03G038200/Glyma.03G038100/Glyma.02G259300/Glyma.02G233900/Glyma.02G233800/Glyma.01G130800	21
BP	GO:0009809	lignin biosynthetic process	47/1907	241/35449	1.304e-14	1.786e-12	1.575e-12	Glyma.20G176100/Glyma.10G215700/Glyma.09G281800/Glyma.19G259700/Glyma.19G259500/Glyma.19G254500/Glyma.08G338900/Glyma.08G338800/Glyma.03G104500/Glyma.18G211000/Glyma.18G055600/Glyma.18G055400/Glyma.14G201600/Glyma.14G053700/Glyma.14G053600/Glyma.11G162100/Glyma.11G161800/Glyma.09G277900/Glyma.06G145300/Glyma.04G220600/Glyma.03G038700/Glyma.03G038600/Glyma.03G038500/Glyma.03G038300/Glyma.03G038200…	47
BP	GO:0009808	lignin metabolic process	49/1907	272/35449	8.81e-14	1.131e-11	9.975e-12	Glyma.20G176100/Glyma.10G215700/Glyma.09G281800/Glyma.20G114200/Glyma.19G259700/Glyma.19G259500/Glyma.19G254500/Glyma.08G338900/Glyma.08G338800/Glyma.03G104500/Glyma.18G211000/Glyma.18G055600/Glyma.18G055400/Glyma.14G201600/Glyma.14G053700/Glyma.14G053600/Glyma.11G162100/Glyma.11G161800/Glyma.09G277900/Glyma.06G145300/Glyma.04G220600/Glyma.03G038700/Glyma.03G038600/Glyma.03G038500/Glyma.03G038300…	49
BP	GO:0043455	regulation of secondary metabolic process	39/1907	188/35449	2.915e-13	3.522e-11	3.106e-11	Glyma.20G117000/Glyma.10G273000/Glyma.18G211000/Glyma.18G055600/Glyma.18G055400/Glyma.14G201600/Glyma.14G053700/Glyma.14G053600/Glyma.11G162100/Glyma.11G161800/Glyma.09G277900/Glyma.06G145300/Glyma.04G220600/Glyma.03G038700/Glyma.03G038600/Glyma.03G038500/Glyma.03G038300/Glyma.03G038200/Glyma.03G038100/Glyma.02G259300/Glyma.02G233900/Glyma.02G233800/Glyma.01G130800/Glyma.18G034600/Glyma.14G066000…	39
BP	GO:0098754	detoxification	41/1907	227/35449	8.336e-12	9.513e-10	8.39e-10	Glyma.20G197600/Glyma.20G126200/Glyma.09G119500/Glyma.19G240400/Glyma.18G190200/Glyma.10G192900/Glyma.07G140700/Glyma.07G139900/Glyma.07G139800/Glyma.07G139700/Glyma.01G106100/Glyma.15G252200/Glyma.15G252000/Glyma.15G251800/Glyma.15G251600/Glyma.11G198500/Glyma.08G175200/Glyma.08G174900/Glyma.08G174700/Glyma.14G121200/Glyma.06G122600/Glyma.04G240800/Glyma.04G213900/Glyma.12G017900/Glyma.11G180900…	41
BP	GO:0010089	xylem development	33/1907	156/35449	1.093e-11	1.182e-09	1.042e-09	Glyma.20G072900/Glyma.15G241400/Glyma.18G301500/Glyma.08G360200/Glyma.18G211000/Glyma.18G055600/Glyma.18G055400/Glyma.14G201600/Glyma.14G053700/Glyma.14G053600/Glyma.11G162100/Glyma.11G161800/Glyma.09G277900/Glyma.06G145300/Glyma.04G220600/Glyma.03G038700/Glyma.03G038600/Glyma.03G038500/Glyma.03G038300/Glyma.03G038200/Glyma.03G038100/Glyma.02G259300/Glyma.02G233900/Glyma.02G233800/Glyma.01G130800…	33
BP	GO:0048832	specification of plant organ number	11/1907	17/35449	9.727e-11	9.514e-09	8.391e-09	Glyma.20G209200/Glyma.19G165300/Glyma.10G181200/Glyma.10G037600/Glyma.06G315400/Glyma.03G164000/Glyma.15G160500/Glyma.11G252300/Glyma.10G240900/Glyma.08G105500/Glyma.05G148800	11
BP	GO:0048833	specification of floral organ number	11/1907	17/35449	9.727e-11	9.514e-09	8.391e-09	Glyma.20G209200/Glyma.19G165300/Glyma.10G181200/Glyma.10G037600/Glyma.06G315400/Glyma.03G164000/Glyma.15G160500/Glyma.11G252300/Glyma.10G240900/Glyma.08G105500/Glyma.05G148800	11
BP	GO:0009636	response to toxic substance	46/1907	297/35449	1.104e-10	1.03e-08	9.087e-09	Glyma.20G197600/Glyma.20G126200/Glyma.09G119500/Glyma.19G254500/Glyma.08G338900/Glyma.08G338800/Glyma.03G104500/Glyma.19G240400/Glyma.18G190200/Glyma.10G192900/Glyma.07G140700/Glyma.07G139900/Glyma.07G139800/Glyma.07G139700/Glyma.01G106100/Glyma.15G252200/Glyma.15G252000/Glyma.15G251800/Glyma.15G251600/Glyma.11G198500/Glyma.08G175200/Glyma.08G174900/Glyma.08G174700/Glyma.14G121200/Glyma.06G122600…	46
BP	GO:0006749	glutathione metabolic process	25/1907	112/35449	1.021e-09	9.117e-08	8.041e-08	Glyma.20G197600/Glyma.19G237800/Glyma.18G190200/Glyma.10G192900/Glyma.07G140700/Glyma.07G139900/Glyma.07G139800/Glyma.07G139700/Glyma.01G106100/Glyma.15G252200/Glyma.15G252000/Glyma.15G251800/Glyma.15G251600/Glyma.11G198500/Glyma.08G175200/Glyma.08G174900/Glyma.08G174700/Glyma.08G118900/Glyma.08G118700/Glyma.05G161600/Glyma.05G161300/Glyma.02G187200/Glyma.02G154400/Glyma.02G024800/Glyma.02G024600	25
BP	GO:0003032	detection of oxygen	8/1907	10/35449	2.823e-09	2.32e-07	2.046e-07	Glyma.19G115600/Glyma.19G115300/Glyma.19G020500/Glyma.18G256400/Glyma.17G187300/Glyma.16G037600/Glyma.13G064300/Glyma.09G240100	8
BP	GO:0070483	detection of hypoxia	8/1907	10/35449	2.823e-09	2.32e-07	2.046e-07	Glyma.19G115600/Glyma.19G115300/Glyma.19G020500/Glyma.18G256400/Glyma.17G187300/Glyma.16G037600/Glyma.13G064300/Glyma.09G240100	8
BP	GO:0009407	toxin catabolic process	24/1907	110/35449	3.563e-09	2.815e-07	2.483e-07	Glyma.20G197600/Glyma.18G190200/Glyma.10G192900/Glyma.07G140700/Glyma.07G139900/Glyma.07G139800/Glyma.07G139700/Glyma.01G106100/Glyma.15G252200/Glyma.15G252000/Glyma.15G251800/Glyma.15G251600/Glyma.11G198500/Glyma.08G175200/Glyma.08G174900/Glyma.08G174700/Glyma.08G118900/Glyma.08G118700/Glyma.05G161600/Glyma.05G161300/Glyma.02G187200/Glyma.02G154400/Glyma.02G024800/Glyma.02G024600	24
BP	GO:0080167	response to karrikin	47/1907	343/35449	4.309e-09	3.278e-07	2.891e-07	Glyma.20G241700/Glyma.20G153400/Glyma.04G211100/Glyma.20G150600/Glyma.10G243800/Glyma.20G114200/Glyma.20G094300/Glyma.19G217700/Glyma.19G140700/Glyma.19G133600/Glyma.06G193800/Glyma.03G131700/Glyma.02G245600/Glyma.19G076800/Glyma.16G062500/Glyma.17G096200/Glyma.16G092700/Glyma.03G081700/Glyma.15G024600/Glyma.14G028300/Glyma.02G286500/Glyma.13G316500/Glyma.12G184800/Glyma.13G255800/Glyma.13G220100…	47
BP	GO:0008643	carbohydrate transport	25/1907	125/35449	1.117e-08	8.193e-07	7.226e-07	Glyma.20G174200/Glyma.20G144300/Glyma.01G238800/Glyma.20G002000/Glyma.19G232200/Glyma.19G005900/Glyma.18G301200/Glyma.18G301100/Glyma.08G360400/Glyma.14G025800/Glyma.13G206700/Glyma.13G169700/Glyma.13G041300/Glyma.13G002700/Glyma.10G295300/Glyma.10G070300/Glyma.08G274800/Glyma.03G033100/Glyma.08G009900/Glyma.06G166800/Glyma.06G167000/Glyma.06G122200/Glyma.04G198600/Glyma.04G198400/Glyma.02G088400	25
BP	GO:0010345	suberin biosynthetic process	13/1907	35/35449	1.469e-08	1.04e-06	9.176e-07	Glyma.19G176000/Glyma.03G175300/Glyma.16G053300/Glyma.06G167600/Glyma.14G192500/Glyma.11G175900/Glyma.14G067200/Glyma.02G249300/Glyma.13G317700/Glyma.12G183400/Glyma.12G087400/Glyma.11G185200/Glyma.11G185000	13
BP	GO:0006633	fatty acid biosynthetic process	39/1907	275/35449	3.4e-08	2.328e-06	2.053e-06	Glyma.19G247500/Glyma.18G259100/Glyma.18G062000/Glyma.11G174100/Glyma.18G011600/Glyma.17G244000/Glyma.14G081500/Glyma.14G081300/Glyma.14G081200/Glyma.17G146500/Glyma.05G064700/Glyma.17G033600/Glyma.16G200600/Glyma.09G148900/Glyma.16G010200/Glyma.07G041700/Glyma.15G157400/Glyma.15G140200/Glyma.15G098500/Glyma.15G010300/Glyma.11G063600/Glyma.04G034400/Glyma.02G059300/Glyma.10G295300/Glyma.10G070300…	39
BP	GO:0009625	response to insect	22/1907	109/35449	7.006e-08	4.642e-06	4.094e-06	Glyma.18G100500/Glyma.01G078300/Glyma.16G212400/Glyma.16G212200/Glyma.16G212100/Glyma.15G211500/Glyma.12G234800/Glyma.09G163900/Glyma.09G163800/Glyma.09G163600/Glyma.09G163300/Glyma.09G163200/Glyma.09G163100/Glyma.09G163000/Glyma.09G162800/Glyma.09G162700/Glyma.09G162600/Glyma.09G162500/Glyma.08G342000/Glyma.08G235400/Glyma.01G095000/Glyma.02G017100	22
BP	GO:0010199	organ boundary specification between lateral organs and the meristem	11/1907	29/35449	1.491e-07	9.57e-06	8.441e-06	Glyma.20G209200/Glyma.19G165300/Glyma.10G181200/Glyma.10G037600/Glyma.06G315400/Glyma.03G164000/Glyma.13G292000/Glyma.13G231900/Glyma.12G209300/Glyma.12G122200/Glyma.05G040500	11
BP	GO:0034605	cellular response to heat	29/1907	195/35449	6.89e-07	4.289e-05	3.783e-05	Glyma.20G150600/Glyma.10G243800/Glyma.19G137800/Glyma.03G135800/Glyma.18G289600/Glyma.18G289100/Glyma.18G204000/Glyma.17G072400/Glyma.02G205600/Glyma.16G178800/Glyma.09G131500/Glyma.15G115300/Glyma.14G096800/Glyma.04G052000/Glyma.13G180200/Glyma.10G237800/Glyma.01G143500/Glyma.12G064000/Glyma.11G140500/Glyma.11G074900/Glyma.01G168500/Glyma.11G025700/Glyma.01G217400/Glyma.08G106700/Glyma.05G149900…	29
BP	GO:1900037	regulation of cellular response to hypoxia	7/1907	12/35449	8.04e-07	4.857e-05	4.284e-05	Glyma.19G190000/Glyma.13G149700/Glyma.03G189600/Glyma.14G121200/Glyma.06G122600/Glyma.04G240800/Glyma.04G213900	7
BP	GO:0015766	disaccharide transport	13/1907	48/35449	9.954e-07	5.526e-05	4.874e-05	Glyma.20G174200/Glyma.18G301200/Glyma.18G301100/Glyma.08G360400/Glyma.10G295300/Glyma.10G070300/Glyma.08G274800/Glyma.03G033100/Glyma.08G009900/Glyma.06G166800/Glyma.06G167000/Glyma.04G198600/Glyma.04G198400	13
BP	GO:0015770	sucrose transport	13/1907	48/35449	9.954e-07	5.526e-05	4.874e-05	Glyma.20G174200/Glyma.18G301200/Glyma.18G301100/Glyma.08G360400/Glyma.10G295300/Glyma.10G070300/Glyma.08G274800/Glyma.03G033100/Glyma.08G009900/Glyma.06G166800/Glyma.06G167000/Glyma.04G198600/Glyma.04G198400	13
BP	GO:0015772	oligosaccharide transport	13/1907	48/35449	9.954e-07	5.526e-05	4.874e-05	Glyma.20G174200/Glyma.18G301200/Glyma.18G301100/Glyma.08G360400/Glyma.10G295300/Glyma.10G070300/Glyma.08G274800/Glyma.03G033100/Glyma.08G009900/Glyma.06G166800/Glyma.06G167000/Glyma.04G198600/Glyma.04G198400	13
BP	GO:0015698	inorganic anion transport	28/1907	188/35449	1.033e-06	5.583e-05	4.925e-05	Glyma.20G170400/Glyma.20G032500/Glyma.18G260000/Glyma.17G153300/Glyma.09G237600/Glyma.05G070600/Glyma.01G200100/Glyma.18G018900/Glyma.11G238500/Glyma.06G106200/Glyma.17G203200/Glyma.17G203000/Glyma.14G130000/Glyma.16G173600/Glyma.10G229300/Glyma.15G011200/Glyma.04G069500/Glyma.15G003900/Glyma.11G057100/Glyma.11G031500/Glyma.01G210500/Glyma.08G284000/Glyma.08G120200/Glyma.08G120100/Glyma.06G015200…	28
BP	GO:0009739	response to gibberellin	45/1907	387/35449	1.113e-06	5.859e-05	5.168e-05	Glyma.20G153400/Glyma.04G211100/Glyma.20G117800/Glyma.10G272300/Glyma.02G029400/Glyma.19G260900/Glyma.16G017400/Glyma.07G048500/Glyma.03G261800/Glyma.19G133600/Glyma.06G193800/Glyma.03G131700/Glyma.02G245600/Glyma.18G295500/Glyma.18G260900/Glyma.18G259400/Glyma.18G259100/Glyma.17G228700/Glyma.17G205300/Glyma.14G128400/Glyma.17G202100/Glyma.09G045600/Glyma.07G248400/Glyma.17G121000/Glyma.16G177000…	45
BP	GO:0006631	fatty acid metabolic process	53/1907	490/35449	1.237e-06	6.353e-05	5.603e-05	Glyma.20G191200/Glyma.10G199100/Glyma.10G199000/Glyma.10G198800/Glyma.20G152500/Glyma.20G115500/Glyma.19G247500/Glyma.19G218300/Glyma.18G259100/Glyma.18G062000/Glyma.11G174100/Glyma.18G011600/Glyma.17G244000/Glyma.14G081500/Glyma.14G081300/Glyma.14G081200/Glyma.17G146500/Glyma.05G064700/Glyma.17G033600/Glyma.16G200600/Glyma.09G148900/Glyma.16G010200/Glyma.07G041700/Glyma.15G157400/Glyma.15G140200…	53
BP	GO:0019722	calcium-mediated signaling	15/1907	67/35449	2.107e-06	0.0001056	9.31e-05	Glyma.20G224300/Glyma.19G244300/Glyma.20G211700/Glyma.03G157800/Glyma.19G233700/Glyma.17G026400/Glyma.07G247500/Glyma.18G002500/Glyma.17G149000/Glyma.16G099600/Glyma.11G254600/Glyma.11G055200/Glyma.01G186800/Glyma.05G151400/Glyma.05G015500	15
BP	GO:0009404	toxin metabolic process	24/1907	154/35449	2.646e-06	0.0001294	0.0001141	Glyma.20G197600/Glyma.18G190200/Glyma.10G192900/Glyma.07G140700/Glyma.07G139900/Glyma.07G139800/Glyma.07G139700/Glyma.01G106100/Glyma.15G252200/Glyma.15G252000/Glyma.15G251800/Glyma.15G251600/Glyma.11G198500/Glyma.08G175200/Glyma.08G174900/Glyma.08G174700/Glyma.08G118900/Glyma.08G118700/Glyma.05G161600/Glyma.05G161300/Glyma.02G187200/Glyma.02G154400/Glyma.02G024800/Glyma.02G024600	24
BP	GO:0032973	amino acid export across plasma membrane	7/1907	14/35449	3.166e-06	0.0001478	0.0001304	Glyma.18G277800/Glyma.08G254900/Glyma.17G220900/Glyma.17G066900/Glyma.13G093500/Glyma.14G148300/Glyma.14G105200	7
BP	GO:0140115	export across plasma membrane	7/1907	14/35449	3.166e-06	0.0001478	0.0001304	Glyma.18G277800/Glyma.08G254900/Glyma.17G220900/Glyma.17G066900/Glyma.13G093500/Glyma.14G148300/Glyma.14G105200	7
BP	GO:0006575	cellular modified amino acid metabolic process	28/1907	199/35449	3.239e-06	0.0001478	0.0001304	Glyma.20G197600/Glyma.19G237800/Glyma.18G190200/Glyma.10G192900/Glyma.07G140700/Glyma.07G139900/Glyma.07G139800/Glyma.07G139700/Glyma.01G106100/Glyma.15G252200/Glyma.15G252000/Glyma.15G251800/Glyma.15G251600/Glyma.11G198500/Glyma.08G175200/Glyma.08G174900/Glyma.08G174700/Glyma.13G084900/Glyma.10G112700/Glyma.08G118900/Glyma.08G118700/Glyma.05G161600/Glyma.05G161300/Glyma.02G187200/Glyma.06G082700…	28
BP	GO:0090691	formation of plant organ boundary	11/1907	38/35449	3.31e-06	0.0001478	0.0001304	Glyma.20G209200/Glyma.19G165300/Glyma.10G181200/Glyma.10G037600/Glyma.06G315400/Glyma.03G164000/Glyma.13G292000/Glyma.13G231900/Glyma.12G209300/Glyma.12G122200/Glyma.05G040500	11
BP	GO:0010087	phloem or xylem histogenesis	35/1907	285/35449	4.998e-06	0.0002184	0.0001926	Glyma.20G072900/Glyma.15G241400/Glyma.18G301500/Glyma.08G360200/Glyma.18G211000/Glyma.18G055600/Glyma.18G055400/Glyma.14G201600/Glyma.14G053700/Glyma.14G053600/Glyma.11G162100/Glyma.11G161800/Glyma.09G277900/Glyma.06G145300/Glyma.04G220600/Glyma.03G038700/Glyma.03G038600/Glyma.03G038500/Glyma.03G038300/Glyma.03G038200/Glyma.03G038100/Glyma.02G259300/Glyma.02G233900/Glyma.02G233800/Glyma.01G130800…	35
BP	GO:0009685	gibberellin metabolic process	19/1907	109/35449	5.383e-06	0.0002304	0.0002032	Glyma.20G153400/Glyma.04G211100/Glyma.20G117000/Glyma.10G273000/Glyma.17G205300/Glyma.14G128400/Glyma.17G037300/Glyma.10G010700/Glyma.02G010100/Glyma.14G185100/Glyma.06G092000/Glyma.04G090100/Glyma.02G217800/Glyma.12G029800/Glyma.11G104800/Glyma.06G155000/Glyma.03G187900/Glyma.03G170300/Glyma.01G199800	19
BP	GO:0006833	water transport	17/1907	92/35449	7.395e-06	0.0003038	0.0002679	Glyma.20G179700/Glyma.18G029400/Glyma.16G155100/Glyma.16G155000/Glyma.13G325900/Glyma.10G211000/Glyma.02G073700/Glyma.02G073600/Glyma.16G043800/Glyma.13G356000/Glyma.13G333100/Glyma.11G143100/Glyma.11G228000/Glyma.02G255000/Glyma.10G086800/Glyma.06G307000/Glyma.04G056200	17
BP	GO:0042044	fluid transport	17/1907	92/35449	7.395e-06	0.0003038	0.0002679	Glyma.20G179700/Glyma.18G029400/Glyma.16G155100/Glyma.16G155000/Glyma.13G325900/Glyma.10G211000/Glyma.02G073700/Glyma.02G073600/Glyma.16G043800/Glyma.13G356000/Glyma.13G333100/Glyma.11G143100/Glyma.11G228000/Glyma.02G255000/Glyma.10G086800/Glyma.06G307000/Glyma.04G056200	17
BP	GO:0032890	regulation of organic acid transport	6/1907	11/35449	8.788e-06	0.0003282	0.0002895	Glyma.18G277800/Glyma.08G254900/Glyma.17G220900/Glyma.17G066900/Glyma.13G093500/Glyma.14G105200	6
BP	GO:0051952	regulation of amine transport	6/1907	11/35449	8.788e-06	0.0003282	0.0002895	Glyma.18G277800/Glyma.08G254900/Glyma.17G220900/Glyma.17G066900/Glyma.13G093500/Glyma.14G105200	6
BP	GO:0051955	regulation of amino acid transport	6/1907	11/35449	8.788e-06	0.0003282	0.0002895	Glyma.18G277800/Glyma.08G254900/Glyma.17G220900/Glyma.17G066900/Glyma.13G093500/Glyma.14G105200	6
BP	GO:0080143	regulation of amino acid export	6/1907	11/35449	8.788e-06	0.0003282	0.0002895	Glyma.18G277800/Glyma.08G254900/Glyma.17G220900/Glyma.17G066900/Glyma.13G093500/Glyma.14G105200	6
BP	GO:1903789	regulation of amino acid transmembrane transport	6/1907	11/35449	8.788e-06	0.0003282	0.0002895	Glyma.18G277800/Glyma.08G254900/Glyma.17G220900/Glyma.17G066900/Glyma.13G093500/Glyma.14G105200	6
BP	GO:0019932	second-messenger-mediated signaling	16/1907	84/35449	9.097e-06	0.0003337	0.0002943	Glyma.20G224300/Glyma.19G244300/Glyma.20G211700/Glyma.03G157800/Glyma.19G233700/Glyma.17G026400/Glyma.07G247500/Glyma.18G002500/Glyma.17G149000/Glyma.16G177000/Glyma.16G099600/Glyma.11G254600/Glyma.11G055200/Glyma.01G186800/Glyma.05G151400/Glyma.05G015500	16
BP	GO:0006721	terpenoid metabolic process	41/1907	370/35449	1.065e-05	0.0003839	0.0003386	Glyma.20G192700/Glyma.20G153400/Glyma.04G211100/Glyma.20G117000/Glyma.10G273000/Glyma.20G002000/Glyma.17G205300/Glyma.14G128400/Glyma.17G037300/Glyma.10G010700/Glyma.02G010100/Glyma.16G179100/Glyma.10G231200/Glyma.16G076600/Glyma.15G250100/Glyma.14G208000/Glyma.14G190300/Glyma.14G185100/Glyma.06G092000/Glyma.04G090100/Glyma.02G217800/Glyma.14G031200/Glyma.02G283400/Glyma.12G236700/Glyma.12G029800…	41
BP	GO:0006720	isoprenoid metabolic process	47/1907	449/35449	1.149e-05	0.0004049	0.0003571	Glyma.20G192700/Glyma.20G153400/Glyma.04G211100/Glyma.20G117000/Glyma.10G273000/Glyma.20G002000/Glyma.17G205300/Glyma.14G128400/Glyma.17G037300/Glyma.10G010700/Glyma.02G010100/Glyma.16G179100/Glyma.10G231200/Glyma.16G076600/Glyma.15G250100/Glyma.14G208000/Glyma.14G190300/Glyma.14G185100/Glyma.06G092000/Glyma.04G090100/Glyma.02G217800/Glyma.14G031200/Glyma.02G283400/Glyma.14G023000/Glyma.13G128600…	47
BP	GO:0010200	response to chitin	45/1907	423/35449	1.163e-05	0.0004049	0.0003571	Glyma.20G231900/Glyma.09G140800/Glyma.20G203500/Glyma.19G163700/Glyma.09G052900/Glyma.09G052800/Glyma.03G162400/Glyma.20G099100/Glyma.18G287200/Glyma.03G173100/Glyma.18G235600/Glyma.18G092200/Glyma.15G139000/Glyma.14G190300/Glyma.14G096800/Glyma.04G052000/Glyma.13G321800/Glyma.12G081700/Glyma.13G312800/Glyma.13G274100/Glyma.13G233900/Glyma.13G180200/Glyma.10G237800/Glyma.01G143500/Glyma.13G177600…	45
BP	GO:0031668	cellular response to extracellular stimulus	48/1907	466/35449	1.425e-05	0.0004877	0.0004301	Glyma.20G170400/Glyma.20G164900/Glyma.20G164600/Glyma.16G173000/Glyma.09G126200/Glyma.20G117000/Glyma.10G273000/Glyma.20G032500/Glyma.19G232200/Glyma.19G227700/Glyma.03G230000/Glyma.18G092200/Glyma.18G044400/Glyma.15G252200/Glyma.15G252000/Glyma.15G251800/Glyma.15G251600/Glyma.11G198500/Glyma.08G175200/Glyma.08G174900/Glyma.08G174700/Glyma.15G108200/Glyma.15G011200/Glyma.04G069500/Glyma.15G003900…	48
BP	GO:0016101	diterpenoid metabolic process	19/1907	117/35449	1.548e-05	0.0005196	0.0004583	Glyma.20G153400/Glyma.04G211100/Glyma.20G117000/Glyma.10G273000/Glyma.17G205300/Glyma.14G128400/Glyma.17G037300/Glyma.10G010700/Glyma.02G010100/Glyma.14G185100/Glyma.06G092000/Glyma.04G090100/Glyma.02G217800/Glyma.12G029800/Glyma.11G104800/Glyma.06G155000/Glyma.03G187900/Glyma.03G170300/Glyma.01G199800	19
BP	GO:0048859	formation of anatomical boundary	12/1907	52/35449	1.568e-05	0.0005196	0.0004583	Glyma.20G209200/Glyma.19G165300/Glyma.10G181200/Glyma.10G037600/Glyma.06G315400/Glyma.03G164000/Glyma.13G292000/Glyma.13G231900/Glyma.12G209300/Glyma.12G122200/Glyma.12G161700/Glyma.05G040500	12
BP	GO:0009439	cyanate metabolic process	6/1907	12/35449	1.677e-05	0.0005383	0.0004748	Glyma.19G007700/Glyma.18G138400/Glyma.08G286700/Glyma.06G182700/Glyma.15G057700/Glyma.13G257200	6
BP	GO:0009440	cyanate catabolic process	6/1907	12/35449	1.677e-05	0.0005383	0.0004748	Glyma.19G007700/Glyma.18G138400/Glyma.08G286700/Glyma.06G182700/Glyma.15G057700/Glyma.13G257200	6
BP	GO:0042547	cell wall modification involved in multidimensional cell growth	8/1907	24/35449	2.339e-05	0.0007391	0.0006519	Glyma.18G137500/Glyma.15G136700/Glyma.09G031600/Glyma.08G087900/Glyma.05G133400/Glyma.15G070300/Glyma.12G004800/Glyma.09G231800	8
BP	GO:0042445	hormone metabolic process	33/1907	286/35449	3.321e-05	0.001033	0.0009115	Glyma.20G213500/Glyma.14G200700/Glyma.10G176700/Glyma.10G176600/Glyma.10G176500/Glyma.08G246700/Glyma.19G170800/Glyma.10G041800/Glyma.18G115700/Glyma.18G100500/Glyma.01G078300/Glyma.18G044200/Glyma.14G210600/Glyma.02G241000/Glyma.17G054600/Glyma.17G054500/Glyma.13G104700/Glyma.17G045700/Glyma.15G113300/Glyma.02G116900/Glyma.13G324700/Glyma.12G174900/Glyma.10G078500/Glyma.03G200800/Glyma.09G269400…	33
BP	GO:0042446	hormone biosynthetic process	25/1907	190/35449	3.392e-05	0.00104	0.0009172	Glyma.20G213500/Glyma.14G200700/Glyma.10G176700/Glyma.10G176600/Glyma.10G176500/Glyma.08G246700/Glyma.19G170800/Glyma.10G041800/Glyma.18G115700/Glyma.18G100500/Glyma.01G078300/Glyma.18G044200/Glyma.14G210600/Glyma.02G241000/Glyma.17G045700/Glyma.13G324700/Glyma.12G174900/Glyma.10G078500/Glyma.03G200800/Glyma.09G269400/Glyma.09G007500/Glyma.07G010700/Glyma.06G053000/Glyma.04G052600/Glyma.01G199800	25
BP	GO:0009686	gibberellin biosynthetic process	14/1907	75/35449	4.116e-05	0.001243	0.001096	Glyma.20G153400/Glyma.04G211100/Glyma.20G117000/Glyma.10G273000/Glyma.17G205300/Glyma.14G128400/Glyma.14G185100/Glyma.06G092000/Glyma.04G090100/Glyma.02G217800/Glyma.06G155000/Glyma.03G187900/Glyma.03G170300/Glyma.01G199800	14
BP	GO:0071241	cellular response to inorganic substance	21/1907	148/35449	4.617e-05	0.001374	0.001212	Glyma.20G099100/Glyma.18G287200/Glyma.03G173100/Glyma.19G240400/Glyma.17G124100/Glyma.16G154100/Glyma.16G040000/Glyma.15G085400/Glyma.17G090000/Glyma.05G037200/Glyma.15G203500/Glyma.13G068800/Glyma.04G035500/Glyma.03G085000/Glyma.01G135200/Glyma.08G284000/Glyma.08G029200/Glyma.07G129000/Glyma.05G222400/Glyma.07G209400/Glyma.05G016000	21
BP	GO:0034754	cellular hormone metabolic process	19/1907	127/35449	5.014e-05	0.001471	0.001298	Glyma.20G213500/Glyma.14G200700/Glyma.10G176700/Glyma.10G176600/Glyma.10G176500/Glyma.08G246700/Glyma.18G100500/Glyma.01G078300/Glyma.17G054600/Glyma.17G054500/Glyma.13G104700/Glyma.17G045700/Glyma.13G324700/Glyma.12G174900/Glyma.10G078500/Glyma.03G200800/Glyma.09G007500/Glyma.06G053000/Glyma.04G052600	19
BP	GO:0042631	cellular response to water deprivation	18/1907	117/35449	5.384e-05	0.001536	0.001355	Glyma.20G164900/Glyma.20G164600/Glyma.16G173000/Glyma.09G126200/Glyma.19G227700/Glyma.03G230000/Glyma.15G252200/Glyma.15G252000/Glyma.15G251800/Glyma.15G251600/Glyma.11G198500/Glyma.08G175200/Glyma.08G174900/Glyma.08G174700/Glyma.13G001200/Glyma.10G110100/Glyma.02G017100/Glyma.01G009900	18
BP	GO:0071462	cellular response to water stimulus	18/1907	117/35449	5.384e-05	0.001536	0.001355	Glyma.20G164900/Glyma.20G164600/Glyma.16G173000/Glyma.09G126200/Glyma.19G227700/Glyma.03G230000/Glyma.15G252200/Glyma.15G252000/Glyma.15G251800/Glyma.15G251600/Glyma.11G198500/Glyma.08G175200/Glyma.08G174900/Glyma.08G174700/Glyma.13G001200/Glyma.10G110100/Glyma.02G017100/Glyma.01G009900	18
BP	GO:0006012	galactose metabolic process	10/1907	42/35449	5.984e-05	0.001684	0.001485	Glyma.20G094500/Glyma.19G219100/Glyma.10G145300/Glyma.19G227800/Glyma.03G229800/Glyma.19G227700/Glyma.03G230000/Glyma.11G017100/Glyma.05G217100/Glyma.10G241000	10
BP	GO:0071496	cellular response to external stimulus	48/1907	496/35449	6.895e-05	0.001914	0.001688	Glyma.20G170400/Glyma.20G164900/Glyma.20G164600/Glyma.16G173000/Glyma.09G126200/Glyma.20G117000/Glyma.10G273000/Glyma.20G032500/Glyma.19G232200/Glyma.19G227700/Glyma.03G230000/Glyma.18G092200/Glyma.18G044400/Glyma.15G252200/Glyma.15G252000/Glyma.15G251800/Glyma.15G251600/Glyma.11G198500/Glyma.08G175200/Glyma.08G174900/Glyma.08G174700/Glyma.15G108200/Glyma.15G011200/Glyma.04G069500/Glyma.15G003900…	48
BP	GO:0031408	oxylipin biosynthetic process	7/1907	21/35449	7.684e-05	0.002105	0.001856	Glyma.19G247500/Glyma.17G244000/Glyma.14G081500/Glyma.14G081300/Glyma.14G081200/Glyma.16G010200/Glyma.07G041700	7
BP	GO:0015837	amine transport	6/1907	15/35449	7.897e-05	0.002134	0.001882	Glyma.18G277800/Glyma.08G254900/Glyma.17G220900/Glyma.17G066900/Glyma.13G093500/Glyma.14G105200	6
BP	GO:0031407	oxylipin metabolic process	8/1907	28/35449	8.15e-05	0.002174	0.001917	Glyma.19G247500/Glyma.17G244000/Glyma.14G081500/Glyma.14G081300/Glyma.14G081200/Glyma.16G010200/Glyma.07G041700/Glyma.04G035000	8
BP	GO:0016102	diterpenoid biosynthetic process	14/1907	80/35449	8.61e-05	0.002267	0.002	Glyma.20G153400/Glyma.04G211100/Glyma.20G117000/Glyma.10G273000/Glyma.17G205300/Glyma.14G128400/Glyma.14G185100/Glyma.06G092000/Glyma.04G090100/Glyma.02G217800/Glyma.06G155000/Glyma.03G187900/Glyma.03G170300/Glyma.01G199800	14
BP	GO:0019318	hexose metabolic process	22/1907	166/35449	8.77e-05	0.00228	0.002011	Glyma.20G094500/Glyma.19G219100/Glyma.10G145300/Glyma.19G227800/Glyma.03G229800/Glyma.19G227700/Glyma.03G230000/Glyma.18G009700/Glyma.11G247600/Glyma.16G200600/Glyma.09G148900/Glyma.15G262100/Glyma.13G151800/Glyma.10G066700/Glyma.02G222400/Glyma.12G037400/Glyma.11G226900/Glyma.11G017100/Glyma.05G217100/Glyma.10G241000/Glyma.04G008300/Glyma.02G303000	22
BP	GO:0036003	positive regulation of transcription from RNA polymerase II promoter in response to stress	11/1907	53/35449	9.961e-05	0.002526	0.002228	Glyma.19G137800/Glyma.03G135800/Glyma.14G096800/Glyma.04G052000/Glyma.13G180200/Glyma.10G237800/Glyma.01G143500/Glyma.11G025700/Glyma.01G217400/Glyma.07G086400/Glyma.03G157300	11
BP	GO:0061408	positive regulation of transcription from RNA polymerase II promoter in response to heat stress	11/1907	53/35449	9.961e-05	0.002526	0.002228	Glyma.19G137800/Glyma.03G135800/Glyma.14G096800/Glyma.04G052000/Glyma.13G180200/Glyma.10G237800/Glyma.01G143500/Glyma.11G025700/Glyma.01G217400/Glyma.07G086400/Glyma.03G157300	11
BP	GO:0071214	cellular response to abiotic stimulus	46/1907	481/35449	0.0001272	0.003148	0.002777	Glyma.20G164900/Glyma.20G164600/Glyma.16G173000/Glyma.09G126200/Glyma.20G150600/Glyma.10G243800/Glyma.20G085900/Glyma.10G136300/Glyma.19G240400/Glyma.19G227700/Glyma.03G230000/Glyma.18G301200/Glyma.18G301100/Glyma.08G360400/Glyma.18G115700/Glyma.17G061600/Glyma.16G092700/Glyma.03G081700/Glyma.15G252200/Glyma.15G252000/Glyma.15G251800/Glyma.15G251600/Glyma.11G198500/Glyma.08G175200/Glyma.08G174900…	46
BP	GO:0104004	cellular response to environmental stimulus	46/1907	481/35449	0.0001272	0.003148	0.002777	Glyma.20G164900/Glyma.20G164600/Glyma.16G173000/Glyma.09G126200/Glyma.20G150600/Glyma.10G243800/Glyma.20G085900/Glyma.10G136300/Glyma.19G240400/Glyma.19G227700/Glyma.03G230000/Glyma.18G301200/Glyma.18G301100/Glyma.08G360400/Glyma.18G115700/Glyma.17G061600/Glyma.16G092700/Glyma.03G081700/Glyma.15G252200/Glyma.15G252000/Glyma.15G251800/Glyma.15G251600/Glyma.11G198500/Glyma.08G175200/Glyma.08G174900…	46
BP	GO:0015706	nitrate transport	9/1907	38/35449	0.0001458	0.003564	0.003144	Glyma.18G260000/Glyma.17G153300/Glyma.09G237600/Glyma.05G070600/Glyma.01G200100/Glyma.11G057100/Glyma.11G031500/Glyma.01G210500/Glyma.08G284000	9
BP	GO:0010143	cutin biosynthetic process	14/1907	85/35449	0.0001688	0.004078	0.003597	Glyma.19G231900/Glyma.19G231800/Glyma.19G218300/Glyma.18G197800/Glyma.07G146800/Glyma.03G078600/Glyma.01G113200/Glyma.14G067200/Glyma.02G249300/Glyma.14G028300/Glyma.02G286500/Glyma.07G069700/Glyma.03G008300/Glyma.01G130200	14
BP	GO:0061077	chaperone-mediated protein folding	22/1907	175/35449	0.000191	0.004561	0.004022	Glyma.18G289600/Glyma.18G289100/Glyma.18G070500/Glyma.14G009900/Glyma.08G335500/Glyma.17G072400/Glyma.02G205600/Glyma.16G178800/Glyma.09G131500/Glyma.15G077700/Glyma.12G117900/Glyma.09G247800/Glyma.06G289000/Glyma.15G056800/Glyma.12G064000/Glyma.11G140500/Glyma.08G180300/Glyma.08G180100/Glyma.08G109700/Glyma.08G106700/Glyma.05G149900/Glyma.01G238600	22
BP	GO:0120252	hydrocarbon metabolic process	20/1907	152/35449	0.0001984	0.004684	0.004131	Glyma.18G115700/Glyma.17G158100/Glyma.05G108900/Glyma.01G196100/Glyma.16G179100/Glyma.10G231200/Glyma.15G250100/Glyma.14G023000/Glyma.12G236700/Glyma.08G050400/Glyma.08G029200/Glyma.07G129000/Glyma.05G222400/Glyma.07G187700/Glyma.06G117200/Glyma.04G245900/Glyma.04G084100/Glyma.03G128900/Glyma.03G102000/Glyma.01G003900	20
BP	GO:0010039	response to iron ion	12/1907	67/35449	0.0002159	0.005039	0.004445	Glyma.19G240400/Glyma.18G024600/Glyma.11G232600/Glyma.15G203500/Glyma.13G068800/Glyma.04G035500/Glyma.03G085000/Glyma.01G135200/Glyma.13G322100/Glyma.13G001500/Glyma.07G155200/Glyma.01G124500	12
BP	GO:0071229	cellular response to acid chemical	18/1907	131/35449	0.0002357	0.00544	0.004798	Glyma.20G164900/Glyma.20G164600/Glyma.16G173000/Glyma.09G126200/Glyma.19G227700/Glyma.03G230000/Glyma.15G252200/Glyma.15G252000/Glyma.15G251800/Glyma.15G251600/Glyma.11G198500/Glyma.08G175200/Glyma.08G174900/Glyma.08G174700/Glyma.13G001200/Glyma.10G110100/Glyma.02G017100/Glyma.01G009900	18
BP	GO:0042542	response to hydrogen peroxide	16/1907	109/35449	0.0002394	0.005463	0.004819	Glyma.18G009700/Glyma.11G247600/Glyma.17G035200/Glyma.14G121200/Glyma.06G122600/Glyma.04G240800/Glyma.04G213900/Glyma.14G096800/Glyma.04G052000/Glyma.13G101400/Glyma.10G130200/Glyma.08G342000/Glyma.08G235400/Glyma.01G095000/Glyma.07G155200/Glyma.01G124500	16
BP	GO:0071248	cellular response to metal ion	14/1907	88/35449	0.0002458	0.005547	0.004893	Glyma.20G099100/Glyma.18G287200/Glyma.03G173100/Glyma.19G240400/Glyma.17G124100/Glyma.16G154100/Glyma.16G040000/Glyma.15G085400/Glyma.15G203500/Glyma.13G068800/Glyma.04G035500/Glyma.03G085000/Glyma.01G135200/Glyma.05G016000	14
BP	GO:0009831	plant-type cell wall modification involved in multidimensional cell growth	6/1907	18/35449	0.0002547	0.005687	0.005015	Glyma.18G137500/Glyma.15G136700/Glyma.09G031600/Glyma.08G087900/Glyma.05G133400/Glyma.15G070300	6
BP	GO:0035336	long-chain fatty-acyl-CoA metabolic process	5/1907	12/35449	0.0002581	0.0057	0.005028	Glyma.13G317700/Glyma.12G183400/Glyma.12G087400/Glyma.11G185200/Glyma.11G185000	5
BP	GO:0090693	plant organ senescence	43/1907	456/35449	0.0002803	0.006126	0.005403	Glyma.20G158500/Glyma.10G236000/Glyma.09G139600/Glyma.19G198700/Glyma.03G201500/Glyma.18G301500/Glyma.08G360200/Glyma.18G301200/Glyma.18G301100/Glyma.08G360400/Glyma.18G260000/Glyma.17G153300/Glyma.09G237600/Glyma.05G070600/Glyma.01G200100/Glyma.18G056400/Glyma.17G228700/Glyma.17G132400/Glyma.16G216500/Glyma.16G203100/Glyma.16G075000/Glyma.15G012700/Glyma.13G361200/Glyma.14G213300/Glyma.02G244000…	43
BP	GO:0010150	leaf senescence	42/1907	443/35449	0.0002928	0.006331	0.005584	Glyma.20G158500/Glyma.10G236000/Glyma.09G139600/Glyma.19G198700/Glyma.03G201500/Glyma.18G301500/Glyma.08G360200/Glyma.18G301200/Glyma.18G301100/Glyma.08G360400/Glyma.18G260000/Glyma.17G153300/Glyma.09G237600/Glyma.05G070600/Glyma.01G200100/Glyma.18G056400/Glyma.17G132400/Glyma.16G216500/Glyma.16G203100/Glyma.16G075000/Glyma.15G012700/Glyma.13G361200/Glyma.14G213300/Glyma.02G244000/Glyma.14G178500…	42
BP	GO:0030388	fructose 1,6-bisphosphate metabolic process	7/1907	26/35449	0.000343	0.007338	0.006472	Glyma.13G151800/Glyma.10G066700/Glyma.02G222400/Glyma.12G037400/Glyma.11G226900/Glyma.04G008300/Glyma.02G303000	7
BP	GO:0030186	melatonin metabolic process	6/1907	19/35449	0.0003554	0.007373	0.006503	Glyma.20G213500/Glyma.14G200700/Glyma.10G176700/Glyma.10G176600/Glyma.10G176500/Glyma.08G246700	6
BP	GO:0030187	melatonin biosynthetic process	6/1907	19/35449	0.0003554	0.007373	0.006503	Glyma.20G213500/Glyma.14G200700/Glyma.10G176700/Glyma.10G176600/Glyma.10G176500/Glyma.08G246700	6
BP	GO:0030497	fatty acid elongation	6/1907	19/35449	0.0003554	0.007373	0.006503	Glyma.11G063600/Glyma.04G034400/Glyma.02G059300/Glyma.08G279700/Glyma.08G102100/Glyma.03G260300	6
BP	GO:0043618	regulation of transcription from RNA polymerase II promoter in response to stress	11/1907	63/35449	0.0004914	0.01009	0.008902	Glyma.19G137800/Glyma.03G135800/Glyma.14G096800/Glyma.04G052000/Glyma.13G180200/Glyma.10G237800/Glyma.01G143500/Glyma.11G025700/Glyma.01G217400/Glyma.07G086400/Glyma.03G157300	11
BP	GO:0035337	fatty-acyl-CoA metabolic process	5/1907	14/35449	0.0005959	0.012	0.01058	Glyma.13G317700/Glyma.12G183400/Glyma.12G087400/Glyma.11G185200/Glyma.11G185000	5
BP	GO:1901071	glucosamine-containing compound metabolic process	5/1907	14/35449	0.0005959	0.012	0.01058	Glyma.17G103500/Glyma.17G076100/Glyma.15G206800/Glyma.13G155800/Glyma.03G195900	5
BP	GO:0010167	response to nitrate	10/1907	55/35449	0.0006292	0.01255	0.01107	Glyma.18G260000/Glyma.17G153300/Glyma.09G237600/Glyma.05G070600/Glyma.01G200100/Glyma.17G228700/Glyma.11G031500/Glyma.01G210500/Glyma.10G018800/Glyma.08G284000	10
BP	GO:0007267	cell-cell signaling	9/1907	46/35449	0.0006684	0.0132	0.01164	Glyma.19G233700/Glyma.17G026400/Glyma.07G247500/Glyma.18G002500/Glyma.13G350300/Glyma.11G254600/Glyma.11G055200/Glyma.01G186800/Glyma.05G151400	9
BP	GO:0008300	isoprenoid catabolic process	11/1907	67/35449	0.0008424	0.01617	0.01427	Glyma.17G037300/Glyma.10G010700/Glyma.02G010100/Glyma.16G076600/Glyma.15G250100/Glyma.14G185100/Glyma.06G092000/Glyma.04G090100/Glyma.02G217800/Glyma.12G236700/Glyma.04G084100	11
BP	GO:0048441	petal development	10/1907	57/35449	0.0008426	0.01617	0.01427	Glyma.20G209200/Glyma.19G165300/Glyma.10G181200/Glyma.10G037600/Glyma.06G315400/Glyma.03G164000/Glyma.15G160500/Glyma.07G010700/Glyma.06G291300/Glyma.04G106400	10
BP	GO:0048465	corolla development	10/1907	57/35449	0.0008426	0.01617	0.01427	Glyma.20G209200/Glyma.19G165300/Glyma.10G181200/Glyma.10G037600/Glyma.06G315400/Glyma.03G164000/Glyma.15G160500/Glyma.07G010700/Glyma.06G291300/Glyma.04G106400	10
BP	GO:0043620	regulation of DNA-templated transcription in response to stress	11/1907	68/35449	0.0009568	0.01794	0.01583	Glyma.19G137800/Glyma.03G135800/Glyma.14G096800/Glyma.04G052000/Glyma.13G180200/Glyma.10G237800/Glyma.01G143500/Glyma.11G025700/Glyma.01G217400/Glyma.07G086400/Glyma.03G157300	11
BP	GO:0042545	cell wall modification	28/1907	275/35449	0.0009617	0.01794	0.01583	Glyma.18G260900/Glyma.18G137500/Glyma.18G100500/Glyma.01G078300/Glyma.18G044400/Glyma.15G275400/Glyma.12G012200/Glyma.09G224800/Glyma.15G136700/Glyma.09G031600/Glyma.08G087900/Glyma.05G133400/Glyma.15G070300/Glyma.14G203900/Glyma.06G143300/Glyma.04G222100/Glyma.12G150900/Glyma.06G246400/Glyma.12G004800/Glyma.09G231800/Glyma.09G224500/Glyma.06G021700/Glyma.04G198600/Glyma.04G198400/Glyma.02G029900…	28
BP	GO:0006094	gluconeogenesis	10/1907	58/35449	0.0009697	0.01794	0.01583	Glyma.18G009700/Glyma.11G247600/Glyma.15G262100/Glyma.13G151800/Glyma.10G066700/Glyma.02G222400/Glyma.12G037400/Glyma.11G226900/Glyma.04G008300/Glyma.02G303000	10
BP	GO:0016115	terpenoid catabolic process	10/1907	58/35449	0.0009697	0.01794	0.01583	Glyma.17G037300/Glyma.10G010700/Glyma.02G010100/Glyma.16G076600/Glyma.14G185100/Glyma.06G092000/Glyma.04G090100/Glyma.02G217800/Glyma.12G236700/Glyma.04G084100	10
BP	GO:0016103	diterpenoid catabolic process	7/1907	31/35449	0.001083	0.01953	0.01722	Glyma.17G037300/Glyma.10G010700/Glyma.02G010100/Glyma.14G185100/Glyma.06G092000/Glyma.04G090100/Glyma.02G217800	7
BP	GO:0045487	gibberellin catabolic process	7/1907	31/35449	0.001083	0.01953	0.01722	Glyma.17G037300/Glyma.10G010700/Glyma.02G010100/Glyma.14G185100/Glyma.06G092000/Glyma.04G090100/Glyma.02G217800	7
BP	GO:0000038	very long-chain fatty acid metabolic process	11/1907	69/35449	0.001084	0.01953	0.01722	Glyma.20G152500/Glyma.20G115500/Glyma.18G259100/Glyma.18G011600/Glyma.17G146500/Glyma.05G064700/Glyma.11G063600/Glyma.04G034400/Glyma.02G059300/Glyma.08G279700/Glyma.03G260300	11
BP	GO:0010371	regulation of gibberellin biosynthetic process	6/1907	23/35449	0.001098	0.01962	0.0173	Glyma.20G117000/Glyma.10G273000/Glyma.14G185100/Glyma.06G092000/Glyma.04G090100/Glyma.02G217800	6
BP	GO:0055062	phosphate ion homeostasis	8/1907	40/35449	0.001134	0.01991	0.01756	Glyma.20G117000/Glyma.10G273000/Glyma.20G032500/Glyma.13G161900/Glyma.05G064500/Glyma.03G058500/Glyma.03G058300/Glyma.01G122800	8
BP	GO:0072506	trivalent inorganic anion homeostasis	8/1907	40/35449	0.001134	0.01991	0.01756	Glyma.20G117000/Glyma.10G273000/Glyma.20G032500/Glyma.13G161900/Glyma.05G064500/Glyma.03G058500/Glyma.03G058300/Glyma.01G122800	8
BP	GO:0010189	vitamin E biosynthetic process	8/1907	41/35449	0.001344	0.0229	0.0202	Glyma.12G014300/Glyma.12G014200/Glyma.10G295300/Glyma.10G070300/Glyma.08G274800/Glyma.03G033100/Glyma.06G235900/Glyma.02G284600	8
BP	GO:0042360	vitamin E metabolic process	8/1907	41/35449	0.001344	0.0229	0.0202	Glyma.12G014300/Glyma.12G014200/Glyma.10G295300/Glyma.10G070300/Glyma.08G274800/Glyma.03G033100/Glyma.06G235900/Glyma.02G284600	8
BP	GO:0031000	response to caffeine	4/1907	10/35449	0.001349	0.0229	0.0202	Glyma.14G121200/Glyma.06G122600/Glyma.04G240800/Glyma.04G213900	4
BP	GO:0043279	response to alkaloid	4/1907	10/35449	0.001349	0.0229	0.0202	Glyma.14G121200/Glyma.06G122600/Glyma.04G240800/Glyma.04G213900	4
BP	GO:0042761	very long-chain fatty acid biosynthetic process	8/1907	42/35449	0.001583	0.02664	0.0235	Glyma.18G259100/Glyma.18G011600/Glyma.17G146500/Glyma.05G064700/Glyma.11G063600/Glyma.04G034400/Glyma.02G059300/Glyma.08G279700	8
BP	GO:0009413	response to flooding	5/1907	17/35449	0.001609	0.02687	0.0237	Glyma.19G136100/Glyma.14G121200/Glyma.06G122600/Glyma.04G240800/Glyma.04G213900	5
BP	GO:0009692	ethylene metabolic process	11/1907	73/35449	0.001738	0.02768	0.02441	Glyma.18G115700/Glyma.17G158100/Glyma.05G108900/Glyma.01G196100/Glyma.08G050400/Glyma.08G029200/Glyma.07G129000/Glyma.05G222400/Glyma.06G117200/Glyma.04G245900/Glyma.01G003900	11
BP	GO:0009693	ethylene biosynthetic process	11/1907	73/35449	0.001738	0.02768	0.02441	Glyma.18G115700/Glyma.17G158100/Glyma.05G108900/Glyma.01G196100/Glyma.08G050400/Glyma.08G029200/Glyma.07G129000/Glyma.05G222400/Glyma.06G117200/Glyma.04G245900/Glyma.01G003900	11
BP	GO:0043449	cellular alkene metabolic process	11/1907	73/35449	0.001738	0.02768	0.02441	Glyma.18G115700/Glyma.17G158100/Glyma.05G108900/Glyma.01G196100/Glyma.08G050400/Glyma.08G029200/Glyma.07G129000/Glyma.05G222400/Glyma.06G117200/Glyma.04G245900/Glyma.01G003900	11
BP	GO:0043450	alkene biosynthetic process	11/1907	73/35449	0.001738	0.02768	0.02441	Glyma.18G115700/Glyma.17G158100/Glyma.05G108900/Glyma.01G196100/Glyma.08G050400/Glyma.08G029200/Glyma.07G129000/Glyma.05G222400/Glyma.06G117200/Glyma.04G245900/Glyma.01G003900	11
BP	GO:1900673	olefin metabolic process	11/1907	73/35449	0.001738	0.02768	0.02441	Glyma.18G115700/Glyma.17G158100/Glyma.05G108900/Glyma.01G196100/Glyma.08G050400/Glyma.08G029200/Glyma.07G129000/Glyma.05G222400/Glyma.06G117200/Glyma.04G245900/Glyma.01G003900	11
BP	GO:1900674	olefin biosynthetic process	11/1907	73/35449	0.001738	0.02768	0.02441	Glyma.18G115700/Glyma.17G158100/Glyma.05G108900/Glyma.01G196100/Glyma.08G050400/Glyma.08G029200/Glyma.07G129000/Glyma.05G222400/Glyma.06G117200/Glyma.04G245900/Glyma.01G003900	11
BP	GO:0016114	terpenoid biosynthetic process	27/1907	274/35449	0.001887	0.02982	0.0263	Glyma.20G192700/Glyma.20G153400/Glyma.04G211100/Glyma.20G117000/Glyma.10G273000/Glyma.17G205300/Glyma.14G128400/Glyma.16G179100/Glyma.10G231200/Glyma.15G250100/Glyma.14G208000/Glyma.14G185100/Glyma.06G092000/Glyma.04G090100/Glyma.02G217800/Glyma.14G031200/Glyma.02G283400/Glyma.11G180800/Glyma.11G151700/Glyma.06G155000/Glyma.04G084100/Glyma.03G187900/Glyma.03G170300/Glyma.03G128900/Glyma.02G284600…	27
BP	GO:0009827	plant-type cell wall modification	19/1907	169/35449	0.001947	0.03053	0.02692	Glyma.18G260900/Glyma.18G137500/Glyma.15G275400/Glyma.12G012200/Glyma.09G224800/Glyma.15G136700/Glyma.09G031600/Glyma.08G087900/Glyma.05G133400/Glyma.15G070300/Glyma.14G203900/Glyma.06G143300/Glyma.04G222100/Glyma.12G150900/Glyma.06G246400/Glyma.09G224500/Glyma.06G021700/Glyma.01G214400/Glyma.01G077000	19
BP	GO:0009642	response to light intensity	33/1907	359/35449	0.002039	0.03172	0.02798	Glyma.20G169500/Glyma.20G164900/Glyma.20G164600/Glyma.16G173000/Glyma.09G126200/Glyma.20G150600/Glyma.10G243800/Glyma.20G085900/Glyma.10G136300/Glyma.19G240400/Glyma.19G232200/Glyma.19G133800/Glyma.03G131900/Glyma.18G259700/Glyma.18G115700/Glyma.18G067300/Glyma.16G153400/Glyma.02G072200/Glyma.15G112500/Glyma.09G008100/Glyma.14G195000/Glyma.13G239000/Glyma.13G206700/Glyma.12G169600/Glyma.11G106900…	33
BP	GO:0006722	triterpenoid metabolic process	6/1907	26/35449	0.002181	0.03362	0.02966	Glyma.20G192700/Glyma.09G144300/Glyma.08G026900/Glyma.05G220500/Glyma.05G166900/Glyma.02G290000	6
BP	GO:0044070	regulation of anion transport	9/1907	54/35449	0.002194	0.03362	0.02966	Glyma.18G277800/Glyma.08G254900/Glyma.17G220900/Glyma.17G066900/Glyma.13G093500/Glyma.16G096600/Glyma.14G105200/Glyma.06G015200/Glyma.04G015200	9
BP	GO:0008299	isoprenoid biosynthetic process	32/1907	348/35449	0.002346	0.0357	0.03149	Glyma.20G192700/Glyma.20G153400/Glyma.04G211100/Glyma.20G117000/Glyma.10G273000/Glyma.17G205300/Glyma.14G128400/Glyma.16G179100/Glyma.10G231200/Glyma.15G250100/Glyma.14G208000/Glyma.14G185100/Glyma.06G092000/Glyma.04G090100/Glyma.02G217800/Glyma.14G031200/Glyma.02G283400/Glyma.14G023000/Glyma.11G180800/Glyma.11G151700/Glyma.08G180300/Glyma.08G180100/Glyma.08G109700/Glyma.07G187700/Glyma.06G155000…	32
BP	GO:0019319	hexose biosynthetic process	10/1907	65/35449	0.002367	0.03575	0.03153	Glyma.18G009700/Glyma.11G247600/Glyma.15G262100/Glyma.13G151800/Glyma.10G066700/Glyma.02G222400/Glyma.12G037400/Glyma.11G226900/Glyma.04G008300/Glyma.02G303000	10
BP	GO:1901570	fatty acid derivative biosynthetic process	11/1907	76/35449	0.002416	0.03622	0.03194	Glyma.20G115500/Glyma.19G218300/Glyma.14G036600/Glyma.13G317700/Glyma.12G183400/Glyma.12G087400/Glyma.11G185200/Glyma.11G185000/Glyma.06G193600/Glyma.03G260300/Glyma.03G102000	11
BP	GO:0010600	regulation of auxin biosynthetic process	6/1907	27/35449	0.002678	0.03966	0.03498	Glyma.19G170800/Glyma.10G041800/Glyma.18G115700/Glyma.18G044200/Glyma.14G210600/Glyma.02G241000	6
BP	GO:0009690	cytokinin metabolic process	11/1907	77/35449	0.002684	0.03966	0.03498	Glyma.17G054600/Glyma.17G054500/Glyma.13G104700/Glyma.17G045700/Glyma.13G324700/Glyma.12G174900/Glyma.10G078500/Glyma.03G200800/Glyma.09G007500/Glyma.06G053000/Glyma.04G052600	11
BP	GO:0071484	cellular response to light intensity	7/1907	36/35449	0.002718	0.03988	0.03517	Glyma.20G150600/Glyma.10G243800/Glyma.20G085900/Glyma.10G136300/Glyma.19G240400/Glyma.19G034500/Glyma.08G141300/Glyma.07G209400	7
BP	GO:0035864	response to potassium ion	5/1907	19/35449	0.002763	0.04026	0.0355	Glyma.17G124100/Glyma.16G154100/Glyma.16G040000/Glyma.15G085400/Glyma.11G057100	5
BP	GO:0006775	fat-soluble vitamin metabolic process	8/1907	46/35449	0.002892	0.04154	0.03664	Glyma.12G014300/Glyma.12G014200/Glyma.10G295300/Glyma.10G070300/Glyma.08G274800/Glyma.03G033100/Glyma.06G235900/Glyma.02G284600	8
BP	GO:0042362	fat-soluble vitamin biosynthetic process	8/1907	46/35449	0.002892	0.04154	0.03664	Glyma.12G014300/Glyma.12G014200/Glyma.10G295300/Glyma.10G070300/Glyma.08G274800/Glyma.03G033100/Glyma.06G235900/Glyma.02G284600	8
BP	GO:2000142	regulation of DNA-templated transcription, initiation	7/1907	37/35449	0.003199	0.04553	0.04015	Glyma.19G076500/Glyma.05G074200/Glyma.17G127900/Glyma.06G172200/Glyma.15G160500/Glyma.05G045800/Glyma.04G193900	7
BP	GO:0006814	sodium ion transport	6/1907	28/35449	0.003256	0.04553	0.04015	Glyma.12G133400/Glyma.06G271600/Glyma.01G002300/Glyma.03G058500/Glyma.03G058300/Glyma.01G122800	6
BP	GO:1901568	fatty acid derivative metabolic process	13/1907	102/35449	0.003256	0.04553	0.04015	Glyma.20G115500/Glyma.19G218300/Glyma.14G036600/Glyma.13G317700/Glyma.12G183400/Glyma.12G087400/Glyma.11G185200/Glyma.11G185000/Glyma.13G030300/Glyma.06G193600/Glyma.04G035000/Glyma.03G260300/Glyma.03G102000	13
BP	GO:2000652	regulation of secondary cell wall biogenesis	11/1907	79/35449	0.003292	0.04553	0.04015	Glyma.20G072900/Glyma.15G241400/Glyma.17G133800/Glyma.16G218900/Glyma.09G169300/Glyma.06G121200/Glyma.04G242200/Glyma.15G078300/Glyma.14G214500/Glyma.13G303100/Glyma.06G300000	11
BP	GO:0055083	monovalent inorganic anion homeostasis	8/1907	47/35449	0.003324	0.04553	0.04015	Glyma.20G117000/Glyma.10G273000/Glyma.20G032500/Glyma.13G161900/Glyma.05G064500/Glyma.03G058500/Glyma.03G058300/Glyma.01G122800	8
BP	GO:0072505	divalent inorganic anion homeostasis	8/1907	47/35449	0.003324	0.04553	0.04015	Glyma.20G117000/Glyma.10G273000/Glyma.20G032500/Glyma.13G161900/Glyma.05G064500/Glyma.03G058500/Glyma.03G058300/Glyma.01G122800	8
BP	GO:0009593	detection of chemical stimulus	10/1907	68/35449	0.003325	0.04553	0.04015	Glyma.20G224300/Glyma.19G244300/Glyma.19G115600/Glyma.19G115300/Glyma.19G020500/Glyma.18G256400/Glyma.17G187300/Glyma.16G037600/Glyma.13G064300/Glyma.09G240100	10
BP	GO:0010074	maintenance of meristem identity	16/1907	139/35449	0.003362	0.04574	0.04034	Glyma.20G209200/Glyma.19G165300/Glyma.10G181200/Glyma.10G037600/Glyma.06G315400/Glyma.03G164000/Glyma.15G057900/Glyma.08G068200/Glyma.07G181600/Glyma.14G089200/Glyma.12G077800/Glyma.11G196300/Glyma.08G279000/Glyma.05G018800/Glyma.03G019300/Glyma.02G254800	16
BP	GO:0000160	phosphorelay signal transduction system	27/1907	287/35449	0.003605	0.04871	0.04296	Glyma.20G203500/Glyma.19G163700/Glyma.09G052900/Glyma.09G052800/Glyma.03G162400/Glyma.19G239100/Glyma.18G069300/Glyma.17G216100/Glyma.14G111600/Glyma.13G369400/Glyma.08G216600/Glyma.07G025800/Glyma.06G064000/Glyma.04G062900/Glyma.13G274100/Glyma.11G239200/Glyma.10G016500/Glyma.10G007000/Glyma.02G006200/Glyma.08G201100/Glyma.04G137600/Glyma.03G162500/Glyma.03G112100/Glyma.03G112000/Glyma.03G111700…	27
BP	GO:0009901	anther dehiscence	10/1907	69/35449	0.003705	0.04941	0.04358	Glyma.19G259700/Glyma.19G259500/Glyma.15G275400/Glyma.12G012200/Glyma.09G224800/Glyma.15G157400/Glyma.13G239000/Glyma.10G130200/Glyma.04G198600/Glyma.04G198400	10
BP	GO:0010025	wax biosynthetic process	10/1907	69/35449	0.003705	0.04941	0.04358	Glyma.20G115500/Glyma.19G218300/Glyma.13G317700/Glyma.12G183400/Glyma.12G087400/Glyma.11G185200/Glyma.11G185000/Glyma.06G193600/Glyma.03G260300/Glyma.03G102000	10
BP	GO:0120251	hydrocarbon biosynthetic process	15/1907	128/35449	0.003742	0.04959	0.04374	Glyma.18G115700/Glyma.17G158100/Glyma.05G108900/Glyma.01G196100/Glyma.14G023000/Glyma.08G050400/Glyma.08G029200/Glyma.07G129000/Glyma.05G222400/Glyma.07G187700/Glyma.06G117200/Glyma.04G245900/Glyma.03G128900/Glyma.03G102000/Glyma.01G003900	15

## Sheet: 21dpi_Down(GO)
GO enrichment and KEGG pathway summary
Go Enrichment analysis in 21dpi (down regulated genes)
ONTOLOGY	ID	Description	GeneRatio	BgRatio	pvalue	p.adjust	qvalue	geneID	Count
BP	GO:0006928	movement of cell or subcellular component	41/1701	209/35449	1.21e-14	2.943e-11	2.263e-11	Glyma.20G102900/Glyma.09G284800/Glyma.19G170700/Glyma.03G169500/Glyma.18G003800/Glyma.11G253200/Glyma.17G226400/Glyma.17G226300/Glyma.14G098300/Glyma.06G056500/Glyma.04G056400/Glyma.17G038700/Glyma.16G098500/Glyma.12G038600/Glyma.11G112700/Glyma.04G009100/Glyma.15G252800/Glyma.08G174300/Glyma.14G011100/Glyma.02G302800/Glyma.13G310700/Glyma.12G191000/Glyma.13G281900/Glyma.12G219400/Glyma.12G147000…	41
BP	GO:0016145	S-glycoside catabolic process	17/1701	44/35449	6.99e-12	4.251e-09	3.269e-09	Glyma.15G271000/Glyma.15G270900/Glyma.12G130200/Glyma.12G054300/Glyma.12G054100/Glyma.12G054000/Glyma.11G129900/Glyma.11G129600/Glyma.15G031400/Glyma.12G053800/Glyma.15G019200/Glyma.08G201300/Glyma.07G015800/Glyma.12G053900/Glyma.11G129800/Glyma.11G129700/Glyma.11G129500	17
BP	GO:0019759	glycosinolate catabolic process	17/1701	44/35449	6.99e-12	4.251e-09	3.269e-09	Glyma.15G271000/Glyma.15G270900/Glyma.12G130200/Glyma.12G054300/Glyma.12G054100/Glyma.12G054000/Glyma.11G129900/Glyma.11G129600/Glyma.15G031400/Glyma.12G053800/Glyma.15G019200/Glyma.08G201300/Glyma.07G015800/Glyma.12G053900/Glyma.11G129800/Glyma.11G129700/Glyma.11G129500	17
BP	GO:0019762	glucosinolate catabolic process	17/1701	44/35449	6.99e-12	4.251e-09	3.269e-09	Glyma.15G271000/Glyma.15G270900/Glyma.12G130200/Glyma.12G054300/Glyma.12G054100/Glyma.12G054000/Glyma.11G129900/Glyma.11G129600/Glyma.15G031400/Glyma.12G053800/Glyma.15G019200/Glyma.08G201300/Glyma.07G015800/Glyma.12G053900/Glyma.11G129800/Glyma.11G129700/Glyma.11G129500	17
BP	GO:1901658	glycosyl compound catabolic process	20/1701	70/35449	6.067e-11	2.952e-08	2.27e-08	Glyma.20G152400/Glyma.15G271000/Glyma.15G270900/Glyma.12G130200/Glyma.12G054300/Glyma.12G054100/Glyma.12G054000/Glyma.11G129900/Glyma.11G129600/Glyma.15G186100/Glyma.09G080100/Glyma.15G031400/Glyma.12G053800/Glyma.15G019200/Glyma.08G201300/Glyma.07G015800/Glyma.12G053900/Glyma.11G129800/Glyma.11G129700/Glyma.11G129500	20
BP	GO:1903047	mitotic cell cycle process	56/1701	449/35449	7.773e-11	3.152e-08	2.423e-08	Glyma.20G239400/Glyma.17G031500/Glyma.10G148200/Glyma.09G039000/Glyma.19G029100/Glyma.19G022800/Glyma.13G202100/Glyma.13G062800/Glyma.12G236600/Glyma.18G041000/Glyma.18G003800/Glyma.11G253200/Glyma.17G160000/Glyma.08G291000/Glyma.01G035600/Glyma.17G038700/Glyma.15G276000/Glyma.15G265300/Glyma.08G162300/Glyma.15G098800/Glyma.13G214400/Glyma.15G034300/Glyma.13G340100/Glyma.14G154200/Glyma.14G128800…	56
BP	GO:0030048	actin filament-based movement	16/1701	45/35449	1.269e-10	4.411e-08	3.391e-08	Glyma.20G102900/Glyma.09G284800/Glyma.19G170700/Glyma.03G169500/Glyma.17G226400/Glyma.17G226300/Glyma.14G098300/Glyma.06G056500/Glyma.04G056400/Glyma.13G281900/Glyma.12G219400/Glyma.12G147000/Glyma.06G254500/Glyma.09G155700/Glyma.05G243200/Glyma.09G067200	16
BP	GO:0044273	sulfur compound catabolic process	18/1701	62/35449	4.09e-10	1.244e-07	9.564e-08	Glyma.15G271000/Glyma.15G270900/Glyma.12G130200/Glyma.12G054300/Glyma.12G054100/Glyma.12G054000/Glyma.11G129900/Glyma.11G129600/Glyma.15G031400/Glyma.12G053800/Glyma.15G019200/Glyma.08G201300/Glyma.07G015800/Glyma.12G053900/Glyma.11G129800/Glyma.11G129700/Glyma.11G129500/Glyma.07G126200	18
BP	GO:0000122	negative regulation of transcription by RNA polymerase II	21/1701	92/35449	1.925e-09	5.204e-07	4.001e-07	Glyma.20G178500/Glyma.10G212600/Glyma.19G207600/Glyma.10G021000/Glyma.03G210500/Glyma.19G207400/Glyma.10G021200/Glyma.03G210200/Glyma.02G153100/Glyma.18G130400/Glyma.02G026700/Glyma.01G038300/Glyma.18G130300/Glyma.08G293000/Glyma.08G292900/Glyma.17G144100/Glyma.17G023900/Glyma.15G096600/Glyma.07G250500/Glyma.12G214400/Glyma.12G093400	21
BP	GO:0000281	mitotic cytokinesis	21/1701	94/35449	2.92e-09	7.105e-07	5.462e-07	Glyma.18G003800/Glyma.11G253200/Glyma.17G038700/Glyma.15G098800/Glyma.13G214400/Glyma.13G174300/Glyma.10G189300/Glyma.13G126000/Glyma.09G051100/Glyma.12G191500/Glyma.11G083600/Glyma.08G106400/Glyma.05G149700/Glyma.07G209300/Glyma.02G135700/Glyma.06G316700/Glyma.06G178200/Glyma.04G187600/Glyma.06G065000/Glyma.03G217500/Glyma.02G205800	21
BP	GO:1901136	carbohydrate derivative catabolic process	21/1701	96/35449	4.377e-09	9.68e-07	7.442e-07	Glyma.20G152400/Glyma.15G271000/Glyma.15G270900/Glyma.12G130200/Glyma.12G054300/Glyma.12G054100/Glyma.12G054000/Glyma.11G129900/Glyma.11G129600/Glyma.15G186100/Glyma.09G080100/Glyma.15G031400/Glyma.12G053800/Glyma.15G019200/Glyma.08G201300/Glyma.07G015800/Glyma.12G053900/Glyma.11G129800/Glyma.11G129700/Glyma.11G129500/Glyma.02G034400	21
BP	GO:0000910	cytokinesis	36/1701	257/35449	8.886e-09	1.802e-06	1.385e-06	Glyma.20G239400/Glyma.17G031500/Glyma.10G148200/Glyma.09G039000/Glyma.20G072700/Glyma.18G003800/Glyma.11G253200/Glyma.17G038700/Glyma.15G098800/Glyma.13G214400/Glyma.15G048100/Glyma.08G184200/Glyma.13G174300/Glyma.10G189300/Glyma.13G126000/Glyma.09G051100/Glyma.13G114200/Glyma.12G191500/Glyma.11G221800/Glyma.11G083600/Glyma.10G207500/Glyma.10G118100/Glyma.09G181200/Glyma.07G096500/Glyma.08G106400…	36
BP	GO:0007623	circadian rhythm	43/1701	346/35449	1.324e-08	2.3e-06	1.768e-06	Glyma.20G170000/Glyma.16G163200/Glyma.10G221500/Glyma.20G164400/Glyma.10G227900/Glyma.20G144400/Glyma.19G260400/Glyma.06G136600/Glyma.04G228300/Glyma.19G244800/Glyma.03G247100/Glyma.19G102400/Glyma.16G049000/Glyma.18G150000/Glyma.17G242100/Glyma.14G083000/Glyma.17G102200/Glyma.05G025000/Glyma.16G154400/Glyma.15G074000/Glyma.13G239300/Glyma.13G077500/Glyma.12G108400/Glyma.06G296800/Glyma.12G074100…	43
BP	GO:0048511	rhythmic process	43/1701	346/35449	1.324e-08	2.3e-06	1.768e-06	Glyma.20G170000/Glyma.16G163200/Glyma.10G221500/Glyma.20G164400/Glyma.10G227900/Glyma.20G144400/Glyma.19G260400/Glyma.06G136600/Glyma.04G228300/Glyma.19G244800/Glyma.03G247100/Glyma.19G102400/Glyma.16G049000/Glyma.18G150000/Glyma.17G242100/Glyma.14G083000/Glyma.17G102200/Glyma.05G025000/Glyma.16G154400/Glyma.15G074000/Glyma.13G239300/Glyma.13G077500/Glyma.12G108400/Glyma.06G296800/Glyma.12G074100…	43
BP	GO:0016570	histone modification	48/1701	412/35449	1.571e-08	2.495e-06	1.918e-06	Glyma.20G235300/Glyma.10G153000/Glyma.20G181000/Glyma.10G209600/Glyma.20G178500/Glyma.10G212600/Glyma.20G104900/Glyma.13G247400/Glyma.19G064000/Glyma.19G010200/Glyma.13G170000/Glyma.18G282700/Glyma.17G215200/Glyma.08G258500/Glyma.18G130400/Glyma.02G026700/Glyma.01G038300/Glyma.18G130300/Glyma.08G293000/Glyma.08G292900/Glyma.15G158500/Glyma.09G052200/Glyma.15G092000/Glyma.13G220400/Glyma.14G071700…	48
BP	GO:0048509	regulation of meristem development	39/1701	299/35449	1.641e-08	2.495e-06	1.918e-06	Glyma.20G170900/Glyma.10G220700/Glyma.20G151400/Glyma.10G242800/Glyma.02G002500/Glyma.18G176000/Glyma.08G357400/Glyma.06G124200/Glyma.04G239700/Glyma.18G171100/Glyma.18G116800/Glyma.17G150100/Glyma.14G033500/Glyma.11G039400/Glyma.05G068000/Glyma.02G281100/Glyma.01G203400/Glyma.18G010800/Glyma.17G120000/Glyma.17G076000/Glyma.15G169600/Glyma.09G063000/Glyma.14G011500/Glyma.12G070300/Glyma.12G002300…	39
BP	GO:2000242	negative regulation of reproductive process	27/1701	163/35449	1.816e-08	2.599e-06	1.998e-06	Glyma.20G197700/Glyma.20G181000/Glyma.10G209600/Glyma.19G071600/Glyma.17G121400/Glyma.16G196300/Glyma.03G194700/Glyma.15G265300/Glyma.08G162300/Glyma.14G005800/Glyma.12G214400/Glyma.12G184000/Glyma.09G143500/Glyma.12G087000/Glyma.11G237700/Glyma.09G068600/Glyma.08G238200/Glyma.08G129200/Glyma.07G178500/Glyma.06G178200/Glyma.04G187600/Glyma.06G117700/Glyma.04G245400/Glyma.06G095700/Glyma.06G083500…	27
BP	GO:0061640	cytoskeleton-dependent cytokinesis	24/1701	134/35449	2.346e-08	3.172e-06	2.438e-06	Glyma.18G003800/Glyma.11G253200/Glyma.17G038700/Glyma.15G098800/Glyma.13G214400/Glyma.13G174300/Glyma.10G189300/Glyma.13G126000/Glyma.09G051100/Glyma.13G114200/Glyma.12G191500/Glyma.11G083600/Glyma.10G207500/Glyma.10G118100/Glyma.08G106400/Glyma.05G149700/Glyma.07G209300/Glyma.02G135700/Glyma.06G316700/Glyma.06G178200/Glyma.04G187600/Glyma.06G065000/Glyma.03G217500/Glyma.02G205800	24
BP	GO:1903046	meiotic cell cycle process	39/1701	308/35449	3.71e-08	4.751e-06	3.653e-06	Glyma.20G197700/Glyma.20G156700/Glyma.10G237900/Glyma.19G216000/Glyma.19G178600/Glyma.02G170600/Glyma.19G071600/Glyma.19G029100/Glyma.18G003800/Glyma.11G253200/Glyma.18G002400/Glyma.17G121400/Glyma.15G276000/Glyma.15G196800/Glyma.15G048100/Glyma.08G184200/Glyma.14G222100/Glyma.14G115900/Glyma.13G114200/Glyma.11G250400/Glyma.10G295100/Glyma.06G264000/Glyma.10G118100/Glyma.09G189100/Glyma.07G087700…	39
BP	GO:0048573	photoperiodism, flowering	39/1701	311/35449	4.828e-08	5.874e-06	4.516e-06	Glyma.20G186200/Glyma.02G099500/Glyma.01G087500/Glyma.20G181000/Glyma.10G209600/Glyma.20G170000/Glyma.16G163200/Glyma.10G221500/Glyma.20G104900/Glyma.13G247400/Glyma.19G010200/Glyma.13G170000/Glyma.18G281700/Glyma.18G281500/Glyma.18G232900/Glyma.09G259400/Glyma.07G070700/Glyma.03G009200/Glyma.18G176400/Glyma.18G008700/Glyma.08G102600/Glyma.05G145800/Glyma.17G242100/Glyma.14G083000/Glyma.16G027200…	39
BP	GO:0002252	immune effector process	31/1701	221/35449	9.03e-08	1.046e-05	8.043e-06	Glyma.20G151400/Glyma.10G242800/Glyma.02G002500/Glyma.17G249900/Glyma.14G075800/Glyma.06G032600/Glyma.04G032700/Glyma.17G244200/Glyma.17G222500/Glyma.17G222300/Glyma.15G003300/Glyma.14G102900/Glyma.17G078300/Glyma.05G021100/Glyma.13G267400/Glyma.09G274000/Glyma.13G069600/Glyma.12G030100/Glyma.06G005000/Glyma.04G005200/Glyma.11G123500/Glyma.11G002600/Glyma.01G241300/Glyma.10G262600/Glyma.03G202600…	31
BP	GO:0052545	callose localization	21/1701	115/35449	1.23e-07	1.36e-05	1.046e-05	Glyma.18G109100/Glyma.18G107900/Glyma.08G308700/Glyma.17G078300/Glyma.05G021100/Glyma.16G217200/Glyma.11G212700/Glyma.09G167000/Glyma.02G240400/Glyma.15G019200/Glyma.08G201300/Glyma.07G015800/Glyma.13G297100/Glyma.10G295100/Glyma.06G264000/Glyma.08G083300/Glyma.05G128200/Glyma.08G010000/Glyma.05G202700/Glyma.03G181400/Glyma.03G029900	21
BP	GO:0051656	establishment of organelle localization	25/1701	157/35449	1.334e-07	1.411e-05	1.085e-05	Glyma.20G239400/Glyma.17G031500/Glyma.10G148200/Glyma.09G039000/Glyma.18G011200/Glyma.11G246000/Glyma.17G229000/Glyma.14G094500/Glyma.02G101100/Glyma.17G226400/Glyma.17G226300/Glyma.14G098300/Glyma.06G056500/Glyma.04G056400/Glyma.16G004800/Glyma.07G035600/Glyma.12G074100/Glyma.11G221800/Glyma.11G092200/Glyma.01G228900/Glyma.09G155700/Glyma.05G243200/Glyma.09G067200/Glyma.08G044600/Glyma.04G038600	25
BP	GO:0009648	photoperiodism	40/1701	339/35449	1.716e-07	1.739e-05	1.337e-05	Glyma.20G186200/Glyma.02G099500/Glyma.01G087500/Glyma.20G181000/Glyma.10G209600/Glyma.20G170000/Glyma.16G163200/Glyma.10G221500/Glyma.20G104900/Glyma.13G247400/Glyma.19G010200/Glyma.13G170000/Glyma.18G281700/Glyma.18G281500/Glyma.18G232900/Glyma.09G259400/Glyma.07G070700/Glyma.03G009200/Glyma.18G188800/Glyma.18G176400/Glyma.18G008700/Glyma.08G102600/Glyma.05G145800/Glyma.17G242100/Glyma.14G083000…	40
BP	GO:0033044	regulation of chromosome organization	31/1701	228/35449	1.842e-07	1.739e-05	1.337e-05	Glyma.20G235300/Glyma.10G153000/Glyma.20G178500/Glyma.10G212600/Glyma.19G029100/Glyma.15G265300/Glyma.08G162300/Glyma.15G092000/Glyma.13G220400/Glyma.15G048100/Glyma.08G184200/Glyma.14G071700/Glyma.14G058400/Glyma.02G258100/Glyma.13G359400/Glyma.13G273300/Glyma.12G227000/Glyma.13G151000/Glyma.11G067500/Glyma.01G175300/Glyma.11G062100/Glyma.10G258300/Glyma.10G165000/Glyma.09G068600/Glyma.06G117700…	31
BP	GO:0051321	meiotic cell cycle	41/1701	353/35449	1.858e-07	1.739e-05	1.337e-05	Glyma.20G197700/Glyma.20G156700/Glyma.10G237900/Glyma.19G216000/Glyma.19G178600/Glyma.02G170600/Glyma.19G071600/Glyma.19G029100/Glyma.18G003800/Glyma.11G253200/Glyma.18G002400/Glyma.17G121400/Glyma.15G276000/Glyma.15G196800/Glyma.15G048100/Glyma.08G184200/Glyma.14G222100/Glyma.14G115900/Glyma.13G114200/Glyma.13G010700/Glyma.12G093400/Glyma.11G250400/Glyma.10G295100/Glyma.06G264000/Glyma.10G118100…	41
BP	GO:0010088	phloem development	13/1701	47/35449	2.08e-07	1.874e-05	1.441e-05	Glyma.20G204900/Glyma.20G204800/Glyma.20G204500/Glyma.20G052900/Glyma.16G067700/Glyma.13G191100/Glyma.10G185700/Glyma.10G185600/Glyma.10G185500/Glyma.08G130500/Glyma.06G175200/Glyma.04G190300/Glyma.02G000700	13
BP	GO:0033037	polysaccharide localization	21/1701	119/35449	2.25e-07	1.955e-05	1.503e-05	Glyma.18G109100/Glyma.18G107900/Glyma.08G308700/Glyma.17G078300/Glyma.05G021100/Glyma.16G217200/Glyma.11G212700/Glyma.09G167000/Glyma.02G240400/Glyma.15G019200/Glyma.08G201300/Glyma.07G015800/Glyma.13G297100/Glyma.10G295100/Glyma.06G264000/Glyma.08G083300/Glyma.05G128200/Glyma.08G010000/Glyma.05G202700/Glyma.03G181400/Glyma.03G029900	21
BP	GO:0070988	demethylation	17/1701	83/35449	3.501e-07	2.873e-05	2.209e-05	Glyma.20G181000/Glyma.10G209600/Glyma.20G104900/Glyma.13G247400/Glyma.19G064000/Glyma.13G273300/Glyma.12G227000/Glyma.13G151000/Glyma.12G055000/Glyma.11G130600/Glyma.11G193100/Glyma.11G023700/Glyma.01G219800/Glyma.08G129200/Glyma.06G229100/Glyma.04G192000/Glyma.04G191900	17
BP	GO:0007018	microtubule-based movement	25/1701	165/35449	3.542e-07	2.873e-05	2.209e-05	Glyma.18G003800/Glyma.11G253200/Glyma.17G038700/Glyma.16G098500/Glyma.12G038600/Glyma.11G112700/Glyma.04G009100/Glyma.15G252800/Glyma.08G174300/Glyma.14G011100/Glyma.02G302800/Glyma.13G310700/Glyma.12G191000/Glyma.13G114200/Glyma.13G030600/Glyma.09G200800/Glyma.01G021200/Glyma.09G181200/Glyma.07G096500/Glyma.08G106400/Glyma.05G149700/Glyma.08G062500/Glyma.07G186700/Glyma.07G209300/Glyma.02G135700	25
BP	GO:0035067	negative regulation of histone acetylation	8/1701	17/35449	4.556e-07	3.359e-05	2.582e-05	Glyma.20G235300/Glyma.10G153000/Glyma.15G092000/Glyma.13G220400/Glyma.11G067500/Glyma.01G175300/Glyma.04G192000/Glyma.04G191900	8
BP	GO:1901984	negative regulation of protein acetylation	8/1701	17/35449	4.556e-07	3.359e-05	2.582e-05	Glyma.20G235300/Glyma.10G153000/Glyma.15G092000/Glyma.13G220400/Glyma.11G067500/Glyma.01G175300/Glyma.04G192000/Glyma.04G191900	8
BP	GO:2000757	negative regulation of peptidyl-lysine acetylation	8/1701	17/35449	4.556e-07	3.359e-05	2.582e-05	Glyma.20G235300/Glyma.10G153000/Glyma.15G092000/Glyma.13G220400/Glyma.11G067500/Glyma.01G175300/Glyma.04G192000/Glyma.04G191900	8
BP	GO:0005982	starch metabolic process	23/1701	146/35449	5.08e-07	3.635e-05	2.795e-05	Glyma.20G166400/Glyma.20G144400/Glyma.18G297900/Glyma.08G364200/Glyma.17G150100/Glyma.11G039400/Glyma.05G068000/Glyma.01G203400/Glyma.17G108500/Glyma.15G151000/Glyma.14G115900/Glyma.12G102900/Glyma.12G042400/Glyma.11G116600/Glyma.08G296800/Glyma.08G283700/Glyma.08G143500/Glyma.07G107500/Glyma.06G030400/Glyma.04G030300/Glyma.03G226100/Glyma.05G127800/Glyma.04G098900	23
BP	GO:0000280	nuclear division	40/1701	354/35449	5.356e-07	3.723e-05	2.862e-05	Glyma.20G197700/Glyma.19G178600/Glyma.02G170600/Glyma.19G071600/Glyma.19G029100/Glyma.19G022800/Glyma.13G202100/Glyma.13G062800/Glyma.12G236600/Glyma.18G041000/Glyma.18G003800/Glyma.11G253200/Glyma.17G121400/Glyma.15G276000/Glyma.15G265300/Glyma.08G162300/Glyma.15G196800/Glyma.15G048100/Glyma.08G184200/Glyma.14G222100/Glyma.14G115900/Glyma.14G058400/Glyma.02G258100/Glyma.13G114200/Glyma.11G250400…	40
BP	GO:1901699	cellular response to nitrogen compound	20/1701	115/35449	5.528e-07	3.736e-05	2.872e-05	Glyma.18G150000/Glyma.17G034700/Glyma.07G233900/Glyma.15G090000/Glyma.15G019200/Glyma.08G201300/Glyma.07G015800/Glyma.13G323800/Glyma.12G176900/Glyma.11G196800/Glyma.02G059700/Glyma.09G197400/Glyma.09G197200/Glyma.06G016000/Glyma.06G305000/Glyma.06G082300/Glyma.04G080600/Glyma.04G058400/Glyma.03G181400/Glyma.02G270800	20
BP	GO:0016577	histone demethylation	12/1701	44/35449	7.22e-07	4.623e-05	3.554e-05	Glyma.20G181000/Glyma.10G209600/Glyma.20G104900/Glyma.13G247400/Glyma.19G064000/Glyma.12G055000/Glyma.11G130600/Glyma.11G023700/Glyma.01G219800/Glyma.08G129200/Glyma.04G192000/Glyma.04G191900	12
BP	GO:0070076	histone lysine demethylation	12/1701	44/35449	7.22e-07	4.623e-05	3.554e-05	Glyma.20G181000/Glyma.10G209600/Glyma.20G104900/Glyma.13G247400/Glyma.19G064000/Glyma.12G055000/Glyma.11G130600/Glyma.11G023700/Glyma.01G219800/Glyma.08G129200/Glyma.04G192000/Glyma.04G191900	12
BP	GO:0071417	cellular response to organonitrogen compound	17/1701	88/35449	8.392e-07	5.235e-05	4.025e-05	Glyma.18G150000/Glyma.17G034700/Glyma.07G233900/Glyma.15G090000/Glyma.15G019200/Glyma.08G201300/Glyma.07G015800/Glyma.11G196800/Glyma.02G059700/Glyma.09G197400/Glyma.09G197200/Glyma.06G016000/Glyma.06G305000/Glyma.06G082300/Glyma.04G080600/Glyma.03G181400/Glyma.02G270800	17
BP	GO:0006482	protein demethylation	12/1701	46/35449	1.218e-06	7.23e-05	5.559e-05	Glyma.20G181000/Glyma.10G209600/Glyma.20G104900/Glyma.13G247400/Glyma.19G064000/Glyma.12G055000/Glyma.11G130600/Glyma.11G023700/Glyma.01G219800/Glyma.08G129200/Glyma.04G192000/Glyma.04G191900	12
BP	GO:0008214	protein dealkylation	12/1701	46/35449	1.218e-06	7.23e-05	5.559e-05	Glyma.20G181000/Glyma.10G209600/Glyma.20G104900/Glyma.13G247400/Glyma.19G064000/Glyma.12G055000/Glyma.11G130600/Glyma.11G023700/Glyma.01G219800/Glyma.08G129200/Glyma.04G192000/Glyma.04G191900	12
BP	GO:0006073	cellular glucan metabolic process	41/1701	380/35449	1.295e-06	7.326e-05	5.632e-05	Glyma.20G166400/Glyma.20G144400/Glyma.20G026700/Glyma.18G297900/Glyma.08G364200/Glyma.17G150100/Glyma.11G039400/Glyma.05G068000/Glyma.01G203400/Glyma.17G108500/Glyma.15G151000/Glyma.14G115900/Glyma.13G174300/Glyma.10G189300/Glyma.13G126000/Glyma.09G051100/Glyma.12G191500/Glyma.12G102900/Glyma.12G042400/Glyma.11G116600/Glyma.10G274700/Glyma.01G081300/Glyma.09G109600/Glyma.08G334000/Glyma.08G296800…	41
BP	GO:0044042	glucan metabolic process	41/1701	380/35449	1.295e-06	7.326e-05	5.632e-05	Glyma.20G166400/Glyma.20G144400/Glyma.20G026700/Glyma.18G297900/Glyma.08G364200/Glyma.17G150100/Glyma.11G039400/Glyma.05G068000/Glyma.01G203400/Glyma.17G108500/Glyma.15G151000/Glyma.14G115900/Glyma.13G174300/Glyma.10G189300/Glyma.13G126000/Glyma.09G051100/Glyma.12G191500/Glyma.12G102900/Glyma.12G042400/Glyma.11G116600/Glyma.10G274700/Glyma.01G081300/Glyma.09G109600/Glyma.08G334000/Glyma.08G296800…	41
BP	GO:0009553	embryo sac development	35/1701	303/35449	1.616e-06	8.908e-05	6.848e-05	Glyma.20G151800/Glyma.10G242300/Glyma.19G199500/Glyma.16G165100/Glyma.16G004800/Glyma.07G035600/Glyma.15G193000/Glyma.15G171000/Glyma.15G163800/Glyma.15G070100/Glyma.13G183900/Glyma.07G192500/Glyma.15G029000/Glyma.14G058400/Glyma.02G258100/Glyma.13G114200/Glyma.11G220500/Glyma.11G092200/Glyma.01G228900/Glyma.10G277400/Glyma.10G118100/Glyma.10G014700/Glyma.09G181200/Glyma.07G096500/Glyma.09G104000…	35
BP	GO:0012501	programmed cell death	45/1701	439/35449	1.648e-06	8.908e-05	6.848e-05	Glyma.U008900/Glyma.14G199400/Glyma.12G011700/Glyma.08G259000/Glyma.20G193500/Glyma.20G042700/Glyma.18G088300/Glyma.18G087700/Glyma.18G087000/Glyma.18G086600/Glyma.18G084400/Glyma.18G084000/Glyma.18G083900/Glyma.18G082800/Glyma.18G082300/Glyma.18G078000/Glyma.09G212300/Glyma.09G210400/Glyma.08G328800/Glyma.01G010700/Glyma.19G200500/Glyma.19G136400/Glyma.19G091400/Glyma.18G176400/Glyma.18G150000/G…	45
BP	GO:0006310	DNA recombination	36/1701	317/35449	1.723e-06	9.114e-05	7.007e-05	Glyma.20G198400/Glyma.20G197700/Glyma.19G216000/Glyma.19G178600/Glyma.02G170600/Glyma.19G136000/Glyma.03G133700/Glyma.19G071600/Glyma.19G029100/Glyma.18G048900/Glyma.11G201900/Glyma.18G002400/Glyma.17G121400/Glyma.16G222000/Glyma.15G276000/Glyma.15G092000/Glyma.13G220400/Glyma.14G222100/Glyma.14G140800/Glyma.14G115900/Glyma.13G359400/Glyma.13G156400/Glyma.13G010700/Glyma.12G180800/Glyma.11G250400…	36
BP	GO:0000959	mitochondrial RNA metabolic process	21/1701	135/35449	1.933e-06	0.0001001	7.693e-05	Glyma.19G220900/Glyma.17G220100/Glyma.19G116700/Glyma.16G036100/Glyma.18G287500/Glyma.17G071600/Glyma.16G222000/Glyma.16G091400/Glyma.08G263100/Glyma.08G263000/Glyma.14G003000/Glyma.02G309700/Glyma.09G282100/Glyma.09G175300/Glyma.09G174800/Glyma.09G171200/Glyma.09G156000/Glyma.07G173300/Glyma.01G059000/Glyma.06G033500/Glyma.04G186800	21
BP	GO:0051726	regulation of cell cycle	44/1701	429/35449	2.107e-06	0.0001006	7.736e-05	Glyma.20G197700/Glyma.19G091400/Glyma.19G071600/Glyma.19G029100/Glyma.17G160000/Glyma.08G291000/Glyma.01G035600/Glyma.17G121400/Glyma.15G276000/Glyma.15G265300/Glyma.08G162300/Glyma.15G196800/Glyma.15G092000/Glyma.13G220400/Glyma.15G048100/Glyma.08G184200/Glyma.15G034300/Glyma.13G340100/Glyma.15G028600/Glyma.14G154200/Glyma.14G140800/Glyma.14G128800/Glyma.07G081100/Glyma.14G058400/Glyma.02G258100…	44
BP	GO:0035065	regulation of histone acetylation	10/1701	33/35449	2.115e-06	0.0001006	7.736e-05	Glyma.20G235300/Glyma.10G153000/Glyma.20G178500/Glyma.10G212600/Glyma.15G092000/Glyma.13G220400/Glyma.11G067500/Glyma.01G175300/Glyma.04G192000/Glyma.04G191900	10
BP	GO:1901983	regulation of protein acetylation	10/1701	33/35449	2.115e-06	0.0001006	7.736e-05	Glyma.20G235300/Glyma.10G153000/Glyma.20G178500/Glyma.10G212600/Glyma.15G092000/Glyma.13G220400/Glyma.11G067500/Glyma.01G175300/Glyma.04G192000/Glyma.04G191900	10
BP	GO:2000756	regulation of peptidyl-lysine acetylation	10/1701	33/35449	2.115e-06	0.0001006	7.736e-05	Glyma.20G235300/Glyma.10G153000/Glyma.20G178500/Glyma.10G212600/Glyma.15G092000/Glyma.13G220400/Glyma.11G067500/Glyma.01G175300/Glyma.04G192000/Glyma.04G191900	10
BP	GO:0043570	maintenance of DNA repeat elements	6/1701	10/35449	2.151e-06	0.0001006	7.736e-05	Glyma.19G216000/Glyma.17G121400/Glyma.13G359400/Glyma.10G165000/Glyma.09G189100/Glyma.07G087700	6
BP	GO:0009615	response to virus	31/1701	256/35449	2.327e-06	0.0001068	8.213e-05	Glyma.20G151400/Glyma.10G242800/Glyma.02G002500/Glyma.18G287800/Glyma.17G249900/Glyma.14G075800/Glyma.06G032600/Glyma.04G032700/Glyma.17G244200/Glyma.17G242100/Glyma.14G083000/Glyma.17G222500/Glyma.17G222300/Glyma.15G003300/Glyma.14G102900/Glyma.13G069600/Glyma.12G030100/Glyma.06G005000/Glyma.04G005200/Glyma.11G123500/Glyma.11G002600/Glyma.01G241300/Glyma.10G246300/Glyma.09G025300/Glyma.07G171400…	31
BP	GO:0048586	regulation of long-day photoperiodism, flowering	14/1701	66/35449	2.404e-06	0.0001083	8.328e-05	Glyma.20G181000/Glyma.10G209600/Glyma.20G170000/Glyma.16G163200/Glyma.10G221500/Glyma.18G281700/Glyma.18G281500/Glyma.18G008700/Glyma.08G102600/Glyma.05G145800/Glyma.12G087000/Glyma.11G237700/Glyma.08G129200/Glyma.07G178500	14
BP	GO:0031057	negative regulation of histone modification	8/1701	21/35449	3.209e-06	0.000142	0.0001091	Glyma.20G235300/Glyma.10G153000/Glyma.15G092000/Glyma.13G220400/Glyma.11G067500/Glyma.01G175300/Glyma.04G192000/Glyma.04G191900	8
BP	GO:0010564	regulation of cell cycle process	27/1701	210/35449	3.297e-06	0.0001433	0.0001101	Glyma.20G197700/Glyma.19G071600/Glyma.19G029100/Glyma.17G121400/Glyma.15G265300/Glyma.08G162300/Glyma.15G196800/Glyma.15G092000/Glyma.13G220400/Glyma.15G048100/Glyma.08G184200/Glyma.15G034300/Glyma.13G340100/Glyma.14G140800/Glyma.14G128800/Glyma.07G081100/Glyma.14G058400/Glyma.02G258100/Glyma.14G032500/Glyma.02G281900/Glyma.10G258300/Glyma.08G238200/Glyma.08G125500/Glyma.05G167200/Glyma.06G082300…	27
BP	GO:0010073	meristem maintenance	41/1701	397/35449	3.897e-06	0.0001663	0.0001279	Glyma.20G178500/Glyma.10G212600/Glyma.20G170900/Glyma.10G220700/Glyma.18G176000/Glyma.08G357400/Glyma.06G124200/Glyma.04G239700/Glyma.18G171100/Glyma.18G141200/Glyma.04G185100/Glyma.18G116800/Glyma.17G150100/Glyma.14G033500/Glyma.11G039400/Glyma.05G068000/Glyma.02G281100/Glyma.01G203400/Glyma.18G010800/Glyma.17G205800/Glyma.17G120000/Glyma.17G076000/Glyma.16G196300/Glyma.03G194700/Glyma.16G047300…	41
BP	GO:0051640	organelle localization	34/1701	302/35449	3.999e-06	0.0001678	0.000129	Glyma.20G239400/Glyma.17G031500/Glyma.10G148200/Glyma.09G039000/Glyma.20G040200/Glyma.15G271800/Glyma.08G152400/Glyma.19G200500/Glyma.19G170700/Glyma.03G169500/Glyma.18G011200/Glyma.11G246000/Glyma.17G229000/Glyma.14G094500/Glyma.02G101100/Glyma.17G226400/Glyma.17G226300/Glyma.14G098300/Glyma.06G056500/Glyma.04G056400/Glyma.16G004800/Glyma.07G035600/Glyma.15G274000/Glyma.08G155900/Glyma.12G074100…	34
BP	GO:0045995	regulation of embryonic development	11/1701	43/35449	4.173e-06	0.0001715	0.0001318	Glyma.18G171100/Glyma.17G120000/Glyma.17G062600/Glyma.12G027600/Glyma.11G101700/Glyma.11G123500/Glyma.11G002600/Glyma.01G241300/Glyma.05G134800/Glyma.04G185400/Glyma.03G111000	11
BP	GO:0051607	defense response to virus	22/1701	153/35449	4.229e-06	0.0001715	0.0001318	Glyma.20G151400/Glyma.10G242800/Glyma.02G002500/Glyma.17G249900/Glyma.14G075800/Glyma.06G032600/Glyma.04G032700/Glyma.17G244200/Glyma.17G222500/Glyma.17G222300/Glyma.15G003300/Glyma.14G102900/Glyma.13G069600/Glyma.12G030100/Glyma.06G005000/Glyma.04G005200/Glyma.11G123500/Glyma.11G002600/Glyma.01G241300/Glyma.09G025300/Glyma.06G314500/Glyma.04G057400	22
BP	GO:0007097	nuclear migration	8/1701	22/35449	4.83e-06	0.0001895	0.0001457	Glyma.17G226400/Glyma.17G226300/Glyma.14G098300/Glyma.06G056500/Glyma.04G056400/Glyma.09G155700/Glyma.05G243200/Glyma.09G067200	8
BP	GO:0051647	nucleus localization	8/1701	22/35449	4.83e-06	0.0001895	0.0001457	Glyma.17G226400/Glyma.17G226300/Glyma.14G098300/Glyma.06G056500/Glyma.04G056400/Glyma.09G155700/Glyma.05G243200/Glyma.09G067200	8
BP	GO:0009626	plant-type hypersensitive response	30/1701	253/35449	5.151e-06	0.0001958	0.0001506	Glyma.U008900/Glyma.14G199400/Glyma.12G011700/Glyma.08G259000/Glyma.20G193500/Glyma.20G042700/Glyma.18G088300/Glyma.18G087700/Glyma.18G087000/Glyma.18G086600/Glyma.18G084400/Glyma.18G084000/Glyma.18G083900/Glyma.18G082800/Glyma.18G082300/Glyma.18G078000/Glyma.09G212300/Glyma.09G210400/Glyma.08G328800/Glyma.01G010700/Glyma.19G200500/Glyma.18G150000/Glyma.17G244200/Glyma.17G126300/Glyma.12G219000/G…	30
BP	GO:0034050	programmed cell death induced by symbiont	30/1701	253/35449	5.151e-06	0.0001958	0.0001506	Glyma.U008900/Glyma.14G199400/Glyma.12G011700/Glyma.08G259000/Glyma.20G193500/Glyma.20G042700/Glyma.18G088300/Glyma.18G087700/Glyma.18G087000/Glyma.18G086600/Glyma.18G084400/Glyma.18G084000/Glyma.18G083900/Glyma.18G082800/Glyma.18G082300/Glyma.18G078000/Glyma.09G212300/Glyma.09G210400/Glyma.08G328800/Glyma.01G010700/Glyma.19G200500/Glyma.18G150000/Glyma.17G244200/Glyma.17G126300/Glyma.12G219000/G…	30
BP	GO:0010031	circumnutation	7/1701	17/35449	7.354e-06	0.0002556	0.0001965	Glyma.18G011200/Glyma.11G246000/Glyma.17G102200/Glyma.05G025000/Glyma.08G313200/Glyma.07G107500/Glyma.04G050200	7
BP	GO:0043478	pigment accumulation in response to UV light	7/1701	17/35449	7.354e-06	0.0002556	0.0001965	Glyma.20G156500/Glyma.18G225800/Glyma.10G238100/Glyma.09G265200/Glyma.07G076800/Glyma.03G016600/Glyma.10G055000	7
BP	GO:0043479	pigment accumulation in tissues in response to UV light	7/1701	17/35449	7.354e-06	0.0002556	0.0001965	Glyma.20G156500/Glyma.18G225800/Glyma.10G238100/Glyma.09G265200/Glyma.07G076800/Glyma.03G016600/Glyma.10G055000	7
BP	GO:0043480	pigment accumulation in tissues	7/1701	17/35449	7.354e-06	0.0002556	0.0001965	Glyma.20G156500/Glyma.18G225800/Glyma.10G238100/Glyma.09G265200/Glyma.07G076800/Glyma.03G016600/Glyma.10G055000	7
BP	GO:0043481	anthocyanin accumulation in tissues in response to UV light	7/1701	17/35449	7.354e-06	0.0002556	0.0001965	Glyma.20G156500/Glyma.18G225800/Glyma.10G238100/Glyma.09G265200/Glyma.07G076800/Glyma.03G016600/Glyma.10G055000	7
BP	GO:0050879	multicellular organismal movement	7/1701	17/35449	7.354e-06	0.0002556	0.0001965	Glyma.18G011200/Glyma.11G246000/Glyma.17G102200/Glyma.05G025000/Glyma.08G313200/Glyma.07G107500/Glyma.04G050200	7
BP	GO:0018205	peptidyl-lysine modification	35/1701	325/35449	7.808e-06	0.0002676	0.0002057	Glyma.20G235300/Glyma.10G153000/Glyma.20G178500/Glyma.10G212600/Glyma.20G031600/Glyma.07G228300/Glyma.19G010200/Glyma.13G170000/Glyma.18G282700/Glyma.17G215200/Glyma.08G258500/Glyma.18G281700/Glyma.18G281500/Glyma.15G265300/Glyma.08G162300/Glyma.15G158500/Glyma.09G052200/Glyma.15G092000/Glyma.13G220400/Glyma.11G083600/Glyma.11G067500/Glyma.01G175300/Glyma.11G062100/Glyma.09G068600/Glyma.08G287800…	35
BP	GO:0009894	regulation of catabolic process	24/1701	185/35449	9.701e-06	0.0003278	0.000252	Glyma.18G181200/Glyma.07G132300/Glyma.17G125700/Glyma.16G063500/Glyma.15G097300/Glyma.13G215600/Glyma.14G040900/Glyma.02G275300/Glyma.11G163300/Glyma.09G280200/Glyma.03G042700/Glyma.01G128100/Glyma.11G123500/Glyma.11G002600/Glyma.01G241300/Glyma.07G185400/Glyma.06G061000/Glyma.04G060500/Glyma.05G148100/Glyma.04G050300/Glyma.03G008400/Glyma.02G191600/Glyma.02G305900/Glyma.01G016300	24
BP	GO:0031329	regulation of cellular catabolic process	21/1701	150/35449	1.057e-05	0.0003522	0.0002708	Glyma.17G125700/Glyma.15G097300/Glyma.13G215600/Glyma.14G040900/Glyma.02G275300/Glyma.11G163300/Glyma.09G280200/Glyma.03G042700/Glyma.01G128100/Glyma.11G123500/Glyma.11G002600/Glyma.01G241300/Glyma.07G185400/Glyma.06G061000/Glyma.04G060500/Glyma.05G148100/Glyma.04G050300/Glyma.03G008400/Glyma.02G191600/Glyma.02G305900/Glyma.01G016300	21
BP	GO:0009956	radial pattern formation	13/1701	65/35449	1.085e-05	0.0003566	0.0002742	Glyma.18G232900/Glyma.09G259400/Glyma.07G070700/Glyma.03G009200/Glyma.18G043000/Glyma.14G211900/Glyma.11G213700/Glyma.02G242100/Glyma.17G089300/Glyma.05G037800/Glyma.17G062600/Glyma.16G047300/Glyma.15G028600	13
BP	GO:0031056	regulation of histone modification	16/1701	95/35449	1.12e-05	0.0003608	0.0002774	Glyma.20G235300/Glyma.10G153000/Glyma.20G178500/Glyma.10G212600/Glyma.15G092000/Glyma.13G220400/Glyma.14G071700/Glyma.11G067500/Glyma.01G175300/Glyma.11G062100/Glyma.09G068600/Glyma.06G117700/Glyma.04G245400/Glyma.04G192000/Glyma.04G191900/Glyma.04G158400	16
BP	GO:0035266	meristem growth	25/1701	199/35449	1.127e-05	0.0003608	0.0002774	Glyma.20G170900/Glyma.10G220700/Glyma.18G176000/Glyma.08G357400/Glyma.06G124200/Glyma.04G239700/Glyma.18G116800/Glyma.17G150100/Glyma.14G033500/Glyma.11G039400/Glyma.05G068000/Glyma.02G281100/Glyma.01G203400/Glyma.18G010800/Glyma.17G076000/Glyma.16G035100/Glyma.15G274000/Glyma.08G155900/Glyma.14G011500/Glyma.13G216900/Glyma.12G070300/Glyma.12G056300/Glyma.11G131900/Glyma.08G104100/Glyma.05G147100…	25
BP	GO:0055062	phosphate ion homeostasis	10/1701	40/35449	1.425e-05	0.0004444	0.0003416	Glyma.20G032400/Glyma.19G098500/Glyma.16G052000/Glyma.18G200500/Glyma.18G063200/Glyma.14G193400/Glyma.02G226500/Glyma.09G096500/Glyma.08G056400/Glyma.07G196500	10
BP	GO:0072506	trivalent inorganic anion homeostasis	10/1701	40/35449	1.425e-05	0.0004444	0.0003416	Glyma.20G032400/Glyma.19G098500/Glyma.16G052000/Glyma.18G200500/Glyma.18G063200/Glyma.14G193400/Glyma.02G226500/Glyma.09G096500/Glyma.08G056400/Glyma.07G196500	10
BP	GO:0010102	lateral root morphogenesis	27/1701	228/35449	1.529e-05	0.000471	0.0003621	Glyma.U039300/Glyma.16G082600/Glyma.03G091000/Glyma.20G072700/Glyma.18G250100/Glyma.18G249800/Glyma.18G143600/Glyma.17G085500/Glyma.17G062600/Glyma.16G196600/Glyma.15G192800/Glyma.09G084500/Glyma.15G030000/Glyma.13G344400/Glyma.15G026400/Glyma.13G347800/Glyma.13G347700/Glyma.07G034800/Glyma.13G216900/Glyma.11G221800/Glyma.09G072200/Glyma.07G130400/Glyma.01G002100/Glyma.08G252600/Glyma.03G225900/G…	27
BP	GO:0048638	regulation of developmental growth	36/1701	350/35449	1.61e-05	0.0004896	0.0003764	Glyma.20G170900/Glyma.10G220700/Glyma.18G176000/Glyma.08G357400/Glyma.06G124200/Glyma.04G239700/Glyma.18G116800/Glyma.17G150100/Glyma.14G033500/Glyma.11G039400/Glyma.05G068000/Glyma.02G281100/Glyma.01G203400/Glyma.18G010800/Glyma.17G120000/Glyma.17G076000/Glyma.15G016200/Glyma.13G357400/Glyma.14G039200/Glyma.14G011500/Glyma.13G340400/Glyma.12G220400/Glyma.12G070300/Glyma.12G027600/Glyma.11G101700…	36
BP	GO:0032878	regulation of establishment or maintenance of cell polarity	7/1701	19/35449	1.75e-05	0.000501	0.0003852	Glyma.17G226400/Glyma.17G226300/Glyma.14G098300/Glyma.06G056500/Glyma.04G056400/Glyma.15G048100/Glyma.08G184200	7
BP	GO:0043473	pigmentation	7/1701	19/35449	1.75e-05	0.000501	0.0003852	Glyma.20G156500/Glyma.18G225800/Glyma.10G238100/Glyma.09G265200/Glyma.07G076800/Glyma.03G016600/Glyma.10G055000	7
BP	GO:0043476	pigment accumulation	7/1701	19/35449	1.75e-05	0.000501	0.0003852	Glyma.20G156500/Glyma.18G225800/Glyma.10G238100/Glyma.09G265200/Glyma.07G076800/Glyma.03G016600/Glyma.10G055000	7
BP	GO:2000028	regulation of photoperiodism, flowering	21/1701	155/35449	1.759e-05	0.000501	0.0003852	Glyma.20G181000/Glyma.10G209600/Glyma.20G170000/Glyma.16G163200/Glyma.10G221500/Glyma.20G104900/Glyma.13G247400/Glyma.18G281700/Glyma.18G281500/Glyma.18G176400/Glyma.18G008700/Glyma.08G102600/Glyma.05G145800/Glyma.17G242100/Glyma.14G083000/Glyma.16G027200/Glyma.12G087000/Glyma.11G237700/Glyma.09G065900/Glyma.08G129200/Glyma.07G178500	21
BP	GO:0010101	post-embryonic root morphogenesis	27/1701	230/35449	1.791e-05	0.000501	0.0003852	Glyma.U039300/Glyma.16G082600/Glyma.03G091000/Glyma.20G072700/Glyma.18G250100/Glyma.18G249800/Glyma.18G143600/Glyma.17G085500/Glyma.17G062600/Glyma.16G196600/Glyma.15G192800/Glyma.09G084500/Glyma.15G030000/Glyma.13G344400/Glyma.15G026400/Glyma.13G347800/Glyma.13G347700/Glyma.07G034800/Glyma.13G216900/Glyma.11G221800/Glyma.09G072200/Glyma.07G130400/Glyma.01G002100/Glyma.08G252600/Glyma.03G225900/G…	27
BP	GO:0046112	nucleobase biosynthetic process	10/1701	41/35449	1.803e-05	0.000501	0.0003852	Glyma.17G212100/Glyma.15G266600/Glyma.08G161000/Glyma.15G217500/Glyma.08G264800/Glyma.08G232600/Glyma.12G036200/Glyma.09G222700/Glyma.09G222600/Glyma.04G007300	10
BP	GO:0000018	regulation of DNA recombination	13/1701	68/35449	1.812e-05	0.000501	0.0003852	Glyma.20G197700/Glyma.19G216000/Glyma.19G136000/Glyma.03G133700/Glyma.19G071600/Glyma.17G121400/Glyma.14G222100/Glyma.13G359400/Glyma.09G189100/Glyma.07G087700/Glyma.08G238200/Glyma.08G001900/Glyma.07G024100	13
BP	GO:0007163	establishment or maintenance of cell polarity	13/1701	68/35449	1.812e-05	0.000501	0.0003852	Glyma.20G239400/Glyma.17G031500/Glyma.10G148200/Glyma.09G039000/Glyma.18G242000/Glyma.17G226400/Glyma.17G226300/Glyma.14G098300/Glyma.06G056500/Glyma.04G056400/Glyma.15G048100/Glyma.08G184200/Glyma.10G207500	13
BP	GO:0048285	organelle fission	43/1701	453/35449	1.884e-05	0.0005151	0.000396	Glyma.20G197700/Glyma.19G178600/Glyma.02G170600/Glyma.19G071600/Glyma.19G029100/Glyma.19G022800/Glyma.13G202100/Glyma.13G062800/Glyma.12G236600/Glyma.18G041000/Glyma.18G003800/Glyma.11G253200/Glyma.17G121400/Glyma.15G276000/Glyma.15G265300/Glyma.08G162300/Glyma.15G196800/Glyma.15G048100/Glyma.08G184200/Glyma.14G222100/Glyma.14G115900/Glyma.14G058400/Glyma.02G258100/Glyma.13G114200/Glyma.11G250400…	43
BP	GO:0051241	negative regulation of multicellular organismal process	37/1701	368/35449	2.043e-05	0.0005523	0.0004246	Glyma.20G181000/Glyma.10G209600/Glyma.19G156400/Glyma.03G154000/Glyma.16G196300/Glyma.03G194700/Glyma.16G027200/Glyma.15G265300/Glyma.08G162300/Glyma.15G141400/Glyma.09G036500/Glyma.14G005800/Glyma.13G340400/Glyma.13G267400/Glyma.09G274000/Glyma.13G218500/Glyma.13G216900/Glyma.12G214400/Glyma.12G184000/Glyma.09G143500/Glyma.12G087000/Glyma.11G237700/Glyma.10G066800/Glyma.09G068600/Glyma.09G065900…	37
BP	GO:0045332	phospholipid translocation	9/1701	34/35449	2.326e-05	0.000622	0.0004782	Glyma.18G213100/Glyma.16G220100/Glyma.06G315100/Glyma.04G129200/Glyma.16G099700/Glyma.08G268900/Glyma.04G144900/Glyma.15G025800/Glyma.13G295100	9
BP	GO:1902275	regulation of chromatin organization	20/1701	147/35449	2.596e-05	0.0006526	0.0005017	Glyma.20G235300/Glyma.10G153000/Glyma.20G178500/Glyma.10G212600/Glyma.15G092000/Glyma.13G220400/Glyma.14G071700/Glyma.13G273300/Glyma.12G227000/Glyma.13G151000/Glyma.11G067500/Glyma.01G175300/Glyma.11G062100/Glyma.10G165000/Glyma.09G068600/Glyma.06G117700/Glyma.04G245400/Glyma.04G192000/Glyma.04G191900/Glyma.04G158400	20
BP	GO:0000912	assembly of actomyosin apparatus involved in cytokinesis	6/1701	14/35449	2.603e-05	0.0006526	0.0005017	Glyma.18G003800/Glyma.11G253200/Glyma.15G098800/Glyma.13G214400/Glyma.08G106400/Glyma.05G149700	6
BP	GO:0000914	phragmoplast assembly	6/1701	14/35449	2.603e-05	0.0006526	0.0005017	Glyma.18G003800/Glyma.11G253200/Glyma.15G098800/Glyma.13G214400/Glyma.08G106400/Glyma.05G149700	6
BP	GO:0032506	cytokinetic process	6/1701	14/35449	2.603e-05	0.0006526	0.0005017	Glyma.18G003800/Glyma.11G253200/Glyma.15G098800/Glyma.13G214400/Glyma.08G106400/Glyma.05G149700	6
BP	GO:1902407	assembly of actomyosin apparatus involved in mitotic cytokinesis	6/1701	14/35449	2.603e-05	0.0006526	0.0005017	Glyma.18G003800/Glyma.11G253200/Glyma.15G098800/Glyma.13G214400/Glyma.08G106400/Glyma.05G149700	6
BP	GO:1902410	mitotic cytokinetic process	6/1701	14/35449	2.603e-05	0.0006526	0.0005017	Glyma.18G003800/Glyma.11G253200/Glyma.15G098800/Glyma.13G214400/Glyma.08G106400/Glyma.05G149700	6
BP	GO:0033043	regulation of organelle organization	45/1701	489/35449	2.629e-05	0.0006526	0.0005017	Glyma.20G235300/Glyma.10G153000/Glyma.20G197700/Glyma.20G178500/Glyma.10G212600/Glyma.20G040200/Glyma.15G271800/Glyma.08G152400/Glyma.19G071600/Glyma.19G029100/Glyma.18G209100/Glyma.17G121400/Glyma.15G265300/Glyma.08G162300/Glyma.15G212800/Glyma.08G148300/Glyma.15G196800/Glyma.15G092000/Glyma.13G220400/Glyma.15G048100/Glyma.08G184200/Glyma.14G071700/Glyma.14G058400/Glyma.02G258100/Glyma.13G359400…	45
BP	GO:0009942	longitudinal axis specification	8/1701	27/35449	2.705e-05	0.0006647	0.0005111	Glyma.18G242000/Glyma.17G256500/Glyma.14G217700/Glyma.17G128500/Glyma.06G171400/Glyma.04G194600/Glyma.16G047300/Glyma.11G221800	8
BP	GO:0009251	glucan catabolic process	11/1701	52/35449	2.945e-05	0.0007094	0.0005454	Glyma.20G166400/Glyma.20G026700/Glyma.17G150100/Glyma.11G039400/Glyma.05G068000/Glyma.01G203400/Glyma.12G102900/Glyma.08G334000/Glyma.08G296800/Glyma.08G283700/Glyma.04G098900	11
BP	GO:0044247	cellular polysaccharide catabolic process	11/1701	52/35449	2.945e-05	0.0007094	0.0005454	Glyma.20G166400/Glyma.20G026700/Glyma.17G150100/Glyma.11G039400/Glyma.05G068000/Glyma.01G203400/Glyma.12G102900/Glyma.08G334000/Glyma.08G296800/Glyma.08G283700/Glyma.04G098900	11
BP	GO:0009798	axis specification	18/1701	125/35449	3.002e-05	0.000716	0.0005505	Glyma.18G242000/Glyma.18G171100/Glyma.18G043000/Glyma.14G211900/Glyma.11G213700/Glyma.02G242100/Glyma.17G256500/Glyma.14G217700/Glyma.17G128500/Glyma.06G171400/Glyma.04G194600/Glyma.17G120000/Glyma.16G047300/Glyma.14G098600/Glyma.11G221800/Glyma.10G066800/Glyma.05G134800/Glyma.04G185400	18
BP	GO:2001251	negative regulation of chromosome organization	15/1701	92/35449	3.105e-05	0.0007255	0.0005578	Glyma.20G235300/Glyma.10G153000/Glyma.15G265300/Glyma.08G162300/Glyma.15G092000/Glyma.13G220400/Glyma.13G359400/Glyma.13G273300/Glyma.12G227000/Glyma.13G151000/Glyma.11G067500/Glyma.01G175300/Glyma.10G258300/Glyma.04G192000/Glyma.04G191900	15
BP	GO:0042752	regulation of circadian rhythm	19/1701	137/35449	3.124e-05	0.0007255	0.0005578	Glyma.20G170000/Glyma.16G163200/Glyma.10G221500/Glyma.20G164400/Glyma.10G227900/Glyma.20G144400/Glyma.19G244800/Glyma.03G247100/Glyma.17G242100/Glyma.14G083000/Glyma.16G154400/Glyma.12G060200/Glyma.11G136600/Glyma.12G055000/Glyma.11G130600/Glyma.11G229700/Glyma.09G001300/Glyma.06G103200/Glyma.04G050200	19
BP	GO:0000911	cytokinesis by cell plate formation	17/1701	114/35449	3.131e-05	0.0007255	0.0005578	Glyma.20G239400/Glyma.17G031500/Glyma.10G148200/Glyma.09G039000/Glyma.20G072700/Glyma.18G003800/Glyma.11G253200/Glyma.15G098800/Glyma.13G214400/Glyma.11G221800/Glyma.10G207500/Glyma.10G118100/Glyma.08G106400/Glyma.05G149700/Glyma.07G209300/Glyma.02G135700/Glyma.03G217500	17
BP	GO:0005984	disaccharide metabolic process	17/1701	115/35449	3.512e-05	0.000806	0.0006197	Glyma.20G166400/Glyma.18G297900/Glyma.08G364200/Glyma.18G018100/Glyma.05G179800/Glyma.17G150100/Glyma.11G039400/Glyma.05G068000/Glyma.01G203400/Glyma.17G108500/Glyma.15G151000/Glyma.08G143500/Glyma.07G178600/Glyma.07G172000/Glyma.02G086200	17
BP	GO:0034204	lipid translocation	9/1701	36/35449	3.829e-05	0.0008633	0.0006637	Glyma.18G213100/Glyma.16G220100/Glyma.06G315100/Glyma.04G129200/Glyma.16G099700/Glyma.08G268900/Glyma.04G144900/Glyma.15G025800/Glyma.13G295100	9
BP	GO:0010075	regulation of meristem growth	19/1701	139/35449	3.832e-05	0.0008633	0.0006637	Glyma.20G170900/Glyma.10G220700/Glyma.18G176000/Glyma.08G357400/Glyma.06G124200/Glyma.04G239700/Glyma.18G116800/Glyma.17G150100/Glyma.14G033500/Glyma.11G039400/Glyma.05G068000/Glyma.02G281100/Glyma.01G203400/Glyma.18G010800/Glyma.17G076000/Glyma.14G011500/Glyma.12G070300/Glyma.08G104100/Glyma.05G147100/Glyma.07G238400/Glyma.06G287200/Glyma.06G103200/Glyma.01G062900	19
BP	GO:0009910	negative regulation of flower development	18/1701	128/35449	4.144e-05	0.0009124	0.0007014	Glyma.16G196300/Glyma.03G194700/Glyma.15G265300/Glyma.08G162300/Glyma.14G005800/Glyma.12G214400/Glyma.12G184000/Glyma.09G143500/Glyma.09G068600/Glyma.08G129200/Glyma.06G178200/Glyma.04G187600/Glyma.06G117700/Glyma.04G245400/Glyma.06G095700/Glyma.06G083500/Glyma.03G205900/Glyma.01G187400	18
BP	GO:0006290	pyrimidine dimer repair	6/1701	15/35449	4.162e-05	0.0009124	0.0007014	Glyma.19G216000/Glyma.17G121400/Glyma.09G189100/Glyma.07G087700/Glyma.07G096600/Glyma.01G201300	6
BP	GO:0080175	phragmoplast microtubule organization	6/1701	15/35449	4.162e-05	0.0009124	0.0007014	Glyma.18G003800/Glyma.11G253200/Glyma.08G106400/Glyma.05G149700/Glyma.07G209300/Glyma.02G135700	6
BP	GO:1905268	negative regulation of chromatin organization	11/1701	54/35449	4.273e-05	0.0009231	0.0007097	Glyma.20G235300/Glyma.10G153000/Glyma.15G092000/Glyma.13G220400/Glyma.13G273300/Glyma.12G227000/Glyma.13G151000/Glyma.11G067500/Glyma.01G175300/Glyma.04G192000/Glyma.04G191900	11
BP	GO:1900457	regulation of brassinosteroid mediated signaling pathway	10/1701	45/35449	4.308e-05	0.0009231	0.0007097	Glyma.17G023800/Glyma.13G267400/Glyma.09G274000/Glyma.13G224300/Glyma.08G117200/Glyma.05G159400/Glyma.02G069400/Glyma.11G123500/Glyma.11G002600/Glyma.01G241300	10
BP	GO:0048581	negative regulation of post-embryonic development	32/1701	310/35449	4.325e-05	0.0009231	0.0007097	Glyma.20G181000/Glyma.10G209600/Glyma.19G156400/Glyma.03G154000/Glyma.16G196300/Glyma.03G194700/Glyma.16G027200/Glyma.15G265300/Glyma.08G162300/Glyma.15G141400/Glyma.09G036500/Glyma.14G005800/Glyma.13G218500/Glyma.13G216900/Glyma.12G214400/Glyma.12G184000/Glyma.09G143500/Glyma.12G087000/Glyma.11G237700/Glyma.09G068600/Glyma.08G129200/Glyma.07G178500/Glyma.06G178200/Glyma.04G187600/Glyma.06G117700…	32
BP	GO:0000578	embryonic axis specification	8/1701	29/35449	4.799e-05	0.001015	0.0007806	Glyma.18G242000/Glyma.17G256500/Glyma.14G217700/Glyma.17G128500/Glyma.06G171400/Glyma.04G194600/Glyma.16G047300/Glyma.11G221800	8
BP	GO:0006338	chromatin remodeling	21/1701	166/35449	4.959e-05	0.00104	0.0007996	Glyma.20G181000/Glyma.10G209600/Glyma.19G136000/Glyma.03G133700/Glyma.17G022300/Glyma.07G252100/Glyma.16G035100/Glyma.15G029000/Glyma.12G027400/Glyma.11G101500/Glyma.11G067500/Glyma.01G175300/Glyma.10G171900/Glyma.10G165000/Glyma.08G129200/Glyma.07G171400/Glyma.02G086100/Glyma.06G314500/Glyma.04G192000/Glyma.04G191900/Glyma.04G062400	21
BP	GO:0046822	regulation of nucleocytoplasmic transport	7/1701	22/35449	5.218e-05	0.001085	0.0008342	Glyma.13G224300/Glyma.08G117200/Glyma.05G159400/Glyma.02G069400/Glyma.11G092200/Glyma.01G228900/Glyma.08G021400	7
BP	GO:0140013	meiotic nuclear division	25/1701	219/35449	5.726e-05	0.001181	0.0009077	Glyma.20G197700/Glyma.19G178600/Glyma.02G170600/Glyma.19G071600/Glyma.19G029100/Glyma.18G003800/Glyma.11G253200/Glyma.17G121400/Glyma.15G276000/Glyma.15G196800/Glyma.15G048100/Glyma.08G184200/Glyma.14G222100/Glyma.14G115900/Glyma.13G114200/Glyma.11G250400/Glyma.10G118100/Glyma.08G260400/Glyma.08G238200/Glyma.08G106400/Glyma.05G149700/Glyma.08G062500/Glyma.07G186700/Glyma.04G182900/Glyma.02G007100	25
BP	GO:0007140	male meiotic nuclear division	11/1701	56/35449	6.087e-05	0.001241	0.0009539	Glyma.19G178600/Glyma.02G170600/Glyma.18G003800/Glyma.11G253200/Glyma.14G222100/Glyma.13G114200/Glyma.10G118100/Glyma.08G106400/Glyma.05G149700/Glyma.08G062500/Glyma.07G186700	11
BP	GO:0006913	nucleocytoplasmic transport	25/1701	220/35449	6.171e-05	0.001241	0.0009539	Glyma.19G260400/Glyma.06G136600/Glyma.04G228300/Glyma.18G007300/Glyma.06G239100/Glyma.17G031000/Glyma.16G023700/Glyma.16G004800/Glyma.07G035600/Glyma.15G265300/Glyma.08G162300/Glyma.15G144800/Glyma.14G008200/Glyma.14G005800/Glyma.13G224300/Glyma.08G117200/Glyma.05G159400/Glyma.02G069400/Glyma.11G117600/Glyma.11G092200/Glyma.01G228900/Glyma.10G297700/Glyma.08G021400/Glyma.07G081200/Glyma.05G238800	25
BP	GO:0051169	nuclear transport	25/1701	220/35449	6.171e-05	0.001241	0.0009539	Glyma.19G260400/Glyma.06G136600/Glyma.04G228300/Glyma.18G007300/Glyma.06G239100/Glyma.17G031000/Glyma.16G023700/Glyma.16G004800/Glyma.07G035600/Glyma.15G265300/Glyma.08G162300/Glyma.15G144800/Glyma.14G008200/Glyma.14G005800/Glyma.13G224300/Glyma.08G117200/Glyma.05G159400/Glyma.02G069400/Glyma.11G117600/Glyma.11G092200/Glyma.01G228900/Glyma.10G297700/Glyma.08G021400/Glyma.07G081200/Glyma.05G238800	25
BP	GO:2001252	positive regulation of chromosome organization	12/1701	66/35449	6.34e-05	0.001247	0.0009587	Glyma.20G178500/Glyma.10G212600/Glyma.19G029100/Glyma.15G092000/Glyma.13G220400/Glyma.15G048100/Glyma.08G184200/Glyma.11G067500/Glyma.01G175300/Glyma.06G117700/Glyma.04G245400/Glyma.04G158400	12
BP	GO:0007349	cellularization	6/1701	16/35449	6.389e-05	0.001247	0.0009587	Glyma.15G098800/Glyma.13G214400/Glyma.13G114200/Glyma.10G118100/Glyma.09G181200/Glyma.07G096500	6
BP	GO:0055083	monovalent inorganic anion homeostasis	10/1701	47/35449	6.406e-05	0.001247	0.0009587	Glyma.20G032400/Glyma.19G098500/Glyma.16G052000/Glyma.18G200500/Glyma.18G063200/Glyma.14G193400/Glyma.02G226500/Glyma.09G096500/Glyma.08G056400/Glyma.07G196500	10
BP	GO:0072505	divalent inorganic anion homeostasis	10/1701	47/35449	6.406e-05	0.001247	0.0009587	Glyma.20G032400/Glyma.19G098500/Glyma.16G052000/Glyma.18G200500/Glyma.18G063200/Glyma.14G193400/Glyma.02G226500/Glyma.09G096500/Glyma.08G056400/Glyma.07G196500	10
BP	GO:0022603	regulation of anatomical structure morphogenesis	37/1701	391/35449	7.424e-05	0.001434	0.001102	Glyma.20G151400/Glyma.10G242800/Glyma.02G002500/Glyma.20G040200/Glyma.15G271800/Glyma.08G152400/Glyma.17G226400/Glyma.17G226300/Glyma.14G098300/Glyma.06G056500/Glyma.04G056400/Glyma.17G205800/Glyma.17G120000/Glyma.15G212800/Glyma.08G148300/Glyma.15G016200/Glyma.13G357400/Glyma.14G098600/Glyma.14G039200/Glyma.12G220400/Glyma.12G027600/Glyma.11G101700/Glyma.10G295100/Glyma.06G264000/Glyma.08G147000…	37
BP	GO:0006260	DNA replication	30/1701	291/35449	7.556e-05	0.001447	0.001113	Glyma.19G091400/Glyma.18G234000/Glyma.18G048900/Glyma.11G201900/Glyma.17G002500/Glyma.07G271700/Glyma.15G034300/Glyma.13G340100/Glyma.14G140800/Glyma.14G032500/Glyma.02G281900/Glyma.14G025300/Glyma.08G313400/Glyma.02G289700/Glyma.13G156400/Glyma.12G087000/Glyma.11G237700/Glyma.11G193100/Glyma.08G188100/Glyma.08G125500/Glyma.05G167200/Glyma.07G238400/Glyma.06G003600/Glyma.04G004000/Glyma.04G217300…	30
BP	GO:0010639	negative regulation of organelle organization	20/1701	159/35449	8.038e-05	0.001517	0.001167	Glyma.20G235300/Glyma.10G153000/Glyma.20G197700/Glyma.19G071600/Glyma.17G121400/Glyma.15G265300/Glyma.08G162300/Glyma.15G092000/Glyma.13G220400/Glyma.13G359400/Glyma.13G273300/Glyma.12G227000/Glyma.13G151000/Glyma.11G067500/Glyma.01G175300/Glyma.10G258300/Glyma.10G042600/Glyma.08G238200/Glyma.04G192000/Glyma.04G191900	20
BP	GO:0006816	calcium ion transport	16/1701	111/35449	8.046e-05	0.001517	0.001167	Glyma.19G255300/Glyma.19G159900/Glyma.08G045000/Glyma.03G157700/Glyma.18G200500/Glyma.18G063200/Glyma.14G193400/Glyma.02G226500/Glyma.13G296900/Glyma.11G048300/Glyma.01G193600/Glyma.09G197400/Glyma.09G197200/Glyma.06G016000/Glyma.07G053100/Glyma.06G305000	16
BP	GO:0051093	negative regulation of developmental process	37/1701	395/35449	9.156e-05	0.001714	0.001317	Glyma.20G181000/Glyma.10G209600/Glyma.19G156400/Glyma.03G154000/Glyma.16G196300/Glyma.03G194700/Glyma.16G027200/Glyma.15G265300/Glyma.08G162300/Glyma.15G141400/Glyma.09G036500/Glyma.14G005800/Glyma.13G340400/Glyma.13G267400/Glyma.09G274000/Glyma.13G218500/Glyma.13G216900/Glyma.12G214400/Glyma.12G184000/Glyma.09G143500/Glyma.12G087000/Glyma.11G237700/Glyma.10G066800/Glyma.09G068600/Glyma.09G065900…	37
BP	GO:0045910	negative regulation of DNA recombination	9/1701	40/35449	9.351e-05	0.001737	0.001335	Glyma.20G197700/Glyma.19G216000/Glyma.19G071600/Glyma.17G121400/Glyma.14G222100/Glyma.13G359400/Glyma.09G189100/Glyma.07G087700/Glyma.08G238200	9
BP	GO:0008356	asymmetric cell division	13/1701	80/35449	0.0001067	0.001967	0.001512	Glyma.20G005800/Glyma.07G158000/Glyma.18G007300/Glyma.06G239100/Glyma.15G030000/Glyma.13G344400/Glyma.15G028600/Glyma.11G083600/Glyma.08G301100/Glyma.02G107000/Glyma.06G287200/Glyma.06G178200/Glyma.04G187600	13
BP	GO:0015748	organophosphate ester transport	16/1701	114/35449	0.0001111	0.002033	0.001563	Glyma.18G213100/Glyma.16G220100/Glyma.06G315100/Glyma.04G129200/Glyma.18G017600/Glyma.11G239800/Glyma.05G178900/Glyma.17G115600/Glyma.16G099700/Glyma.08G268900/Glyma.04G144900/Glyma.15G025800/Glyma.13G295100/Glyma.07G201300/Glyma.04G192500/Glyma.01G114500	16
BP	GO:0097035	regulation of membrane lipid distribution	9/1701	41/35449	0.0001147	0.002083	0.001602	Glyma.18G213100/Glyma.16G220100/Glyma.06G315100/Glyma.04G129200/Glyma.16G099700/Glyma.08G268900/Glyma.04G144900/Glyma.15G025800/Glyma.13G295100	9
BP	GO:0031400	negative regulation of protein modification process	11/1701	60/35449	0.0001175	0.002118	0.001628	Glyma.20G235300/Glyma.10G153000/Glyma.15G265300/Glyma.08G162300/Glyma.15G092000/Glyma.13G220400/Glyma.11G243900/Glyma.11G067500/Glyma.01G175300/Glyma.04G192000/Glyma.04G191900	11
BP	GO:0018022	peptidyl-lysine methylation	20/1701	164/35449	0.0001238	0.002214	0.001702	Glyma.20G235300/Glyma.10G153000/Glyma.20G031600/Glyma.07G228300/Glyma.18G282700/Glyma.17G215200/Glyma.08G258500/Glyma.15G158500/Glyma.09G052200/Glyma.11G083600/Glyma.11G067500/Glyma.01G175300/Glyma.11G062100/Glyma.09G068600/Glyma.07G178500/Glyma.06G314500/Glyma.06G117700/Glyma.04G245400/Glyma.06G083500/Glyma.04G158400	20
BP	GO:0090697	post-embryonic plant organ morphogenesis	34/1701	357/35449	0.0001258	0.002235	0.001718	Glyma.U039300/Glyma.16G082600/Glyma.03G091000/Glyma.20G156700/Glyma.10G237900/Glyma.20G072700/Glyma.18G250100/Glyma.18G249800/Glyma.18G143600/Glyma.17G085500/Glyma.17G178500/Glyma.01G183700/Glyma.17G144100/Glyma.17G062600/Glyma.16G196600/Glyma.15G192800/Glyma.09G084500/Glyma.15G030000/Glyma.13G344400/Glyma.15G026400/Glyma.13G347800/Glyma.13G347700/Glyma.07G034800/Glyma.13G216900/Glyma.11G221800/G…	34
BP	GO:0006261	DNA-dependent DNA replication	27/1701	258/35449	0.0001314	0.002317	0.001782	Glyma.18G234000/Glyma.18G048900/Glyma.11G201900/Glyma.17G002500/Glyma.07G271700/Glyma.15G034300/Glyma.13G340100/Glyma.14G140800/Glyma.14G032500/Glyma.02G281900/Glyma.14G025300/Glyma.08G313400/Glyma.02G289700/Glyma.13G156400/Glyma.12G087000/Glyma.11G237700/Glyma.11G193100/Glyma.08G188100/Glyma.08G125500/Glyma.05G167200/Glyma.07G238400/Glyma.06G003600/Glyma.04G004000/Glyma.04G210700/Glyma.04G158400…	27
BP	GO:0046825	regulation of protein export from nucleus	6/1701	18/35449	0.0001363	0.002386	0.001835	Glyma.13G224300/Glyma.08G117200/Glyma.05G159400/Glyma.02G069400/Glyma.11G092200/Glyma.01G228900	6
BP	GO:0010449	root meristem growth	16/1701	117/35449	0.0001516	0.002616	0.002011	Glyma.20G170900/Glyma.10G220700/Glyma.18G176000/Glyma.08G357400/Glyma.06G124200/Glyma.04G239700/Glyma.18G010800/Glyma.17G076000/Glyma.16G035100/Glyma.15G274000/Glyma.08G155900/Glyma.14G011500/Glyma.12G056300/Glyma.11G131900/Glyma.07G238400/Glyma.01G062900	16
BP	GO:0048598	embryonic morphogenesis	16/1701	117/35449	0.0001516	0.002616	0.002011	Glyma.20G148600/Glyma.16G110100/Glyma.16G076900/Glyma.01G154400/Glyma.13G043800/Glyma.13G043500/Glyma.13G042900/Glyma.12G087000/Glyma.11G237700/Glyma.10G128300/Glyma.09G176300/Glyma.08G117400/Glyma.05G159700/Glyma.07G173700/Glyma.05G134800/Glyma.04G185400	16
BP	GO:0043414	macromolecule methylation	35/1701	376/35449	0.0001577	0.002678	0.002059	Glyma.20G235300/Glyma.10G153000/Glyma.20G031600/Glyma.07G228300/Glyma.19G021700/Glyma.18G282700/Glyma.17G215200/Glyma.08G258500/Glyma.17G148200/Glyma.15G235900/Glyma.13G196900/Glyma.15G158500/Glyma.09G052200/Glyma.13G151000/Glyma.12G214400/Glyma.11G083600/Glyma.11G067500/Glyma.01G175300/Glyma.11G062100/Glyma.10G276900/Glyma.10G082100/Glyma.02G195600/Glyma.09G068600/Glyma.08G129200/Glyma.07G260400…	35
BP	GO:0009292	genetic transfer	11/1701	62/35449	0.0001596	0.002678	0.002059	Glyma.13G150700/Glyma.12G209100/Glyma.12G122100/Glyma.12G180800/Glyma.11G067500/Glyma.01G175300/Glyma.09G215000/Glyma.04G123500/Glyma.06G178200/Glyma.04G187600/Glyma.01G160300	11
BP	GO:0009294	DNA mediated transformation	11/1701	62/35449	0.0001596	0.002678	0.002059	Glyma.13G150700/Glyma.12G209100/Glyma.12G122100/Glyma.12G180800/Glyma.11G067500/Glyma.01G175300/Glyma.09G215000/Glyma.04G123500/Glyma.06G178200/Glyma.04G187600/Glyma.01G160300	11
BP	GO:0044764	multi-organism cellular process	11/1701	62/35449	0.0001596	0.002678	0.002059	Glyma.13G150700/Glyma.12G209100/Glyma.12G122100/Glyma.12G180800/Glyma.11G067500/Glyma.01G175300/Glyma.09G215000/Glyma.04G123500/Glyma.06G178200/Glyma.04G187600/Glyma.01G160300	11
BP	GO:0009311	oligosaccharide metabolic process	18/1701	142/35449	0.0001621	0.002702	0.002077	Glyma.20G166400/Glyma.18G297900/Glyma.08G364200/Glyma.18G018100/Glyma.05G179800/Glyma.17G150100/Glyma.11G039400/Glyma.05G068000/Glyma.01G203400/Glyma.17G108500/Glyma.15G151000/Glyma.14G158300/Glyma.08G143500/Glyma.07G178600/Glyma.07G172000/Glyma.02G086200	18
BP	GO:1901657	glycosyl compound metabolic process	28/1701	276/35449	0.0001691	0.002785	0.002141	Glyma.20G152400/Glyma.15G271000/Glyma.15G270900/Glyma.12G130200/Glyma.12G054300/Glyma.12G054100/Glyma.12G054000/Glyma.11G129900/Glyma.11G129600/Glyma.15G186100/Glyma.09G080100/Glyma.15G031400/Glyma.12G053800/Glyma.15G019200/Glyma.08G201300/Glyma.07G015800/Glyma.13G267400/Glyma.09G274000/Glyma.12G053900/Glyma.11G129800/Glyma.11G129700/Glyma.11G129500/Glyma.10G239400/Glyma.07G260400/Glyma.03G029900…	28
BP	GO:0005983	starch catabolic process	9/1701	43/35449	0.0001694	0.002785	0.002141	Glyma.20G166400/Glyma.17G150100/Glyma.11G039400/Glyma.05G068000/Glyma.01G203400/Glyma.12G102900/Glyma.08G296800/Glyma.08G283700/Glyma.04G098900	9
BP	GO:0044275	cellular carbohydrate catabolic process	14/1701	95/35449	0.0001733	0.002811	0.002161	Glyma.20G166400/Glyma.20G026700/Glyma.17G150100/Glyma.11G039400/Glyma.05G068000/Glyma.01G203400/Glyma.12G102900/Glyma.08G334000/Glyma.08G296800/Glyma.08G283700/Glyma.08G143500/Glyma.04G098900	14
BP	GO:0048574	long-day photoperiodism, flowering	14/1701	95/35449	0.0001733	0.002811	0.002161	Glyma.20G181000/Glyma.10G209600/Glyma.20G170000/Glyma.16G163200/Glyma.10G221500/Glyma.18G281700/Glyma.18G281500/Glyma.18G008700/Glyma.08G102600/Glyma.05G145800/Glyma.12G087000/Glyma.11G237700/Glyma.08G129200/Glyma.07G178500	14
BP	GO:0045787	positive regulation of cell cycle	11/1701	63/35449	0.0001851	0.002982	0.002293	Glyma.19G029100/Glyma.15G196800/Glyma.15G092000/Glyma.13G220400/Glyma.15G048100/Glyma.08G184200/Glyma.12G209100/Glyma.12G122100/Glyma.12G093400/Glyma.08G125500/Glyma.05G167200	11
BP	GO:0051129	negative regulation of cellular component organization	20/1701	170/35449	0.0002022	0.003236	0.002488	Glyma.20G235300/Glyma.10G153000/Glyma.20G197700/Glyma.19G071600/Glyma.17G121400/Glyma.15G265300/Glyma.08G162300/Glyma.15G092000/Glyma.13G220400/Glyma.13G359400/Glyma.13G273300/Glyma.12G227000/Glyma.13G151000/Glyma.11G067500/Glyma.01G175300/Glyma.10G258300/Glyma.10G042600/Glyma.08G238200/Glyma.04G192000/Glyma.04G191900	20
BP	GO:0000725	recombinational repair	22/1701	197/35449	0.0002129	0.003385	0.002602	Glyma.20G198400/Glyma.19G178600/Glyma.02G170600/Glyma.19G136000/Glyma.03G133700/Glyma.19G071600/Glyma.19G029100/Glyma.18G048900/Glyma.11G201900/Glyma.15G092000/Glyma.13G220400/Glyma.13G359400/Glyma.13G156400/Glyma.13G010700/Glyma.12G180800/Glyma.09G229900/Glyma.08G238200/Glyma.08G188100/Glyma.07G238400/Glyma.07G024100/Glyma.04G182900/Glyma.03G237200	22
BP	GO:0052543	callose deposition in cell wall	12/1701	75/35449	0.000226	0.003566	0.002741	Glyma.15G019200/Glyma.08G201300/Glyma.07G015800/Glyma.13G297100/Glyma.10G295100/Glyma.06G264000/Glyma.08G083300/Glyma.05G128200/Glyma.08G010000/Glyma.05G202700/Glyma.03G181400/Glyma.03G029900	12
BP	GO:0009741	response to brassinosteroid	24/1701	225/35449	0.0002272	0.003566	0.002741	Glyma.20G181000/Glyma.10G209600/Glyma.19G133900/Glyma.18G270700/Glyma.18G270600/Glyma.13G054400/Glyma.13G054300/Glyma.17G023800/Glyma.14G110500/Glyma.13G267400/Glyma.09G274000/Glyma.13G224300/Glyma.08G117200/Glyma.05G159400/Glyma.02G069400/Glyma.12G220400/Glyma.11G233800/Glyma.11G123500/Glyma.11G002600/Glyma.01G241300/Glyma.06G215200/Glyma.05G119600/Glyma.04G192000/Glyma.04G191900	24
BP	GO:0009228	thiamine biosynthetic process	5/1701	13/35449	0.0002354	0.003625	0.002787	Glyma.20G142000/Glyma.12G135000/Glyma.10G251500/Glyma.06G269700/Glyma.18G065700	5
BP	GO:0042724	thiamine-containing compound biosynthetic process	5/1701	13/35449	0.0002354	0.003625	0.002787	Glyma.20G142000/Glyma.12G135000/Glyma.10G251500/Glyma.06G269700/Glyma.18G065700	5
BP	GO:0080026	response to indolebutyric acid	5/1701	13/35449	0.0002354	0.003625	0.002787	Glyma.17G034700/Glyma.07G233900/Glyma.15G019200/Glyma.08G201300/Glyma.07G015800	5
BP	GO:0015914	phospholipid transport	9/1701	45/35449	0.0002442	0.003713	0.002855	Glyma.18G213100/Glyma.16G220100/Glyma.06G315100/Glyma.04G129200/Glyma.16G099700/Glyma.08G268900/Glyma.04G144900/Glyma.15G025800/Glyma.13G295100	9
BP	GO:0031058	positive regulation of histone modification	9/1701	45/35449	0.0002442	0.003713	0.002855	Glyma.20G178500/Glyma.10G212600/Glyma.15G092000/Glyma.13G220400/Glyma.11G067500/Glyma.01G175300/Glyma.06G117700/Glyma.04G245400/Glyma.04G158400	9
BP	GO:0002697	regulation of immune effector process	8/1701	36/35449	0.0002508	0.003747	0.002881	Glyma.17G222500/Glyma.17G222300/Glyma.15G003300/Glyma.14G102900/Glyma.13G069600/Glyma.11G123500/Glyma.11G002600/Glyma.01G241300	8
BP	GO:0050688	regulation of defense response to virus	8/1701	36/35449	0.0002508	0.003747	0.002881	Glyma.17G222500/Glyma.17G222300/Glyma.15G003300/Glyma.14G102900/Glyma.13G069600/Glyma.11G123500/Glyma.11G002600/Glyma.01G241300	8
BP	GO:0034968	histone lysine methylation	18/1701	147/35449	0.000251	0.003747	0.002881	Glyma.20G235300/Glyma.10G153000/Glyma.18G282700/Glyma.17G215200/Glyma.08G258500/Glyma.15G158500/Glyma.09G052200/Glyma.11G083600/Glyma.11G067500/Glyma.01G175300/Glyma.11G062100/Glyma.09G068600/Glyma.07G178500/Glyma.06G314500/Glyma.06G117700/Glyma.04G245400/Glyma.06G083500/Glyma.04G158400	18
BP	GO:0007112	male meiosis cytokinesis	6/1701	20/35449	0.000262	0.003887	0.002989	Glyma.18G003800/Glyma.11G253200/Glyma.13G114200/Glyma.10G118100/Glyma.08G106400/Glyma.05G149700	6
BP	GO:0000724	double-strand break repair via homologous recombination	21/1701	187/35449	0.0002715	0.00394	0.003029	Glyma.19G178600/Glyma.02G170600/Glyma.19G136000/Glyma.03G133700/Glyma.19G071600/Glyma.19G029100/Glyma.18G048900/Glyma.11G201900/Glyma.15G092000/Glyma.13G220400/Glyma.13G359400/Glyma.13G156400/Glyma.13G010700/Glyma.12G180800/Glyma.09G229900/Glyma.08G238200/Glyma.08G188100/Glyma.07G238400/Glyma.07G024100/Glyma.04G182900/Glyma.03G237200	21
BP	GO:0016571	histone methylation	21/1701	187/35449	0.0002715	0.00394	0.003029	Glyma.20G235300/Glyma.10G153000/Glyma.18G282700/Glyma.17G215200/Glyma.08G258500/Glyma.15G158500/Glyma.09G052200/Glyma.12G214400/Glyma.11G083600/Glyma.11G067500/Glyma.01G175300/Glyma.11G062100/Glyma.09G068600/Glyma.08G129200/Glyma.07G178500/Glyma.06G314500/Glyma.06G117700/Glyma.04G245400/Glyma.06G083500/Glyma.04G158400/Glyma.01G204900	21
BP	GO:0006479	protein methylation	23/1701	214/35449	0.000272	0.00394	0.003029	Glyma.20G235300/Glyma.10G153000/Glyma.20G031600/Glyma.07G228300/Glyma.18G282700/Glyma.17G215200/Glyma.08G258500/Glyma.15G158500/Glyma.09G052200/Glyma.12G214400/Glyma.11G083600/Glyma.11G067500/Glyma.01G175300/Glyma.11G062100/Glyma.09G068600/Glyma.08G129200/Glyma.07G178500/Glyma.06G314500/Glyma.06G117700/Glyma.04G245400/Glyma.06G083500/Glyma.04G158400/Glyma.01G204900	23
BP	GO:0008213	protein alkylation	23/1701	214/35449	0.000272	0.00394	0.003029	Glyma.20G235300/Glyma.10G153000/Glyma.20G031600/Glyma.07G228300/Glyma.18G282700/Glyma.17G215200/Glyma.08G258500/Glyma.15G158500/Glyma.09G052200/Glyma.12G214400/Glyma.11G083600/Glyma.11G067500/Glyma.01G175300/Glyma.11G062100/Glyma.09G068600/Glyma.08G129200/Glyma.07G178500/Glyma.06G314500/Glyma.06G117700/Glyma.04G245400/Glyma.06G083500/Glyma.04G158400/Glyma.01G204900	23
BP	GO:0052386	cell wall thickening	12/1701	77/35449	0.0002911	0.004191	0.003222	Glyma.15G019200/Glyma.08G201300/Glyma.07G015800/Glyma.13G297100/Glyma.10G295100/Glyma.06G264000/Glyma.08G083300/Glyma.05G128200/Glyma.08G010000/Glyma.05G202700/Glyma.03G181400/Glyma.03G029900	12
BP	GO:0016575	histone deacetylation	10/1701	56/35449	0.0002976	0.004259	0.003274	Glyma.20G178500/Glyma.10G212600/Glyma.18G130400/Glyma.02G026700/Glyma.01G038300/Glyma.18G130300/Glyma.08G293000/Glyma.08G292900/Glyma.14G071700/Glyma.06G178700	10
BP	GO:0055081	anion homeostasis	15/1701	113/35449	0.0003348	0.004763	0.003662	Glyma.20G032400/Glyma.19G136400/Glyma.19G098500/Glyma.16G052000/Glyma.18G200500/Glyma.18G063200/Glyma.14G193400/Glyma.02G226500/Glyma.16G036300/Glyma.09G155700/Glyma.05G243200/Glyma.09G096500/Glyma.08G056400/Glyma.07G196500/Glyma.03G134200	15
BP	GO:0006476	protein deacetylation	10/1701	57/35449	0.0003455	0.004888	0.003758	Glyma.20G178500/Glyma.10G212600/Glyma.18G130400/Glyma.02G026700/Glyma.01G038300/Glyma.18G130300/Glyma.08G293000/Glyma.08G292900/Glyma.14G071700/Glyma.06G178700	10
BP	GO:0010200	response to chitin	37/1701	423/35449	0.0003557	0.005002	0.003845	Glyma.20G203600/Glyma.10G186900/Glyma.18G042100/Glyma.07G106000/Glyma.17G222500/Glyma.17G222300/Glyma.15G003300/Glyma.14G102900/Glyma.16G016400/Glyma.15G171000/Glyma.14G212200/Glyma.11G214500/Glyma.02G242900/Glyma.14G016300/Glyma.02G296600/Glyma.13G337200/Glyma.11G138000/Glyma.13G267400/Glyma.09G274000/Glyma.11G196800/Glyma.02G059700/Glyma.11G163300/Glyma.09G280200/Glyma.03G042700/Glyma.01G128100…	37
BP	GO:0042545	cell wall modification	27/1701	275/35449	0.0003694	0.005166	0.003972	Glyma.20G156500/Glyma.18G225800/Glyma.10G238100/Glyma.09G265200/Glyma.07G076800/Glyma.03G016600/Glyma.18G171100/Glyma.17G023100/Glyma.15G097400/Glyma.15G019200/Glyma.08G201300/Glyma.07G015800/Glyma.13G297100/Glyma.12G012500/Glyma.04G030400/Glyma.10G295100/Glyma.06G264000/Glyma.09G109600/Glyma.08G083300/Glyma.05G128200/Glyma.08G010000/Glyma.05G202700/Glyma.06G008200/Glyma.04G004200/Glyma.03G225900…	27
BP	GO:0016143	S-glycoside metabolic process	23/1701	219/35449	0.0003793	0.005214	0.004009	Glyma.15G271000/Glyma.15G270900/Glyma.12G130200/Glyma.12G054300/Glyma.12G054100/Glyma.12G054000/Glyma.11G129900/Glyma.11G129600/Glyma.15G031400/Glyma.12G053800/Glyma.15G019200/Glyma.08G201300/Glyma.07G015800/Glyma.13G267400/Glyma.09G274000/Glyma.12G053900/Glyma.11G129800/Glyma.11G129700/Glyma.11G129500/Glyma.10G239400/Glyma.03G029900/Glyma.02G242600/Glyma.01G216000	23
BP	GO:0019757	glycosinolate metabolic process	23/1701	219/35449	0.0003793	0.005214	0.004009	Glyma.15G271000/Glyma.15G270900/Glyma.12G130200/Glyma.12G054300/Glyma.12G054100/Glyma.12G054000/Glyma.11G129900/Glyma.11G129600/Glyma.15G031400/Glyma.12G053800/Glyma.15G019200/Glyma.08G201300/Glyma.07G015800/Glyma.13G267400/Glyma.09G274000/Glyma.12G053900/Glyma.11G129800/Glyma.11G129700/Glyma.11G129500/Glyma.10G239400/Glyma.03G029900/Glyma.02G242600/Glyma.01G216000	23
BP	GO:0019760	glucosinolate metabolic process	23/1701	219/35449	0.0003793	0.005214	0.004009	Glyma.15G271000/Glyma.15G270900/Glyma.12G130200/Glyma.12G054300/Glyma.12G054100/Glyma.12G054000/Glyma.11G129900/Glyma.11G129600/Glyma.15G031400/Glyma.12G053800/Glyma.15G019200/Glyma.08G201300/Glyma.07G015800/Glyma.13G267400/Glyma.09G274000/Glyma.12G053900/Glyma.11G129800/Glyma.11G129700/Glyma.11G129500/Glyma.10G239400/Glyma.03G029900/Glyma.02G242600/Glyma.01G216000	23
BP	GO:0048527	lateral root development	31/1701	334/35449	0.0003817	0.005217	0.004011	Glyma.U039300/Glyma.16G082600/Glyma.03G091000/Glyma.20G072700/Glyma.18G250100/Glyma.18G249800/Glyma.18G143600/Glyma.17G085500/Glyma.17G144100/Glyma.17G062600/Glyma.16G196600/Glyma.15G192800/Glyma.09G084500/Glyma.15G030000/Glyma.13G344400/Glyma.15G026400/Glyma.13G347800/Glyma.13G347700/Glyma.07G034800/Glyma.13G216900/Glyma.11G221800/Glyma.09G211200/Glyma.09G072200/Glyma.07G130400/Glyma.01G002100/G…	31
BP	GO:0000272	polysaccharide catabolic process	16/1701	127/35449	0.0003928	0.005339	0.004104	Glyma.20G166400/Glyma.20G026700/Glyma.19G124500/Glyma.03G120000/Glyma.17G150100/Glyma.11G039400/Glyma.05G068000/Glyma.01G203400/Glyma.12G102900/Glyma.10G274700/Glyma.01G081300/Glyma.08G334000/Glyma.08G296800/Glyma.08G283700/Glyma.04G098900/Glyma.03G218700	16
BP	GO:0007017	microtubule-based process	39/1701	458/35449	0.0004265	0.005765	0.004432	Glyma.20G239400/Glyma.17G031500/Glyma.10G148200/Glyma.09G039000/Glyma.19G071600/Glyma.19G000400/Glyma.18G003800/Glyma.11G253200/Glyma.17G156900/Glyma.17G038700/Glyma.16G098500/Glyma.12G038600/Glyma.11G112700/Glyma.04G009100/Glyma.15G252800/Glyma.08G174300/Glyma.14G222100/Glyma.14G011100/Glyma.02G302800/Glyma.13G310700/Glyma.12G191000/Glyma.13G184300/Glyma.13G114200/Glyma.13G030600/Glyma.12G093800…	39
BP	GO:0006304	DNA modification	16/1701	128/35449	0.0004292	0.005769	0.004436	Glyma.15G235900/Glyma.13G196900/Glyma.13G273300/Glyma.12G227000/Glyma.13G151000/Glyma.11G193100/Glyma.11G083600/Glyma.11G067500/Glyma.01G175300/Glyma.10G276900/Glyma.06G314500/Glyma.06G229100/Glyma.06G202500/Glyma.06G178200/Glyma.04G187600/Glyma.01G160300	16
BP	GO:0010216	maintenance of DNA methylation	7/1701	30/35449	0.0004446	0.005911	0.004545	Glyma.11G083600/Glyma.09G025300/Glyma.08G129200/Glyma.06G178200/Glyma.04G187600/Glyma.04G057400/Glyma.01G160300	7
BP	GO:0030010	establishment of cell polarity	7/1701	30/35449	0.0004446	0.005911	0.004545	Glyma.20G239400/Glyma.17G031500/Glyma.10G148200/Glyma.09G039000/Glyma.18G242000/Glyma.15G048100/Glyma.08G184200	7
BP	GO:0048571	long-day photoperiodism	14/1701	104/35449	0.0004516	0.005971	0.004591	Glyma.20G181000/Glyma.10G209600/Glyma.20G170000/Glyma.16G163200/Glyma.10G221500/Glyma.18G281700/Glyma.18G281500/Glyma.18G008700/Glyma.08G102600/Glyma.05G145800/Glyma.12G087000/Glyma.11G237700/Glyma.08G129200/Glyma.07G178500	14
BP	GO:0035601	protein deacylation	10/1701	59/35449	0.0004609	0.005996	0.00461	Glyma.20G178500/Glyma.10G212600/Glyma.18G130400/Glyma.02G026700/Glyma.01G038300/Glyma.18G130300/Glyma.08G293000/Glyma.08G292900/Glyma.14G071700/Glyma.06G178700	10
BP	GO:0072528	pyrimidine-containing compound biosynthetic process	10/1701	59/35449	0.0004609	0.005996	0.00461	Glyma.20G142000/Glyma.12G135000/Glyma.10G251500/Glyma.06G269700/Glyma.18G065700/Glyma.15G266600/Glyma.08G161000/Glyma.15G217500/Glyma.08G264800/Glyma.08G232600	10
BP	GO:0098732	macromolecule deacylation	10/1701	59/35449	0.0004609	0.005996	0.00461	Glyma.20G178500/Glyma.10G212600/Glyma.18G130400/Glyma.02G026700/Glyma.01G038300/Glyma.18G130300/Glyma.08G293000/Glyma.08G292900/Glyma.14G071700/Glyma.06G178700	10
BP	GO:0043487	regulation of RNA stability	6/1701	22/35449	0.0004644	0.006011	0.004621	Glyma.17G125700/Glyma.06G061000/Glyma.04G060500/Glyma.04G050300/Glyma.03G008400/Glyma.02G191600	6
BP	GO:1900864	mitochondrial RNA modification	12/1701	81/35449	0.0004698	0.006048	0.004649	Glyma.19G220900/Glyma.17G220100/Glyma.18G287500/Glyma.14G003000/Glyma.02G309700/Glyma.09G174800/Glyma.09G171200/Glyma.09G156000/Glyma.07G173300/Glyma.01G059000/Glyma.06G033500/Glyma.04G186800	12
BP	GO:0009909	regulation of flower development	38/1701	445/35449	0.0004753	0.006086	0.004679	Glyma.20G158100/Glyma.18G171100/Glyma.17G205800/Glyma.17G120000/Glyma.16G196300/Glyma.03G194700/Glyma.15G265300/Glyma.08G162300/Glyma.15G158500/Glyma.09G052200/Glyma.15G029000/Glyma.14G005800/Glyma.12G214400/Glyma.12G184000/Glyma.09G143500/Glyma.11G229700/Glyma.10G066800/Glyma.09G266200/Glyma.09G149000/Glyma.09G068600/Glyma.08G323800/Glyma.08G129200/Glyma.08G046500/Glyma.05G239400/Glyma.06G178200…	38
BP	GO:0006772	thiamine metabolic process	5/1701	15/35449	0.0005068	0.006378	0.004904	Glyma.20G142000/Glyma.12G135000/Glyma.10G251500/Glyma.06G269700/Glyma.18G065700	5
BP	GO:0010070	zygote asymmetric cell division	5/1701	15/35449	0.0005068	0.006378	0.004904	Glyma.18G007300/Glyma.06G239100/Glyma.11G083600/Glyma.06G178200/Glyma.04G187600	5
BP	GO:0042723	thiamine-containing compound metabolic process	5/1701	15/35449	0.0005068	0.006378	0.004904	Glyma.20G142000/Glyma.12G135000/Glyma.10G251500/Glyma.06G269700/Glyma.18G065700	5
BP	GO:0032101	regulation of response to external stimulus	34/1701	385/35449	0.0005086	0.006378	0.004904	Glyma.U039300/Glyma.16G082600/Glyma.03G091000/Glyma.19G200500/Glyma.17G222500/Glyma.17G222300/Glyma.15G003300/Glyma.14G102900/Glyma.15G097300/Glyma.13G215600/Glyma.14G186800/Glyma.14G005800/Glyma.13G297100/Glyma.13G267400/Glyma.09G274000/Glyma.13G266100/Glyma.13G069600/Glyma.13G067200/Glyma.11G123500/Glyma.11G002600/Glyma.01G241300/Glyma.09G197400/Glyma.09G197200/Glyma.06G016000/Glyma.08G044400/G…	34
BP	GO:1905393	plant organ formation	32/1701	355/35449	0.0005159	0.006437	0.004948	Glyma.U039300/Glyma.16G082600/Glyma.03G091000/Glyma.20G156700/Glyma.10G237900/Glyma.19G010200/Glyma.13G170000/Glyma.18G143600/Glyma.17G085500/Glyma.17G178500/Glyma.01G183700/Glyma.17G062600/Glyma.16G008900/Glyma.15G030000/Glyma.13G344400/Glyma.15G026400/Glyma.13G347800/Glyma.13G347700/Glyma.07G034800/Glyma.11G221800/Glyma.09G176300/Glyma.09G072200/Glyma.07G130400/Glyma.01G002100/Glyma.08G252600/G…	32
BP	GO:0009112	nucleobase metabolic process	11/1701	71/35449	0.0005421	0.006729	0.005173	Glyma.17G212100/Glyma.15G266600/Glyma.08G161000/Glyma.15G217500/Glyma.08G264800/Glyma.08G232600/Glyma.13G340300/Glyma.12G036200/Glyma.09G222700/Glyma.09G222600/Glyma.04G007300	11
BP	GO:1905269	positive regulation of chromatin organization	9/1701	50/35449	0.0005566	0.006874	0.005285	Glyma.20G178500/Glyma.10G212600/Glyma.15G092000/Glyma.13G220400/Glyma.11G067500/Glyma.01G175300/Glyma.06G117700/Glyma.04G245400/Glyma.04G158400	9
BP	GO:0006302	double-strand break repair	26/1701	268/35449	0.0005626	0.006914	0.005315	Glyma.19G178600/Glyma.02G170600/Glyma.19G162800/Glyma.03G161300/Glyma.19G136000/Glyma.03G133700/Glyma.19G071600/Glyma.19G029100/Glyma.18G048900/Glyma.11G201900/Glyma.18G002400/Glyma.15G092000/Glyma.13G220400/Glyma.13G359400/Glyma.13G156400/Glyma.13G010700/Glyma.12G180800/Glyma.11G193100/Glyma.09G229900/Glyma.08G238200/Glyma.08G188100/Glyma.08G151600/Glyma.07G238400/Glyma.07G024100/Glyma.04G182900…	26
BP	GO:0022412	cellular process involved in reproduction in multicellular organism	18/1701	159/35449	0.0006535	0.007974	0.006131	Glyma.19G178600/Glyma.02G170600/Glyma.18G003800/Glyma.11G253200/Glyma.16G116200/Glyma.14G222100/Glyma.14G039200/Glyma.13G335900/Glyma.13G114200/Glyma.10G295100/Glyma.06G264000/Glyma.10G118100/Glyma.08G106400/Glyma.05G149700/Glyma.08G062500/Glyma.07G186700/Glyma.08G019400/Glyma.03G158900	18
BP	GO:0009743	response to carbohydrate	37/1701	437/35449	0.0006555	0.007974	0.006131	Glyma.20G166400/Glyma.19G244800/Glyma.03G247100/Glyma.19G220900/Glyma.17G220100/Glyma.19G040400/Glyma.02G217300/Glyma.18G295300/Glyma.17G111400/Glyma.17G028000/Glyma.16G196300/Glyma.03G194700/Glyma.15G193000/Glyma.15G048100/Glyma.08G184200/Glyma.14G197100/Glyma.11G167200/Glyma.13G218500/Glyma.12G161000/Glyma.11G123500/Glyma.11G002600/Glyma.01G241300/Glyma.11G082300/Glyma.01G161500/Glyma.10G139500…	37
BP	GO:0000819	sister chromatid segregation	17/1701	146/35449	0.0006616	0.008009	0.006157	Glyma.19G029100/Glyma.19G022800/Glyma.13G202100/Glyma.13G062800/Glyma.12G236600/Glyma.18G041000/Glyma.15G276000/Glyma.15G265300/Glyma.08G162300/Glyma.15G048100/Glyma.08G184200/Glyma.14G058400/Glyma.02G258100/Glyma.10G258300/Glyma.09G229900/Glyma.09G044100/Glyma.08G151600/Glyma.07G268200/Glyma.06G062700	17
BP	GO:0033169	histone H3-K9 demethylation	7/1701	32/35449	0.0006759	0.008141	0.006259	Glyma.20G181000/Glyma.10G209600/Glyma.20G104900/Glyma.13G247400/Glyma.19G064000/Glyma.04G192000/Glyma.04G191900	7
BP	GO:0010082	regulation of root meristem growth	11/1701	73/35449	0.0006903	0.008233	0.00633	Glyma.20G170900/Glyma.10G220700/Glyma.18G176000/Glyma.08G357400/Glyma.06G124200/Glyma.04G239700/Glyma.18G010800/Glyma.17G076000/Glyma.14G011500/Glyma.07G238400/Glyma.01G062900	11
BP	GO:0031425	chloroplast RNA processing	11/1701	73/35449	0.0006903	0.008233	0.00633	Glyma.20G199200/Glyma.15G273200/Glyma.07G234800/Glyma.19G116700/Glyma.16G036100/Glyma.18G094700/Glyma.12G102800/Glyma.11G110600/Glyma.11G013600/Glyma.10G082600/Glyma.08G252400	11
BP	GO:0048232	male gamete generation	18/1701	160/35449	0.0007039	0.008355	0.006423	Glyma.19G178600/Glyma.02G170600/Glyma.18G003800/Glyma.11G253200/Glyma.16G116200/Glyma.14G222100/Glyma.14G039200/Glyma.13G335900/Glyma.13G114200/Glyma.10G295100/Glyma.06G264000/Glyma.10G118100/Glyma.08G106400/Glyma.05G149700/Glyma.08G062500/Glyma.07G186700/Glyma.08G019400/Glyma.03G158900	18
BP	GO:0032259	methylation	36/1701	424/35449	0.0007312	0.008636	0.006639	Glyma.20G235300/Glyma.10G153000/Glyma.20G031600/Glyma.07G228300/Glyma.19G021700/Glyma.18G282700/Glyma.17G215200/Glyma.08G258500/Glyma.17G148200/Glyma.15G235900/Glyma.13G196900/Glyma.15G158500/Glyma.09G052200/Glyma.14G026600/Glyma.13G151000/Glyma.12G214400/Glyma.11G083600/Glyma.11G067500/Glyma.01G175300/Glyma.11G062100/Glyma.10G276900/Glyma.10G082100/Glyma.02G195600/Glyma.09G068600/Glyma.08G129200…	36
BP	GO:0046351	disaccharide biosynthetic process	9/1701	52/35449	0.00075	0.008772	0.006744	Glyma.20G166400/Glyma.18G018100/Glyma.05G179800/Glyma.17G150100/Glyma.11G039400/Glyma.05G068000/Glyma.01G203400/Glyma.07G172000/Glyma.02G086200	9
BP	GO:0051053	negative regulation of DNA metabolic process	9/1701	52/35449	0.00075	0.008772	0.006744	Glyma.20G197700/Glyma.19G216000/Glyma.19G071600/Glyma.17G121400/Glyma.14G222100/Glyma.13G359400/Glyma.09G189100/Glyma.07G087700/Glyma.08G238200	9
BP	GO:0051094	positive regulation of developmental process	34/1701	394/35449	0.0007635	0.008783	0.006753	Glyma.20G170000/Glyma.16G163200/Glyma.10G221500/Glyma.20G040200/Glyma.15G271800/Glyma.08G152400/Glyma.18G281700/Glyma.18G281500/Glyma.18G017600/Glyma.11G239800/Glyma.05G178900/Glyma.17G205800/Glyma.17G120000/Glyma.17G062600/Glyma.15G029000/Glyma.14G128800/Glyma.07G081100/Glyma.13G340400/Glyma.13G069600/Glyma.12G002300/Glyma.09G234400/Glyma.11G123500/Glyma.11G002600/Glyma.01G241300/Glyma.09G266200…	34
BP	GO:0001558	regulation of cell growth	25/1701	259/35449	0.0007646	0.008783	0.006753	Glyma.18G270700/Glyma.18G270600/Glyma.13G054400/Glyma.13G054300/Glyma.17G144100/Glyma.17G120000/Glyma.15G016200/Glyma.13G357400/Glyma.14G110500/Glyma.14G098600/Glyma.14G039200/Glyma.12G220400/Glyma.12G027600/Glyma.11G101700/Glyma.11G123500/Glyma.11G002600/Glyma.01G241300/Glyma.10G295100/Glyma.06G264000/Glyma.08G125500/Glyma.05G167200/Glyma.06G103200/Glyma.06G098300/Glyma.04G096600/Glyma.01G216000	25
BP	GO:0003008	system process	11/1701	74/35449	0.0007762	0.008783	0.006753	Glyma.18G109100/Glyma.18G107900/Glyma.08G308700/Glyma.17G096400/Glyma.16G157100/Glyma.02G075100/Glyma.02G075000/Glyma.15G167000/Glyma.12G032000/Glyma.11G107000/Glyma.03G231200	11
BP	GO:0003013	circulatory system process	11/1701	74/35449	0.0007762	0.008783	0.006753	Glyma.18G109100/Glyma.18G107900/Glyma.08G308700/Glyma.17G096400/Glyma.16G157100/Glyma.02G075100/Glyma.02G075000/Glyma.15G167000/Glyma.12G032000/Glyma.11G107000/Glyma.03G231200	11
BP	GO:0003018	vascular process in circulatory system	11/1701	74/35449	0.0007762	0.008783	0.006753	Glyma.18G109100/Glyma.18G107900/Glyma.08G308700/Glyma.17G096400/Glyma.16G157100/Glyma.02G075100/Glyma.02G075000/Glyma.15G167000/Glyma.12G032000/Glyma.11G107000/Glyma.03G231200	11
BP	GO:0010232	vascular transport	11/1701	74/35449	0.0007762	0.008783	0.006753	Glyma.18G109100/Glyma.18G107900/Glyma.08G308700/Glyma.17G096400/Glyma.16G157100/Glyma.02G075100/Glyma.02G075000/Glyma.15G167000/Glyma.12G032000/Glyma.11G107000/Glyma.03G231200	11
BP	GO:0010233	phloem transport	11/1701	74/35449	0.0007762	0.008783	0.006753	Glyma.18G109100/Glyma.18G107900/Glyma.08G308700/Glyma.17G096400/Glyma.16G157100/Glyma.02G075100/Glyma.02G075000/Glyma.15G167000/Glyma.12G032000/Glyma.11G107000/Glyma.03G231200	11
BP	GO:0022604	regulation of cell morphogenesis	20/1701	189/35449	0.0008036	0.009052	0.006959	Glyma.17G226400/Glyma.17G226300/Glyma.14G098300/Glyma.06G056500/Glyma.04G056400/Glyma.17G120000/Glyma.15G212800/Glyma.08G148300/Glyma.15G016200/Glyma.13G357400/Glyma.14G039200/Glyma.12G220400/Glyma.12G027600/Glyma.11G101700/Glyma.10G295100/Glyma.06G264000/Glyma.06G103200/Glyma.06G098300/Glyma.04G096600/Glyma.01G216000	20
BP	GO:0030258	lipid modification	25/1701	260/35449	0.0008082	0.009062	0.006967	Glyma.U039300/Glyma.16G082600/Glyma.03G091000/Glyma.20G148600/Glyma.20G054000/Glyma.13G075900/Glyma.12G054700/Glyma.18G017600/Glyma.11G239800/Glyma.05G178900/Glyma.16G013500/Glyma.07G045600/Glyma.15G026400/Glyma.13G347800/Glyma.13G347700/Glyma.07G034800/Glyma.11G197500/Glyma.08G023600/Glyma.01G226200/Glyma.07G185400/Glyma.06G013800/Glyma.04G013900/Glyma.05G180100/Glyma.04G206100/Glyma.01G099000	25
BP	GO:0071407	cellular response to organic cyclic compound	29/1701	320/35449	0.0008445	0.009295	0.007146	Glyma.19G200500/Glyma.19G133900/Glyma.18G150000/Glyma.18G010800/Glyma.17G034700/Glyma.07G233900/Glyma.17G023800/Glyma.15G141400/Glyma.09G036500/Glyma.15G090000/Glyma.15G019200/Glyma.08G201300/Glyma.07G015800/Glyma.14G186800/Glyma.13G297100/Glyma.13G267400/Glyma.09G274000/Glyma.13G224300/Glyma.08G117200/Glyma.05G159400/Glyma.02G069400/Glyma.12G220400/Glyma.11G123500/Glyma.11G002600/Glyma.01G241300…	29
BP	GO:0016458	gene silencing	35/1701	412/35449	0.0008509	0.009295	0.007146	Glyma.19G004700/Glyma.16G035100/Glyma.15G265300/Glyma.08G162300/Glyma.15G235900/Glyma.13G196900/Glyma.15G031900/Glyma.13G273300/Glyma.12G227000/Glyma.13G151000/Glyma.13G126600/Glyma.12G214400/Glyma.12G093500/Glyma.11G083600/Glyma.11G062100/Glyma.11G026700/Glyma.10G297700/Glyma.10G276900/Glyma.10G112900/Glyma.01G146900/Glyma.09G066000/Glyma.09G025300/Glyma.08G339900/Glyma.08G048400/Glyma.05G241400…	35
BP	GO:0080156	mitochondrial mRNA modification	11/1701	75/35449	0.0008707	0.009295	0.007146	Glyma.19G220900/Glyma.17G220100/Glyma.18G287500/Glyma.14G003000/Glyma.02G309700/Glyma.09G174800/Glyma.09G171200/Glyma.09G156000/Glyma.07G173300/Glyma.01G059000/Glyma.06G033500	11
BP	GO:0006611	protein export from nucleus	14/1701	111/35449	0.000875	0.009295	0.007146	Glyma.16G023700/Glyma.16G004800/Glyma.07G035600/Glyma.15G265300/Glyma.08G162300/Glyma.14G005800/Glyma.13G224300/Glyma.08G117200/Glyma.05G159400/Glyma.02G069400/Glyma.11G117600/Glyma.11G092200/Glyma.01G228900/Glyma.07G081200	14
BP	GO:0000023	maltose metabolic process	4/1701	10/35449	0.0008787	0.009295	0.007146	Glyma.17G150100/Glyma.11G039400/Glyma.05G068000/Glyma.01G203400	4
BP	GO:0006562	proline catabolic process	4/1701	10/35449	0.0008787	0.009295	0.007146	Glyma.19G043000/Glyma.13G049700/Glyma.17G097700/Glyma.05G029200	4
BP	GO:0010133	proline catabolic process to glutamate	4/1701	10/35449	0.0008787	0.009295	0.007146	Glyma.19G043000/Glyma.13G049700/Glyma.17G097700/Glyma.05G029200	4
BP	GO:0010424	DNA methylation on cytosine within a CG sequence	4/1701	10/35449	0.0008787	0.009295	0.007146	Glyma.11G083600/Glyma.06G178200/Glyma.04G187600/Glyma.01G160300	4
BP	GO:0010677	negative regulation of cellular carbohydrate metabolic process	4/1701	10/35449	0.0008787	0.009295	0.007146	Glyma.19G116700/Glyma.16G036100/Glyma.08G046500/Glyma.05G239400	4
BP	GO:0035066	positive regulation of histone acetylation	4/1701	10/35449	0.0008787	0.009295	0.007146	Glyma.20G178500/Glyma.10G212600/Glyma.15G092000/Glyma.13G220400	4
BP	GO:0046827	positive regulation of protein export from nucleus	4/1701	10/35449	0.0008787	0.009295	0.007146	Glyma.13G224300/Glyma.08G117200/Glyma.05G159400/Glyma.02G069400	4
BP	GO:1901985	positive regulation of protein acetylation	4/1701	10/35449	0.0008787	0.009295	0.007146	Glyma.20G178500/Glyma.10G212600/Glyma.15G092000/Glyma.13G220400	4
BP	GO:2000758	positive regulation of peptidyl-lysine acetylation	4/1701	10/35449	0.0008787	0.009295	0.007146	Glyma.20G178500/Glyma.10G212600/Glyma.15G092000/Glyma.13G220400	4
BP	GO:0090068	positive regulation of cell cycle process	8/1701	43/35449	0.0008921	0.009396	0.007224	Glyma.19G029100/Glyma.15G196800/Glyma.15G092000/Glyma.13G220400/Glyma.15G048100/Glyma.08G184200/Glyma.08G125500/Glyma.05G167200	8
BP	GO:0048467	gynoecium development	23/1701	233/35449	0.0008988	0.009426	0.007247	Glyma.20G151800/Glyma.10G242300/Glyma.19G170700/Glyma.03G169500/Glyma.19G142600/Glyma.18G043000/Glyma.14G211900/Glyma.11G213700/Glyma.02G242100/Glyma.17G026600/Glyma.16G091400/Glyma.08G263100/Glyma.08G263000/Glyma.14G058400/Glyma.02G258100/Glyma.13G305000/Glyma.12G196800/Glyma.12G102400/Glyma.06G301900/Glyma.09G149000/Glyma.06G117700/Glyma.04G245400/Glyma.05G210300	23
BP	GO:0010638	positive regulation of organelle organization	19/1701	177/35449	0.0009027	0.009426	0.007247	Glyma.20G178500/Glyma.10G212600/Glyma.20G040200/Glyma.15G271800/Glyma.08G152400/Glyma.19G029100/Glyma.18G209100/Glyma.15G196800/Glyma.15G092000/Glyma.13G220400/Glyma.15G048100/Glyma.08G184200/Glyma.11G067500/Glyma.01G175300/Glyma.08G116000/Glyma.06G117700/Glyma.04G245400/Glyma.05G158300/Glyma.04G158400	19
BP	GO:0051130	positive regulation of cellular component organization	21/1701	205/35449	0.0009193	0.009558	0.007348	Glyma.20G178500/Glyma.10G212600/Glyma.20G040200/Glyma.15G271800/Glyma.08G152400/Glyma.19G029100/Glyma.18G209100/Glyma.16G057400/Glyma.15G196800/Glyma.15G092000/Glyma.13G220400/Glyma.15G048100/Glyma.08G184200/Glyma.15G031900/Glyma.11G067500/Glyma.01G175300/Glyma.08G116000/Glyma.06G117700/Glyma.04G245400/Glyma.05G158300/Glyma.04G158400	21
BP	GO:0010452	histone H3-K36 methylation	5/1701	17/35449	0.0009638	0.009959	0.007656	Glyma.15G158500/Glyma.09G052200/Glyma.07G178500/Glyma.06G117700/Glyma.04G245400	5
BP	GO:0010311	lateral root formation	19/1701	178/35449	0.000966	0.009959	0.007656	Glyma.U039300/Glyma.16G082600/Glyma.03G091000/Glyma.18G143600/Glyma.17G085500/Glyma.17G062600/Glyma.15G030000/Glyma.13G344400/Glyma.15G026400/Glyma.13G347800/Glyma.13G347700/Glyma.07G034800/Glyma.11G221800/Glyma.09G072200/Glyma.07G130400/Glyma.01G002100/Glyma.08G252600/Glyma.03G225900/Glyma.03G161500	19
BP	GO:0009880	embryonic pattern specification	9/1701	54/35449	0.0009948	0.01021	0.007852	Glyma.18G242000/Glyma.17G256500/Glyma.14G217700/Glyma.17G128500/Glyma.06G171400/Glyma.04G194600/Glyma.16G047300/Glyma.11G221800/Glyma.10G122100	9
BP	GO:0071322	cellular response to carbohydrate stimulus	17/1701	152/35449	0.001043	0.01055	0.008111	Glyma.19G244800/Glyma.03G247100/Glyma.19G220900/Glyma.17G220100/Glyma.14G197100/Glyma.11G167200/Glyma.13G218500/Glyma.11G123500/Glyma.11G002600/Glyma.01G241300/Glyma.08G052700/Glyma.05G245300/Glyma.07G173700/Glyma.05G148100/Glyma.05G043900/Glyma.03G181400/Glyma.01G007200	17
BP	GO:0006767	water-soluble vitamin metabolic process	14/1701	113/35449	0.001045	0.01055	0.008111	Glyma.20G179400/Glyma.20G142000/Glyma.12G135000/Glyma.10G251500/Glyma.06G269700/Glyma.19G244700/Glyma.19G244600/Glyma.18G150000/Glyma.18G065700/Glyma.15G090000/Glyma.13G094700/Glyma.10G104100/Glyma.06G095500/Glyma.05G224500	14
BP	GO:0051168	nuclear export	14/1701	113/35449	0.001045	0.01055	0.008111	Glyma.16G023700/Glyma.16G004800/Glyma.07G035600/Glyma.15G265300/Glyma.08G162300/Glyma.14G005800/Glyma.13G224300/Glyma.08G117200/Glyma.05G159400/Glyma.02G069400/Glyma.11G117600/Glyma.11G092200/Glyma.01G228900/Glyma.07G081200	14
BP	GO:0006560	proline metabolic process	8/1701	44/35449	0.001045	0.01055	0.008111	Glyma.19G131500/Glyma.03G129100/Glyma.19G043000/Glyma.13G049700/Glyma.18G034300/Glyma.17G097700/Glyma.05G029200/Glyma.03G028000	8
BP	GO:0044728	DNA methylation or demethylation	15/1701	126/35449	0.001066	0.01072	0.00824	Glyma.15G235900/Glyma.13G196900/Glyma.13G273300/Glyma.12G227000/Glyma.13G151000/Glyma.11G193100/Glyma.11G083600/Glyma.11G067500/Glyma.01G175300/Glyma.10G276900/Glyma.06G314500/Glyma.06G229100/Glyma.06G178200/Glyma.04G187600/Glyma.01G160300	15
BP	GO:0031399	regulation of protein modification process	36/1701	434/35449	0.001107	0.01108	0.008518	Glyma.20G235300/Glyma.10G153000/Glyma.20G178500/Glyma.10G212600/Glyma.17G160000/Glyma.08G291000/Glyma.01G035600/Glyma.15G265300/Glyma.08G162300/Glyma.15G092000/Glyma.13G220400/Glyma.14G154200/Glyma.14G128800/Glyma.07G081100/Glyma.14G071700/Glyma.14G037100/Glyma.12G027600/Glyma.11G101700/Glyma.11G243900/Glyma.11G067500/Glyma.01G175300/Glyma.11G062100/Glyma.11G022900/Glyma.01G220700/Glyma.10G250800…	36
BP	GO:0016556	mRNA modification	14/1701	114/35449	0.001139	0.01136	0.008733	Glyma.19G220900/Glyma.17G220100/Glyma.18G287500/Glyma.14G003000/Glyma.02G309700/Glyma.10G082100/Glyma.02G195600/Glyma.09G174800/Glyma.09G171200/Glyma.09G156000/Glyma.07G173300/Glyma.01G059000/Glyma.06G211900/Glyma.06G033500	14
BP	GO:0016441	posttranscriptional gene silencing	23/1701	238/35449	0.001196	0.01188	0.009131	Glyma.19G004700/Glyma.16G035100/Glyma.15G235900/Glyma.13G196900/Glyma.15G031900/Glyma.12G093500/Glyma.11G026700/Glyma.10G297700/Glyma.10G276900/Glyma.09G066000/Glyma.09G025300/Glyma.08G339900/Glyma.08G048400/Glyma.05G241400/Glyma.07G171400/Glyma.02G086100/Glyma.07G082200/Glyma.03G020100/Glyma.06G314500/Glyma.06G178700/Glyma.04G057400/Glyma.01G040900/Glyma.01G038100	23
BP	GO:0048826	cotyledon morphogenesis	11/1701	78/35449	0.001213	0.01193	0.009168	Glyma.20G148600/Glyma.16G110100/Glyma.16G076900/Glyma.01G154400/Glyma.13G043800/Glyma.13G043500/Glyma.13G042900/Glyma.10G128300/Glyma.09G176300/Glyma.08G117400/Glyma.05G159700	11
BP	GO:0010222	stem vascular tissue pattern formation	6/1701	26/35449	0.001216	0.01193	0.009168	Glyma.16G110100/Glyma.16G076900/Glyma.01G154400/Glyma.13G043800/Glyma.13G043500/Glyma.13G042900	6
BP	GO:0048579	negative regulation of long-day photoperiodism, flowering	6/1701	26/35449	0.001216	0.01193	0.009168	Glyma.20G181000/Glyma.10G209600/Glyma.12G087000/Glyma.11G237700/Glyma.08G129200/Glyma.07G178500	6
BP	GO:0010051	xylem and phloem pattern formation	20/1701	196/35449	0.00126	0.01231	0.009465	Glyma.20G148600/Glyma.18G043000/Glyma.14G211900/Glyma.11G213700/Glyma.02G242100/Glyma.17G256500/Glyma.14G217700/Glyma.16G110100/Glyma.16G076900/Glyma.01G154400/Glyma.15G031900/Glyma.13G043800/Glyma.13G043500/Glyma.13G042900/Glyma.09G176300/Glyma.09G066600/Glyma.08G117400/Glyma.05G159700/Glyma.08G111400/Glyma.03G205900	20
BP	GO:0016246	RNA interference	13/1701	103/35449	0.001309	0.0127	0.009761	Glyma.19G004700/Glyma.15G235900/Glyma.13G196900/Glyma.11G026700/Glyma.10G276900/Glyma.09G025300/Glyma.08G339900/Glyma.07G171400/Glyma.02G086100/Glyma.07G082200/Glyma.03G020100/Glyma.06G314500/Glyma.04G057400	13
BP	GO:0048528	post-embryonic root development	33/1701	391/35449	0.00131	0.0127	0.009761	Glyma.U039300/Glyma.16G082600/Glyma.03G091000/Glyma.20G072700/Glyma.18G250100/Glyma.18G249800/Glyma.18G143600/Glyma.17G085500/Glyma.17G144100/Glyma.17G062600/Glyma.16G196600/Glyma.15G192800/Glyma.09G084500/Glyma.15G030000/Glyma.13G344400/Glyma.15G026400/Glyma.13G347800/Glyma.13G347700/Glyma.07G034800/Glyma.14G197100/Glyma.11G167200/Glyma.13G216900/Glyma.11G221800/Glyma.09G211200/Glyma.09G072200/G…	33
BP	GO:0006390	mitochondrial transcription	4/1701	11/35449	0.001328	0.01277	0.009821	Glyma.17G071600/Glyma.16G091400/Glyma.08G263100/Glyma.08G263000	4
BP	GO:0009786	regulation of asymmetric cell division	4/1701	11/35449	0.001328	0.01277	0.009821	Glyma.15G030000/Glyma.13G344400/Glyma.08G301100/Glyma.02G107000	4
BP	GO:0002831	regulation of response to biotic stimulus	32/1701	376/35449	0.001343	0.01286	0.009889	Glyma.U039300/Glyma.16G082600/Glyma.03G091000/Glyma.19G200500/Glyma.17G222500/Glyma.17G222300/Glyma.15G003300/Glyma.14G102900/Glyma.15G097300/Glyma.13G215600/Glyma.14G186800/Glyma.14G005800/Glyma.13G297100/Glyma.13G267400/Glyma.09G274000/Glyma.13G266100/Glyma.13G069600/Glyma.13G067200/Glyma.11G123500/Glyma.11G002600/Glyma.01G241300/Glyma.09G197400/Glyma.09G197200/Glyma.06G016000/Glyma.08G044400/G…	32
BP	GO:0031047	gene silencing by RNA	24/1701	255/35449	0.001362	0.013	0.009994	Glyma.19G004700/Glyma.16G035100/Glyma.15G235900/Glyma.13G196900/Glyma.15G031900/Glyma.13G126600/Glyma.11G026700/Glyma.10G297700/Glyma.10G276900/Glyma.10G112900/Glyma.01G146900/Glyma.09G066000/Glyma.09G025300/Glyma.08G339900/Glyma.08G048400/Glyma.05G241400/Glyma.07G171400/Glyma.02G086100/Glyma.07G082200/Glyma.03G020100/Glyma.07G024100/Glyma.06G314500/Glyma.04G057400/Glyma.01G040900	24
BP	GO:0070370	cellular heat acclimation	7/1701	36/35449	0.001418	0.01347	0.01036	Glyma.14G098600/Glyma.14G040900/Glyma.02G275300/Glyma.11G163300/Glyma.09G280200/Glyma.03G042700/Glyma.01G128100	7
BP	GO:0009646	response to absence of light	14/1701	117/35449	0.001467	0.01389	0.01068	Glyma.19G133900/Glyma.17G242100/Glyma.14G083000/Glyma.17G144100/Glyma.17G028000/Glyma.16G041200/Glyma.15G130900/Glyma.08G123800/Glyma.14G087600/Glyma.12G150400/Glyma.06G247100/Glyma.09G043200/Glyma.07G178600/Glyma.06G103200	14
BP	GO:0034637	cellular carbohydrate biosynthetic process	33/1701	394/35449	0.001485	0.014	0.01076	Glyma.20G166400/Glyma.18G018100/Glyma.05G179800/Glyma.17G150100/Glyma.11G039400/Glyma.05G068000/Glyma.01G203400/Glyma.14G115900/Glyma.13G286900/Glyma.12G214700/Glyma.13G174300/Glyma.10G189300/Glyma.13G126000/Glyma.09G051100/Glyma.12G191500/Glyma.12G042400/Glyma.11G116600/Glyma.09G109600/Glyma.08G139300/Glyma.05G181600/Glyma.08G046500/Glyma.05G239400/Glyma.07G172000/Glyma.02G086200/Glyma.06G316700…	33
BP	GO:0051302	regulation of cell division	16/1701	144/35449	0.001547	0.01453	0.01117	Glyma.15G030000/Glyma.13G344400/Glyma.14G098600/Glyma.12G093400/Glyma.12G087000/Glyma.11G237700/Glyma.12G027600/Glyma.11G101700/Glyma.10G128300/Glyma.10G042600/Glyma.08G301100/Glyma.02G107000/Glyma.06G082300/Glyma.04G080600/Glyma.05G134800/Glyma.04G185400	16
BP	GO:0070588	calcium ion transmembrane transport	10/1701	69/35449	0.001617	0.01514	0.01164	Glyma.19G159900/Glyma.08G045000/Glyma.03G157700/Glyma.18G200500/Glyma.18G063200/Glyma.14G193400/Glyma.02G226500/Glyma.11G048300/Glyma.01G193600/Glyma.07G053100	10
BP	GO:0016036	cellular response to phosphate starvation	19/1701	186/35449	0.001624	0.01514	0.01164	Glyma.20G032400/Glyma.19G175600/Glyma.19G116700/Glyma.16G036100/Glyma.17G242900/Glyma.14G197100/Glyma.11G167200/Glyma.10G004800/Glyma.07G196500/Glyma.07G173700/Glyma.06G098300/Glyma.04G096600/Glyma.05G188500/Glyma.05G148100/Glyma.04G147600/Glyma.02G064200/Glyma.01G135500/Glyma.01G091800/Glyma.08G273100/Glyma.01G019200	19
BP	GO:0031929	TOR signaling	5/1701	19/35449	0.001672	0.01528	0.01175	Glyma.19G021700/Glyma.11G123500/Glyma.11G002600/Glyma.01G241300/Glyma.01G224700	5
BP	GO:0036297	interstrand cross-link repair	5/1701	19/35449	0.001672	0.01528	0.01175	Glyma.19G216000/Glyma.12G180800/Glyma.09G189100/Glyma.07G087700/Glyma.06G206000	5
BP	GO:0036473	cell death in response to oxidative stress	5/1701	19/35449	0.001672	0.01528	0.01175	Glyma.13G256400/Glyma.08G067700/Glyma.07G124400/Glyma.03G096500/Glyma.06G103200	5
BP	GO:0097468	programmed cell death in response to reactive oxygen species	5/1701	19/35449	0.001672	0.01528	0.01175	Glyma.13G256400/Glyma.08G067700/Glyma.07G124400/Glyma.03G096500/Glyma.06G103200	5
BP	GO:0098813	nuclear chromosome segregation	21/1701	215/35449	0.001673	0.01528	0.01175	Glyma.19G029100/Glyma.19G022800/Glyma.13G202100/Glyma.13G062800/Glyma.12G236600/Glyma.18G041000/Glyma.15G276000/Glyma.15G265300/Glyma.08G162300/Glyma.15G048100/Glyma.08G184200/Glyma.14G058400/Glyma.02G258100/Glyma.11G250400/Glyma.10G258300/Glyma.09G229900/Glyma.09G044100/Glyma.08G260400/Glyma.08G151600/Glyma.07G268200/Glyma.06G062700/Glyma.04G182900/Glyma.02G007100	21
BP	GO:0016998	cell wall macromolecule catabolic process	7/1701	37/35449	0.001677	0.01528	0.01175	Glyma.19G184900/Glyma.13G322500/Glyma.19G124500/Glyma.03G120000/Glyma.10G274700/Glyma.01G081300/Glyma.03G218700	7
BP	GO:0002682	regulation of immune system process	25/1701	274/35449	0.001688	0.01532	0.01178	Glyma.19G200500/Glyma.18G176400/Glyma.17G222500/Glyma.17G222300/Glyma.15G003300/Glyma.14G102900/Glyma.14G005800/Glyma.13G297100/Glyma.13G267400/Glyma.09G274000/Glyma.13G266100/Glyma.13G069600/Glyma.11G123500/Glyma.11G002600/Glyma.01G241300/Glyma.09G197400/Glyma.09G197200/Glyma.06G016000/Glyma.08G044400/Glyma.06G117700/Glyma.04G245400/Glyma.06G115100/Glyma.06G103200/Glyma.04G130500/Glyma.02G270800	25
BP	GO:0009627	systemic acquired resistance	18/1701	173/35449	0.001731	0.01565	0.01203	Glyma.19G249900/Glyma.03G252300/Glyma.19G245100/Glyma.03G247300/Glyma.15G019200/Glyma.08G201300/Glyma.07G015800/Glyma.13G267400/Glyma.09G274000/Glyma.11G163300/Glyma.09G280200/Glyma.03G042700/Glyma.01G128100/Glyma.08G044400/Glyma.06G115100/Glyma.06G103200/Glyma.06G069400/Glyma.02G218700	18
BP	GO:0031330	negative regulation of cellular catabolic process	6/1701	28/35449	0.001832	0.01612	0.01239	Glyma.17G125700/Glyma.11G123500/Glyma.11G002600/Glyma.01G241300/Glyma.06G061000/Glyma.04G060500	6
BP	GO:0033206	meiotic cytokinesis	6/1701	28/35449	0.001832	0.01612	0.01239	Glyma.18G003800/Glyma.11G253200/Glyma.13G114200/Glyma.10G118100/Glyma.08G106400/Glyma.05G149700	6
BP	GO:0006475	internal protein amino acid acetylation	14/1701	120/35449	0.00187	0.01612	0.01239	Glyma.20G235300/Glyma.10G153000/Glyma.20G178500/Glyma.10G212600/Glyma.19G010200/Glyma.13G170000/Glyma.15G092000/Glyma.13G220400/Glyma.11G067500/Glyma.01G175300/Glyma.08G226700/Glyma.07G000400/Glyma.04G192000/Glyma.04G191900	14
BP	GO:0016573	histone acetylation	14/1701	120/35449	0.00187	0.01612	0.01239	Glyma.20G235300/Glyma.10G153000/Glyma.20G178500/Glyma.10G212600/Glyma.19G010200/Glyma.13G170000/Glyma.15G092000/Glyma.13G220400/Glyma.11G067500/Glyma.01G175300/Glyma.08G226700/Glyma.07G000400/Glyma.04G192000/Glyma.04G191900	14
BP	GO:0018393	internal peptidyl-lysine acetylation	14/1701	120/35449	0.00187	0.01612	0.01239	Glyma.20G235300/Glyma.10G153000/Glyma.20G178500/Glyma.10G212600/Glyma.19G010200/Glyma.13G170000/Glyma.15G092000/Glyma.13G220400/Glyma.11G067500/Glyma.01G175300/Glyma.08G226700/Glyma.07G000400/Glyma.04G192000/Glyma.04G191900	14
BP	GO:0018394	peptidyl-lysine acetylation	14/1701	120/35449	0.00187	0.01612	0.01239	Glyma.20G235300/Glyma.10G153000/Glyma.20G178500/Glyma.10G212600/Glyma.19G010200/Glyma.13G170000/Glyma.15G092000/Glyma.13G220400/Glyma.11G067500/Glyma.01G175300/Glyma.08G226700/Glyma.07G000400/Glyma.04G192000/Glyma.04G191900	14
BP	GO:0052482	defense response by cell wall thickening	8/1701	48/35449	0.001878	0.01612	0.01239	Glyma.15G019200/Glyma.08G201300/Glyma.07G015800/Glyma.13G297100/Glyma.08G083300/Glyma.05G128200/Glyma.03G181400/Glyma.03G029900	8
BP	GO:0052544	defense response by callose deposition in cell wall	8/1701	48/35449	0.001878	0.01612	0.01239	Glyma.15G019200/Glyma.08G201300/Glyma.07G015800/Glyma.13G297100/Glyma.08G083300/Glyma.05G128200/Glyma.03G181400/Glyma.03G029900	8
BP	GO:0000132	establishment of mitotic spindle orientation	4/1701	12/35449	0.001917	0.01612	0.01239	Glyma.20G239400/Glyma.17G031500/Glyma.10G148200/Glyma.09G039000	4
BP	GO:0009558	embryo sac cellularization	4/1701	12/35449	0.001917	0.01612	0.01239	Glyma.13G114200/Glyma.10G118100/Glyma.09G181200/Glyma.07G096500	4
BP	GO:0009729	detection of brassinosteroid stimulus	4/1701	12/35449	0.001917	0.01612	0.01239	Glyma.13G224300/Glyma.08G117200/Glyma.05G159400/Glyma.02G069400	4
BP	GO:0040001	establishment of mitotic spindle localization	4/1701	12/35449	0.001917	0.01612	0.01239	Glyma.20G239400/Glyma.17G031500/Glyma.10G148200/Glyma.09G039000	4
BP	GO:0045835	negative regulation of meiotic nuclear division	4/1701	12/35449	0.001917	0.01612	0.01239	Glyma.20G197700/Glyma.19G071600/Glyma.17G121400/Glyma.08G238200	4
BP	GO:0046417	chorismate metabolic process	4/1701	12/35449	0.001917	0.01612	0.01239	Glyma.20G179400/Glyma.19G239800/Glyma.03G242400/Glyma.15G054700	4
BP	GO:0046824	positive regulation of nucleocytoplasmic transport	4/1701	12/35449	0.001917	0.01612	0.01239	Glyma.13G224300/Glyma.08G117200/Glyma.05G159400/Glyma.02G069400	4
BP	GO:0051293	establishment of spindle localization	4/1701	12/35449	0.001917	0.01612	0.01239	Glyma.20G239400/Glyma.17G031500/Glyma.10G148200/Glyma.09G039000	4
BP	GO:0051294	establishment of spindle orientation	4/1701	12/35449	0.001917	0.01612	0.01239	Glyma.20G239400/Glyma.17G031500/Glyma.10G148200/Glyma.09G039000	4
BP	GO:0051447	negative regulation of meiotic cell cycle	4/1701	12/35449	0.001917	0.01612	0.01239	Glyma.20G197700/Glyma.19G071600/Glyma.17G121400/Glyma.08G238200	4
BP	GO:0051653	spindle localization	4/1701	12/35449	0.001917	0.01612	0.01239	Glyma.20G239400/Glyma.17G031500/Glyma.10G148200/Glyma.09G039000	4
BP	GO:0035194	post-transcriptional gene silencing by RNA	20/1701	203/35449	0.001921	0.01612	0.01239	Glyma.19G004700/Glyma.16G035100/Glyma.15G235900/Glyma.13G196900/Glyma.15G031900/Glyma.11G026700/Glyma.10G297700/Glyma.10G276900/Glyma.09G066000/Glyma.09G025300/Glyma.08G339900/Glyma.08G048400/Glyma.05G241400/Glyma.07G171400/Glyma.02G086100/Glyma.07G082200/Glyma.03G020100/Glyma.06G314500/Glyma.04G057400/Glyma.01G040900	20
BP	GO:0048440	carpel development	20/1701	203/35449	0.001921	0.01612	0.01239	Glyma.20G151800/Glyma.10G242300/Glyma.18G043000/Glyma.14G211900/Glyma.11G213700/Glyma.02G242100/Glyma.17G026600/Glyma.16G091400/Glyma.08G263100/Glyma.08G263000/Glyma.14G058400/Glyma.02G258100/Glyma.13G305000/Glyma.12G196800/Glyma.12G102400/Glyma.06G301900/Glyma.09G149000/Glyma.06G117700/Glyma.04G245400/Glyma.05G210300	20
BP	GO:0071214	cellular response to abiotic stimulus	38/1701	481/35449	0.001965	0.01637	0.01259	Glyma.19G224700/Glyma.18G008700/Glyma.08G102600/Glyma.05G145800/Glyma.17G078300/Glyma.05G021100/Glyma.16G027200/Glyma.15G251900/Glyma.15G130900/Glyma.08G123800/Glyma.15G098200/Glyma.07G251800/Glyma.15G092000/Glyma.13G220400/Glyma.14G065200/Glyma.02G251600/Glyma.13G144000/Glyma.12G129200/Glyma.12G074100/Glyma.12G073900/Glyma.10G048100/Glyma.11G229700/Glyma.09G211200/Glyma.09G001300/Glyma.08G094400…	38
BP	GO:0104004	cellular response to environmental stimulus	38/1701	481/35449	0.001965	0.01637	0.01259	Glyma.19G224700/Glyma.18G008700/Glyma.08G102600/Glyma.05G145800/Glyma.17G078300/Glyma.05G021100/Glyma.16G027200/Glyma.15G251900/Glyma.15G130900/Glyma.08G123800/Glyma.15G098200/Glyma.07G251800/Glyma.15G092000/Glyma.13G220400/Glyma.14G065200/Glyma.02G251600/Glyma.13G144000/Glyma.12G129200/Glyma.12G074100/Glyma.12G073900/Glyma.10G048100/Glyma.11G229700/Glyma.09G211200/Glyma.09G001300/Glyma.08G094400…	38
BP	GO:1902183	regulation of shoot apical meristem development	7/1701	38/35449	0.001972	0.01637	0.01259	Glyma.20G151400/Glyma.10G242800/Glyma.02G002500/Glyma.18G171100/Glyma.17G120000/Glyma.12G002300/Glyma.09G234400	7
BP	GO:0019953	sexual reproduction	29/1701	339/35449	0.002033	0.01677	0.01289	Glyma.20G156700/Glyma.10G237900/Glyma.19G178600/Glyma.02G170600/Glyma.18G003800/Glyma.11G253200/Glyma.16G211200/Glyma.16G116200/Glyma.14G222100/Glyma.14G039200/Glyma.13G335900/Glyma.13G114200/Glyma.10G295100/Glyma.06G264000/Glyma.10G118100/Glyma.10G014700/Glyma.09G044100/Glyma.08G106400/Glyma.05G149700/Glyma.08G062500/Glyma.07G186700/Glyma.08G019400/Glyma.07G268200/Glyma.07G109600/Glyma.06G173500…	29
BP	GO:0044703	multi-organism reproductive process	29/1701	339/35449	0.002033	0.01677	0.01289	Glyma.20G156700/Glyma.10G237900/Glyma.19G178600/Glyma.02G170600/Glyma.18G003800/Glyma.11G253200/Glyma.16G211200/Glyma.16G116200/Glyma.14G222100/Glyma.14G039200/Glyma.13G335900/Glyma.13G114200/Glyma.10G295100/Glyma.06G264000/Glyma.10G118100/Glyma.10G014700/Glyma.09G044100/Glyma.08G106400/Glyma.05G149700/Glyma.08G062500/Glyma.07G186700/Glyma.08G019400/Glyma.07G268200/Glyma.07G109600/Glyma.06G173500…	29
BP	GO:0071103	DNA conformation change	23/1701	248/35449	0.00205	0.01685	0.01295	Glyma.20G198400/Glyma.19G029100/Glyma.19G022800/Glyma.13G202100/Glyma.13G062800/Glyma.12G236600/Glyma.18G048900/Glyma.11G201900/Glyma.18G041000/Glyma.18G002400/Glyma.15G276000/Glyma.15G029000/Glyma.13G359400/Glyma.13G156400/Glyma.12G027400/Glyma.11G101500/Glyma.11G117600/Glyma.11G067500/Glyma.01G175300/Glyma.09G044100/Glyma.08G188100/Glyma.07G238400/Glyma.07G171400/Glyma.02G086100/Glyma.06G314500	23
BP	GO:0034440	lipid oxidation	17/1701	162/35449	0.002091	0.01713	0.01317	Glyma.U039300/Glyma.16G082600/Glyma.03G091000/Glyma.20G054000/Glyma.13G075900/Glyma.12G054700/Glyma.18G017600/Glyma.11G239800/Glyma.05G178900/Glyma.15G026400/Glyma.13G347800/Glyma.13G347700/Glyma.07G034800/Glyma.11G197500/Glyma.07G185400/Glyma.05G180100/Glyma.01G099000	17
BP	GO:0061647	histone H3-K9 modification	9/1701	60/35449	0.002139	0.01731	0.01331	Glyma.20G235300/Glyma.10G153000/Glyma.20G178500/Glyma.10G212600/Glyma.11G083600/Glyma.11G067500/Glyma.01G175300/Glyma.11G062100/Glyma.06G314500	9
BP	GO:0009113	purine nucleobase biosynthetic process	5/1701	20/35449	0.002141	0.01731	0.01331	Glyma.17G212100/Glyma.12G036200/Glyma.09G222700/Glyma.09G222600/Glyma.04G007300	5
BP	GO:0051646	mitochondrion localization	5/1701	20/35449	0.002141	0.01731	0.01331	Glyma.20G040200/Glyma.15G271800/Glyma.08G152400/Glyma.19G170700/Glyma.03G169500	5
BP	GO:1901654	response to ketone	5/1701	20/35449	0.002141	0.01731	0.01331	Glyma.18G171100/Glyma.17G120000/Glyma.11G123500/Glyma.11G002600/Glyma.01G241300	5
BP	GO:0042542	response to hydrogen peroxide	13/1701	109/35449	0.002196	0.0177	0.0136	Glyma.20G170000/Glyma.16G163200/Glyma.10G221500/Glyma.15G098200/Glyma.07G251800/Glyma.08G140900/Glyma.08G056400/Glyma.07G124400/Glyma.03G096500/Glyma.07G057400/Glyma.05G043900/Glyma.04G058400/Glyma.03G256700	13
BP	GO:1901606	alpha-amino acid catabolic process	15/1701	136/35449	0.002297	0.01844	0.01418	Glyma.19G043000/Glyma.13G049700/Glyma.18G150000/Glyma.17G097700/Glyma.05G029200/Glyma.17G044300/Glyma.15G131200/Glyma.09G025100/Glyma.15G090000/Glyma.14G030400/Glyma.12G071100/Glyma.10G263400/Glyma.10G166000/Glyma.02G145300/Glyma.02G131500	15
BP	GO:0009063	cellular amino acid catabolic process	16/1701	150/35449	0.002359	0.01882	0.01447	Glyma.19G043000/Glyma.13G049700/Glyma.18G150000/Glyma.17G097700/Glyma.05G029200/Glyma.17G044300/Glyma.15G131200/Glyma.09G025100/Glyma.15G090000/Glyma.14G030400/Glyma.12G071100/Glyma.10G263400/Glyma.10G166000/Glyma.03G070200/Glyma.02G145300/Glyma.02G131500	16
BP	GO:0140014	mitotic nuclear division	16/1701	150/35449	0.002359	0.01882	0.01447	Glyma.19G029100/Glyma.19G022800/Glyma.13G202100/Glyma.13G062800/Glyma.12G236600/Glyma.18G041000/Glyma.15G265300/Glyma.08G162300/Glyma.14G058400/Glyma.02G258100/Glyma.10G295100/Glyma.06G264000/Glyma.10G258300/Glyma.10G207500/Glyma.09G044100/Glyma.07G268200/Glyma.06G062700/Glyma.03G158900	16
BP	GO:0051983	regulation of chromosome segregation	9/1701	61/35449	0.002404	0.01911	0.01469	Glyma.19G029100/Glyma.15G265300/Glyma.08G162300/Glyma.15G048100/Glyma.08G184200/Glyma.14G058400/Glyma.02G258100/Glyma.10G258300/Glyma.02G007100	9
BP	GO:0048481	plant ovule development	16/1701	151/35449	0.002524	0.02	0.01538	Glyma.20G151800/Glyma.10G242300/Glyma.18G043000/Glyma.14G211900/Glyma.11G213700/Glyma.02G242100/Glyma.17G026600/Glyma.16G091400/Glyma.08G263100/Glyma.08G263000/Glyma.14G058400/Glyma.02G258100/Glyma.09G149000/Glyma.06G117700/Glyma.04G245400/Glyma.05G210300	16
BP	GO:0040029	regulation of gene expression, epigenetic	17/1701	165/35449	0.002539	0.02006	0.01542	Glyma.17G022300/Glyma.07G252100/Glyma.16G035100/Glyma.13G273300/Glyma.12G227000/Glyma.13G151000/Glyma.12G214400/Glyma.11G083600/Glyma.11G067500/Glyma.01G175300/Glyma.11G062100/Glyma.06G314500/Glyma.06G178200/Glyma.04G187600/Glyma.06G117700/Glyma.04G245400/Glyma.03G219800	17
BP	GO:0000055	ribosomal large subunit export from nucleus	4/1701	13/35449	0.002665	0.02098	0.01613	Glyma.16G004800/Glyma.07G035600/Glyma.11G092200/Glyma.01G228900	4
BP	GO:0051445	regulation of meiotic cell cycle	7/1701	40/35449	0.00268	0.02103	0.01617	Glyma.20G197700/Glyma.19G071600/Glyma.17G121400/Glyma.15G196800/Glyma.12G093400/Glyma.08G238200/Glyma.02G007100	7
BP	GO:0009833	plant-type primary cell wall biogenesis	9/1701	62/35449	0.002694	0.02106	0.01619	Glyma.13G174300/Glyma.10G189300/Glyma.13G126000/Glyma.09G051100/Glyma.12G191500/Glyma.06G316700/Glyma.06G065000/Glyma.03G217500/Glyma.02G205800	9
BP	GO:0019856	pyrimidine nucleobase biosynthetic process	5/1701	21/35449	0.002701	0.02106	0.01619	Glyma.15G266600/Glyma.08G161000/Glyma.15G217500/Glyma.08G264800/Glyma.08G232600	5
BP	GO:0009556	microsporogenesis	10/1701	74/35449	0.002754	0.02141	0.01646	Glyma.20G156700/Glyma.10G237900/Glyma.10G295100/Glyma.06G264000/Glyma.09G044100/Glyma.07G268200/Glyma.07G109600/Glyma.06G173500/Glyma.04G192300/Glyma.06G062700	10
BP	GO:0009658	chloroplast organization	35/1701	444/35449	0.002988	0.02315	0.0178	Glyma.20G105300/Glyma.10G284400/Glyma.06G055300/Glyma.19G155500/Glyma.19G133900/Glyma.18G188800/Glyma.17G229000/Glyma.14G094500/Glyma.02G101100/Glyma.17G160600/Glyma.17G128500/Glyma.06G171400/Glyma.04G194600/Glyma.16G027200/Glyma.15G095700/Glyma.12G074100/Glyma.11G110600/Glyma.11G013600/Glyma.10G164800/Glyma.09G211200/Glyma.09G155700/Glyma.05G243200/Glyma.09G067200/Glyma.08G008400/Glyma.07G179400…	35
BP	GO:0010588	cotyledon vascular tissue pattern formation	9/1701	63/35449	0.003012	0.02325	0.01787	Glyma.20G148600/Glyma.16G110100/Glyma.16G076900/Glyma.01G154400/Glyma.13G043800/Glyma.13G043500/Glyma.13G042900/Glyma.08G117400/Glyma.05G159700	9
BP	GO:0044770	cell cycle phase transition	18/1701	182/35449	0.003019	0.02325	0.01787	Glyma.17G160000/Glyma.08G291000/Glyma.01G035600/Glyma.15G265300/Glyma.08G162300/Glyma.15G034300/Glyma.13G340100/Glyma.14G154200/Glyma.14G140800/Glyma.14G128800/Glyma.07G081100/Glyma.14G058400/Glyma.02G258100/Glyma.14G037100/Glyma.10G258300/Glyma.08G147000/Glyma.05G189400/Glyma.01G193400	18
BP	GO:0051783	regulation of nuclear division	12/1701	100/35449	0.003033	0.02328	0.0179	Glyma.20G197700/Glyma.19G071600/Glyma.19G029100/Glyma.17G121400/Glyma.15G265300/Glyma.08G162300/Glyma.15G196800/Glyma.14G058400/Glyma.02G258100/Glyma.10G258300/Glyma.08G238200/Glyma.02G007100	12
BP	GO:0046834	lipid phosphorylation	7/1701	41/35449	0.0031	0.02357	0.01812	Glyma.16G013500/Glyma.07G045600/Glyma.08G023600/Glyma.01G226200/Glyma.06G013800/Glyma.04G013900/Glyma.04G206100	7
BP	GO:0046854	phosphatidylinositol phosphate biosynthetic process	7/1701	41/35449	0.0031	0.02357	0.01812	Glyma.16G013500/Glyma.07G045600/Glyma.08G023600/Glyma.01G226200/Glyma.06G013800/Glyma.04G013900/Glyma.04G206100	7
BP	GO:1900865	chloroplast RNA modification	7/1701	41/35449	0.0031	0.02357	0.01812	Glyma.20G023100/Glyma.16G204800/Glyma.06G222600/Glyma.14G003000/Glyma.02G309700/Glyma.08G117400/Glyma.05G159700	7
BP	GO:0033500	carbohydrate homeostasis	10/1701	76/35449	0.003358	0.02522	0.01939	Glyma.19G244800/Glyma.03G247100/Glyma.17G078300/Glyma.05G021100/Glyma.15G167000/Glyma.11G123500/Glyma.11G002600/Glyma.01G241300/Glyma.07G173700/Glyma.01G007200	10
BP	GO:0052542	defense response by callose deposition	10/1701	76/35449	0.003358	0.02522	0.01939	Glyma.17G078300/Glyma.05G021100/Glyma.15G019200/Glyma.08G201300/Glyma.07G015800/Glyma.13G297100/Glyma.08G083300/Glyma.05G128200/Glyma.03G181400/Glyma.03G029900	10
BP	GO:0071329	cellular response to sucrose stimulus	5/1701	22/35449	0.003358	0.02522	0.01939	Glyma.11G123500/Glyma.11G002600/Glyma.01G241300/Glyma.07G173700/Glyma.05G148100	5
BP	GO:0009312	oligosaccharide biosynthetic process	9/1701	64/35449	0.003359	0.02522	0.01939	Glyma.20G166400/Glyma.18G018100/Glyma.05G179800/Glyma.17G150100/Glyma.11G039400/Glyma.05G068000/Glyma.01G203400/Glyma.07G172000/Glyma.02G086200	9
BP	GO:0051240	positive regulation of multicellular organismal process	28/1701	336/35449	0.003474	0.02599	0.01998	Glyma.20G170000/Glyma.16G163200/Glyma.10G221500/Glyma.18G281700/Glyma.18G281500/Glyma.18G017600/Glyma.11G239800/Glyma.05G178900/Glyma.17G205800/Glyma.17G062600/Glyma.15G029000/Glyma.14G128800/Glyma.07G081100/Glyma.13G340400/Glyma.13G069600/Glyma.11G123500/Glyma.11G002600/Glyma.01G241300/Glyma.09G266200/Glyma.09G149000/Glyma.08G323800/Glyma.08G104100/Glyma.05G147100/Glyma.08G046500/Glyma.05G239400…	28
BP	GO:0045944	positive regulation of transcription by RNA polymerase II	26/1701	305/35449	0.003516	0.02599	0.01998	Glyma.19G029100/Glyma.17G121600/Glyma.05G013400/Glyma.17G022300/Glyma.07G252100/Glyma.16G131600/Glyma.16G057400/Glyma.16G035100/Glyma.15G211900/Glyma.15G092000/Glyma.13G220400/Glyma.13G273300/Glyma.12G227000/Glyma.12G093400/Glyma.10G244000/Glyma.10G029600/Glyma.10G045000/Glyma.09G215000/Glyma.04G123500/Glyma.08G135200/Glyma.05G178200/Glyma.06G178700/Glyma.06G001300/Glyma.05G243000/Glyma.04G126400…	26
BP	GO:0042594	response to starvation	31/1701	384/35449	0.003526	0.02599	0.01998	Glyma.20G230900/Glyma.20G032400/Glyma.19G244800/Glyma.03G247100/Glyma.19G175600/Glyma.19G152000/Glyma.19G116700/Glyma.16G036100/Glyma.17G242900/Glyma.17G028000/Glyma.14G197100/Glyma.11G167200/Glyma.10G153700/Glyma.10G004800/Glyma.09G115100/Glyma.09G043200/Glyma.08G140900/Glyma.07G196500/Glyma.07G173700/Glyma.07G124400/Glyma.03G096500/Glyma.06G098300/Glyma.04G096600/Glyma.05G188500/Glyma.05G148100…	31
BP	GO:0009756	carbohydrate mediated signaling	13/1701	115/35449	0.003527	0.02599	0.01998	Glyma.19G220900/Glyma.17G220100/Glyma.14G197100/Glyma.11G167200/Glyma.13G218500/Glyma.11G123500/Glyma.11G002600/Glyma.01G241300/Glyma.08G052700/Glyma.05G245300/Glyma.05G043900/Glyma.03G181400/Glyma.01G007200	13
BP	GO:0010182	sugar mediated signaling pathway	13/1701	115/35449	0.003527	0.02599	0.01998	Glyma.19G220900/Glyma.17G220100/Glyma.14G197100/Glyma.11G167200/Glyma.13G218500/Glyma.11G123500/Glyma.11G002600/Glyma.01G241300/Glyma.08G052700/Glyma.05G245300/Glyma.05G043900/Glyma.03G181400/Glyma.01G007200	13
BP	GO:0009250	glucan biosynthetic process	20/1701	214/35449	0.003543	0.02599	0.01998	Glyma.14G115900/Glyma.13G174300/Glyma.10G189300/Glyma.13G126000/Glyma.09G051100/Glyma.12G191500/Glyma.12G042400/Glyma.11G116600/Glyma.09G109600/Glyma.08G139300/Glyma.05G181600/Glyma.08G046500/Glyma.05G239400/Glyma.06G316700/Glyma.06G065000/Glyma.06G030400/Glyma.04G030300/Glyma.03G226100/Glyma.06G005800/Glyma.02G205800	20
BP	GO:0008360	regulation of cell shape	7/1701	42/35449	0.003568	0.02599	0.01998	Glyma.17G226400/Glyma.17G226300/Glyma.14G098300/Glyma.06G056500/Glyma.04G056400/Glyma.15G212800/Glyma.08G148300	7
BP	GO:0009895	negative regulation of catabolic process	7/1701	42/35449	0.003568	0.02599	0.01998	Glyma.17G125700/Glyma.16G063500/Glyma.11G123500/Glyma.11G002600/Glyma.01G241300/Glyma.06G061000/Glyma.04G060500	7
BP	GO:0001708	cell fate specification	12/1701	102/35449	0.003575	0.02599	0.01998	Glyma.20G156700/Glyma.10G237900/Glyma.18G043000/Glyma.14G211900/Glyma.11G213700/Glyma.02G242100/Glyma.08G125500/Glyma.05G167200/Glyma.08G111400/Glyma.07G071000/Glyma.05G134800/Glyma.04G185400	12
BP	GO:0043970	histone H3-K9 acetylation	4/1701	14/35449	0.00359	0.02599	0.01998	Glyma.20G235300/Glyma.10G153000/Glyma.20G178500/Glyma.10G212600	4
BP	GO:0045912	negative regulation of carbohydrate metabolic process	4/1701	14/35449	0.00359	0.02599	0.01998	Glyma.19G116700/Glyma.16G036100/Glyma.08G046500/Glyma.05G239400	4
BP	GO:0071230	cellular response to amino acid stimulus	4/1701	14/35449	0.00359	0.02599	0.01998	Glyma.09G197400/Glyma.09G197200/Glyma.06G016000/Glyma.06G305000	4
BP	GO:0006349	regulation of gene expression by genetic imprinting	6/1701	32/35449	0.003742	0.02686	0.02065	Glyma.12G214400/Glyma.11G067500/Glyma.01G175300/Glyma.06G178200/Glyma.04G187600/Glyma.03G219800	6
BP	GO:0009083	branched-chain amino acid catabolic process	6/1701	32/35449	0.003742	0.02686	0.02065	Glyma.15G131200/Glyma.09G025100/Glyma.12G071100/Glyma.03G070200/Glyma.02G145300/Glyma.02G131500	6
BP	GO:0043650	dicarboxylic acid biosynthetic process	6/1701	32/35449	0.003742	0.02686	0.02065	Glyma.20G179400/Glyma.19G239800/Glyma.03G242400/Glyma.15G054700/Glyma.18G295300/Glyma.06G127400/Glyma.04G236900	6
BP	GO:0003002	regionalization	36/1701	467/35449	0.003779	0.02704	0.02079	Glyma.20G148600/Glyma.18G232900/Glyma.09G259400/Glyma.07G070700/Glyma.03G009200/Glyma.18G171100/Glyma.18G043000/Glyma.14G211900/Glyma.11G213700/Glyma.02G242100/Glyma.17G256500/Glyma.14G217700/Glyma.17G178500/Glyma.01G183700/Glyma.17G120000/Glyma.17G089300/Glyma.05G037800/Glyma.17G062600/Glyma.16G110100/Glyma.16G076900/Glyma.01G154400/Glyma.16G047300/Glyma.15G031900/Glyma.15G028600/Glyma.14G140800…	36
BP	GO:0010218	response to far red light	13/1701	116/35449	0.003801	0.02704	0.02079	Glyma.20G170000/Glyma.16G163200/Glyma.10G221500/Glyma.19G260400/Glyma.06G136600/Glyma.04G228300/Glyma.19G199500/Glyma.19G046600/Glyma.16G027200/Glyma.09G001300/Glyma.06G134600/Glyma.06G103200/Glyma.01G086600	13
BP	GO:0015995	chlorophyll biosynthetic process	13/1701	116/35449	0.003801	0.02704	0.02079	Glyma.19G133900/Glyma.19G116700/Glyma.16G036100/Glyma.17G076000/Glyma.17G066500/Glyma.15G080200/Glyma.14G185700/Glyma.12G221800/Glyma.12G150400/Glyma.06G247100/Glyma.11G233800/Glyma.08G008400/Glyma.08G007900	13
BP	GO:0030422	production of siRNA involved in RNA interference	11/1701	90/35449	0.003852	0.02733	0.02101	Glyma.15G235900/Glyma.13G196900/Glyma.11G026700/Glyma.10G276900/Glyma.09G025300/Glyma.07G171400/Glyma.02G086100/Glyma.07G082200/Glyma.03G020100/Glyma.06G314500/Glyma.04G057400	11
BP	GO:0031050	dsRNA processing	16/1701	158/35449	0.003965	0.02796	0.02149	Glyma.16G035100/Glyma.15G235900/Glyma.13G196900/Glyma.15G031900/Glyma.11G026700/Glyma.10G276900/Glyma.09G066000/Glyma.09G025300/Glyma.08G048400/Glyma.05G241400/Glyma.07G171400/Glyma.02G086100/Glyma.07G082200/Glyma.03G020100/Glyma.06G314500/Glyma.04G057400	16
BP	GO:0070918	production of small RNA involved in gene silencing by RNA	16/1701	158/35449	0.003965	0.02796	0.02149	Glyma.16G035100/Glyma.15G235900/Glyma.13G196900/Glyma.15G031900/Glyma.11G026700/Glyma.10G276900/Glyma.09G066000/Glyma.09G025300/Glyma.08G048400/Glyma.05G241400/Glyma.07G171400/Glyma.02G086100/Glyma.07G082200/Glyma.03G020100/Glyma.06G314500/Glyma.04G057400	16
BP	GO:0007276	gamete generation	18/1701	187/35449	0.004028	0.02833	0.02178	Glyma.19G178600/Glyma.02G170600/Glyma.18G003800/Glyma.11G253200/Glyma.16G116200/Glyma.14G222100/Glyma.14G039200/Glyma.13G335900/Glyma.13G114200/Glyma.10G295100/Glyma.06G264000/Glyma.10G118100/Glyma.08G106400/Glyma.05G149700/Glyma.08G062500/Glyma.07G186700/Glyma.08G019400/Glyma.03G158900	18
BP	GO:0007076	mitotic chromosome condensation	5/1701	23/35449	0.004124	0.02891	0.02223	Glyma.19G029100/Glyma.19G022800/Glyma.13G202100/Glyma.13G062800/Glyma.12G236600/Glyma.18G041000/Glyma.09G044100	5
BP	GO:0031060	regulation of histone methylation	9/1701	66/35449	0.004145	0.02898	0.02228	Glyma.20G235300/Glyma.10G153000/Glyma.11G067500/Glyma.01G175300/Glyma.11G062100/Glyma.09G068600/Glyma.06G117700/Glyma.04G245400/Glyma.04G158400	9
BP	GO:0000070	mitotic sister chromatid segregation	12/1701	104/35449	0.004193	0.02917	0.02243	Glyma.19G029100/Glyma.19G022800/Glyma.13G202100/Glyma.13G062800/Glyma.12G236600/Glyma.18G041000/Glyma.15G265300/Glyma.08G162300/Glyma.14G058400/Glyma.02G258100/Glyma.10G258300/Glyma.09G044100/Glyma.07G268200/Glyma.06G062700	12
BP	GO:0042364	water-soluble vitamin biosynthetic process	11/1701	91/35449	0.004196	0.02917	0.02243	Glyma.20G179400/Glyma.20G142000/Glyma.12G135000/Glyma.10G251500/Glyma.06G269700/Glyma.19G244700/Glyma.19G244600/Glyma.18G065700/Glyma.13G094700/Glyma.10G104100/Glyma.05G224500	11
BP	GO:0006766	vitamin metabolic process	16/1701	159/35449	0.004217	0.02923	0.02247	Glyma.20G179400/Glyma.20G142000/Glyma.12G135000/Glyma.10G251500/Glyma.06G269700/Glyma.19G244700/Glyma.19G244600/Glyma.18G150000/Glyma.18G065700/Glyma.15G090000/Glyma.14G030400/Glyma.13G094700/Glyma.10G104100/Glyma.06G095500/Glyma.05G224500/Glyma.02G002000	16
BP	GO:0044772	mitotic cell cycle phase transition	17/1701	174/35449	0.004389	0.03018	0.0232	Glyma.17G160000/Glyma.08G291000/Glyma.01G035600/Glyma.15G265300/Glyma.08G162300/Glyma.15G034300/Glyma.13G340100/Glyma.14G154200/Glyma.14G128800/Glyma.07G081100/Glyma.14G058400/Glyma.02G258100/Glyma.14G037100/Glyma.10G258300/Glyma.08G147000/Glyma.05G189400/Glyma.01G193400	17
BP	GO:0010359	regulation of anion channel activity	6/1701	33/35449	0.004391	0.03018	0.0232	Glyma.15G130900/Glyma.08G123800/Glyma.12G074100/Glyma.08G083300/Glyma.05G128200/Glyma.06G103200	6
BP	GO:0035510	DNA dealkylation	6/1701	33/35449	0.004391	0.03018	0.0232	Glyma.13G273300/Glyma.12G227000/Glyma.13G151000/Glyma.11G193100/Glyma.06G229100/Glyma.06G202500	6
BP	GO:0030244	cellulose biosynthetic process	14/1701	132/35449	0.004506	0.03082	0.0237	Glyma.13G174300/Glyma.10G189300/Glyma.13G126000/Glyma.09G051100/Glyma.12G191500/Glyma.09G109600/Glyma.08G139300/Glyma.05G181600/Glyma.08G046500/Glyma.05G239400/Glyma.06G316700/Glyma.06G065000/Glyma.06G005800/Glyma.02G205800	14
BP	GO:0060147	regulation of posttranscriptional gene silencing	8/1701	55/35449	0.00451	0.03082	0.0237	Glyma.19G004700/Glyma.16G035100/Glyma.12G093500/Glyma.08G339900/Glyma.07G171400/Glyma.02G086100/Glyma.07G082200/Glyma.03G020100	8
BP	GO:0006473	protein acetylation	15/1701	146/35449	0.004526	0.03085	0.02372	Glyma.20G235300/Glyma.10G153000/Glyma.20G178500/Glyma.10G212600/Glyma.19G010200/Glyma.13G170000/Glyma.15G092000/Glyma.13G220400/Glyma.11G067500/Glyma.01G175300/Glyma.08G257200/Glyma.08G226700/Glyma.07G000400/Glyma.04G192000/Glyma.04G191900	15
BP	GO:0048609	multicellular organismal reproductive process	37/1701	489/35449	0.004543	0.03087	0.02374	Glyma.20G057800/Glyma.19G178600/Glyma.02G170600/Glyma.18G171100/Glyma.18G003800/Glyma.11G253200/Glyma.17G120000/Glyma.17G095500/Glyma.16G116200/Glyma.15G151000/Glyma.15G141400/Glyma.09G036500/Glyma.14G222100/Glyma.14G039200/Glyma.13G335900/Glyma.13G319500/Glyma.13G114200/Glyma.12G012500/Glyma.04G030400/Glyma.11G197500/Glyma.10G295100/Glyma.06G264000/Glyma.10G118100/Glyma.09G282900/Glyma.08G191500…	37
BP	GO:0051304	chromosome separation	9/1701	67/35449	0.004589	0.0311	0.02391	Glyma.15G276000/Glyma.15G265300/Glyma.08G162300/Glyma.15G048100/Glyma.08G184200/Glyma.14G058400/Glyma.02G258100/Glyma.10G258300/Glyma.09G044100	9
BP	GO:0015691	cadmium ion transport	4/1701	15/35449	0.004711	0.03175	0.02441	Glyma.15G019200/Glyma.08G201300/Glyma.07G015800/Glyma.06G115800	4
BP	GO:0046503	glycerolipid catabolic process	4/1701	15/35449	0.004711	0.03175	0.02441	Glyma.19G132900/Glyma.03G130900/Glyma.19G098500/Glyma.16G052000	4
BP	GO:0035670	plant-type ovary development	16/1701	161/35449	0.004761	0.032	0.0246	Glyma.20G151800/Glyma.10G242300/Glyma.18G043000/Glyma.14G211900/Glyma.11G213700/Glyma.02G242100/Glyma.17G026600/Glyma.16G091400/Glyma.08G263100/Glyma.08G263000/Glyma.14G058400/Glyma.02G258100/Glyma.09G149000/Glyma.06G117700/Glyma.04G245400/Glyma.05G210300	16
BP	GO:0007059	chromosome segregation	21/1701	235/35449	0.004805	0.03221	0.02476	Glyma.19G029100/Glyma.19G022800/Glyma.13G202100/Glyma.13G062800/Glyma.12G236600/Glyma.18G041000/Glyma.15G276000/Glyma.15G265300/Glyma.08G162300/Glyma.15G048100/Glyma.08G184200/Glyma.14G058400/Glyma.02G258100/Glyma.11G250400/Glyma.10G258300/Glyma.09G229900/Glyma.09G044100/Glyma.08G260400/Glyma.08G151600/Glyma.07G268200/Glyma.06G062700/Glyma.04G182900/Glyma.02G007100	21
BP	GO:0045786	negative regulation of cell cycle	15/1701	147/35449	0.004823	0.03224	0.02478	Glyma.20G197700/Glyma.19G071600/Glyma.17G121400/Glyma.15G276000/Glyma.15G265300/Glyma.08G162300/Glyma.15G092000/Glyma.13G220400/Glyma.15G034300/Glyma.13G340100/Glyma.15G028600/Glyma.14G032500/Glyma.02G281900/Glyma.10G258300/Glyma.08G238200	15
BP	GO:0000302	response to reactive oxygen species	32/1701	409/35449	0.004891	0.03246	0.02495	Glyma.20G187400/Glyma.19G192900/Glyma.20G170000/Glyma.16G163200/Glyma.10G221500/Glyma.18G188800/Glyma.18G141500/Glyma.11G207000/Glyma.11G206700/Glyma.11G204900/Glyma.15G098200/Glyma.07G251800/Glyma.15G011900/Glyma.13G361900/Glyma.13G340300/Glyma.13G267400/Glyma.09G274000/Glyma.13G256400/Glyma.08G067700/Glyma.11G197500/Glyma.08G140900/Glyma.08G056400/Glyma.07G124400/Glyma.03G096500/Glyma.07G057400…	32
BP	GO:0006874	cellular calcium ion homeostasis	12/1701	106/35449	0.004893	0.03246	0.02495	Glyma.18G200500/Glyma.18G063200/Glyma.14G193400/Glyma.02G226500/Glyma.14G001100/Glyma.13G233000/Glyma.09G197400/Glyma.09G197200/Glyma.06G016000/Glyma.07G053100/Glyma.06G305000/Glyma.06G103200	12
BP	GO:0030029	actin filament-based process	23/1701	266/35449	0.004896	0.03246	0.02495	Glyma.20G102900/Glyma.09G284800/Glyma.19G170700/Glyma.03G169500/Glyma.18G209100/Glyma.17G226400/Glyma.17G226300/Glyma.14G098300/Glyma.06G056500/Glyma.04G056400/Glyma.15G212800/Glyma.08G148300/Glyma.15G038700/Glyma.13G281900/Glyma.12G219400/Glyma.12G147000/Glyma.06G254500/Glyma.09G155700/Glyma.05G243200/Glyma.09G067200/Glyma.08G116000/Glyma.05G158300/Glyma.03G013900	23
BP	GO:0009267	cellular response to starvation	26/1701	313/35449	0.004934	0.03262	0.02508	Glyma.20G032400/Glyma.19G244800/Glyma.03G247100/Glyma.19G175600/Glyma.19G116700/Glyma.16G036100/Glyma.17G242900/Glyma.17G028000/Glyma.14G197100/Glyma.11G167200/Glyma.10G153700/Glyma.10G004800/Glyma.09G115100/Glyma.09G043200/Glyma.07G196500/Glyma.07G173700/Glyma.06G098300/Glyma.04G096600/Glyma.05G188500/Glyma.05G148100/Glyma.04G193800/Glyma.04G147600/Glyma.02G064200/Glyma.01G135500/Glyma.01G091800…	26
BP	GO:0051570	regulation of histone H3-K9 methylation	5/1701	24/35449	0.005006	0.03292	0.02531	Glyma.20G235300/Glyma.10G153000/Glyma.11G067500/Glyma.01G175300/Glyma.11G062100	5
BP	GO:0060148	positive regulation of posttranscriptional gene silencing	5/1701	24/35449	0.005006	0.03292	0.02531	Glyma.08G339900/Glyma.07G171400/Glyma.02G086100/Glyma.07G082200/Glyma.03G020100	5
BP	GO:0033045	regulation of sister chromatid segregation	8/1701	56/35449	0.005045	0.03308	0.02544	Glyma.19G029100/Glyma.15G265300/Glyma.08G162300/Glyma.15G048100/Glyma.08G184200/Glyma.14G058400/Glyma.02G258100/Glyma.10G258300	8
BP	GO:0040020	regulation of meiotic nuclear division	6/1701	34/35449	0.005119	0.0333	0.0256	Glyma.20G197700/Glyma.19G071600/Glyma.17G121400/Glyma.15G196800/Glyma.08G238200/Glyma.02G007100	6
BP	GO:0071514	genetic imprinting	6/1701	34/35449	0.005119	0.0333	0.0256	Glyma.12G214400/Glyma.11G067500/Glyma.01G175300/Glyma.06G178200/Glyma.04G187600/Glyma.03G219800	6
BP	GO:1901259	chloroplast rRNA processing	6/1701	34/35449	0.005119	0.0333	0.0256	Glyma.19G133900/Glyma.17G125700/Glyma.10G082600/Glyma.08G012600/Glyma.05G205700/Glyma.07G076000	6
BP	GO:0010506	regulation of autophagy	7/1701	45/35449	0.005299	0.03427	0.02635	Glyma.11G163300/Glyma.09G280200/Glyma.03G042700/Glyma.01G128100/Glyma.11G123500/Glyma.11G002600/Glyma.01G241300	7
BP	GO:0034293	sexual sporulation	10/1701	81/35449	0.00533	0.03427	0.02635	Glyma.20G156700/Glyma.10G237900/Glyma.10G295100/Glyma.06G264000/Glyma.09G044100/Glyma.07G268200/Glyma.07G109600/Glyma.06G173500/Glyma.04G192300/Glyma.06G062700	10
BP	GO:0043934	sporulation	10/1701	81/35449	0.00533	0.03427	0.02635	Glyma.20G156700/Glyma.10G237900/Glyma.10G295100/Glyma.06G264000/Glyma.09G044100/Glyma.07G268200/Glyma.07G109600/Glyma.06G173500/Glyma.04G192300/Glyma.06G062700	10
BP	GO:0048236	plant-type sporogenesis	10/1701	81/35449	0.00533	0.03427	0.02635	Glyma.20G156700/Glyma.10G237900/Glyma.10G295100/Glyma.06G264000/Glyma.09G044100/Glyma.07G268200/Glyma.07G109600/Glyma.06G173500/Glyma.04G192300/Glyma.06G062700	10
BP	GO:2000280	regulation of root development	19/1701	207/35449	0.005339	0.03427	0.02635	Glyma.20G170900/Glyma.10G220700/Glyma.18G176000/Glyma.08G357400/Glyma.06G124200/Glyma.04G239700/Glyma.18G010800/Glyma.17G076000/Glyma.14G197100/Glyma.11G167200/Glyma.14G011500/Glyma.13G216900/Glyma.07G238400/Glyma.07G163200/Glyma.06G103200/Glyma.05G134800/Glyma.04G185400/Glyma.04G062400/Glyma.01G062900	19
BP	GO:0043648	dicarboxylic acid metabolic process	15/1701	149/35449	0.005463	0.03498	0.02689	Glyma.20G179400/Glyma.19G239800/Glyma.03G242400/Glyma.19G043000/Glyma.13G049700/Glyma.18G150000/Glyma.17G097700/Glyma.05G029200/Glyma.16G147300/Glyma.15G090000/Glyma.15G054700/Glyma.09G118600/Glyma.18G295300/Glyma.06G127400/Glyma.04G236900/Glyma.01G008500	15
BP	GO:1903827	regulation of cellular protein localization	10/1701	82/35449	0.005815	0.03714	0.02855	Glyma.20G072700/Glyma.19G029100/Glyma.13G224300/Glyma.08G117200/Glyma.05G159400/Glyma.02G069400/Glyma.11G092200/Glyma.01G228900/Glyma.08G021400/Glyma.04G207700	10
BP	GO:0061982	meiosis I cell cycle process	13/1701	122/35449	0.005835	0.03716	0.02857	Glyma.20G197700/Glyma.19G216000/Glyma.19G071600/Glyma.17G121400/Glyma.15G276000/Glyma.14G115900/Glyma.11G250400/Glyma.09G189100/Glyma.07G087700/Glyma.08G260400/Glyma.08G238200/Glyma.04G182900/Glyma.02G007100	13
BP	GO:0005991	trehalose metabolic process	6/1701	35/35449	0.005932	0.03768	0.02897	Glyma.18G297900/Glyma.08G364200/Glyma.18G018100/Glyma.05G179800/Glyma.07G172000/Glyma.02G086200	6
BP	GO:0033157	regulation of intracellular protein transport	7/1701	46/35449	0.005997	0.03791	0.02914	Glyma.13G224300/Glyma.08G117200/Glyma.05G159400/Glyma.02G069400/Glyma.11G092200/Glyma.01G228900/Glyma.08G021400	7
BP	GO:0050691	regulation of defense response to virus by host	5/1701	25/35449	0.006014	0.03791	0.02914	Glyma.17G222500/Glyma.17G222300/Glyma.15G003300/Glyma.14G102900/Glyma.13G069600	5
BP	GO:0000913	preprophase band assembly	4/1701	16/35449	0.006045	0.03791	0.02914	Glyma.20G239400/Glyma.17G031500/Glyma.10G148200/Glyma.09G039000	4
BP	GO:0017145	stem cell division	4/1701	16/35449	0.006045	0.03791	0.02914	Glyma.14G197100/Glyma.11G167200/Glyma.08G301100/Glyma.02G107000	4
BP	GO:0032776	DNA methylation on cytosine	4/1701	16/35449	0.006045	0.03791	0.02914	Glyma.11G083600/Glyma.06G178200/Glyma.04G187600/Glyma.01G160300	4
BP	GO:0009934	regulation of meristem structural organization	8/1701	58/35449	0.006259	0.03914	0.0301	Glyma.20G151400/Glyma.10G242800/Glyma.02G002500/Glyma.08G147000/Glyma.05G189400/Glyma.08G125500/Glyma.05G167200/Glyma.01G239700	8
BP	GO:0010118	stomatal movement	37/1701	500/35449	0.006444	0.0402	0.03091	Glyma.19G200500/Glyma.18G270700/Glyma.18G270600/Glyma.13G054400/Glyma.13G054300/Glyma.17G078300/Glyma.05G021100/Glyma.17G023800/Glyma.16G182400/Glyma.09G137000/Glyma.16G013500/Glyma.07G045600/Glyma.15G230600/Glyma.13G192900/Glyma.15G193000/Glyma.15G171000/Glyma.15G130900/Glyma.08G123800/Glyma.15G008500/Glyma.14G195400/Glyma.11G062900/Glyma.02G228400/Glyma.01G179300/Glyma.13G296900/Glyma.13G267400…	37
BP	GO:0048825	cotyledon development	15/1701	152/35449	0.00655	0.04076	0.03134	Glyma.20G148600/Glyma.17G205800/Glyma.16G110100/Glyma.16G076900/Glyma.01G154400/Glyma.13G218500/Glyma.13G043800/Glyma.13G043500/Glyma.13G042900/Glyma.10G128300/Glyma.09G176300/Glyma.08G143500/Glyma.08G117400/Glyma.05G159700/Glyma.06G061400	15
BP	GO:0055074	calcium ion homeostasis	12/1701	110/35449	0.006571	0.04078	0.03136	Glyma.18G200500/Glyma.18G063200/Glyma.14G193400/Glyma.02G226500/Glyma.14G001100/Glyma.13G233000/Glyma.09G197400/Glyma.09G197200/Glyma.06G016000/Glyma.07G053100/Glyma.06G305000/Glyma.06G103200	12
BP	GO:0030307	positive regulation of cell growth	7/1701	47/35449	0.00676	0.04185	0.03218	Glyma.17G144100/Glyma.17G120000/Glyma.11G123500/Glyma.11G002600/Glyma.01G241300/Glyma.06G098300/Glyma.04G096600	7
BP	GO:0010948	negative regulation of cell cycle process	11/1701	97/35449	0.006805	0.04202	0.03231	Glyma.20G197700/Glyma.19G071600/Glyma.17G121400/Glyma.15G265300/Glyma.08G162300/Glyma.15G034300/Glyma.13G340100/Glyma.14G032500/Glyma.02G281900/Glyma.10G258300/Glyma.08G238200	11
BP	GO:0019252	starch biosynthetic process	6/1701	36/35449	0.006835	0.0421	0.03237	Glyma.14G115900/Glyma.12G042400/Glyma.11G116600/Glyma.06G030400/Glyma.04G030300/Glyma.03G226100	6
BP	GO:0051170	import into nucleus	12/1701	111/35449	0.007054	0.04334	0.03332	Glyma.19G260400/Glyma.06G136600/Glyma.04G228300/Glyma.18G007300/Glyma.06G239100/Glyma.17G031000/Glyma.16G023700/Glyma.15G144800/Glyma.14G008200/Glyma.10G297700/Glyma.08G021400/Glyma.05G238800	12
BP	GO:0071478	cellular response to radiation	22/1701	259/35449	0.007141	0.04364	0.03355	Glyma.19G224700/Glyma.16G027200/Glyma.15G130900/Glyma.08G123800/Glyma.15G092000/Glyma.13G220400/Glyma.14G065200/Glyma.02G251600/Glyma.13G144000/Glyma.12G129200/Glyma.12G074100/Glyma.12G073900/Glyma.10G048100/Glyma.11G229700/Glyma.09G001300/Glyma.07G178600/Glyma.06G103200/Glyma.04G082900/Glyma.04G050200/Glyma.03G237200/Glyma.08G171800/Glyma.02G306200/Glyma.01G086600	22
BP	GO:0048578	positive regulation of long-day photoperiodism, flowering	5/1701	26/35449	0.007156	0.04364	0.03355	Glyma.20G170000/Glyma.16G163200/Glyma.10G221500/Glyma.18G281700/Glyma.18G281500	5
BP	GO:0071324	cellular response to disaccharide stimulus	5/1701	26/35449	0.007156	0.04364	0.03355	Glyma.11G123500/Glyma.11G002600/Glyma.01G241300/Glyma.07G173700/Glyma.05G148100	5
BP	GO:0046700	heterocycle catabolic process	29/1701	371/35449	0.007209	0.04385	0.03371	Glyma.19G116700/Glyma.16G036100/Glyma.19G043000/Glyma.13G049700/Glyma.17G125700/Glyma.17G097700/Glyma.05G029200/Glyma.15G194000/Glyma.15G186100/Glyma.09G080100/Glyma.15G019200/Glyma.08G201300/Glyma.07G015800/Glyma.14G040900/Glyma.02G275300/Glyma.13G340300/Glyma.12G093500/Glyma.10G263400/Glyma.09G118600/Glyma.08G171800/Glyma.02G306200/Glyma.06G061000/Glyma.04G060500/Glyma.05G148100/Glyma.04G050300…	29
BP	GO:0009595	detection of biotic stimulus	4/1701	17/35449	0.007609	0.04586	0.03526	Glyma.18G065700/Glyma.08G083300/Glyma.05G128200/Glyma.02G270800	4
BP	GO:0098581	detection of external biotic stimulus	4/1701	17/35449	0.007609	0.04586	0.03526	Glyma.18G065700/Glyma.08G083300/Glyma.05G128200/Glyma.02G270800	4
BP	GO:0006869	lipid transport	17/1701	184/35449	0.007613	0.04586	0.03526	Glyma.18G213100/Glyma.16G220100/Glyma.06G315100/Glyma.04G129200/Glyma.16G099700/Glyma.08G268900/Glyma.04G144900/Glyma.15G025800/Glyma.15G011900/Glyma.13G361900/Glyma.14G087600/Glyma.13G295100/Glyma.13G043800/Glyma.13G043500/Glyma.13G042900/Glyma.08G010000/Glyma.05G202700	17
BP	GO:0031503	protein-containing complex localization	13/1701	126/35449	0.007616	0.04586	0.03526	Glyma.20G072700/Glyma.16G004800/Glyma.07G035600/Glyma.15G265300/Glyma.08G162300/Glyma.14G005800/Glyma.11G117600/Glyma.11G092200/Glyma.01G228900/Glyma.09G044100/Glyma.07G081200/Glyma.04G207700/Glyma.01G224700	13
BP	GO:0051274	beta-glucan biosynthetic process	14/1701	141/35449	0.00801	0.04812	0.03699	Glyma.13G174300/Glyma.10G189300/Glyma.13G126000/Glyma.09G051100/Glyma.12G191500/Glyma.09G109600/Glyma.08G139300/Glyma.05G181600/Glyma.08G046500/Glyma.05G239400/Glyma.06G316700/Glyma.06G065000/Glyma.06G005800/Glyma.02G205800	14
BP	GO:0009742	brassinosteroid mediated signaling pathway	13/1701	127/35449	0.008122	0.04831	0.03714	Glyma.19G133900/Glyma.17G023800/Glyma.13G267400/Glyma.09G274000/Glyma.13G224300/Glyma.08G117200/Glyma.05G159400/Glyma.02G069400/Glyma.12G220400/Glyma.11G123500/Glyma.11G002600/Glyma.01G241300/Glyma.05G119600	13
BP	GO:0043401	steroid hormone mediated signaling pathway	13/1701	127/35449	0.008122	0.04831	0.03714	Glyma.19G133900/Glyma.17G023800/Glyma.13G267400/Glyma.09G274000/Glyma.13G224300/Glyma.08G117200/Glyma.05G159400/Glyma.02G069400/Glyma.12G220400/Glyma.11G123500/Glyma.11G002600/Glyma.01G241300/Glyma.05G119600	13
BP	GO:0048545	response to steroid hormone	13/1701	127/35449	0.008122	0.04831	0.03714	Glyma.19G133900/Glyma.17G023800/Glyma.13G267400/Glyma.09G274000/Glyma.13G224300/Glyma.08G117200/Glyma.05G159400/Glyma.02G069400/Glyma.12G220400/Glyma.11G123500/Glyma.11G002600/Glyma.01G241300/Glyma.05G119600	13
BP	GO:0071383	cellular response to steroid hormone stimulus	13/1701	127/35449	0.008122	0.04831	0.03714	Glyma.19G133900/Glyma.17G023800/Glyma.13G267400/Glyma.09G274000/Glyma.13G224300/Glyma.08G117200/Glyma.05G159400/Glyma.02G069400/Glyma.12G220400/Glyma.11G123500/Glyma.11G002600/Glyma.01G241300/Glyma.05G119600	13

## Sheet: 21dpi_Up(KEGG)
GO enrichment and KEGG pathway summary
KEGG pathway analysis in 21 dpi (up regulated genes)
ID	Description	GeneRatio	BgRatio	pvalue	p.adjust	qvalue	geneID	Count
ath00940	Phenylpropanoid biosynthesis	71/1174	368/18984	5.257e-18	6.781e-16	5.699e-16	Glyma.20G176100/Glyma.20G171900/Glyma.20G114200/Glyma.20G033500/Glyma.19G205300/Glyma.18G211000/Glyma.18G177000/Glyma.18G113100/Glyma.18G104100/Glyma.18G104000/Glyma.18G055600/Glyma.18G055400/Glyma.18G055300/Glyma.17G061400/Glyma.16G164300/Glyma.16G132800/Glyma.15G264400/Glyma.15G155700/Glyma.15G050800/Glyma.14G201600/Glyma.14G053700/Glyma.14G053600/Glyma.13G101400/Glyma.13G098400/Glyma.11G162100…	71
ath04141	Protein processing in endoplasmic reticulum	68/1174	427/18984	5.136e-13	3.313e-11	2.784e-11	Glyma.20G213900/Glyma.20G015900/Glyma.19G011400/Glyma.18G289600/Glyma.18G289100/Glyma.18G010500/Glyma.17G224900/Glyma.17G072400/Glyma.17G058500/Glyma.16G206200/Glyma.16G178800/Glyma.16G012000/Glyma.15G264600/Glyma.15G143300/Glyma.14G214800/Glyma.14G100000/Glyma.14G099900/Glyma.14G063800/Glyma.14G063700/Glyma.13G337800/Glyma.13G311600/Glyma.13G308100/Glyma.13G176500/Glyma.13G176300/Glyma.13G176200…	68
ath00910	Nitrogen metabolism	19/1174	76/18984	1.222e-07	5.254e-06	4.416e-06	Glyma.19G185900/Glyma.19G007700/Glyma.18G138400/Glyma.16G153400/Glyma.15G102000/Glyma.15G057700/Glyma.14G213300/Glyma.13G257200/Glyma.13G084000/Glyma.11G196600/Glyma.10G059200/Glyma.08G286700/Glyma.08G284000/Glyma.06G182700/Glyma.06G109200/Glyma.03G185600/Glyma.03G185500/Glyma.02G244000/Glyma.02G072200	19
ath00199	Cytochrome P450 [BR:ath00199]	40/1174	290/18984	1.589e-06	5.125e-05	4.308e-05	Glyma.20G114200/Glyma.20G018900/Glyma.19G146800/Glyma.18G218500/Glyma.18G100500/Glyma.18G049500/Glyma.17G080500/Glyma.16G089700/Glyma.16G076600/Glyma.15G203500/Glyma.15G156100/Glyma.14G192500/Glyma.13G265300/Glyma.13G173500/Glyma.13G068800/Glyma.12G067100/Glyma.11G175900/Glyma.11G051800/Glyma.09G144300/Glyma.09G048800/Glyma.08G140600/Glyma.08G089400/Glyma.08G026900/Glyma.07G258800/Glyma.07G010700…	40
ath00073	Cutin, suberine and wax biosynthesis	13/1174	58/18984	4.196e-05	0.001057	0.0008886	Glyma.19G247500/Glyma.16G053300/Glyma.14G192500/Glyma.13G350300/Glyma.13G317700/Glyma.12G183400/Glyma.12G087400/Glyma.11G185200/Glyma.11G185000/Glyma.11G175900/Glyma.07G258800/Glyma.06G167600/Glyma.03G102000	13
ath01004	Lipid biosynthesis proteins [BR:ath01004]	27/1174	191/18984	4.918e-05	0.001057	0.0008886	Glyma.20G111000/Glyma.19G218300/Glyma.18G197800/Glyma.18G062000/Glyma.18G011600/Glyma.16G042000/Glyma.14G121400/Glyma.14G067200/Glyma.14G028300/Glyma.11G174100/Glyma.09G111900/Glyma.09G029900/Glyma.08G279700/Glyma.08G102100/Glyma.08G024700/Glyma.07G146800/Glyma.07G069700/Glyma.06G211300/Glyma.06G168100/Glyma.05G218600/Glyma.04G197400/Glyma.04G151600/Glyma.03G078600/Glyma.03G008300/Glyma.02G286500…	27
ath00480	Glutathione metabolism	29/1174	223/18984	0.0001214	0.002049	0.001722	Glyma.20G197600/Glyma.19G237800/Glyma.18G190200/Glyma.15G252200/Glyma.15G252000/Glyma.15G251800/Glyma.15G251600/Glyma.13G135500/Glyma.11G198500/Glyma.11G024100/Glyma.10G192900/Glyma.10G047700/Glyma.08G175200/Glyma.08G174900/Glyma.08G174700/Glyma.08G118900/Glyma.08G118700/Glyma.07G140700/Glyma.07G139900/Glyma.07G139800/Glyma.07G139700/Glyma.05G161600/Glyma.05G161300/Glyma.02G187200/Glyma.02G154400…	29
ath00908	Zeatin biosynthesis	17/1174	100/18984	0.0001271	0.002049	0.001722	Glyma.19G187000/Glyma.19G035800/Glyma.17G054600/Glyma.17G054500/Glyma.17G045700/Glyma.15G234700/Glyma.13G104700/Glyma.13G051800/Glyma.13G029900/Glyma.12G011400/Glyma.10G108400/Glyma.03G187200/Glyma.03G187000/Glyma.03G186900/Glyma.02G184200/Glyma.01G022300/Glyma.01G021700	17
ath00945	Stilbenoid, diarylheptanoid and gingerol biosynthesis	10/1174	49/18984	0.000707	0.01013	0.008517	Glyma.20G114200/Glyma.18G113100/Glyma.18G104100/Glyma.18G104000/Glyma.11G054500/Glyma.08G312000/Glyma.08G311500/Glyma.08G030400/Glyma.05G147000/Glyma.01G187700	10
ath00941	Flavonoid biosynthesis	17/1174	117/18984	0.0008498	0.01096	0.009214	Glyma.20G241700/Glyma.20G114200/Glyma.19G105100/Glyma.18G113100/Glyma.18G104100/Glyma.18G104000/Glyma.11G054500/Glyma.08G312000/Glyma.08G311500/Glyma.08G062000/Glyma.08G030400/Glyma.06G202300/Glyma.05G147000/Glyma.05G022100/Glyma.04G222400/Glyma.02G048400/Glyma.01G187700	17
ath04626	Plant-pathogen interaction	48/1174	494/18984	0.001299	0.01524	0.01281	Glyma.20G224300/Glyma.20G211700/Glyma.20G210900/Glyma.20G152500/Glyma.20G115500/Glyma.19G244300/Glyma.19G160100/Glyma.19G088200/Glyma.18G259100/Glyma.17G034900/Glyma.16G218100/Glyma.16G178800/Glyma.16G099600/Glyma.16G059300/Glyma.16G025400/Glyma.15G062900/Glyma.15G062800/Glyma.15G062500/Glyma.15G062400/Glyma.15G062300/Glyma.15G048500/Glyma.15G030100/Glyma.14G156300/Glyma.12G052100/Glyma.12G039400…	48
ath00380	Tryptophan metabolism	21/1174	168/18984	0.001649	0.01773	0.0149	Glyma.20G213500/Glyma.20G176100/Glyma.19G170800/Glyma.18G267800/Glyma.18G267500/Glyma.18G100500/Glyma.15G034400/Glyma.14G200700/Glyma.10G215700/Glyma.10G176700/Glyma.10G176600/Glyma.10G176500/Glyma.10G041800/Glyma.09G281800/Glyma.08G246700/Glyma.08G106100/Glyma.03G208900/Glyma.02G029900/Glyma.01G155400/Glyma.01G078300/Glyma.01G036000	21
ath00010	Glycolysis / Gluconeogenesis	32/1174	312/18984	0.003475	0.03448	0.02898	Glyma.19G017200/Glyma.19G000700/Glyma.18G204200/Glyma.18G009700/Glyma.17G218200/Glyma.16G204600/Glyma.15G262100/Glyma.15G034400/Glyma.14G121200/Glyma.13G231700/Glyma.13G151800/Glyma.12G037400/Glyma.11G247600/Glyma.10G241000/Glyma.10G201100/Glyma.10G066700/Glyma.09G153900/Glyma.09G029900/Glyma.08G176600/Glyma.07G153100/Glyma.06G122600/Glyma.06G088600/Glyma.05G080500/Glyma.04G240800/Glyma.04G213900…	32
ath00904	Diterpenoid biosynthesis	9/1174	53/18984	0.004835	0.04455	0.03744	Glyma.20G153400/Glyma.17G205300/Glyma.17G037300/Glyma.14G128400/Glyma.10G010700/Glyma.06G155000/Glyma.04G211100/Glyma.02G010100/Glyma.01G199800	9
ath04016	MAPK signaling pathway - plant	32/1174	333/18984	0.00899	0.07643	0.06424	Glyma.19G160100/Glyma.18G069300/Glyma.17G034900/Glyma.16G084700/Glyma.16G032200/Glyma.15G062900/Glyma.15G062800/Glyma.15G062500/Glyma.15G062400/Glyma.15G062300/Glyma.15G048500/Glyma.14G162100/Glyma.14G093700/Glyma.13G229300/Glyma.12G097200/Glyma.11G018000/Glyma.10G007000/Glyma.09G255000/Glyma.08G147600/Glyma.08G013600/Glyma.07G209400/Glyma.06G307600/Glyma.06G151400/Glyma.05G211900/Glyma.05G206700…	32
ath00052	Galactose metabolism	16/1174	136/18984	0.009894	0.07643	0.06424	Glyma.20G094500/Glyma.19G227800/Glyma.19G219100/Glyma.19G217700/Glyma.19G140700/Glyma.18G044400/Glyma.15G024600/Glyma.11G017100/Glyma.10G241000/Glyma.10G145300/Glyma.06G179200/Glyma.06G088600/Glyma.05G217100/Glyma.05G003900/Glyma.03G229800/Glyma.01G211000	16
ath00062	Fatty acid elongation	9/1174	60/18984	0.01098	0.07643	0.06424	Glyma.20G210900/Glyma.20G152500/Glyma.20G115500/Glyma.18G011600/Glyma.10G179400/Glyma.10G001800/Glyma.08G279700/Glyma.03G260300/Glyma.02G001500	9
ath04030	G protein-coupled receptors [BR:ath04030]	8/1174	50/18984	0.01103	0.07643	0.06424	Glyma.16G080100/Glyma.13G234400/Glyma.11G078000/Glyma.10G046500/Glyma.06G286800/Glyma.06G015700/Glyma.04G015700/Glyma.03G093600	8
ath00130	Ubiquinone and other terpenoid-quinone biosynthesis	15/1174	127/18984	0.01184	0.07643	0.06424	Glyma.20G114200/Glyma.17G262200/Glyma.15G064700/Glyma.13G249700/Glyma.13G249600/Glyma.12G014300/Glyma.12G014200/Glyma.11G091600/Glyma.10G295300/Glyma.10G070300/Glyma.08G274800/Glyma.06G235900/Glyma.03G033100/Glyma.02G284600/Glyma.02G168000	15
ath00430	Taurine and hypotaurine metabolism	5/1174	23/18984	0.01185	0.07643	0.06424	Glyma.17G046600/Glyma.15G200700/Glyma.13G113100/Glyma.08G091500/Glyma.08G091400	5
ath00270	Cysteine and methionine metabolism	25/1174	256/18984	0.01607	0.09874	0.08298	Glyma.20G150100/Glyma.19G237800/Glyma.17G158100/Glyma.16G118800/Glyma.16G032200/Glyma.13G001200/Glyma.10G244300/Glyma.09G255000/Glyma.09G036400/Glyma.08G050400/Glyma.08G029200/Glyma.07G186000/Glyma.07G129000/Glyma.07G058800/Glyma.06G235900/Glyma.06G117200/Glyma.05G222400/Glyma.05G108900/Glyma.04G245900/Glyma.03G244800/Glyma.02G042000/Glyma.01G210400/Glyma.01G196100/Glyma.01G131100/Glyma.01G003900	25
ath00906	Carotenoid biosynthesis	10/1174	76/18984	0.01829	0.1072	0.09013	Glyma.16G179100/Glyma.16G076600/Glyma.15G250100/Glyma.14G031200/Glyma.11G180800/Glyma.11G151700/Glyma.10G231200/Glyma.04G084100/Glyma.03G128900/Glyma.02G283400	10
ath00592	alpha-Linolenic acid metabolism	13/1174	116/18984	0.02702	0.1515	0.1274	Glyma.17G209900/Glyma.17G049900/Glyma.14G121200/Glyma.13G239000/Glyma.13G109800/Glyma.13G030300/Glyma.08G028800/Glyma.07G129900/Glyma.06G122600/Glyma.04G240800/Glyma.04G213900/Glyma.04G035000/Glyma.02G099200	13
ath00966	Glucosinolate biosynthesis	6/1174	40/18984	0.03494	0.1878	0.1579	Glyma.20G199600/Glyma.18G100500/Glyma.07G186000/Glyma.02G029900/Glyma.01G078300/Glyma.01G036000	6
ath00330	Arginine and proline metabolism	14/1174	135/18984	0.03981	0.2054	0.1726	Glyma.18G278900/Glyma.18G188000/Glyma.16G121700/Glyma.15G034400/Glyma.13G066500/Glyma.11G050400/Glyma.10G090700/Glyma.08G303800/Glyma.08G255900/Glyma.08G106100/Glyma.03G069400/Glyma.02G189300/Glyma.02G044200/Glyma.01G131100	14
ath00561	Glycerolipid metabolism	16/1174	165/18984	0.04964	0.2463	0.207	Glyma.20G121300/Glyma.18G197800/Glyma.15G171700/Glyma.15G034400/Glyma.14G067200/Glyma.14G028300/Glyma.09G115800/Glyma.08G056600/Glyma.08G003900/Glyma.07G146800/Glyma.07G069700/Glyma.03G078600/Glyma.03G008300/Glyma.02G286500/Glyma.02G249300/Glyma.01G113200	16
ath00999	Biosynthesis of various plant secondary metabolites	15/1174	153/18984	0.05181	0.2475	0.208	Glyma.16G219500/Glyma.16G097200/Glyma.16G089700/Glyma.15G203500/Glyma.14G045000/Glyma.13G068800/Glyma.12G054500/Glyma.11G129200/Glyma.09G036400/Glyma.07G151900/Glyma.04G035500/Glyma.03G085000/Glyma.02G307300/Glyma.01G135200/Glyma.01G009500	15
ath00710	Carbon fixation in photosynthetic organisms	15/1174	154/18984	0.05427	0.25	0.2101	Glyma.19G243800/Glyma.18G009700/Glyma.15G262100/Glyma.13G151800/Glyma.13G097100/Glyma.12G037400/Glyma.11G247600/Glyma.11G226900/Glyma.10G066700/Glyma.09G210900/Glyma.08G214700/Glyma.04G008300/Glyma.02G303000/Glyma.02G222400/Glyma.01G131100	15
ath00630	Glyoxylate and dicarboxylate metabolism	15/1174	159/18984	0.06779	0.3016	0.2535	Glyma.20G159300/Glyma.19G009000/Glyma.15G250800/Glyma.15G102000/Glyma.14G213300/Glyma.13G097100/Glyma.13G084900/Glyma.12G100500/Glyma.09G247900/Glyma.09G138100/Glyma.09G029900/Glyma.08G302600/Glyma.08G097300/Glyma.08G096700/Glyma.02G244000	15
ath00040	Pentose and glucuronate interconversions	19/1174	214/18984	0.07187	0.309	0.2597	Glyma.19G231400/Glyma.19G212500/Glyma.19G212400/Glyma.19G212300/Glyma.18G044400/Glyma.15G275400/Glyma.15G110500/Glyma.12G012200/Glyma.11G244800/Glyma.10G017200/Glyma.09G224800/Glyma.07G125100/Glyma.06G319100/Glyma.06G319000/Glyma.03G215900/Glyma.03G029100/Glyma.02G016600/Glyma.01G079800/Glyma.01G006800	19
ath00250	Alanine, aspartate and glutamate metabolism	12/1174	123/18984	0.07832	0.3259	0.2739	Glyma.18G017200/Glyma.17G238200/Glyma.16G153400/Glyma.15G102000/Glyma.14G213300/Glyma.14G195000/Glyma.08G302600/Glyma.08G091500/Glyma.08G091400/Glyma.02G244000/Glyma.02G072200/Glyma.01G131100	12
ath04146	Peroxisome	16/1174	180/18984	0.09187	0.3695	0.3105	Glyma.20G196900/Glyma.19G240400/Glyma.19G218300/Glyma.15G250800/Glyma.15G113300/Glyma.14G036600/Glyma.13G317700/Glyma.12G183400/Glyma.12G087400/Glyma.11G185200/Glyma.11G185000/Glyma.08G302600/Glyma.08G097300/Glyma.08G096700/Glyma.04G076300/Glyma.02G116900	16
ath00061	Fatty acid biosynthesis	10/1174	101/18984	0.09451	0.3695	0.3105	Glyma.19G218300/Glyma.16G042000/Glyma.14G121400/Glyma.08G102100/Glyma.08G024700/Glyma.06G211300/Glyma.06G168100/Glyma.05G218600/Glyma.04G197400/Glyma.04G151600	10
ath00030	Pentose phosphate pathway	12/1174	128/18984	0.0983	0.373	0.3135	Glyma.19G243800/Glyma.19G017200/Glyma.17G218200/Glyma.13G151800/Glyma.12G037400/Glyma.10G241000/Glyma.10G066700/Glyma.08G214700/Glyma.06G088600/Glyma.04G008300/Glyma.02G303000/Glyma.02G222400	12
ath00564	Glycerophospholipid metabolism	19/1174	226/18984	0.1076	0.3914	0.3289	Glyma.20G183100/Glyma.20G121300/Glyma.19G136100/Glyma.18G197800/Glyma.14G067200/Glyma.14G028300/Glyma.09G115800/Glyma.08G028800/Glyma.08G003900/Glyma.07G146800/Glyma.07G129900/Glyma.07G069700/Glyma.06G215900/Glyma.05G042300/Glyma.03G078600/Glyma.03G008300/Glyma.02G286500/Glyma.02G249300/Glyma.01G113200	19
ath03060	Protein export	10/1174	104/18984	0.1093	0.3914	0.3289	Glyma.18G007600/Glyma.12G171400/Glyma.12G168500/Glyma.11G249600/Glyma.08G103600/Glyma.05G146700/Glyma.03G034100/Glyma.02G258900/Glyma.02G204600/Glyma.01G133400	10
ath02010	ABC transporters	7/1174	66/18984	0.1123	0.3914	0.3289	Glyma.19G016700/Glyma.13G222000/Glyma.13G119000/Glyma.12G135300/Glyma.10G086800/Glyma.06G269300/Glyma.03G224100	7
ath00965	Betalain biosynthesis	2/1174	10/18984	0.1237	0.4198	0.3528	Glyma.20G214400/Glyma.16G207700	2
ath00590	Arachidonic acid metabolism	5/1174	44/18984	0.1337	0.4424	0.3718	Glyma.11G024100/Glyma.08G028800/Glyma.07G129900/Glyma.02G138300/Glyma.01G219400	5
ath01040	Biosynthesis of unsaturated fatty acids	5/1174	45/18984	0.1433	0.4542	0.3817	Glyma.20G111000/Glyma.18G011600/Glyma.14G121400/Glyma.09G111900/Glyma.08G279700	5
ath00780	Biotin metabolism	4/1174	33/18984	0.1444	0.4542	0.3817	Glyma.16G042000/Glyma.08G102100/Glyma.08G024700/Glyma.05G218600	4
ath01006	Prenyltransferases [BR:ath01006]	9/1174	101/18984	0.1723	0.5226	0.4392	Glyma.17G045700/Glyma.14G031200/Glyma.14G023000/Glyma.10G295300/Glyma.10G070300/Glyma.08G274800/Glyma.03G033100/Glyma.02G283400/Glyma.02G168000	9
ath00591	Linoleic acid metabolism	6/1174	61/18984	0.1742	0.5226	0.4392	Glyma.13G239000/Glyma.13G030300/Glyma.08G189600/Glyma.08G189200/Glyma.08G028800/Glyma.07G129900	6
ath00220	Arginine biosynthesis	7/1174	75/18984	0.1807	0.5298	0.4453	Glyma.16G153400/Glyma.15G102000/Glyma.14G213300/Glyma.05G146000/Glyma.02G244000/Glyma.02G072200/Glyma.01G131100	7
ath00290	Valine, leucine and isoleucine biosynthesis	5/1174	51/18984	0.2061	0.5798	0.4873	Glyma.20G199600/Glyma.19G120400/Glyma.13G024900/Glyma.07G186000/Glyma.03G005700	5
ath04090	CD molecules [BR:ath04090]	7/1174	78/18984	0.2067	0.5798	0.4873	Glyma.19G016700/Glyma.13G222000/Glyma.13G119000/Glyma.12G135300/Glyma.10G086800/Glyma.06G269300/Glyma.03G224100	7
ath00350	Tyrosine metabolism	8/1174	93/18984	0.2168	0.5949	0.5	Glyma.14G121200/Glyma.11G238300/Glyma.06G235900/Glyma.06G122600/Glyma.04G240800/Glyma.04G213900/Glyma.02G284600/Glyma.01G131100	8
ath00944	Flavone and flavonol biosynthesis	3/1174	29/18984	0.2657	0.714	0.6001	Glyma.13G255800/Glyma.06G202300/Glyma.05G022100	3
ath00902	Monoterpenoid biosynthesis	2/1174	17/18984	0.2836	0.7466	0.6275	Glyma.09G262600/Glyma.07G187700	2
ath00520	Amino sugar and nucleotide sugar metabolism	21/1174	297/18984	0.2936	0.7574	0.6366	Glyma.20G164900/Glyma.20G164600/Glyma.19G017200/Glyma.18G044400/Glyma.17G103500/Glyma.17G076100/Glyma.16G200600/Glyma.16G173000/Glyma.15G206800/Glyma.13G346700/Glyma.13G155800/Glyma.13G053000/Glyma.11G124500/Glyma.11G017100/Glyma.10G241000/Glyma.09G148900/Glyma.09G126200/Glyma.06G011700/Glyma.05G217100/Glyma.03G195900/Glyma.02G042500	21
ath00400	Phenylalanine, tyrosine and tryptophan biosynthesis	7/1174	91/18984	0.332	0.8397	0.7057	Glyma.18G023100/Glyma.17G012600/Glyma.11G238300/Glyma.11G233900/Glyma.06G235900/Glyma.06G061700/Glyma.01G131100	7
ath00100	Steroid biosynthesis	5/1174	63/18984	0.3501	0.8485	0.7132	Glyma.20G192700/Glyma.15G061800/Glyma.12G009300/Glyma.07G185500/Glyma.01G035100	5
ath00960	Tropane, piperidine and pyridine alkaloid biosynthesis	6/1174	78/18984	0.352	0.8485	0.7132	Glyma.19G105100/Glyma.11G238300/Glyma.11G222300/Glyma.07G136200/Glyma.06G235900/Glyma.01G131100	6
ath04031	GTP-binding proteins [BR:ath04031]	14/1174	200/18984	0.3552	0.8485	0.7132	Glyma.20G192600/Glyma.16G001800/Glyma.15G143300/Glyma.12G238800/Glyma.12G099700/Glyma.09G038200/Glyma.08G135400/Glyma.08G133800/Glyma.08G053400/Glyma.07G241900/Glyma.06G304900/Glyma.05G244700/Glyma.05G178300/Glyma.03G110200	14
ath02044	Secretion system [BR:ath02044]	6/1174	79/18984	0.3632	0.8518	0.7159	Glyma.12G171400/Glyma.12G168500/Glyma.03G034100/Glyma.02G258900/Glyma.02G204600/Glyma.01G133400	6
ath00360	Phenylalanine metabolism	5/1174	65/18984	0.3751	0.864	0.7261	Glyma.11G238300/Glyma.08G106100/Glyma.06G235900/Glyma.02G284600/Glyma.01G131100	5
ath00500	Starch and sucrose metabolism	24/1174	363/18984	0.3972	0.8781	0.738	Glyma.20G061100/Glyma.19G017200/Glyma.18G044400/Glyma.18G030700/Glyma.17G202900/Glyma.16G200600/Glyma.16G097200/Glyma.16G018500/Glyma.15G024600/Glyma.14G045000/Glyma.12G054500/Glyma.12G004800/Glyma.11G129200/Glyma.10G241000/Glyma.09G231800/Glyma.09G203700/Glyma.09G168300/Glyma.09G148900/Glyma.07G151900/Glyma.07G049900/Glyma.06G126300/Glyma.06G011700/Glyma.04G237900/Glyma.01G211000	24
ath00051	Fructose and mannose metabolism	10/1174	144/18984	0.3996	0.8781	0.738	Glyma.16G200600/Glyma.13G151800/Glyma.12G037400/Glyma.10G066700/Glyma.09G224500/Glyma.09G148900/Glyma.06G088600/Glyma.04G008300/Glyma.02G303000/Glyma.02G222400	10
ath01007	Amino acid related enzymes [BR:ath01007]	13/1174	191/18984	0.4016	0.8781	0.738	Glyma.17G158100/Glyma.16G032200/Glyma.09G255000/Glyma.08G302600/Glyma.08G180600/Glyma.07G186000/Glyma.06G235900/Glyma.06G101300/Glyma.05G108900/Glyma.02G189300/Glyma.01G196100/Glyma.01G131100/Glyma.01G003900	13
ath00650	Butanoate metabolism	4/1174	53/18984	0.4167	0.8959	0.753	Glyma.14G036600/Glyma.09G029900/Glyma.08G091500/Glyma.08G091400	4
ath00460	Cyanoamino acid metabolism	8/1174	116/18984	0.428	0.9051	0.7607	Glyma.17G238200/Glyma.16G097200/Glyma.14G045000/Glyma.13G084900/Glyma.12G054500/Glyma.11G180900/Glyma.11G129200/Glyma.07G151900	8
ath00920	Sulfur metabolism	5/1174	71/18984	0.4495	0.9353	0.7861	Glyma.16G118800/Glyma.08G108000/Glyma.07G058800/Glyma.03G244800/Glyma.02G042000	5
ath00195	Photosynthesis	6/1174	88/18984	0.4637	0.9468	0.7958	Glyma.13G127200/Glyma.12G169600/Glyma.11G077600/Glyma.10G040600/Glyma.06G113200/Glyma.04G249700	6
ath00950	Isoquinoline alkaloid biosynthesis	3/1174	41/18984	0.4697	0.9468	0.7958	Glyma.11G238300/Glyma.06G235900/Glyma.01G131100	3
ath00071	Fatty acid degradation	8/1174	127/18984	0.5307	1	0.8405	Glyma.19G218300/Glyma.15G034400/Glyma.14G192500/Glyma.14G121200/Glyma.11G175900/Glyma.06G122600/Glyma.04G240800/Glyma.04G213900	8
ath00470	D-Amino acid metabolism	1/1174	12/18984	0.5353	1	0.8405	Glyma.06G020300	1
ath00300	Lysine biosynthesis	2/1174	29/18984	0.5429	1	0.8405	Glyma.08G180600/Glyma.06G020300	2
ath00909	Sesquiterpenoid and triterpenoid biosynthesis	2/1174	30/18984	0.5615	1	0.8405	Glyma.15G061800/Glyma.07G185500	2
ath04712	Circadian rhythm - plant	7/1174	119/18984	0.609	1	0.8405	Glyma.19G260900/Glyma.19G105100/Glyma.16G092700/Glyma.16G017400/Glyma.07G048500/Glyma.03G261800/Glyma.03G081700	7
ath00660	C5-Branched dibasic acid metabolism	1/1174	17/18984	0.6623	1	0.8405	Glyma.20G199600	1
ath00760	Nicotinate and nicotinamide metabolism	3/1174	55/18984	0.6695	1	0.8405	Glyma.19G222500/Glyma.10G139400/Glyma.03G225500	3
ath00790	Folate biosynthesis	3/1174	60/18984	0.726	1	0.8405	Glyma.08G132700/Glyma.06G082700/Glyma.02G138300	3
ath01008	Polyketide biosynthesis proteins [BR:ath01008]	1/1174	21/18984	0.7385	1	0.8405	Glyma.19G105100	1
ath03051	Proteasome [BR:ath03051]	11/1174	211/18984	0.7622	1	0.8405	Glyma.18G289600/Glyma.18G289100/Glyma.17G072400/Glyma.16G178800/Glyma.12G064000/Glyma.11G140500/Glyma.10G116100/Glyma.09G131500/Glyma.08G182000/Glyma.03G134000/Glyma.02G205600	11
ath00740	Riboflavin metabolism	2/1174	44/18984	0.7652	1	0.8405	Glyma.08G132700/Glyma.05G247800	2
ath00903	Limonene and pinene degradation	1/1174	23/18984	0.7699	1	0.8405	Glyma.15G034400	1
ath00670	One carbon pool by folate	2/1174	45/18984	0.7761	1	0.8405	Glyma.13G084900/Glyma.10G112700	2
ath00410	beta-Alanine metabolism	5/1174	107/18984	0.7988	1	0.8405	Glyma.15G034400/Glyma.10G090700/Glyma.08G303800/Glyma.08G091500/Glyma.08G091400	5
ath00620	Pyruvate metabolism	13/1174	256/18984	0.8057	1	0.8405	Glyma.19G120400/Glyma.19G000700/Glyma.15G034400/Glyma.14G121200/Glyma.13G024900/Glyma.10G201100/Glyma.09G029900/Glyma.06G122600/Glyma.04G240800/Glyma.04G213900/Glyma.03G189700/Glyma.03G005700/Glyma.01G210400	13
ath00905	Brassinosteroid biosynthesis	1/1174	26/18984	0.81	1	0.8405	Glyma.07G010700	1
ath00194	Photosynthesis proteins [BR:ath00194]	6/1174	129/18984	0.8163	1	0.8405	Glyma.13G127200/Glyma.12G169600/Glyma.11G077600/Glyma.10G040600/Glyma.06G113200/Glyma.04G249700	6
ath03420	Nucleotide excision repair	6/1174	133/18984	0.838	1	0.8405	Glyma.15G249700/Glyma.13G308100/Glyma.12G191900/Glyma.11G070700/Glyma.09G169100/Glyma.05G239900	6
ath00230	Purine metabolism	9/1174	193/18984	0.8504	1	0.8405	Glyma.16G043400/Glyma.15G102400/Glyma.14G115700/Glyma.13G240500/Glyma.11G201800/Glyma.10G241000/Glyma.05G146000/Glyma.05G042300/Glyma.01G210800	9
ath04136	Autophagy - other	3/1174	75/18984	0.8506	1	0.8405	Glyma.15G108200/Glyma.10G009300/Glyma.05G058300	3
ath00537	Glycosylphosphatidylinositol (GPI)-anchored proteins [BR:ath00537]	1/1174	30/18984	0.8529	1	0.8405	Glyma.17G202900	1
ath00514	Other types of O-glycan biosynthesis	1/1174	31/18984	0.862	1	0.8405	Glyma.14G035100	1
ath00190	Oxidative phosphorylation	10/1174	221/18984	0.8831	1	0.8405	Glyma.20G108500/Glyma.18G246300/Glyma.17G208000/Glyma.14G126300/Glyma.13G351900/Glyma.13G153500/Glyma.13G090900/Glyma.09G271600/Glyma.03G021800/Glyma.02G303400	10
ath03020	RNA polymerase	3/1174	82/18984	0.8895	1	0.8405	Glyma.20G157700/Glyma.16G212700/Glyma.09G164200	3
ath00565	Ether lipid metabolism	2/1174	60/18984	0.8928	1	0.8405	Glyma.08G028800/Glyma.07G129900	2
ath00770	Pantothenate and CoA biosynthesis	3/1174	87/18984	0.9115	1	0.8405	Glyma.15G034400/Glyma.08G303800/Glyma.07G186000	3
ath00450	Selenocompound metabolism	1/1174	38/18984	0.9118	1	0.8405	Glyma.13G001200	1
ath00600	Sphingolipid metabolism	2/1174	64/18984	0.9126	1	0.8405	Glyma.01G131400/Glyma.01G046500	2
ath00510	N-Glycan biosynthesis	3/1174	89/18984	0.9191	1	0.8405	Glyma.17G058500/Glyma.13G128600/Glyma.05G146400	3
ath03430	Mismatch repair	2/1174	72/18984	0.9423	1	0.8405	Glyma.12G191900/Glyma.11G070700	2
ath04145	Phagosome	6/1174	167/18984	0.9503	1	0.8405	Glyma.16G154000/Glyma.12G171400/Glyma.12G168500/Glyma.03G034100/Glyma.02G258900/Glyma.01G133400	6
ath00340	Histidine metabolism	1/1174	48/18984	0.9535	1	0.8405	Glyma.15G034400	1
ath00860	Porphyrin metabolism	3/1174	102/18984	0.9556	1	0.8405	Glyma.11G027400/Glyma.06G113500/Glyma.02G303400	3
ath03030	DNA replication	3/1174	103/18984	0.9577	1	0.8405	Glyma.12G191900/Glyma.11G070700/Glyma.09G169100	3
ath04040	Ion channels [BR:ath04040]	4/1174	128/18984	0.9602	1	0.8405	Glyma.16G218100/Glyma.16G025400/Glyma.13G233400/Glyma.09G168400	4
ath00563	Glycosylphosphatidylinositol (GPI)-anchor biosynthesis	1/1174	51/18984	0.9616	1	0.8405	Glyma.13G128600	1
ath00310	Lysine degradation	2/1174	81/18984	0.9643	1	0.8405	Glyma.15G034400/Glyma.04G076300	2
ath03410	Base excision repair	2/1174	81/18984	0.9643	1	0.8405	Glyma.19G105500/Glyma.09G169100	2
ath00260	Glycine, serine and threonine metabolism	4/1174	133/18984	0.968	1	0.8405	Glyma.13G084900/Glyma.08G302600/Glyma.05G080500/Glyma.04G076300	4
ath04144	Endocytosis	15/1174	368/18984	0.9707	1	0.8405	Glyma.18G289600/Glyma.18G289100/Glyma.18G221500/Glyma.17G072400/Glyma.16G001800/Glyma.15G221000/Glyma.15G022600/Glyma.13G147900/Glyma.12G238800/Glyma.12G064000/Glyma.11G140500/Glyma.11G106900/Glyma.08G133800/Glyma.08G124000/Glyma.02G205600	15
ath00280	Valine, leucine and isoleucine degradation	3/1174	112/18984	0.9725	1	0.8405	Glyma.15G034400/Glyma.14G036600/Glyma.07G186000	3
ath04130	SNARE interactions in vesicular transport	2/1174	92/18984	0.9803	1	0.8405	Glyma.13G327700/Glyma.10G034800	2
ath00240	Pyrimidine metabolism	4/1174	146/18984	0.9822	1	0.8405	Glyma.16G043400/Glyma.08G029000/Glyma.07G129300/Glyma.05G222300	4
ath04120	Ubiquitin mediated proteolysis	8/1174	251/18984	0.9891	1	0.8405	Glyma.17G098000/Glyma.15G249700/Glyma.13G339300/Glyma.13G308100/Glyma.13G138600/Glyma.12G081100/Glyma.10G051100/Glyma.08G113700	8
ath04070	Phosphatidylinositol signaling system	3/1174	132/18984	0.9898	1	0.8405	Glyma.19G160100/Glyma.17G034900/Glyma.08G003900	3
ath03022	Basal transcription factors	2/1174	105/18984	0.9904	1	0.8405	Glyma.10G002500/Glyma.05G239900	2
ath00513	Various types of N-glycan biosynthesis	1/1174	73/18984	0.9906	1	0.8405	Glyma.17G058500	1
ath00640	Propanoate metabolism	1/1174	74/18984	0.9912	1	0.8405	Glyma.01G210400	1
ath00020	Citrate cycle (TCA cycle)	2/1174	116/18984	0.9948	1	0.8405	Glyma.17G033600/Glyma.15G140200	2
ath00562	Inositol phosphate metabolism	3/1174	149/18984	0.9958	1	0.8405	Glyma.17G153000/Glyma.05G180600/Glyma.01G005100	3
ath00053	Ascorbate and aldarate metabolism	2/1174	120/18984	0.9959	1	0.8405	Glyma.15G034400/Glyma.01G005100	2
ath04990	Domain-containing proteins not elsewhere classified [BR:ath04990]	1/1174	87/18984	0.9962	1	0.8405	Glyma.04G064800	1
ath03050	Proteasome	2/1174	125/18984	0.9969	1	0.8405	Glyma.08G182000/Glyma.03G134000	2
ath04812	Cytoskeleton proteins [BR:ath04812]	12/1174	391/18984	0.9984	1	0.8405	Glyma.19G257800/Glyma.16G154000/Glyma.15G020700/Glyma.14G018500/Glyma.13G303900/Glyma.13G277800/Glyma.12G223500/Glyma.12G197900/Glyma.12G142900/Glyma.09G282500/Glyma.06G270500/Glyma.03G259100	12
ath03018	RNA degradation	5/1174	227/18984	0.9987	1	0.8405	Glyma.20G094300/Glyma.19G045000/Glyma.16G204600/Glyma.09G153900/Glyma.06G088600	5
ath00900	Terpenoid backbone biosynthesis	1/1174	106/18984	0.9989	1	0.8405	Glyma.14G023000	1
ath03440	Homologous recombination	1/1174	106/18984	0.9989	1	0.8405	Glyma.17G262000	1
ath00970	Aminoacyl-tRNA biosynthesis	1/1174	109/18984	0.9991	1	0.8405	Glyma.06G101300	1
ath03040	Spliceosome	8/1174	353/18984	0.9999	1	0.8405	Glyma.18G289600/Glyma.18G289100/Glyma.17G072400/Glyma.14G035900/Glyma.12G064000/Glyma.11G140500/Glyma.09G104200/Glyma.02G205600	8
ath03012	Translation factors [BR:ath03012]	7/1174	331/18984	0.9999	1	0.8405	Glyma.19G252400/Glyma.12G048200/Glyma.08G316700/Glyma.05G019600/Glyma.03G254700/Glyma.02G291500/Glyma.02G112400	7
ath03013	Nucleocytoplasmic transport	2/1174	219/18984	1	1	0.8405	Glyma.15G219400/Glyma.03G111400	2
ath03008	Ribosome biogenesis in eukaryotes	1/1174	192/18984	1	1	0.8405	Glyma.14G118600	1
ath03015	mRNA surveillance pathway	1/1174	244/18984	1	1	0.8405	Glyma.06G027300	1
ath03021	Transcription machinery [BR:ath03021]	7/1174	473/18984	1	1	0.8405	Glyma.20G157700/Glyma.16G212700/Glyma.15G160500/Glyma.10G002500/Glyma.09G164200/Glyma.06G027300/Glyma.05G239900	7
ath03016	Transfer RNA biogenesis [BR:ath03016]	4/1174	380/18984	1	1	0.8405	Glyma.12G048200/Glyma.06G101300/Glyma.03G194500/Glyma.01G139900	4

## Sheet: 72hpi_UP(KEGG)
GO enrichment and KEGG pathway summary
KEGG pathway analysis in 72 hpi (up regulated genes)
ID	Description	GeneRatio	BgRatio	pvalue	p.adjust	qvalue	geneID	Count
ath04141	Protein processing in endoplasmic reticulum	49/628	427/18984	3.043e-14	3.621e-12	2.851e-12	Glyma.20G213900/Glyma.19G011400/Glyma.18G290600/Glyma.18G263000/Glyma.18G192000/Glyma.17G224900/Glyma.17G072400/Glyma.16G206200/Glyma.16G178800/Glyma.16G012000/Glyma.15G264600/Glyma.15G194900/Glyma.15G036700/Glyma.14G214800/Glyma.14G100000/Glyma.14G099900/Glyma.14G063800/Glyma.14G063700/Glyma.13G176500/Glyma.13G176300/Glyma.13G176200/Glyma.13G176000/Glyma.13G175700/Glyma.12G151200/Glyma.12G112000…	49
ath00010	Glycolysis / Gluconeogenesis	29/628	312/18984	5.963e-07	3.548e-05	2.793e-05	Glyma.19G017200/Glyma.19G000700/Glyma.18G204200/Glyma.17G218200/Glyma.16G204600/Glyma.16G044600/Glyma.15G262100/Glyma.14G121200/Glyma.13G231700/Glyma.13G151800/Glyma.13G035200/Glyma.10G201100/Glyma.10G066700/Glyma.09G153900/Glyma.09G029900/Glyma.08G273100/Glyma.08G200600/Glyma.08G176600/Glyma.07G153100/Glyma.06G122600/Glyma.06G114300/Glyma.06G088600/Glyma.05G080500/Glyma.04G240800/Glyma.04G213900…	29
ath04626	Plant-pathogen interaction	37/628	494/18984	3.511e-06	0.0001393	0.0001096	Glyma.20G224300/Glyma.20G152500/Glyma.19G255500/Glyma.19G022100/Glyma.18G221300/Glyma.18G093900/Glyma.17G128900/Glyma.17G034900/Glyma.16G178800/Glyma.16G099600/Glyma.16G059300/Glyma.16G031900/Glyma.16G025400/Glyma.14G156300/Glyma.13G083700/Glyma.13G035100/Glyma.11G157200/Glyma.11G157100/Glyma.11G056500/Glyma.10G291700/Glyma.10G274400/Glyma.10G084000/Glyma.09G210600/Glyma.09G131500/Glyma.09G008700…	37
ath00500	Starch and sucrose metabolism	28/628	363/18984	3.189e-05	0.0009487	0.0007469	Glyma.19G212800/Glyma.19G017200/Glyma.18G018100/Glyma.17G150100/Glyma.17G067800/Glyma.16G200600/Glyma.15G271000/Glyma.15G182600/Glyma.15G024600/Glyma.13G349300/Glyma.13G092500/Glyma.13G088300/Glyma.12G054500/Glyma.11G129300/Glyma.11G039400/Glyma.09G231800/Glyma.09G073600/Glyma.08G288600/Glyma.08G200600/Glyma.06G184200/Glyma.06G123900/Glyma.05G179800/Glyma.05G068000/Glyma.04G180900/Glyma.03G216300…	28
ath00591	Linoleic acid metabolism	8/628	61/18984	0.0008608	0.02049	0.01613	Glyma.19G263300/Glyma.19G132900/Glyma.16G096200/Glyma.13G239000/Glyma.08G189200/Glyma.04G105900/Glyma.03G237300/Glyma.03G130900	8
ath02010	ABC transporters	8/628	66/18984	0.001453	0.02593	0.02041	Glyma.16G110100/Glyma.16G011000/Glyma.14G207200/Glyma.13G119000/Glyma.13G118600/Glyma.06G269300/Glyma.03G224100/Glyma.02G188300	8
ath00592	alpha-Linolenic acid metabolism	11/628	116/18984	0.001616	0.02593	0.02041	Glyma.19G263300/Glyma.19G132900/Glyma.17G049900/Glyma.14G121200/Glyma.13G239000/Glyma.13G035200/Glyma.06G122600/Glyma.05G180100/Glyma.04G240800/Glyma.04G213900/Glyma.03G130900	11
ath00999	Biosynthesis of various plant secondary metabolites	13/628	153/18984	0.001743	0.02593	0.02041	Glyma.19G239800/Glyma.15G271000/Glyma.15G251300/Glyma.15G203500/Glyma.13G068800/Glyma.12G054500/Glyma.11G129300/Glyma.08G175400/Glyma.08G169300/Glyma.08G169100/Glyma.07G124400/Glyma.04G035600/Glyma.03G096500	13
ath00350	Tyrosine metabolism	9/628	93/18984	0.003646	0.04779	0.03762	Glyma.17G085500/Glyma.14G121200/Glyma.14G030400/Glyma.13G035200/Glyma.06G235900/Glyma.06G122600/Glyma.04G240800/Glyma.04G213900/Glyma.02G284600	9
ath00280	Valine, leucine and isoleucine degradation	10/628	112/18984	0.004016	0.04779	0.03762	Glyma.17G028000/Glyma.09G025100/Glyma.07G168700/Glyma.07G019100/Glyma.06G154300/Glyma.06G114300/Glyma.06G050100/Glyma.04G212100/Glyma.02G145300/Glyma.02G131500	10
ath00052	Galactose metabolism	11/628	136/18984	0.005554	0.06008	0.0473	Glyma.20G094500/Glyma.19G227800/Glyma.19G219100/Glyma.17G111400/Glyma.15G024600/Glyma.13G349300/Glyma.08G200600/Glyma.08G011800/Glyma.06G088600/Glyma.04G086900/Glyma.01G211000	11
ath00430	Taurine and hypotaurine metabolism	4/628	23/18984	0.006365	0.06312	0.04969	Glyma.17G046600/Glyma.08G091500/Glyma.08G091400/Glyma.05G136100	4
ath00920	Sulfur metabolism	7/628	71/18984	0.008944	0.08188	0.06446	Glyma.20G151500/Glyma.19G242300/Glyma.16G118800/Glyma.16G027700/Glyma.13G261400/Glyma.07G058800/Glyma.03G244800	7
ath00040	Pentose and glucuronate interconversions	14/628	214/18984	0.01204	0.09654	0.076	Glyma.19G212300/Glyma.15G275400/Glyma.11G244800/Glyma.10G017200/Glyma.06G319000/Glyma.05G002500/Glyma.03G215800/Glyma.03G029400/Glyma.03G029200/Glyma.03G029100/Glyma.03G029000/Glyma.02G016600/Glyma.01G138000/Glyma.01G137700	14
ath00750	Vitamin B6 metabolism	4/628	28/18984	0.01292	0.09654	0.076	Glyma.08G195100/Glyma.07G011900/Glyma.03G060100/Glyma.02G041900	4
ath00260	Glycine, serine and threonine metabolism	10/628	133/18984	0.013	0.09654	0.076	Glyma.17G085500/Glyma.15G012500/Glyma.14G094700/Glyma.13G222300/Glyma.10G166000/Glyma.08G302600/Glyma.05G151100/Glyma.05G080500/Glyma.04G254300/Glyma.02G041900	10
ath00330	Arginine and proline metabolism	10/628	135/18984	0.01432	0.09654	0.076	Glyma.19G043000/Glyma.18G188000/Glyma.13G066500/Glyma.11G050400/Glyma.10G090700/Glyma.08G255900/Glyma.06G114300/Glyma.05G036300/Glyma.03G129100/Glyma.01G191700	10
ath04090	CD molecules [BR:ath04090]	7/628	78/18984	0.0146	0.09654	0.076	Glyma.16G110100/Glyma.16G011000/Glyma.13G119000/Glyma.13G118600/Glyma.06G269300/Glyma.03G224100/Glyma.02G188300	7
ath00630	Glyoxylate and dicarboxylate metabolism	11/628	159/18984	0.01681	0.1053	0.08289	Glyma.17G128000/Glyma.16G044600/Glyma.15G012500/Glyma.14G094700/Glyma.13G222300/Glyma.11G034300/Glyma.09G029900/Glyma.08G302600/Glyma.06G303200/Glyma.04G254300/Glyma.02G288500	11
ath00561	Glycerolipid metabolism	11/628	165/18984	0.0215	0.1279	0.1007	Glyma.19G132900/Glyma.17G242900/Glyma.15G012500/Glyma.09G115800/Glyma.09G065300/Glyma.08G056600/Glyma.07G106400/Glyma.06G254900/Glyma.06G114300/Glyma.03G130900/Glyma.02G010600	11
ath04030	G protein-coupled receptors [BR:ath04030]	5/628	50/18984	0.02428	0.1316	0.1036	Glyma.16G145600/Glyma.13G234400/Glyma.11G078000/Glyma.10G046500/Glyma.02G063900	5
ath00130	Ubiquinone and other terpenoid-quinone biosynthesis	9/628	127/18984	0.02527	0.1316	0.1036	Glyma.14G030400/Glyma.11G091600/Glyma.10G070300/Glyma.10G070200/Glyma.09G024500/Glyma.06G235900/Glyma.03G033100/Glyma.02G284600/Glyma.01G134600	9
ath00410	beta-Alanine metabolism	8/628	107/18984	0.02562	0.1316	0.1036	Glyma.17G085500/Glyma.10G090700/Glyma.09G025100/Glyma.08G091500/Glyma.08G091400/Glyma.06G114300/Glyma.05G180100/Glyma.05G136100	8
ath00195	Photosynthesis	7/628	88/18984	0.02655	0.1316	0.1036	Glyma.16G143600/Glyma.15G194300/Glyma.10G249000/Glyma.10G040600/Glyma.06G020400/Glyma.04G215800/Glyma.01G050900	7
ath00904	Diterpenoid biosynthesis	5/628	53/18984	0.03036	0.1445	0.1138	Glyma.20G153400/Glyma.17G037300/Glyma.15G012100/Glyma.13G218200/Glyma.04G244200	5
ath00640	Propanoate metabolism	6/628	74/18984	0.03563	0.1631	0.1284	Glyma.17G028000/Glyma.16G044600/Glyma.09G025100/Glyma.06G154300/Glyma.05G180100/Glyma.04G212100	6
ath00940	Phenylpropanoid biosynthesis	19/628	368/18984	0.03783	0.1668	0.1313	Glyma.20G176100/Glyma.20G001400/Glyma.19G047400/Glyma.16G148300/Glyma.14G053600/Glyma.12G109800/Glyma.11G161800/Glyma.11G091600/Glyma.10G215700/Glyma.10G191700/Glyma.09G284700/Glyma.08G181500/Glyma.07G048800/Glyma.06G295700/Glyma.06G047400/Glyma.05G147000/Glyma.03G038300/Glyma.02G259300/Glyma.02G233900	19
ath00910	Nitrogen metabolism	6/628	76/18984	0.03983	0.1693	0.1333	Glyma.19G185900/Glyma.13G323800/Glyma.06G109200/Glyma.03G185500/Glyma.02G213700/Glyma.02G132100	6
ath00966	Glucosinolate biosynthesis	4/628	40/18984	0.04237	0.1738	0.1369	Glyma.07G168700/Glyma.06G050100/Glyma.03G029900/Glyma.01G036000	4
ath00270	Cysteine and methionine metabolism	14/628	256/18984	0.04609	0.1828	0.1439	Glyma.19G242300/Glyma.16G118800/Glyma.16G027700/Glyma.15G251300/Glyma.08G261200/Glyma.08G175400/Glyma.07G168700/Glyma.07G058800/Glyma.06G235900/Glyma.06G050100/Glyma.05G151100/Glyma.05G036300/Glyma.03G244800/Glyma.02G041900	14
ath00380	Tryptophan metabolism	10/628	168/18984	0.05291	0.2031	0.1599	Glyma.20G176100/Glyma.19G206200/Glyma.12G109800/Glyma.10G215700/Glyma.07G048800/Glyma.06G295700/Glyma.06G286600/Glyma.06G114300/Glyma.03G029900/Glyma.01G036000	10
ath00199	Cytochrome P450 [BR:ath00199]	15/628	290/18984	0.05931	0.217	0.1708	Glyma.20G018900/Glyma.19G162100/Glyma.18G049500/Glyma.17G077700/Glyma.16G076600/Glyma.15G203500/Glyma.13G068800/Glyma.11G250200/Glyma.08G089400/Glyma.05G220500/Glyma.05G147100/Glyma.04G035600/Glyma.03G160100/Glyma.03G029900/Glyma.01G153300	15
ath00071	Fatty acid degradation	8/628	127/18984	0.06017	0.217	0.1708	Glyma.19G218300/Glyma.14G121200/Glyma.13G035200/Glyma.06G122600/Glyma.06G114300/Glyma.05G180100/Glyma.04G240800/Glyma.04G213900	8
ath01011	Peptidoglycan biosynthesis and degradation proteins [BR:ath01011]	1/628	2/18984	0.06507	0.2277	0.1793	Glyma.08G049500	1
ath00710	Carbon fixation in photosynthetic organisms	9/628	154/18984	0.07026	0.2389	0.1881	Glyma.18G030400/Glyma.15G262100/Glyma.15G136200/Glyma.15G019300/Glyma.13G151800/Glyma.10G066700/Glyma.09G210900/Glyma.08G273100/Glyma.01G010200	9
ath00620	Pyruvate metabolism	13/628	256/18984	0.08407	0.2779	0.2188	Glyma.19G000700/Glyma.17G128000/Glyma.16G044600/Glyma.15G019300/Glyma.14G121200/Glyma.13G035200/Glyma.10G201100/Glyma.09G029900/Glyma.08G273100/Glyma.06G122600/Glyma.06G114300/Glyma.04G240800/Glyma.04G213900	13
ath04016	MAPK signaling pathway - plant	16/628	333/18984	0.08798	0.283	0.2228	Glyma.17G113900/Glyma.17G034900/Glyma.16G084700/Glyma.16G031900/Glyma.15G172600/Glyma.13G229300/Glyma.12G097200/Glyma.10G007000/Glyma.09G172500/Glyma.08G345500/Glyma.08G119200/Glyma.05G119600/Glyma.03G088800/Glyma.02G006200/Glyma.01G225100/Glyma.01G124700	16
ath00650	Butanoate metabolism	4/628	53/18984	0.09775	0.3061	0.241	Glyma.09G029900/Glyma.08G091500/Glyma.08G091400/Glyma.05G136100	4
ath00906	Carotenoid biosynthesis	5/628	76/18984	0.1069	0.3262	0.2568	Glyma.18G000600/Glyma.17G174500/Glyma.16G076600/Glyma.08G096200/Glyma.01G153300	5
ath01006	Prenyltransferases [BR:ath01006]	6/628	101/18984	0.1181	0.3514	0.2766	Glyma.18G000600/Glyma.13G326600/Glyma.10G070300/Glyma.10G070200/Glyma.03G033100/Glyma.01G134600	6
ath00261	Monobactam biosynthesis	2/628	19/18984	0.1292	0.3538	0.2785	Glyma.20G151500/Glyma.05G151100	2
ath00564	Glycerophospholipid metabolism	11/628	226/18984	0.1308	0.3538	0.2785	Glyma.20G040600/Glyma.19G132900/Glyma.18G290500/Glyma.17G242900/Glyma.16G052000/Glyma.12G111600/Glyma.09G115800/Glyma.06G254900/Glyma.06G020500/Glyma.03G130900/Glyma.02G010600	11
ath00030	Pentose phosphate pathway	7/628	128/18984	0.1323	0.3538	0.2785	Glyma.19G017200/Glyma.17G218200/Glyma.15G136200/Glyma.13G151800/Glyma.10G066700/Glyma.06G088600/Glyma.04G086900	7
ath00194	Photosynthesis proteins [BR:ath00194]	7/628	129/18984	0.1362	0.3538	0.2785	Glyma.16G143600/Glyma.15G194300/Glyma.10G249000/Glyma.10G040600/Glyma.06G020400/Glyma.04G215800/Glyma.01G050900	7
ath00062	Fatty acid elongation	4/628	60/18984	0.1368	0.3538	0.2785	Glyma.20G152500/Glyma.18G011600/Glyma.10G291700/Glyma.10G274400	4
ath00565	Ether lipid metabolism	4/628	60/18984	0.1368	0.3538	0.2785	Glyma.20G040600/Glyma.19G132900/Glyma.06G020500/Glyma.03G130900	4
ath00232	Caffeine metabolism	1/628	5/18984	0.1548	0.3846	0.3028	Glyma.15G034000	1
ath00100	Steroid biosynthesis	4/628	63/18984	0.1551	0.3846	0.3028	Glyma.20G192700/Glyma.19G132900/Glyma.08G027000/Glyma.03G130900	4
ath00360	Phenylalanine metabolism	4/628	65/18984	0.1679	0.4077	0.3209	Glyma.17G085500/Glyma.14G030400/Glyma.06G235900/Glyma.02G284600	4
ath00590	Arachidonic acid metabolism	3/628	44/18984	0.1776	0.4227	0.3328	Glyma.19G132900/Glyma.11G024100/Glyma.03G130900	3
ath00400	Phenylalanine, tyrosine and tryptophan biosynthesis	5/628	91/18984	0.1832	0.4255	0.335	Glyma.19G239800/Glyma.15G054700/Glyma.12G193000/Glyma.06G235900/Glyma.06G061700	5
ath00670	One carbon pool by folate	3/628	45/18984	0.1859	0.4255	0.335	Glyma.13G222300/Glyma.11G034300/Glyma.04G254300	3
ath00051	Fructose and mannose metabolism	7/628	144/18984	0.2005	0.4445	0.35	Glyma.16G200600/Glyma.13G151800/Glyma.13G045700/Glyma.10G066700/Glyma.08G200600/Glyma.06G088600/Glyma.04G086900	7
ath04712	Circadian rhythm - plant	6/628	119/18984	0.2017	0.4445	0.35	Glyma.19G260400/Glyma.06G136600/Glyma.05G239400/Glyma.04G228300/Glyma.04G050200/Glyma.02G069500	6
ath00250	Alanine, aspartate and glutamate metabolism	6/628	123/18984	0.2227	0.4818	0.3793	Glyma.18G017200/Glyma.08G302600/Glyma.08G091500/Glyma.08G091400/Glyma.05G136100/Glyma.04G007300	6
ath00604	Glycosphingolipid biosynthesis - ganglio series	1/628	8/18984	0.236	0.5015	0.3948	Glyma.08G161900	1
ath00300	Lysine biosynthesis	2/628	29/18984	0.249	0.504	0.3968	Glyma.08G180600/Glyma.05G151100	2
ath00944	Flavone and flavonol biosynthesis	2/628	29/18984	0.249	0.504	0.3968	Glyma.17G077700/Glyma.07G183200	2
ath04040	Ion channels [BR:ath04040]	6/628	128/18984	0.2499	0.504	0.3968	Glyma.19G255500/Glyma.17G097100/Glyma.16G025400/Glyma.13G272400/Glyma.13G233000/Glyma.06G233600	6
ath02042	Bacterial toxins [BR:ath02042]	1/628	9/18984	0.2613	0.5182	0.408	Glyma.20G040600	1
ath00520	Amino sugar and nucleotide sugar metabolism	12/628	297/18984	0.2802	0.5466	0.4303	Glyma.20G164600/Glyma.19G017200/Glyma.17G103500/Glyma.16G200600/Glyma.16G173000/Glyma.13G045700/Glyma.12G064700/Glyma.08G200600/Glyma.08G161900/Glyma.08G011800/Glyma.05G002500/Glyma.02G208000	12
ath00460	Cyanoamino acid metabolism	5/628	116/18984	0.3387	0.6502	0.5119	Glyma.15G271000/Glyma.13G222300/Glyma.12G054500/Glyma.11G129300/Glyma.04G254300	5
ath00053	Ascorbate and aldarate metabolism	5/628	120/18984	0.3651	0.6896	0.5429	Glyma.07G013900/Glyma.06G114300/Glyma.05G224500/Glyma.05G002500/Glyma.02G208000	5
ath00950	Isoquinoline alkaloid biosynthesis	2/628	41/18984	0.3952	0.7348	0.5785	Glyma.17G085500/Glyma.06G235900	2
ath01040	Biosynthesis of unsaturated fatty acids	2/628	45/18984	0.4413	0.7917	0.6233	Glyma.18G011600/Glyma.05G180100	2
ath01004	Lipid biosynthesis proteins [BR:ath01004]	7/628	191/18984	0.4458	0.7917	0.6233	Glyma.19G218300/Glyma.18G011600/Glyma.16G044600/Glyma.09G029900/Glyma.08G102100/Glyma.07G151300/Glyma.02G010600	7
ath01007	Amino acid related enzymes [BR:ath01007]	7/628	191/18984	0.4458	0.7917	0.6233	Glyma.08G302600/Glyma.08G180600/Glyma.07G168700/Glyma.06G235900/Glyma.06G050100/Glyma.02G041900/Glyma.01G006100	7
ath03440	Homologous recombination	4/628	106/18984	0.4669	0.8171	0.6433	Glyma.15G275100/Glyma.15G044300/Glyma.12G006900/Glyma.09G229400	4
ath00960	Tropane, piperidine and pyridine alkaloid biosynthesis	3/628	78/18984	0.4794	0.8211	0.6464	Glyma.17G085500/Glyma.11G222300/Glyma.06G235900	3
ath00945	Stilbenoid, diarylheptanoid and gingerol biosynthesis	2/628	49/18984	0.4854	0.8211	0.6464	Glyma.16G148300/Glyma.05G147000	2
ath00603	Glycosphingolipid biosynthesis - globo and isoglobo series	1/628	20/18984	0.4899	0.8211	0.6464	Glyma.08G161900	1
ath00290	Valine, leucine and isoleucine biosynthesis	2/628	51/18984	0.5066	0.8373	0.6592	Glyma.07G168700/Glyma.06G050100	2
ath00730	Thiamine metabolism	2/628	53/18984	0.5273	0.8544	0.6726	Glyma.20G142000/Glyma.08G277000	2
ath00903	Limonene and pinene degradation	1/628	23/18984	0.5389	0.8544	0.6726	Glyma.06G114300	1
ath00562	Inositol phosphate metabolism	5/628	149/18984	0.5504	0.8544	0.6726	Glyma.20G136300/Glyma.20G040600/Glyma.10G255000/Glyma.07G013900/Glyma.05G224500	5
ath03051	Proteasome [BR:ath03051]	7/628	211/18984	0.5506	0.8544	0.6726	Glyma.18G290600/Glyma.17G072400/Glyma.16G178800/Glyma.09G131500/Glyma.08G182000/Glyma.03G134000/Glyma.02G205600	7
ath00770	Pantothenate and CoA biosynthesis	3/628	87/18984	0.5528	0.8544	0.6726	Glyma.07G168700/Glyma.06G114300/Glyma.06G050100	3
ath00073	Cutin, suberine and wax biosynthesis	2/628	58/18984	0.5763	0.8792	0.6922	Glyma.13G350300/Glyma.09G123800	2
ath00790	Folate biosynthesis	2/628	60/18984	0.5948	0.896	0.7054	Glyma.19G201200/Glyma.06G082700	2
ath00600	Sphingolipid metabolism	2/628	64/18984	0.63	0.9233	0.7269	Glyma.18G068800/Glyma.08G161900	2
ath04070	Phosphatidylinositol signaling system	4/628	132/18984	0.6396	0.9233	0.7269	Glyma.20G136300/Glyma.17G034900/Glyma.10G255000/Glyma.06G254900	4
ath00908	Zeatin biosynthesis	3/628	100/18984	0.6473	0.9233	0.7269	Glyma.12G011400/Glyma.03G187200/Glyma.03G187000	3
ath00514	Other types of O-glycan biosynthesis	1/628	31/18984	0.6478	0.9233	0.7269	Glyma.14G035100	1
ath00061	Fatty acid biosynthesis	3/628	101/18984	0.6539	0.9233	0.7269	Glyma.19G218300/Glyma.08G102100/Glyma.07G019100	3
ath00531	Glycosaminoglycan degradation	1/628	32/18984	0.6595	0.9233	0.7269	Glyma.08G161900	1
ath00780	Biotin metabolism	1/628	33/18984	0.6708	0.9282	0.7307	Glyma.08G102100	1
ath00450	Selenocompound metabolism	1/628	38/18984	0.7218	0.9853	0.7757	Glyma.20G151500	1
ath00511	Other glycan degradation	1/628	40/18984	0.74	0.9853	0.7757	Glyma.08G161900	1
ath02044	Secretion system [BR:ath02044]	2/628	79/18984	0.741	0.9853	0.7757	Glyma.18G263000/Glyma.10G228500	2
ath00941	Flavonoid biosynthesis	3/628	117/18984	0.7481	0.9853	0.7757	Glyma.17G077700/Glyma.16G148300/Glyma.05G147000	3
ath00310	Lysine degradation	2/628	81/18984	0.7534	0.9853	0.7757	Glyma.06G114300/Glyma.03G219800	2
ath03018	RNA degradation	6/628	227/18984	0.7658	0.9868	0.7769	Glyma.16G204600/Glyma.09G153900/Glyma.06G088600/Glyma.05G005200/Glyma.04G157000/Glyma.04G086900	6
ath00740	Riboflavin metabolism	1/628	44/18984	0.7728	0.9868	0.7769	Glyma.08G058800	1
ath04144	Endocytosis	10/628	368/18984	0.7795	0.9868	0.7769	Glyma.18G290600/Glyma.18G221500/Glyma.18G221400/Glyma.17G072400/Glyma.16G125000/Glyma.15G038500/Glyma.11G106900/Glyma.06G020500/Glyma.02G205600/Glyma.01G229000	10
ath00340	Histidine metabolism	1/628	48/18984	0.8015	1	0.7873	Glyma.06G114300	1
ath00760	Nicotinate and nicotinamide metabolism	1/628	55/18984	0.8432	1	0.7873	Glyma.03G225500	1
ath04146	Peroxisome	4/628	180/18984	0.8505	1	0.7873	Glyma.19G218300/Glyma.15G034000/Glyma.08G302600/Glyma.05G180100	4
ath00860	Porphyrin metabolism	2/628	102/18984	0.8555	1	0.7873	Glyma.14G003200/Glyma.04G249400	2
ath03060	Protein export	2/628	104/18984	0.8629	1	0.7873	Glyma.18G263000/Glyma.10G228500	2
ath00480	Glutathione metabolism	5/628	223/18984	0.8646	1	0.7873	Glyma.15G252000/Glyma.15G251700/Glyma.15G251500/Glyma.11G024100/Glyma.05G036300	5
ath00900	Terpenoid backbone biosynthesis	2/628	106/18984	0.8699	1	0.7873	Glyma.13G326600/Glyma.08G277000	2
ath00230	Purine metabolism	4/628	193/18984	0.8853	1	0.7873	Glyma.20G151500/Glyma.15G034000/Glyma.07G039600/Glyma.04G007300	4
ath00020	Citrate cycle (TCA cycle)	2/628	116/18984	0.9004	1	0.7873	Glyma.08G273100/Glyma.02G288500	2
ath00513	Various types of N-glycan biosynthesis	1/628	73/18984	0.9146	1	0.7873	Glyma.08G161900	1
ath03050	Proteasome	2/628	125/18984	0.9219	1	0.7873	Glyma.08G182000/Glyma.03G134000	2
ath03410	Base excision repair	1/628	81/18984	0.9348	1	0.7873	Glyma.02G017200	1
ath04812	Cytoskeleton proteins [BR:ath04812]	8/628	391/18984	0.9487	1	0.7873	Glyma.20G002900/Glyma.15G020700/Glyma.13G303900/Glyma.13G184300/Glyma.12G103600/Glyma.09G282500/Glyma.06G258000/Glyma.03G233100	8
ath04130	SNARE interactions in vesicular transport	1/628	92/18984	0.9551	1	0.7873	Glyma.13G327700	1
ath04031	GTP-binding proteins [BR:ath04031]	3/628	200/18984	0.9634	1	0.7873	Glyma.14G025700/Glyma.07G241900/Glyma.01G229000	3
ath03016	Transfer RNA biogenesis [BR:ath03016]	7/628	380/18984	0.9701	1	0.7873	Glyma.05G183800/Glyma.05G005200/Glyma.02G064400/Glyma.02G064300/Glyma.02G064200/Glyma.02G064100/Glyma.01G006100	7
ath00970	Aminoacyl-tRNA biosynthesis	1/628	109/18984	0.9747	1	0.7873	Glyma.01G006100	1
ath03040	Spliceosome	6/628	353/18984	0.9777	1	0.7873	Glyma.18G290600/Glyma.18G004000/Glyma.17G141500/Glyma.17G072400/Glyma.02G205600/Glyma.01G040900	6
ath03008	Ribosome biogenesis in eukaryotes	2/628	192/18984	0.9884	1	0.7873	Glyma.14G118600/Glyma.13G362700	2
ath00240	Pyrimidine metabolism	1/628	146/18984	0.9928	1	0.7873	Glyma.07G129300	1
ath03013	Nucleocytoplasmic transport	2/628	219/18984	0.9948	1	0.7873	Glyma.18G119800/Glyma.15G219400	2
ath03012	Translation factors [BR:ath03012]	4/628	331/18984	0.9956	1	0.7873	Glyma.08G316700/Glyma.08G040400/Glyma.06G209700/Glyma.02G137200	4
ath04145	Phagosome	1/628	167/18984	0.9965	1	0.7873	Glyma.18G263000	1
ath04120	Ubiquitin mediated proteolysis	2/628	251/18984	0.998	1	0.7873	Glyma.12G081100/Glyma.11G192900	2
ath03021	Transcription machinery [BR:ath03021]	2/628	473/18984	1	1	0.7873	Glyma.12G013300/Glyma.09G223600	2

## Sheet: 72hpi_Down(KEGG)
GO enrichment and KEGG pathway summary
KEGG pathway analysis in 72 hpi (down regulated genes)
ID	Description	GeneRatio	BgRatio	pvalue	p.adjust	qvalue	geneID	Count
ath00940	Phenylpropanoid biosynthesis	12/95	368/18984	3.032e-07	1.486e-05	1.053e-05	Glyma.20G169200/Glyma.18G177000/Glyma.15G128800/Glyma.15G128700/Glyma.14G201600/Glyma.11G162100/Glyma.10G222400/Glyma.08G311500/Glyma.08G179600/Glyma.04G220600/Glyma.02G233800/Glyma.01G070200	12
ath01004	Lipid biosynthesis proteins [BR:ath01004]	7/95	191/18984	4.896e-05	0.001199	0.0008503	Glyma.14G209600/Glyma.14G028300/Glyma.10G010800/Glyma.08G024700/Glyma.05G218600/Glyma.04G197400/Glyma.02G249300	7
ath00199	Cytochrome P450 [BR:ath00199]	7/95	290/18984	0.0006341	0.01036	0.007343	Glyma.19G014700/Glyma.14G192500/Glyma.13G265300/Glyma.11G175900/Glyma.11G100100/Glyma.09G282900/Glyma.09G048900	7
ath00061	Fatty acid biosynthesis	4/95	101/18984	0.001659	0.02032	0.0144	Glyma.10G010800/Glyma.08G024700/Glyma.05G218600/Glyma.04G197400	4
ath00941	Flavonoid biosynthesis	4/95	117/18984	0.002834	0.02507	0.01777	Glyma.09G075200/Glyma.08G311500/Glyma.02G048600/Glyma.01G091400	4
ath00073	Cutin, suberine and wax biosynthesis	3/95	58/18984	0.00307	0.02507	0.01777	Glyma.14G192500/Glyma.11G175900/Glyma.11G100100	3
ath00071	Fatty acid degradation	4/95	127/18984	0.003804	0.02663	0.01888	Glyma.14G192500/Glyma.11G175900/Glyma.10G041000/Glyma.10G010800	4
ath01008	Polyketide biosynthesis proteins [BR:ath01008]	2/95	21/18984	0.004891	0.02996	0.02124	Glyma.09G075200/Glyma.01G091400	2
ath00960	Tropane, piperidine and pyridine alkaloid biosynthesis	3/95	78/18984	0.007043	0.03835	0.02718	Glyma.12G059100/Glyma.09G075200/Glyma.01G091400	3
ath00780	Biotin metabolism	2/95	33/18984	0.01183	0.05796	0.04109	Glyma.08G024700/Glyma.05G218600	2
ath00450	Selenocompound metabolism	2/95	38/18984	0.0155	0.06903	0.04894	Glyma.13G000200/Glyma.12G018300	2
ath00062	Fatty acid elongation	2/95	60/18984	0.03635	0.1356	0.09612	Glyma.10G001800/Glyma.02G001500	2
ath00591	Linoleic acid metabolism	2/95	61/18984	0.03747	0.1356	0.09612	Glyma.15G026400/Glyma.07G006900	2
ath00270	Cysteine and methionine metabolism	4/95	256/18984	0.03968	0.1356	0.09612	Glyma.19G184700/Glyma.15G112700/Glyma.09G008400/Glyma.08G050400	4
ath00999	Biosynthesis of various plant secondary metabolites	3/95	153/18984	0.04151	0.1356	0.09612	Glyma.19G184700/Glyma.19G014700/Glyma.11G129500	3
ath00561	Glycerolipid metabolism	3/95	165/18984	0.04998	0.1531	0.1085	Glyma.14G028300/Glyma.12G084000/Glyma.02G249300	3
ath00908	Zeatin biosynthesis	2/95	100/18984	0.08954	0.2512	0.1781	Glyma.14G175800/Glyma.14G099000	2
ath00040	Pentose and glucuronate interconversions	3/95	214/18984	0.09229	0.2512	0.1781	Glyma.16G118000/Glyma.09G077100/Glyma.09G006000	3
ath00970	Aminoacyl-tRNA biosynthesis	2/95	109/18984	0.1035	0.2544	0.1804	Glyma.13G000200/Glyma.12G018300	2
ath00564	Glycerophospholipid metabolism	3/95	226/18984	0.1044	0.2544	0.1804	Glyma.14G028300/Glyma.02G249300/Glyma.02G186600	3
ath00430	Taurine and hypotaurine metabolism	1/95	23/18984	0.109	0.2544	0.1804	Glyma.15G201100	1
ath04712	Circadian rhythm - plant	2/95	119/18984	0.1197	0.2624	0.186	Glyma.09G075200/Glyma.01G091400	2
ath03016	Transfer RNA biogenesis [BR:ath03016]	4/95	380/18984	0.1232	0.2624	0.186	Glyma.20G036100/Glyma.13G000200/Glyma.12G018300/Glyma.09G286500	4
ath00750	Vitamin B6 metabolism	1/95	28/18984	0.1311	0.2677	0.1898	Glyma.13G351600	1
ath00710	Carbon fixation in photosynthetic organisms	2/95	154/18984	0.1801	0.3531	0.2503	Glyma.12G161000/Glyma.05G073100	2
ath00380	Tryptophan metabolism	2/95	168/18984	0.2055	0.3873	0.2745	Glyma.14G200900/Glyma.10G176700	2
ath00945	Stilbenoid, diarylheptanoid and gingerol biosynthesis	1/95	49/18984	0.2182	0.396	0.2807	Glyma.08G311500	1
ath01007	Amino acid related enzymes [BR:ath01007]	2/95	191/18984	0.2479	0.4337	0.3075	Glyma.13G000200/Glyma.12G018300	2
ath00906	Carotenoid biosynthesis	1/95	76/18984	0.3175	0.5365	0.3803	Glyma.09G282900	1
ath03410	Base excision repair	1/95	81/18984	0.3345	0.5464	0.3873	Glyma.11G184100	1
ath00350	Tyrosine metabolism	1/95	93/18984	0.3736	0.5905	0.4186	Glyma.10G041000	1
ath03030	DNA replication	1/95	103/18984	0.4044	0.6192	0.4389	Glyma.13G029600	1
ath00460	Cyanoamino acid metabolism	1/95	116/18984	0.4422	0.6429	0.4557	Glyma.11G129500	1
ath04626	Plant-pathogen interaction	3/95	494/18984	0.4509	0.6429	0.4557	Glyma.20G037900/Glyma.10G001800/Glyma.02G001500	3
ath00010	Glycolysis / Gluconeogenesis	2/95	312/18984	0.4645	0.6429	0.4557	Glyma.10G041000/Glyma.05G073100	2
ath00130	Ubiquinone and other terpenoid-quinone biosynthesis	1/95	127/18984	0.4723	0.6429	0.4557	Glyma.13G249700	1
ath00052	Galactose metabolism	1/95	136/18984	0.4958	0.643	0.4558	Glyma.19G140700	1
ath04016	MAPK signaling pathway - plant	2/95	333/18984	0.4986	0.643	0.4558	Glyma.19G164100/Glyma.19G163900	2
ath00562	Inositol phosphate metabolism	1/95	149/18984	0.5278	0.6632	0.4701	Glyma.08G138200	1
ath00500	Starch and sucrose metabolism	2/95	363/18984	0.545	0.6676	0.4733	Glyma.11G129500/Glyma.10G172200	2
ath04146	Peroxisome	1/95	180/18984	0.5964	0.7128	0.5053	Glyma.10G010800	1
ath03008	Ribosome biogenesis in eukaryotes	1/95	192/18984	0.6202	0.7236	0.5129	Glyma.09G286500	1
ath03051	Proteasome [BR:ath03051]	1/95	211/18984	0.6551	0.7355	0.5214	Glyma.20G037900	1
ath03013	Nucleocytoplasmic transport	1/95	219/18984	0.6688	0.7355	0.5214	Glyma.07G081500	1
ath00480	Glutathione metabolism	1/95	223/18984	0.6755	0.7355	0.5214	Glyma.03G176300	1
ath03015	mRNA surveillance pathway	1/95	244/18984	0.7083	0.7407	0.5251	Glyma.07G081500	1
ath04120	Ubiquitin mediated proteolysis	1/95	251/18984	0.7185	0.7407	0.5251	Glyma.06G090000	1
ath00620	Pyruvate metabolism	1/95	256/18984	0.7256	0.7407	0.5251	Glyma.10G041000	1
ath04141	Protein processing in endoplasmic reticulum	1/95	427/18984	0.8854	0.8854	0.6277	Glyma.20G037900	1

## Sheet: 21dpi_Down(KEGG)
GO enrichment and KEGG pathway summary
KEGG pathway summary
ID	Description	GeneRatio	BgRatio	pvalue	p.adjust	qvalue	geneID	Count
ath00500	Starch and sucrose metabolism	59/1176	363/18984	8.319e-12	1.081e-09	9.72e-10	Glyma.20G026700/Glyma.19G022900/Glyma.18G136200/Glyma.18G092600/Glyma.18G040600/Glyma.18G018100/Glyma.17G242400/Glyma.17G150100/Glyma.17G067800/Glyma.16G217200/Glyma.15G271000/Glyma.15G270900/Glyma.15G151000/Glyma.15G106000/Glyma.15G031400/Glyma.13G092500/Glyma.12G130200/Glyma.12G129800/Glyma.12G102900/Glyma.12G054300/Glyma.12G054100/Glyma.12G054000/Glyma.12G053900/Glyma.12G053800/Glyma.12G042400…	59
ath04812	Cytoskeleton proteins [BR:ath04812]	51/1176	391/18984	3.767e-07	2.448e-05	2.201e-05	Glyma.20G001000/Glyma.19G195300/Glyma.19G170700/Glyma.19G137500/Glyma.19G000400/Glyma.18G003800/Glyma.17G226400/Glyma.17G226300/Glyma.17G156900/Glyma.17G038700/Glyma.16G181900/Glyma.15G252800/Glyma.15G038700/Glyma.15G015900/Glyma.15G000100/Glyma.14G098300/Glyma.14G016800/Glyma.14G011100/Glyma.13G330600/Glyma.13G310700/Glyma.13G282900/Glyma.13G281900/Glyma.13G248200/Glyma.13G184300/Glyma.12G219400…	51
ath00460	Cyanoamino acid metabolism	21/1176	116/18984	8.096e-06	0.0003508	0.0003153	Glyma.18G150000/Glyma.18G113700/Glyma.15G271000/Glyma.15G270900/Glyma.15G106000/Glyma.15G090000/Glyma.15G031400/Glyma.12G130200/Glyma.12G054300/Glyma.12G054100/Glyma.12G054000/Glyma.12G053900/Glyma.12G053800/Glyma.11G129900/Glyma.11G129800/Glyma.11G129700/Glyma.11G129600/Glyma.11G129500/Glyma.07G126200/Glyma.07G100500/Glyma.06G263100	21
ath00999	Biosynthesis of various plant secondary metabolites	23/1176	153/18984	6.865e-05	0.001943	0.001746	Glyma.19G239800/Glyma.15G271000/Glyma.15G270900/Glyma.15G106000/Glyma.15G031400/Glyma.12G130200/Glyma.12G054300/Glyma.12G054100/Glyma.12G054000/Glyma.12G053900/Glyma.12G053800/Glyma.11G129900/Glyma.11G129800/Glyma.11G129700/Glyma.11G129600/Glyma.11G129500/Glyma.10G144300/Glyma.07G124400/Glyma.07G100500/Glyma.06G263100/Glyma.03G242400/Glyma.03G231200/Glyma.03G096500	23
ath00591	Linoleic acid metabolism	13/1176	61/18984	7.473e-05	0.001943	0.001746	Glyma.U039300/Glyma.20G054000/Glyma.19G132900/Glyma.16G082600/Glyma.15G026400/Glyma.13G347800/Glyma.13G347700/Glyma.13G075900/Glyma.12G054700/Glyma.11G197500/Glyma.07G034800/Glyma.03G130900/Glyma.03G091000	13
ath04712	Circadian rhythm - plant	17/1176	119/18984	0.001051	0.02277	0.02046	Glyma.20G170000/Glyma.19G260400/Glyma.19G224700/Glyma.17G102200/Glyma.16G163200/Glyma.16G027200/Glyma.12G073900/Glyma.10G221500/Glyma.10G048100/Glyma.08G046500/Glyma.06G136600/Glyma.06G103200/Glyma.05G239400/Glyma.05G025000/Glyma.04G228300/Glyma.04G050200/Glyma.01G224200	17
ath03440	Homologous recombination	15/1176	106/18984	0.002222	0.03822	0.03435	Glyma.U027200/Glyma.18G002400/Glyma.15G092000/Glyma.14G223700/Glyma.14G025300/Glyma.13G220400/Glyma.13G010700/Glyma.10G014100/Glyma.08G339900/Glyma.08G313400/Glyma.08G188100/Glyma.07G164900/Glyma.04G210700/Glyma.04G182900/Glyma.02G289700	15
ath04040	Ion channels [BR:ath04040]	17/1176	128/18984	0.002352	0.03822	0.03435	Glyma.19G255300/Glyma.19G089800/Glyma.16G057600/Glyma.14G001100/Glyma.13G296900/Glyma.13G233000/Glyma.12G219000/Glyma.12G133700/Glyma.10G023700/Glyma.09G197400/Glyma.09G197200/Glyma.09G168500/Glyma.08G196700/Glyma.06G305000/Glyma.06G190400/Glyma.06G016000/Glyma.02G150200	17
ath00280	Valine, leucine and isoleucine degradation	15/1176	112/18984	0.003811	0.05505	0.04948	Glyma.17G028000/Glyma.15G178400/Glyma.15G131200/Glyma.12G071100/Glyma.09G025100/Glyma.07G168700/Glyma.06G050100/Glyma.04G248500/Glyma.04G243000/Glyma.04G212100/Glyma.04G049200/Glyma.03G070200/Glyma.02G145300/Glyma.02G131500/Glyma.02G034000	15
ath02010	ABC transporters	10/1176	66/18984	0.007107	0.09099	0.08178	Glyma.19G016600/Glyma.18G154200/Glyma.16G110100/Glyma.16G076900/Glyma.13G370300/Glyma.13G118600/Glyma.10G055000/Glyma.02G188300/Glyma.01G154400/Glyma.01G008200	10
ath03008	Ribosome biogenesis in eukaryotes	21/1176	192/18984	0.008114	0.09099	0.08178	Glyma.19G186600/Glyma.16G071100/Glyma.16G004800/Glyma.15G193000/Glyma.14G024600/Glyma.12G093500/Glyma.11G133600/Glyma.11G092200/Glyma.11G068600/Glyma.09G286500/Glyma.09G175800/Glyma.08G359600/Glyma.08G143000/Glyma.07G035600/Glyma.05G185000/Glyma.03G214900/Glyma.03G186500/Glyma.02G290200/Glyma.01G228900/Glyma.01G176400/Glyma.01G001600	21
ath04090	CD molecules [BR:ath04090]	11/1176	78/18984	0.008399	0.09099	0.08178	Glyma.20G057800/Glyma.19G016600/Glyma.18G154200/Glyma.16G110100/Glyma.16G076900/Glyma.13G118600/Glyma.10G055000/Glyma.07G126200/Glyma.02G188300/Glyma.01G154400/Glyma.01G008200	11
ath00330	Arginine and proline metabolism	16/1176	135/18984	0.009387	0.09387	0.08437	Glyma.19G131500/Glyma.19G043000/Glyma.18G137100/Glyma.18G034300/Glyma.17G097700/Glyma.17G092400/Glyma.15G178400/Glyma.15G169600/Glyma.13G211700/Glyma.13G049700/Glyma.09G063000/Glyma.05G029200/Glyma.04G248500/Glyma.03G129100/Glyma.03G028000/Glyma.02G034000	16
ath00511	Other glycan degradation	7/1176	40/18984	0.01061	0.09595	0.08624	Glyma.20G152400/Glyma.19G103100/Glyma.16G126400/Glyma.16G048100/Glyma.06G164500/Glyma.02G262300/Glyma.02G262200	7
ath03410	Base excision repair	11/1176	81/18984	0.01107	0.09595	0.08624	Glyma.19G162800/Glyma.14G025300/Glyma.12G087000/Glyma.11G237700/Glyma.11G193100/Glyma.08G313400/Glyma.08G218700/Glyma.07G023100/Glyma.04G210700/Glyma.03G161300/Glyma.02G289700	11
ath00640	Propanoate metabolism	10/1176	74/18984	0.01553	0.1262	0.1134	Glyma.17G028000/Glyma.15G131200/Glyma.09G025100/Glyma.09G007100/Glyma.06G105900/Glyma.05G180100/Glyma.04G243000/Glyma.04G212100/Glyma.03G070200/Glyma.01G099000	10
ath00310	Lysine degradation	10/1176	81/18984	0.02763	0.2113	0.1899	Glyma.17G044300/Glyma.15G178400/Glyma.13G305000/Glyma.12G196800/Glyma.12G102400/Glyma.06G301900/Glyma.04G248500/Glyma.03G219800/Glyma.02G034000/Glyma.01G204900	10
ath00410	beta-Alanine metabolism	12/1176	107/18984	0.03298	0.2382	0.2141	Glyma.18G143600/Glyma.17G085500/Glyma.15G178400/Glyma.15G169600/Glyma.15G131200/Glyma.09G063000/Glyma.09G025100/Glyma.09G007100/Glyma.05G180100/Glyma.04G248500/Glyma.02G034000/Glyma.01G099000	12
ath04990	Domain-containing proteins not elsewhere classified [BR:ath04990]	10/1176	87/18984	0.04238	0.2899	0.2606	Glyma.19G220100/Glyma.19G021700/Glyma.15G098200/Glyma.12G141100/Glyma.10G218600/Glyma.07G251800/Glyma.07G147700/Glyma.07G004800/Glyma.06G181000/Glyma.06G139600	10
ath03250	Viral life cycle - HIV-1	8/1176	66/18984	0.0504	0.3047	0.2739	Glyma.11G092200/Glyma.08G329500/Glyma.08G329400/Glyma.08G226700/Glyma.08G168800/Glyma.07G000400/Glyma.02G034400/Glyma.01G228900	8
ath02048	Prokaryotic defense system [BR:ath02048]	4/1176	23/18984	0.05057	0.3047	0.2739	Glyma.11G083600/Glyma.06G178200/Glyma.04G187600/Glyma.01G160300	4
ath03013	Nucleocytoplasmic transport	20/1176	219/18984	0.05316	0.3047	0.2739	Glyma.19G248400/Glyma.18G007300/Glyma.17G031000/Glyma.16G023700/Glyma.15G265300/Glyma.15G194000/Glyma.14G008200/Glyma.14G005800/Glyma.12G024600/Glyma.11G092200/Glyma.10G297700/Glyma.08G162300/Glyma.08G048400/Glyma.07G081200/Glyma.06G239100/Glyma.06G222100/Glyma.05G241400/Glyma.05G238800/Glyma.01G228900/Glyma.01G224700	20
ath03030	DNA replication	11/1176	103/18984	0.05391	0.3047	0.2739	Glyma.14G025300/Glyma.13G156400/Glyma.12G087000/Glyma.11G237700/Glyma.11G193100/Glyma.08G313400/Glyma.07G238400/Glyma.06G310500/Glyma.04G210700/Glyma.02G289700/Glyma.01G187400	11
ath03021	Transcription machinery [BR:ath03021]	37/1176	473/18984	0.08546	0.4629	0.416	Glyma.20G097300/Glyma.19G245100/Glyma.19G204200/Glyma.18G143400/Glyma.17G183400/Glyma.17G121600/Glyma.16G203900/Glyma.15G235900/Glyma.14G103500/Glyma.14G065200/Glyma.13G196900/Glyma.13G192600/Glyma.12G093500/Glyma.12G002300/Glyma.11G077000/Glyma.11G026700/Glyma.10G095200/Glyma.09G234400/Glyma.09G215000/Glyma.09G068600/Glyma.09G066000/Glyma.08G168800/Glyma.07G195500/Glyma.07G037400/Glyma.05G243000…	37
ath00230	Purine metabolism	17/1176	193/18984	0.0909	0.4727	0.4249	Glyma.20G057800/Glyma.19G091400/Glyma.17G212100/Glyma.15G263100/Glyma.13G340300/Glyma.12G036200/Glyma.11G221100/Glyma.09G222700/Glyma.09G222600/Glyma.08G164100/Glyma.04G217300/Glyma.04G007300/Glyma.03G216400/Glyma.03G138200/Glyma.03G055900/Glyma.01G229200/Glyma.01G119500	17
ath00071	Fatty acid degradation	12/1176	127/18984	0.09498	0.4749	0.4268	Glyma.15G178400/Glyma.14G149700/Glyma.13G079900/Glyma.12G015400/Glyma.12G015100/Glyma.11G017900/Glyma.10G010800/Glyma.07G149400/Glyma.05G180100/Glyma.04G248500/Glyma.02G034000/Glyma.01G099000	12
ath00730	Thiamine metabolism	6/1176	53/18984	0.1082	0.5209	0.4682	Glyma.20G142000/Glyma.18G065700/Glyma.17G066500/Glyma.12G135000/Glyma.10G251500/Glyma.06G269700	6
ath00053	Ascorbate and aldarate metabolism	11/1176	120/18984	0.1245	0.5647	0.5075	Glyma.19G259400/Glyma.19G244700/Glyma.19G244600/Glyma.15G178400/Glyma.10G104100/Glyma.08G199300/Glyma.07G013900/Glyma.05G224500/Glyma.05G002500/Glyma.04G248500/Glyma.02G034000	11
ath04626	Plant-pathogen interaction	37/1176	494/18984	0.1334	0.5647	0.5075	Glyma.20G193500/Glyma.20G042700/Glyma.19G255300/Glyma.18G242000/Glyma.18G088300/Glyma.18G087700/Glyma.18G087000/Glyma.18G086600/Glyma.18G084400/Glyma.18G084000/Glyma.18G083900/Glyma.18G082800/Glyma.18G082300/Glyma.18G078000/Glyma.17G261000/Glyma.17G078300/Glyma.15G046300/Glyma.15G042500/Glyma.14G023500/Glyma.12G219000/Glyma.12G133700/Glyma.11G163300/Glyma.10G103100/Glyma.09G280200/Glyma.09G212300…	37
ath00562	Inositol phosphate metabolism	13/1176	149/18984	0.1337	0.5647	0.5075	Glyma.16G013500/Glyma.15G046400/Glyma.14G059400/Glyma.08G199300/Glyma.07G045600/Glyma.07G013900/Glyma.06G013800/Glyma.05G224500/Glyma.05G169400/Glyma.04G206100/Glyma.04G088000/Glyma.04G013900/Glyma.03G186300	13
ath03020	RNA polymerase	8/1176	82/18984	0.1347	0.5647	0.5075	Glyma.17G183400/Glyma.15G235900/Glyma.13G196900/Glyma.13G192600/Glyma.11G026700/Glyma.10G095200/Glyma.09G066000/Glyma.01G006500	8
ath00250	Alanine, aspartate and glutamate metabolism	11/1176	123/18984	0.1406	0.5714	0.5135	Glyma.17G097700/Glyma.16G041200/Glyma.12G036200/Glyma.09G222700/Glyma.09G222600/Glyma.06G127400/Glyma.05G188500/Glyma.05G029200/Glyma.04G236900/Glyma.04G007300/Glyma.01G204600	11
ath04136	Autophagy - other	7/1176	75/18984	0.1818	0.7161	0.6437	Glyma.19G204400/Glyma.11G123500/Glyma.11G002600/Glyma.07G211600/Glyma.02G133400/Glyma.01G241300/Glyma.01G006600	7
ath00910	Nitrogen metabolism	7/1176	76/18984	0.1903	0.7278	0.6541	Glyma.16G041200/Glyma.13G323800/Glyma.12G176900/Glyma.06G127400/Glyma.04G236900/Glyma.02G213700/Glyma.01G204600	7
ath03420	Nucleotide excision repair	11/1176	133/18984	0.2018	0.7496	0.6737	Glyma.14G025300/Glyma.13G218500/Glyma.12G087000/Glyma.11G237700/Glyma.11G193100/Glyma.10G038300/Glyma.08G313400/Glyma.07G195500/Glyma.05G243000/Glyma.04G210700/Glyma.02G289700	11
ath00966	Glucosinolate biosynthesis	4/1176	40/18984	0.2339	0.84	0.755	Glyma.07G168700/Glyma.06G050100/Glyma.04G049200/Glyma.03G029900	4
ath00270	Cysteine and methionine metabolism	19/1176	256/18984	0.2391	0.84	0.755	Glyma.18G137100/Glyma.17G092400/Glyma.16G147300/Glyma.14G049000/Glyma.14G048900/Glyma.13G211700/Glyma.11G083600/Glyma.11G021500/Glyma.10G144300/Glyma.07G185400/Glyma.07G168700/Glyma.06G178200/Glyma.06G050100/Glyma.04G187600/Glyma.04G049200/Glyma.03G231200/Glyma.02G014800/Glyma.01G244200/Glyma.01G160300	19
ath00232	Caffeine metabolism	1/1176	5/18984	0.2737	0.8936	0.8031	Glyma.13G340300	1
ath00537	Glycosylphosphatidylinositol (GPI)-anchored proteins [BR:ath00537]	3/1176	30/18984	0.2837	0.8936	0.8031	Glyma.18G040600/Glyma.17G248400/Glyma.06G034400	3
ath03430	Mismatch repair	6/1176	72/18984	0.287	0.8936	0.8031	Glyma.19G216000/Glyma.17G121400/Glyma.11G193100/Glyma.09G189100/Glyma.07G087700/Glyma.04G210700	6
ath00592	alpha-Linolenic acid metabolism	9/1176	116/18984	0.2915	0.8936	0.8031	Glyma.20G192100/Glyma.20G054000/Glyma.19G132900/Glyma.13G075900/Glyma.12G054700/Glyma.11G197500/Glyma.05G180100/Glyma.03G130900/Glyma.01G099000	9
ath00514	Other types of O-glycan biosynthesis	3/1176	31/18984	0.3009	0.8936	0.8031	Glyma.17G215300/Glyma.07G231500/Glyma.07G109800	3
ath04070	Phosphatidylinositol signaling system	10/1176	132/18984	0.3017	0.8936	0.8031	Glyma.16G013500/Glyma.15G046400/Glyma.14G059400/Glyma.07G045600/Glyma.06G013800/Glyma.05G169400/Glyma.04G206100/Glyma.04G088000/Glyma.04G013900/Glyma.03G186300	10
ath01040	Biosynthesis of unsaturated fatty acids	4/1176	45/18984	0.3036	0.8936	0.8031	Glyma.13G038600/Glyma.05G180100/Glyma.03G144500/Glyma.01G099000	4
ath00565	Ether lipid metabolism	5/1176	60/18984	0.3141	0.8936	0.8031	Glyma.20G238000/Glyma.19G132900/Glyma.15G008500/Glyma.03G130900/Glyma.01G215100	5
ath03022	Basal transcription factors	8/1176	105/18984	0.3252	0.8936	0.8031	Glyma.18G143400/Glyma.17G121600/Glyma.14G103500/Glyma.09G215000/Glyma.07G195500/Glyma.05G243000/Glyma.05G013400/Glyma.04G123500	8
ath00261	Monobactam biosynthesis	2/1176	19/18984	0.331	0.8936	0.8031	Glyma.16G147300/Glyma.07G060300	2
ath03018	RNA degradation	16/1176	227/18984	0.3331	0.8936	0.8031	Glyma.20G094400/Glyma.19G116700/Glyma.19G005800/Glyma.16G036100/Glyma.14G031600/Glyma.13G353400/Glyma.13G329600/Glyma.12G093500/Glyma.10G063700/Glyma.10G048700/Glyma.09G115600/Glyma.08G171800/Glyma.08G050200/Glyma.07G108700/Glyma.05G242800/Glyma.01G069500	16
ath00340	Histidine metabolism	4/1176	48/18984	0.3465	0.8936	0.8031	Glyma.15G178400/Glyma.08G323300/Glyma.04G248500/Glyma.02G034000	4
ath00380	Tryptophan metabolism	12/1176	168/18984	0.3477	0.8936	0.8031	Glyma.20G080000/Glyma.18G216900/Glyma.17G205800/Glyma.15G178400/Glyma.14G201100/Glyma.09G190700/Glyma.09G094600/Glyma.07G086200/Glyma.06G286700/Glyma.04G248500/Glyma.03G029900/Glyma.02G034000	12
ath00100	Steroid biosynthesis	5/1176	63/18984	0.3514	0.8936	0.8031	Glyma.19G132900/Glyma.13G078900/Glyma.08G027000/Glyma.03G130900/Glyma.01G001500	5
ath00710	Carbon fixation in photosynthetic organisms	11/1176	154/18984	0.3574	0.8936	0.8031	Glyma.20G243500/Glyma.20G166400/Glyma.19G046600/Glyma.13G045400/Glyma.12G161000/Glyma.10G293500/Glyma.08G273100/Glyma.07G185400/Glyma.06G172700/Glyma.01G019200/Glyma.01G008500	11
ath04030	G protein-coupled receptors [BR:ath04030]	4/1176	50/18984	0.3752	0.9203	0.8272	Glyma.16G145600/Glyma.12G119300/Glyma.10G212300/Glyma.02G063900	4
ath04016	MAPK signaling pathway - plant	22/1176	333/18984	0.4087	0.9839	0.8843	Glyma.20G151800/Glyma.20G087000/Glyma.17G078300/Glyma.14G098600/Glyma.13G123100/Glyma.11G163300/Glyma.11G022900/Glyma.11G021500/Glyma.10G242300/Glyma.10G036700/Glyma.09G280200/Glyma.09G066600/Glyma.08G083300/Glyma.07G178600/Glyma.05G128200/Glyma.05G119600/Glyma.05G117300/Glyma.05G021100/Glyma.03G181400/Glyma.03G042700/Glyma.01G220700/Glyma.01G128100	22
ath00903	Limonene and pinene degradation	2/1176	23/18984	0.4214	0.996	0.8952	Glyma.04G248500/Glyma.02G034000	2
ath00061	Fatty acid biosynthesis	7/1176	101/18984	0.4362	1	0.8988	Glyma.14G149700/Glyma.13G079900/Glyma.13G038600/Glyma.11G101400/Glyma.11G017900/Glyma.10G010800/Glyma.06G105900	7
ath00260	Glycine, serine and threonine metabolism	9/1176	133/18984	0.4419	1	0.8988	Glyma.18G150000/Glyma.18G143600/Glyma.17G085500/Glyma.16G147300/Glyma.15G178400/Glyma.15G090000/Glyma.10G166000/Glyma.05G033500/Glyma.04G104500	9
ath00196	Photosynthesis - antenna proteins	3/1176	40/18984	0.4545	1	0.8988	Glyma.16G165500/Glyma.16G165200/Glyma.16G016100	3
ath00520	Amino sugar and nucleotide sugar metabolism	19/1176	297/18984	0.4764	1	0.8988	Glyma.19G244700/Glyma.19G244600/Glyma.19G124500/Glyma.17G194400/Glyma.17G003900/Glyma.12G143400/Glyma.12G042400/Glyma.11G116600/Glyma.10G032400/Glyma.07G096600/Glyma.06G030400/Glyma.05G002500/Glyma.04G030300/Glyma.03G226100/Glyma.03G217500/Glyma.03G120000/Glyma.01G201300/Glyma.01G055200/Glyma.01G007200	19
ath00220	Arginine biosynthesis	5/1176	75/18984	0.4994	1	0.8988	Glyma.16G041200/Glyma.10G044300/Glyma.03G028000/Glyma.01G204600/Glyma.01G198600	5
ath00970	Aminoacyl-tRNA biosynthesis	7/1176	109/18984	0.5168	1	0.8988	Glyma.17G187000/Glyma.17G186900/Glyma.17G026600/Glyma.12G020700/Glyma.12G018300/Glyma.10G102800/Glyma.03G111000	7
ath00590	Arachidonic acid metabolism	3/1176	44/18984	0.5185	1	0.8988	Glyma.19G132900/Glyma.07G126200/Glyma.03G130900	3
ath00350	Tyrosine metabolism	6/1176	93/18984	0.5196	1	0.8988	Glyma.18G143600/Glyma.17G085500/Glyma.14G030400/Glyma.12G015400/Glyma.12G015100/Glyma.07G149400	6
ath00300	Lysine biosynthesis	2/1176	29/18984	0.5439	1	0.8988	Glyma.16G147300/Glyma.07G060300	2
ath00240	Pyrimidine metabolism	9/1176	146/18984	0.5551	1	0.8988	Glyma.20G057800/Glyma.19G091400/Glyma.15G266600/Glyma.15G217500/Glyma.08G264800/Glyma.08G232600/Glyma.08G161000/Glyma.05G188500/Glyma.04G217300	9
ath00908	Zeatin biosynthesis	6/1176	100/18984	0.5915	1	0.8988	Glyma.20G057500/Glyma.19G187500/Glyma.19G187100/Glyma.17G017400/Glyma.09G063900/Glyma.06G028900	6
ath00780	Biotin metabolism	2/1176	33/18984	0.6149	1	0.8988	Glyma.13G094700/Glyma.11G101400	2
ath03450	Non-homologous end-joining	1/1176	15/18984	0.617	1	0.8988	Glyma.18G002400	1
ath00290	Valine, leucine and isoleucine biosynthesis	3/1176	51/18984	0.6197	1	0.8988	Glyma.07G168700/Glyma.06G050100/Glyma.04G049200	3
ath00770	Pantothenate and CoA biosynthesis	5/1176	87/18984	0.6326	1	0.8988	Glyma.07G168700/Glyma.06G050100/Glyma.04G248500/Glyma.04G049200/Glyma.02G034000	5
ath01004	Lipid biosynthesis proteins [BR:ath01004]	11/1176	191/18984	0.6422	1	0.8988	Glyma.19G233400/Glyma.14G209600/Glyma.14G149700/Glyma.13G079900/Glyma.13G038600/Glyma.11G101400/Glyma.11G017900/Glyma.10G010800/Glyma.07G151300/Glyma.03G235600/Glyma.03G144500	11
ath00904	Diterpenoid biosynthesis	3/1176	53/18984	0.6458	1	0.8988	Glyma.09G032200/Glyma.04G071000/Glyma.03G154700	3
ath03016	Transfer RNA biogenesis [BR:ath03016]	22/1176	380/18984	0.6604	1	0.8988	Glyma.20G171700/Glyma.19G116700/Glyma.19G005800/Glyma.17G187000/Glyma.17G186900/Glyma.17G148200/Glyma.17G075500/Glyma.17G026600/Glyma.16G071100/Glyma.16G036100/Glyma.12G093500/Glyma.12G020700/Glyma.12G018300/Glyma.11G092200/Glyma.10G102800/Glyma.09G286500/Glyma.08G001700/Glyma.07G260400/Glyma.05G002300/Glyma.03G111000/Glyma.02G064200/Glyma.01G228900	22
ath00902	Monoterpenoid biosynthesis	1/1176	17/18984	0.663	1	0.8988	Glyma.07G074600	1
ath00400	Phenylalanine, tyrosine and tryptophan biosynthesis	5/1176	91/18984	0.6719	1	0.8988	Glyma.19G239800/Glyma.15G054700/Glyma.13G309300/Glyma.04G061100/Glyma.03G242400	5
ath04146	Peroxisome	10/1176	180/18984	0.684	1	0.8988	Glyma.19G005100/Glyma.14G149700/Glyma.13G340300/Glyma.13G079900/Glyma.11G017900/Glyma.10G010800/Glyma.09G007100/Glyma.05G180100/Glyma.03G065400/Glyma.01G099000	10
ath00450	Selenocompound metabolism	2/1176	38/18984	0.6914	1	0.8988	Glyma.16G000200/Glyma.12G018300	2
ath00194	Photosynthesis proteins [BR:ath00194]	7/1176	129/18984	0.6942	1	0.8988	Glyma.16G165500/Glyma.16G165200/Glyma.16G016100/Glyma.15G107900/Glyma.13G204800/Glyma.13G129500/Glyma.07G221900	7
ath04120	Ubiquitin mediated proteolysis	14/1176	251/18984	0.6959	1	0.8988	Glyma.17G202700/Glyma.15G097300/Glyma.15G096000/Glyma.14G222100/Glyma.14G058400/Glyma.13G218500/Glyma.13G215600/Glyma.11G220500/Glyma.10G282000/Glyma.07G196500/Glyma.06G129000/Glyma.06G003600/Glyma.04G004000/Glyma.02G258100	14
ath00906	Carotenoid biosynthesis	4/1176	76/18984	0.7007	1	0.8988	Glyma.09G282900/Glyma.09G066200/Glyma.02G272200/Glyma.01G153300	4
ath00960	Tropane, piperidine and pyridine alkaloid biosynthesis	4/1176	78/18984	0.7199	1	0.8988	Glyma.18G143600/Glyma.17G085500/Glyma.12G059100/Glyma.07G136100	4
ath04122	Sulfur relay system	1/1176	20/18984	0.7219	1	0.8988	Glyma.15G268400	1
ath00062	Fatty acid elongation	3/1176	60/18984	0.727	1	0.8988	Glyma.15G046300/Glyma.15G042500/Glyma.06G214800	3
ath00790	Folate biosynthesis	3/1176	60/18984	0.727	1	0.8988	Glyma.20G179400/Glyma.15G268400/Glyma.14G160900	3
ath00950	Isoquinoline alkaloid biosynthesis	2/1176	41/18984	0.7309	1	0.8988	Glyma.18G143600/Glyma.17G085500	2
ath00010	Glycolysis / Gluconeogenesis	17/1176	312/18984	0.7424	1	0.8988	Glyma.20G166400/Glyma.19G104100/Glyma.15G178400/Glyma.13G353400/Glyma.13G045400/Glyma.12G015400/Glyma.12G015100/Glyma.11G069800/Glyma.08G273100/Glyma.07G149400/Glyma.06G172700/Glyma.04G248500/Glyma.04G104500/Glyma.02G165300/Glyma.02G034000/Glyma.01G019200/Glyma.01G007200	17
ath00564	Glycerophospholipid metabolism	12/1176	226/18984	0.7496	1	0.8988	Glyma.20G238000/Glyma.19G233400/Glyma.19G175600/Glyma.19G132900/Glyma.19G098500/Glyma.17G242900/Glyma.16G052000/Glyma.15G008500/Glyma.03G235600/Glyma.03G130900/Glyma.02G218700/Glyma.01G215100	12
ath01007	Amino acid related enzymes [BR:ath01007]	10/1176	191/18984	0.7522	1	0.8988	Glyma.17G187000/Glyma.17G186900/Glyma.17G026600/Glyma.12G020700/Glyma.12G018300/Glyma.11G021500/Glyma.10G102800/Glyma.07G168700/Glyma.06G050100/Glyma.04G049200	10
ath00860	Porphyrin metabolism	5/1176	102/18984	0.7649	1	0.8988	Glyma.15G080200/Glyma.14G185700/Glyma.12G150400/Glyma.08G007900/Glyma.06G247100	5
ath00430	Taurine and hypotaurine metabolism	1/1176	23/18984	0.7705	1	0.8988	Glyma.07G126200	1
ath00360	Phenylalanine metabolism	3/1176	65/18984	0.7756	1	0.8988	Glyma.18G143600/Glyma.17G085500/Glyma.14G030400	3
ath00670	One carbon pool by folate	2/1176	45/18984	0.7769	1	0.8988	Glyma.18G150000/Glyma.15G090000	2
ath00199	Cytochrome P450 [BR:ath00199]	15/1176	290/18984	0.8	1	0.8988	Glyma.19G258700/Glyma.16G131200/Glyma.11G093100/Glyma.11G074100/Glyma.09G282900/Glyma.09G048700/Glyma.08G104100/Glyma.07G052300/Glyma.06G215200/Glyma.05G170400/Glyma.05G147100/Glyma.04G189700/Glyma.03G029900/Glyma.01G169200/Glyma.01G153300	15
ath00195	Photosynthesis	4/1176	88/18984	0.8024	1	0.8988	Glyma.15G107900/Glyma.13G204800/Glyma.13G129500/Glyma.07G221900	4
ath00620	Pyruvate metabolism	13/1176	256/18984	0.8076	1	0.8988	Glyma.17G128000/Glyma.15G178400/Glyma.12G015400/Glyma.12G015100/Glyma.08G273100/Glyma.07G185400/Glyma.07G149400/Glyma.06G105900/Glyma.04G248500/Glyma.02G165300/Glyma.02G034000/Glyma.01G019200/Glyma.01G008500	13
ath00905	Brassinosteroid biosynthesis	1/1176	26/18984	0.8106	1	0.8988	Glyma.06G215200	1
ath00030	Pentose phosphate pathway	6/1176	128/18984	0.8119	1	0.8988	Glyma.20G243500/Glyma.20G166400/Glyma.13G353400/Glyma.10G293500/Glyma.08G199000/Glyma.07G013800	6
ath03012	Translation factors [BR:ath03012]	17/1176	331/18984	0.8205	1	0.8988	Glyma.20G040200/Glyma.19G240600/Glyma.16G044500/Glyma.16G024600/Glyma.15G271800/Glyma.12G043100/Glyma.11G117700/Glyma.10G225800/Glyma.09G193300/Glyma.08G152400/Glyma.07G055900/Glyma.06G223500/Glyma.04G156200/Glyma.03G106500/Glyma.01G094200/Glyma.01G075300/Glyma.01G075100	17
ath00563	Glycosylphosphatidylinositol (GPI)-anchor biosynthesis	2/1176	51/18984	0.8329	1	0.8988	Glyma.13G196100/Glyma.09G000900	2
ath00750	Vitamin B6 metabolism	1/1176	28/18984	0.8334	1	0.8988	Glyma.06G095500	1
ath03040	Spliceosome	18/1176	353/18984	0.8347	1	0.8988	Glyma.20G135800/Glyma.19G204200/Glyma.19G122900/Glyma.18G287800/Glyma.16G095600/Glyma.15G253800/Glyma.15G031900/Glyma.15G007100/Glyma.13G366100/Glyma.13G229200/Glyma.11G018600/Glyma.09G000800/Glyma.08G173500/Glyma.08G048400/Glyma.05G241400/Glyma.03G206600/Glyma.02G119000/Glyma.01G040900	18
ath00531	Glycosaminoglycan degradation	1/1176	32/18984	0.871	1	0.8988	Glyma.03G184900	1
ath00480	Glutathione metabolism	10/1176	223/18984	0.8906	1	0.8988	Glyma.19G091400/Glyma.19G005100/Glyma.18G137100/Glyma.17G092400/Glyma.15G251900/Glyma.14G031000/Glyma.08G199000/Glyma.07G126200/Glyma.07G013800/Glyma.04G217300	10
ath00561	Glycerolipid metabolism	7/1176	165/18984	0.8919	1	0.8988	Glyma.19G175600/Glyma.19G132900/Glyma.17G242900/Glyma.15G178400/Glyma.04G248500/Glyma.03G130900/Glyma.02G034000	7
ath03015	mRNA surveillance pathway	11/1176	244/18984	0.8961	1	0.8988	Glyma.19G204400/Glyma.16G203900/Glyma.16G044500/Glyma.15G194000/Glyma.14G065200/Glyma.10G063700/Glyma.08G329500/Glyma.08G329400/Glyma.06G088500/Glyma.03G152000/Glyma.02G251600	11
ath00900	Terpenoid backbone biosynthesis	4/1176	106/18984	0.9007	1	0.8988	Glyma.17G066500/Glyma.14G193100/Glyma.11G120900/Glyma.06G127200	4
ath04144	Endocytosis	17/1176	368/18984	0.9205	1	0.8988	Glyma.20G238000/Glyma.18G287800/Glyma.15G236900/Glyma.15G046400/Glyma.15G008500/Glyma.14G195400/Glyma.13G335800/Glyma.11G221800/Glyma.11G062900/Glyma.07G036800/Glyma.05G169400/Glyma.04G206100/Glyma.03G186300/Glyma.03G022900/Glyma.02G228400/Glyma.01G215100/Glyma.01G179300	17
ath00630	Glyoxylate and dicarboxylate metabolism	6/1176	159/18984	0.934	1	0.8988	Glyma.19G046600/Glyma.18G150000/Glyma.17G128000/Glyma.15G090000/Glyma.07G185400/Glyma.06G303200	6
ath00020	Citrate cycle (TCA cycle)	4/1176	116/18984	0.9341	1	0.8988	Glyma.19G005100/Glyma.08G273100/Glyma.07G185400/Glyma.01G019200	4
ath00740	Riboflavin metabolism	1/1176	44/18984	0.9402	1	0.8988	Glyma.08G056400	1
ath00051	Fructose and mannose metabolism	5/1176	144/18984	0.9483	1	0.8988	Glyma.20G166400/Glyma.13G353400/Glyma.12G012500/Glyma.04G030400/Glyma.01G007200	5
ath00130	Ubiquinone and other terpenoid-quinone biosynthesis	4/1176	127/18984	0.9588	1	0.8988	Glyma.15G276800/Glyma.14G030400/Glyma.14G026600/Glyma.02G002000	4
ath00760	Nicotinate and nicotinamide metabolism	1/1176	55/18984	0.9705	1	0.8988	Glyma.09G118600	1
ath00052	Galactose metabolism	4/1176	136/18984	0.9723	1	0.8988	Glyma.17G111400/Glyma.14G010500/Glyma.13G353400/Glyma.01G007200	4
ath00600	Sphingolipid metabolism	1/1176	64/18984	0.9834	1	0.8988	Glyma.08G335200	1
ath03050	Proteasome	3/1176	125/18984	0.9857	1	0.8988	Glyma.18G071500/Glyma.16G057400/Glyma.08G336400	3
ath01006	Prenyltransferases [BR:ath01006]	2/1176	101/18984	0.9881	1	0.8988	Glyma.17G017400/Glyma.14G193100	2
ath00513	Various types of N-glycan biosynthesis	1/1176	73/18984	0.9907	1	0.8988	Glyma.13G217900	1
ath04145	Phagosome	4/1176	167/18984	0.9934	1	0.8988	Glyma.17G156900/Glyma.16G013500/Glyma.07G045600/Glyma.02G059800	4
ath02044	Secretion system [BR:ath02044]	1/1176	79/18984	0.9937	1	0.8988	Glyma.06G116900	1
ath00510	N-Glycan biosynthesis	1/1176	89/18984	0.9967	1	0.8988	Glyma.13G217900	1
ath03051	Proteasome [BR:ath03051]	5/1176	211/18984	0.9972	1	0.8988	Glyma.18G287800/Glyma.18G071500/Glyma.16G057400/Glyma.08G336400/Glyma.08G260400	5
ath04130	SNARE interactions in vesicular transport	1/1176	92/18984	0.9973	1	0.8988	Glyma.19G200500	1
ath00040	Pentose and glucuronate interconversions	5/1176	214/18984	0.9976	1	0.8988	Glyma.18G012200/Glyma.07G245100/Glyma.05G005800/Glyma.05G002500/Glyma.03G098700	5
ath03060	Protein export	1/1176	104/18984	0.9987	1	0.8988	Glyma.06G116900	1
ath00941	Flavonoid biosynthesis	1/1176	117/18984	0.9995	1	0.8988	Glyma.06G128200	1
ath04141	Protein processing in endoplasmic reticulum	12/1176	427/18984	0.9996	1	0.8988	Glyma.20G054300/Glyma.18G287800/Glyma.15G140700/Glyma.15G073700/Glyma.14G222100/Glyma.13G217900/Glyma.12G112000/Glyma.10G014700/Glyma.07G116900/Glyma.06G114700/Glyma.05G168600/Glyma.04G130500	12
ath00190	Oxidative phosphorylation	3/1176	221/18984	0.9999	1	0.8988	Glyma.15G107900/Glyma.13G204800/Glyma.02G059800	3
ath00940	Phenylpropanoid biosynthesis	8/1176	368/18984	0.9999	1	0.8988	Glyma.16G131200/Glyma.15G132600/Glyma.13G172300/Glyma.11G074100/Glyma.11G072000/Glyma.02G135100/Glyma.01G177900/Glyma.01G169200	8
ath04031	GTP-binding proteins [BR:ath04031]	1/1176	200/18984	1	1	0.8988	Glyma.13G110900	1
