# Supplementary material for: Phloem-specific translational regulation of soybean nodulation: Insights from a phloem-targeted TRAP-seq approach
Source: Plant Physiol. 2025 Nov 15;199(3):kiaf570. doi: 10.1093/plphys/kiaf570 (PMC12625658; doi:10.1093/plphys/kiaf570)
Supplement: kiaf570_Supplementary_Data [file kiaf570_supplementary_data.zip › PLPHYS-2025-0574R2_Supplementary Table 4.xlsx]

## Sheet: 72hpi_UP
REVIGO GO summary
	Name	Value	LogSize	Frequency	Uniqueness	Dispensability	PC_0	PC_1	Representative
GO:0000023	maltose metabolic process	-3.72423	3.66717	0.0114354	0.930808	0.0547116	-5.95493	2.3272	null
GO:0009311	oligosaccharide metabolic process	-3.17063	5.15437	0.351188	0.944322	0.381249	-5.87617	2.67452	null
GO:0015706	nitrate transmembrane transport	-2.91151	4.21346	0.0402357	0.965181	0.342941	-5.75647	-0.588672	null
GO:0032973	amino acid export across plasma membrane	-7.01773	3.52569	0.00825538	0.963634	0.589551	-5.69938	-1.6365	null
GO:0015837	amine transport	-4.11407	3.91477	0.0202249	0.972978	0.1837	-5.68055	-0.122495	null
GO:0140115	export across plasma membrane	-7.01773	4.80456	0.156936	0.95884	0.0119545	-5.58016	-1.39061	null
GO:0008643	carbohydrate transport	-3.7093	5.48532	0.752468	0.971862	0.24225	-5.06465	-0.898339	null
GO:0009805	coumarin biosynthetic process	-3.6704	3.54494	0.0086295	0.956075	0.130157	-4.81898	4.57325	null
GO:0051176	positive regulation of sulfur metabolic process	-3.09055	2.59879	0.000974696	0.943621	0.294809	-4.19217	-4.06853	null
GO:0033240	positive regulation of amine metabolic process	-3.72423	2.47276	0.00072856	0.93789	0.163474	-4.16162	-4.56124	null
GO:0055081	monoatomic anion homeostasis	-3.1554	4.04536	0.027321	0.989164	0	-4.08984	2.54238	null
GO:0055062	phosphate ion homeostasis	-2.79183	4.12814	0.0330584	0.989164	0.510677	-3.86489	2.38228	null
GO:0045764	positive regulation of amino acid metabolic process	-3.72423	2.17319	0.00036428	0.928088	0.671789	-3.83086	-4.58802	null
GO:0006457	protein folding	-17.6038	5.68529	1.1925	0.941604	0.0142678	-3.65428	5.75273	null
GO:1901617	organic hydroxy compound biosynthetic process	-3.69379	5.52963	0.833311	0.932634	0.530708	-3.11949	5.26751	null
GO:0010565	regulation of cellular ketone metabolic process	-4.49214	4.47525	0.0735206	0.92787	0.131157	-2.73865	-4.37343	null
GO:0043455	regulation of secondary metabolic process	-2.94386	4.44939	0.0692699	0.940059	0.214858	-2.39792	-3.7287	null
GO:0062012	regulation of small molecule metabolic process	-3.74425	4.84721	0.173134	0.936816	0.229358	-1.7865	-3.85265	null
GO:0009697	salicylic acid biosynthetic process	-2.85047	3.87262	0.0183543	0.885905	0.603744	-1.74601	5.92635	null
GO:0048586	regulation of long-day photoperiodism, flowering	-2.9201	3.17869	0.00371172	0.938584	0.359751	-1.5448	-0.464993	null
GO:0042360	vitamin E metabolic process	-4.39254	3.07262	0.00290686	0.89549	0.474572	-1.46257	5.33152	null
GO:0010112	regulation of systemic acquired resistance	-3.40252	3.23121	0.00418922	0.934951	0.514547	-1.43092	0.000898903	null
GO:1900037	regulation of cellular response to hypoxia	-9.31966	2.93044	0.00209461	0.935173	0	-1.10915	0.15535	null
GO:0009070	serine family amino acid biosynthetic process	-2.63601	5.19892	0.389128	0.86502	0.609991	-1.04401	6.46567	null
GO:0080037	negative regulation of cytokinin-activated signaling pathway	-3.5391	3.11628	0.00321453	0.937279	0.350005	-0.990096	-0.601194	null
GO:0032890	regulation of organic acid transport	-4.87943	3.46909	0.00724622	0.871901	0.576315	-0.891117	-6.45557	null
GO:0051955	regulation of amino acid transport	-4.87943	3.55218	0.00877472	0.8599	0.582842	-0.682068	-6.29311	null
GO:0051952	regulation of amine transport	-4.87943	4.32646	0.052193	0.857959	0.105699	-0.6546	-5.87634	null
GO:0044070	regulation of monoatomic anion transport	-3.51556	3.27738	0.00465934	0.869798	0.561798	-0.627098	-6.61657	null
GO:0042180	cellular ketone metabolic process	-3.04426	5.31624	0.509815	0.911094	0.367814	-0.453303	5.98465	null
GO:1903959	regulation of monoatomic anion transmembrane transport	-3.75375	3.09656	0.00307177	0.867157	0.592556	-0.412501	-6.43844	null
GO:0006775	fat-soluble vitamin metabolic process	-4.01818	4.16182	0.0357241	0.913636	0.282887	-0.355348	5.13316	null
GO:1901606	alpha-amino acid catabolic process	-4.48545	5.59693	0.972978	0.857424	0.532282	-0.318884	6.68256	null
GO:0006766	vitamin metabolic process	-2.72033	5.69124	1.20897	0.910497	0.40756	-0.0221144	5.78212	null
GO:0044282	small molecule catabolic process	-4.75945	6.05603	2.80029	0.884719	0.0568902	-0.0214953	6.55595	null
GO:0009063	amino acid catabolic process	-3.99353	5.6659	1.14043	0.910974	0.60162	0.615999	7.60888	null
GO:0006081	cellular aldehyde metabolic process	-3.81531	5.3629	0.567635	0.963653	0.116351	2.55233	7.8161	null
GO:0010233	phloem transport	-2.59843	2.02938	0.000260903	0.902018	0.294157	2.65878	-6.05754	null
GO:0003018	vascular process in circulatory system	-2.59843	4.5303	0.0834571	0.901712	0.654856	3.32406	-6.43162	null
GO:0003013	circulatory system process	-2.59843	4.79621	0.15395	0.911585	0.58525	3.46211	-6.52772	null
GO:0051259	protein complex oligomerization	-21.4498	4.98095	0.235571	0.986935	0	3.63148	6.56091	null
GO:0003008	system process	-2.59843	5.65805	1.12001	0.914508	0.476997	3.68114	-6.3666	null
GO:0009834	plant-type secondary cell wall biogenesis	-4.57025	3.93927	0.021399	0.987875	0.343973	3.70484	6.93282	null
GO:0010150	leaf senescence	-9.29499	3.71525	0.0127744	0.922633	0	3.83989	-6.60167	null
GO:0035264	multicellular organism growth	-3.22556	3.57898	0.00933345	0.933695	0.351831	4.07772	-6.4279	null
GO:0071289	cellular response to nickel ion	-4.87943	0.69897	9.85e-06	0.85604	0.517514	4.24085	0.101033	null
GO:0048511	rhythmic process	-4.64016	4.75417	0.139746	1	0	4.93935	7.21288	null
GO:0009873	ethylene-activated signaling pathway	-2.99611	4.20866	0.0397927	0.74174	0.681861	4.99757	-0.532544	null
GO:0048573	photoperiodism, flowering	-4.11976	2.77085	0.00144974	0.820486	0.524527	5.28847	-3.92354	null
GO:0009867	jasmonic acid mediated signaling pathway	-3.70246	3.76253	0.0142438	0.730567	0.674291	5.41642	-0.465729	null
GO:0071248	cellular response to metal ion	-5.34199	4.6048	0.0990744	0.779871	0.467403	5.79224	0.227809	null
GO:0007623	circadian rhythm	-4.64016	4.5115	0.0799201	1	0	5.90918	6.61962	null
GO:0097237	cellular response to toxic substance	-2.98928	5.55058	0.874487	0.76907	0.642524	6.20323	0.297399	null
GO:0009741	response to brassinosteroid	-3.88807	3.83588	0.0168652	0.774212	0.63671	6.24807	-0.343507	null
GO:0009743	response to carbohydrate	-3.00109	4.33636	0.0533966	0.789395	0.691065	6.31241	-0.0969469	null
GO:0071496	cellular response to external stimulus	-2.8122	3.55291	0.00878949	0.857048	0.488498	6.40019	2.83027	null
GO:0009413	response to flooding	-10.7595	1.74819	0.000135374	0.816937	0.478984	6.47805	-1.48538	null
GO:0000302	response to reactive oxygen species	-22.8761	5.01832	0.256736	0.760464	0	6.51934	0.0969585	null
GO:0002237	response to molecule of bacterial origin	-8.14206	4.40336	0.0623042	0.825638	0.474248	6.59782	2.32535	null
GO:0009615	response to virus	-3.1827	4.8452	0.172334	0.823536	0.67232	6.73988	2.05835	null
GO:0009625	response to insect	-10.4377	2.35411	0.000553804	0.868436	0.163209	6.74462	3.43578	null
GO:0034605	cellular response to heat	-4.73283	4.77746	0.147442	0.830898	0.406788	6.80513	-1.76596	null
GO:0010167	response to nitrate	-4.23433	3.48487	0.00751451	0.793492	0.603418	6.82152	-0.169933	null
GO:0009648	photoperiodism	-3.5544	3.97114	0.0230284	0.86287	0.621904	6.8745	-2.38639	null
GO:0002239	response to oomycetes	-3.13721	3.68771	0.0119892	0.84745	0.563116	6.88535	2.71048	null
GO:0080167	response to karrikin	-3.10713	2.67486	0.00116176	0.8837	0.518031	6.91875	-3.02557	null
GO:0010200	response to chitin	-9.91364	3.00518	0.00248843	0.804247	0.563162	7.01414	-0.345399	null
GO:0002229	defense response to oomycetes	-3.2327	3.67752	0.0117111	0.837267	0.562311	7.09933	2.28713	null
GO:0043279	response to alkaloid	-5.13194	3.42292	0.0065152	0.819565	0.385874	7.26538	0.060831	null
GO:0031000	response to caffeine	-5.13194	2.57287	0.000918085	0.827919	0.521529	7.50671	-0.237744	null
GO:0005984	disaccharide metabolic process	-2.92336	4.84241	0.171229	0.921612	0.880036	null	null	23
GO:0009312	oligosaccharide biosynthetic process	-3.00891	4.81676	0.161408	0.908737	0.836448	null	null	23
GO:0046351	disaccharide biosynthetic process	-3.63171	4.55275	0.0878851	0.910139	0.789298	null	null	23
GO:0042542	response to hydrogen peroxide	-5.66959	4.67943	0.11765	0.771125	0.760556	null	null	302
GO:0050829	defense response to Gram-negative bacterium	-3.40483	4.00834	0.0250886	0.823099	0.785466	null	null	2237
GO:0071219	cellular response to molecule of bacterial origin	-4.15428	4.31239	0.0505291	0.819604	0.822199	null	null	2237
GO:0010232	vascular transport	-2.59843	2.85431	0.00175741	0.900121	0.71698	null	null	3018
GO:1901605	alpha-amino acid metabolic process	-2.656	6.20481	3.94446	0.856707	0.710889	null	null	9063
GO:0014074	response to purine-containing compound	-2.98172	3.95559	0.0222186	0.799483	0.730122	null	null	9741
GO:0009804	coumarin metabolic process	-3.6704	3.57841	0.00932114	0.96986	0.763939	null	null	9805
GO:0071395	cellular response to jasmonic acid stimulus	-3.56336	3.77188	0.014554	0.773035	0.978442	null	null	9867
GO:0071369	cellular response to ethylene stimulus	-2.87746	4.21037	0.0399502	0.787386	0.957743	null	null	9873
GO:0090693	plant organ senescence	-8.91364	3.71742	0.0128384	0.922616	0.782854	null	null	10150
GO:0110126	phloem loading	-2.85047	1.64345	0.000105838	0.905302	0.822752	null	null	10233
GO:0010189	vitamin E biosynthetic process	-4.39254	2.70672	0.00125037	0.886439	0.73008	null	null	42360
GO:0042362	fat-soluble vitamin biosynthetic process	-4.01818	4.03487	0.0266688	0.881178	0.849708	null	null	42360
GO:0034762	regulation of transmembrane transport	-2.59843	5.00281	0.247733	0.843629	0.817486	null	null	44070
GO:0034765	regulation of monoatomic ion transmembrane transport	-2.9201	4.90046	0.195717	0.835355	0.744417	null	null	44070
GO:0043269	regulation of monoatomic ion transport	-2.95468	4.98226	0.23628	0.845432	0.801802	null	null	44070
GO:0080143	regulation of amino acid export	-4.87943	3.21272	0.00401447	0.855787	0.776203	null	null	51955
GO:1903789	regulation of amino acid transmembrane transport	-4.87943	3.3145	0.00507531	0.854223	0.933484	null	null	51955
GO:0010039	response to iron ion	-2.87713	4.25859	0.0446416	0.802994	0.815311	null	null	71248
GO:0010045	response to nickel cation	-4.87943	3.51402	0.00803632	0.81967	0.729785	null	null	71248
GO:0016054	organic acid catabolic process	-3.8468	5.92099	2.05192	0.860612	0.888621	null	null	1901606
GO:0046395	carboxylic acid catabolic process	-3.8468	5.89968	1.9537	0.859104	0.888572	null	null	1901606

## Sheet: 72hpi_Down
REVIGO GO summary
TermID	Name	Value	LogSize	Frequency	Uniqueness	Dispensability	PC_0	PC_1	Representative
GO:0009827	plant-type cell wall modification	-11.0424	2.49554	0.000767942	0.725479	0	-6.62031	-0.33154	null
GO:0042545	cell wall modification	-9.70465	4.3426	0.0541695	0.780868	0.48082	-6.37098	0.629165	null
GO:0009828	plant-type cell wall loosening	-9.70093	2.0607	0.000280594	0.711154	0.655526	-6.35663	-0.963735	null
GO:0042547	cell wall modification involved in multidimensional cell growth	-3.8514	1.86923	0.000179679	0.743783	0.601183	-5.83877	-0.359948	null
GO:0071398	cellular response to fatty acid	-4.39859	3.89014	0.0191099	0.929184	0.0086963	-4.29309	6.95106	null
GO:1900378	positive regulation of secondary metabolite biosynthetic process	-4.32166	3.34811	0.00548389	0.830987	0	-1.01631	-6.39117	null
GO:1901430	positive regulation of syringal lignin biosynthetic process	-4.51684	1.27875	4.43e-05	0.801824	0.60391	-0.384581	-6.2307	null
GO:0009698	phenylpropanoid metabolic process	-10.9462	4.51448	0.0804715	0.652856	0	1.05587	6.18235	null
GO:0009699	phenylpropanoid biosynthetic process	-10.8649	4.31854	0.0512503	0.583942	0.683505	1.5362	5.97435	null
GO:0120254	olefinic compound metabolic process	-3.67305	4.67094	0.115373	0.979297	0.0327853	2.94151	-0.336659	null
GO:0015807	L-amino acid transport	-3.51428	5.24365	0.431337	1	0	4.85478	-3.72539	null
GO:0006949	syncytium formation	-7.5558	3.86022	0.0178374	0.994783	0.00732668	5.83337	2.26532	null
GO:0044550	secondary metabolite biosynthetic process	-9.36694	5.27815	0.46701	0.621835	0.80441	null	null	9698
GO:0009808	lignin metabolic process	-3.77547	4.04992	0.027609	0.595332	0.902834	null	null	9699
GO:0010345	suberin biosynthetic process	-6.42969	3.40261	0.00621738	0.617395	0.824861	null	null	9699
GO:1901064	syringal lignin metabolic process	-4.51684	3.72722	0.0131313	0.599505	0.925323	null	null	9699
GO:1901066	syringal lignin biosynthetic process	-4.51684	3.63919	0.015541	0.592995	0.871093	null	null	9699
GO:0009664	plant-type cell wall organization	-8.1736	4.11163	0.0318253	0.724555	0.721364	null	null	9827
GO:0009831	plant-type cell wall modification involved in multidimensional cell growth	-4.23785	1.79934	0.000152604	0.696287	0.899802	null	null	9828
GO:0070542	response to fatty acid	-4.39859	4.01102	0.0252436	0.934242	0.702197	null	null	71398
GO:1901141	regulation of lignin biosynthetic process	-3.90344	1.99564	0.000241213	0.813088	0.707554	null	null	1901430
GO:1901428	regulation of syringal lignin biosynthetic process	-4.51684	1.27875	4.43e-05	0.801824	0.884164	null	null	1901430

## Sheet: 21dpi_UP
REVIGO GO summary
TermID	Name	Value	LogSize	Frequency	Uniqueness	Dispensability	PC_0	PC_1	Representative
GO:0043450	alkene biosynthetic process	-2.75995	3.29535	0.00485625	0.864303	0.999849	null	null	9693
GO:0015837	amine transport	-4.10254	3.91477	0.0202249	0.970111	0.205197	-5.8919	2.60899	null
GO:0032973	amino acid export across plasma membrane	-5.49949	3.52569	0.00825538	0.96118	0.589551	-4.94972	1.91415	null
GO:0009901	anther dehiscence	-2.43121	2.98677	0.00238505	0.914524	0.817473	null	null	10150
GO:0019722	calcium-mediated signaling	-5.67634	4.79192	0.152437	0.863561	0.236846	5.44167	1.64616	null
GO:0008643	carbohydrate transport	-7.95195	5.48532	0.752468	0.964872	0	-5.67224	1.05368	null
GO:0042545	cell wall modification	-3.01696	4.3426	0.0541695	0.970253	0.447162	-6.11956	-2.84476	null
GO:0042547	cell wall modification involved in multidimensional cell growth	-4.63097	1.86923	0.000179679	0.966611	0.1903	-6.07523	-3.17009	null
GO:0007267	cell-cell signaling	-3.17496	5.40665	0.627805	0.935498	0.375244	4.38388	4.73936	null
GO:0043449	cellular alkene metabolic process	-2.75995	3.29732	0.0048784	0.886053	0.999671	null	null	9693
GO:0006575	cellular modified amino acid metabolic process	-5.48959	5.64498	1.0868	0.936633	0.108846	3.24633	-7.51887	null
GO:0071214	cellular response to abiotic stimulus	-3.89551	4.81268	0.159899	0.860107	0.714908	null	null	34605
GO:0071229	cellular response to acid chemical	-3.62764	4.22822	0.0416264	0.857504	0.437925	6.40082	-1.51087	null
GO:0104004	cellular response to environmental stimulus	-3.89551	4.81268	0.159899	0.910677	0.264031	5.40959	0.336278	null
GO:0071496	cellular response to external stimulus	-4.16147	3.55291	0.00878949	0.930471	0.380904	6.36555	1.53056	null
GO:0034605	cellular response to heat	-6.16178	4.77746	0.147442	0.864238	0.5603	6.78668	0.113175	null
GO:0071484	cellular response to light intensity	-2.56575	2.72428	0.00130206	0.889087	0.726856	null	null	34605
GO:0071248	cellular response to metal ion	-3.60942	4.6048	0.0990744	0.852328	0.815311	null	null	10039
GO:0042631	cellular response to water deprivation	-4.26889	2.51188	0.000797478	0.840836	0.732499	null	null	34605
GO:0071462	cellular response to water stimulus	-4.26889	2.67852	0.0011716	0.838023	0.722544	null	null	34605
GO:0061077	chaperone-mediated protein folding	-3.71897	5.01569	0.255191	0.902761	0.714893	null	null	6457
GO:0048465	corolla development	-3.07438	2.24055	0.000425814	0.925113	0.663199	-2.01391	6.15839	null
GO:0010143	cutin biosynthetic process	-3.77263	3.55919	0.00891748	0.871154	0.336541	-2.36058	4.73919	null
GO:0009440	cyanate catabolic process	-4.77547	1.61278	9.85e-05	0.916551	0.243082	-2.05657	-4.85722	null
GO:0009439	cyanate metabolic process	-4.77547	3.42894	0.00660627	0.906342	0.314029	-3.12007	-6.24797	null
GO:0009690	cytokinin metabolic process	-2.57122	4.32214	0.0516761	0.893351	0.847423	null	null	42445
GO:0009593	detection of chemical stimulus	-2.47821	5.17631	0.36939	0.855221	0.675018	6.1088	-1.13164	null
GO:0070483	detection of hypoxia	-8.54929	3.26007	0.0044772	0.857644	0.376815	6.7904	-0.905698	null
GO:0003032	detection of oxygen	-8.54929	3.26435	0.00452151	0.857575	0.6981	6.70391	-0.822598	null
GO:0098754	detoxification	-11.079	5.60186	0.984088	0.850409	0.568771	5.77798	-1.24371	null
GO:0015766	disaccharide transport	-6.002	4.75824	0.14106	0.952285	0.239994	-6.35291	0.74036	null
GO:0016102	diterpenoid biosynthetic process	-4.065	4.06198	0.0283868	0.785889	0.838068	null	null	6721
GO:0016103	diterpenoid catabolic process	-2.96537	3.37694	0.00586048	0.811783	0.987605	null	null	6721
GO:0016101	diterpenoid metabolic process	-4.81023	4.52212	0.0818991	0.802456	0.795846	null	null	6721
GO:0009693	ethylene biosynthetic process	-2.75995	3.29535	0.00485625	0.864303	0.154704	-3.25053	-2.03123	null
GO:0009692	ethylene metabolic process	-2.75995	3.29557	0.00485871	0.886071	0.999519	null	null	9693
GO:0140115	export across plasma membrane	-5.49949	4.80456	0.156936	0.954376	0.24225	-5.2812	1.68344	null
GO:0042362	fat-soluble vitamin biosynthetic process	-2.5388	4.03487	0.0266688	0.857179	0.849708	null	null	42360
GO:0006775	fat-soluble vitamin metabolic process	-2.5388	4.16182	0.0357241	0.911071	0.474572	-3.92553	-5.38866	null
GO:0006633	fatty acid biosynthetic process	-7.46852	5.5301	0.834197	0.751407	0.241094	-1.29638	-5.92638	null
GO:1901570	fatty acid derivative biosynthetic process	-2.6169	4.85769	0.17736	0.819386	0.823035	null	null	35336
GO:1901568	fatty acid derivative metabolic process	-2.48732	5.14786	0.34596	0.857887	0.506703	0.161849	-7.17475	null
GO:0030497	fatty acid elongation	-3.44928	4.47603	0.0736535	0.788509	0.740206	null	null	6633
GO:0006631	fatty acid metabolic process	-5.90763	5.85669	1.76953	0.775162	0.748122	null	null	6633
GO:0035337	fatty-acyl-CoA metabolic process	-3.22483	4.40043	0.0618858	0.803235	0.740018	null	null	35336
GO:0042044	fluid transport	-5.13106	4.42612	0.0656566	0.97037	0.224973	-5.26822	0.48428	null
GO:0048859	formation of anatomical boundary	-4.80465	2.83059	0.00166387	0.941518	0.445272	-2.90918	5.35487	null
GO:0090691	formation of plant organ boundary	-5.48017	2	0.000243674	0.940031	0.832424	null	null	10199
GO:0030388	fructose 1,6-bisphosphate metabolic process	-3.46471	4.5312	0.0836294	0.935722	0.0870838	-1.2215	-1.59523	null
GO:0006012	galactose metabolic process	-4.22301	4.69586	0.122186	0.892818	0.778799	null	null	19318
GO:0009686	gibberellin biosynthetic process	-4.38552	3.59671	0.00972234	0.76985	0.788233	null	null	6721
GO:0045487	gibberellin catabolic process	-2.96537	3.34084	0.00539282	0.789116	0.920915	null	null	6721
GO:0009685	gibberellin metabolic process	-5.26898	3.79553	0.0153687	0.788887	0.703944	null	null	6721
GO:0006094	gluconeogenesis	-3.01336	5.01627	0.25553	0.850632	0.831678	null	null	19318
GO:1901071	glucosamine-containing compound metabolic process	-3.22483	4.82465	0.164367	0.966713	0.37558	-1.37969	-0.91533	null
GO:0006749	glutathione metabolic process	-8.99097	5.1157	0.321273	0.916229	0.0341959	2.28708	-7.63952	null
GO:0019319	hexose biosynthetic process	-2.6258	5.02154	0.258649	0.850512	0.971557	null	null	19318
GO:0019318	hexose metabolic process	-4.057	5.48223	0.747146	0.880467	0.336333	-3.44972	-5.74741	null
GO:0042446	hormone biosynthetic process	-4.46954	4.61614	0.101696	0.858044	0.891083	null	null	42445
GO:0042445	hormone metabolic process	-4.47873	4.89481	0.193187	0.887116	0.132932	5.734	5.24472	null
GO:0120251	hydrocarbon biosynthetic process	-2.4269	4.13574	0.0336418	0.885852	0.777869	null	null	9693
GO:0120252	hydrocarbon metabolic process	-3.70246	4.57839	0.0932287	0.97249	0.0358046	5.04846	-7.02335	null
GO:0015698	inorganic anion transport	-5.9859	5.55759	0.888706	0.964438	0.285947	-6.0363	1.55866	null
GO:0008299	isoprenoid biosynthetic process	-2.62967	5.29545	0.485982	0.761114	0.924265	null	null	6721
GO:0008300	isoprenoid catabolic process	-3.07448	4.29135	0.0481391	0.810207	0.764161	null	null	6721
GO:0006720	isoprenoid metabolic process	-4.93968	5.38084	0.591584	0.827242	0.599662	0.307695	-6.93597	null
GO:0010150	leaf senescence	-3.53343	3.71525	0.0127744	0.913657	0.64803	-2.14873	5.92218	null
GO:0009809	lignin biosynthetic process	-13.8847	3.63919	0.0107217	0.864529	0.914849	null	null	9699
GO:0009808	lignin metabolic process	-13.055	4.04992	0.027609	0.886657	0.902834	null	null	9699
GO:0035336	long-chain fatty-acyl-CoA metabolic process	-3.58821	4.18915	0.0380451	0.808919	0.577308	-0.838893	-6.38504	null
GO:0010074	maintenance of meristem identity	-2.4734	3.26031	0.00447966	0.939263	0.531749	-2.60129	5.9001	null
GO:0030187	melatonin biosynthetic process	-3.44928	3.23274	0.00420399	0.863604	0.717193	null	null	42445
GO:0030186	melatonin metabolic process	-3.44928	3.25091	0.00438367	0.888948	0.719037	null	null	42445
GO:0055081	monoatomic anion homeostasis	-2.94539	4.04536	0.027321	0.99292	0	-1.21363	1.19422	null
GO:0015706	nitrate transmembrane transport	-3.83624	4.21346	0.0402357	0.960404	0.342941	-5.76816	2.29522	null
GO:1900674	olefin biosynthetic process	-2.75995	3.29579	0.00486117	0.880861	0.999442	null	null	9693
GO:1900673	olefin metabolic process	-2.75995	3.29776	0.00488332	0.920964	0.702059	null	null	9693
GO:0015772	oligosaccharide transport	-6.002	4.76323	0.14269	0.95529	0.739978	null	null	15766
GO:0010199	organ boundary specification between lateral organs and the meristem	-6.82652	1.74819	0.000135374	0.941199	0.277463	-3.20506	5.43867	null
GO:0031408	oxylipin biosynthetic process	-4.11441	3.71999	0.0129147	0.872691	0.441184	-2.86904	-4.86684	null
GO:0031407	oxylipin metabolic process	-4.08884	3.72321	0.0130107	0.901984	0.336381	-2.97987	-5.76278	null
GO:0048441	petal development	-3.07438	2.24055	0.000425814	0.919978	0.751447	null	null	10150
GO:0009699	phenylpropanoid biosynthetic process	-19.9055	4.31854	0.0512503	0.856412	0	3.55896	-6.07656	null
GO:0009698	phenylpropanoid metabolic process	-17.9539	4.51448	0.0804715	0.896705	0.683505	4.14134	-6.32803	null
GO:0010087	phloem or xylem histogenesis	-5.3012	3.73552	0.0133848	0.936381	0.522651	-2.49052	5.57384	null
GO:0055062	phosphate ion homeostasis	-2.94539	4.12814	0.0330584	0.99292	0.510677	-1.48868	1.20255	null
GO:0000160	phosphorelay signal transduction system	-2.44309	5.92475	2.06978	0.837006	0.57696	5.21024	1.53213	null
GO:0090693	plant organ senescence	-3.55238	3.71742	0.0128384	0.924191	0.782854	null	null	10150
GO:0009827	plant-type cell wall modification	-2.71063	2.49554	0.000767942	0.967922	0.601183	-5.97191	-3.02879	null
GO:0009831	plant-type cell wall modification involved in multidimensional cell growth	-3.59397	1.79934	0.000152604	0.966195	0.813055	null	null	42547
GO:1900378	positive regulation of secondary metabolite biosynthetic process	-14.1892	3.34811	0.00548389	0.911873	0.845546	null	null	1901141
GO:1901430	positive regulation of syringal lignin biosynthetic process	-15.4439	1.27875	4.43e-05	0.920014	0.707554	null	null	1901141
GO:0051259	protein complex oligomerization	-25.6455	4.98095	0.235571	0.980261	0	-6.30582	-2.40467	null
GO:0006457	protein folding	-16.991	5.68529	1.1925	0.89172	0.149471	-0.208755	-3.22048	null
GO:0051952	regulation of amine transport	-5.05611	4.32646	0.052193	0.92672	0.105699	3.43211	6.48704	null
GO:0080143	regulation of amino acid export	-5.05611	3.21272	0.00401447	0.925038	0.776203	null	null	51955
GO:1903789	regulation of amino acid transmembrane transport	-5.05611	3.3145	0.00507531	0.924273	0.933484	null	null	51955
GO:0051955	regulation of amino acid transport	-5.05611	3.55218	0.00877472	0.925644	0.582842	3.05972	6.67661	null
GO:0010600	regulation of auxin biosynthetic process	-2.57219	1.91381	0.00019937	0.928595	0.604343	5.97769	5.29146	null
GO:1900037	regulation of cellular response to hypoxia	-6.09474	2.93044	0.00209461	0.963338	0.0817272	0.995898	7.16342	null
GO:2000142	regulation of DNA-templated transcription initiation	-2.49499	5.29986	0.490946	0.939965	0.247258	3.56433	5.07008	null
GO:0010371	regulation of gibberellin biosynthetic process	-2.9594	1.8451	0.000169833	0.92333	0.554511	1.74871	4.6581	null
GO:1901141	regulation of lignin biosynthetic process	-17.001	1.99564	0.000241213	0.91796	0	1.63579	4.95625	null
GO:0044070	regulation of monoatomic anion transport	-2.65876	3.27738	0.00465934	0.934911	0.561798	2.84568	6.83726	null
GO:0032890	regulation of organic acid transport	-5.05611	3.46909	0.00724622	0.933535	0.576315	3.21882	6.77045	null
GO:2000762	regulation of phenylpropanoid metabolic process	-14.2062	3.37365	0.00581618	0.912391	0.848449	null	null	1901141
GO:2000652	regulation of secondary cell wall biogenesis	-2.48254	2.29447	0.000482425	0.965808	0.0910648	0.565285	2.48822	null
GO:0043455	regulation of secondary metabolic process	-12.5354	4.44939	0.0692699	0.948764	0.154051	4.59164	5.49571	null
GO:1900376	regulation of secondary metabolite biosynthetic process	-14.4832	4.40176	0.0620753	0.90209	0.715554	null	null	1901141
GO:1901428	regulation of syringal lignin biosynthetic process	-15.4439	1.27875	4.43e-05	0.920014	0.884164	null	null	1901141
GO:0043279	response to alkaloid	-2.86999	3.42292	0.0065152	0.882173	0.385874	6.38228	-2.40387	null
GO:0031000	response to caffeine	-2.86999	2.57287	0.000918085	0.892922	0.521529	6.23389	-2.81991	null
GO:0010200	response to chitin	-4.93442	3.00518	0.00248843	0.874674	0.563162	6.16794	-2.47082	null
GO:0009413	response to flooding	-2.79344	1.74819	0.000135374	0.862843	0.60026	7.02094	-1.47199	null
GO:0009739	response to gibberellin	-5.9535	3.90293	0.019681	0.868612	0.64349	5.99741	-1.90809	null
GO:0042542	response to hydrogen peroxide	-3.62088	4.67943	0.11765	0.852013	0.760556	null	null	302
GO:0009625	response to insect	-7.15453	2.35411	0.000553804	0.939243	0.163209	3.5357	0.467554	null
GO:0010039	response to iron ion	-3.66575	4.25859	0.0446416	0.87044	0.440163	5.47742	-1.66403	null
GO:0080167	response to karrikin	-8.36562	2.67486	0.00116176	0.904585	0.43335	7.46902	0.797709	null
GO:0009642	response to light intensity	-2.69058	3.46359	0.00715515	0.894108	0.576652	7.27644	0.440317	null
GO:0010167	response to nitrate	-3.20121	3.48487	0.00751451	0.867548	0.603418	6.31942	-2.18112	null
GO:0035864	response to potassium ion	-2.55862	2.69108	0.00120606	0.89256	0.626533	5.30908	-2.31245	null
GO:0000302	response to reactive oxygen species	-20.091	5.01832	0.256736	0.84477	0	6.07443	-1.45857	null
GO:0009636	response to toxic substance	-9.95703	5.62016	1.02645	0.852738	0.654443	5.8564	-1.09063	null
GO:0044550	secondary metabolite biosynthetic process	-17.276	5.27815	0.46701	0.854118	0.80441	null	null	9698
GO:0006814	sodium ion transport	-2.48732	5.39733	0.614477	0.965391	0.275376	-6.16044	1.22612	null
GO:0048833	specification of floral organ number	-10.012	2.02531	0.000258442	0.895833	0.285193	-1.76146	5.96749	null
GO:0048832	specification of plant organ number	-10.012	2.02531	0.000258442	0.914034	0.493873	-1.69133	5.64608	null
GO:0010345	suberin biosynthetic process	-7.83298	3.40261	0.00621738	0.870679	0.824861	null	null	9699
GO:0015770	sucrose transport	-6.002	3.8962	0.0193782	0.956956	0.865892	null	null	15766
GO:1901066	syringal lignin biosynthetic process	-15.4439	3.63919	0.015541	0.86185	0.871093	null	null	9699
GO:1901064	syringal lignin metabolic process	-15.4439	3.72722	0.0131313	0.887921	0.925323	null	null	9699
GO:0016114	terpenoid biosynthetic process	-2.72423	5.03221	0.26508	0.763024	0.876141	null	null	6721
GO:0016115	terpenoid catabolic process	-3.01336	3.41128	0.00634291	0.819389	0.663422	0.484371	-6.33949	null
GO:0006721	terpenoid metabolic process	-4.97265	5.12964	0.331749	0.791668	0.566612	0.2393	-6.76807	null
GO:0009407	toxin catabolic process	-8.44818	3.48458	0.00750959	0.769037	0.642029	5.04849	-3.01556	null
GO:0009404	toxin metabolic process	-5.57741	4.57913	0.0933887	0.871945	0.814112	null	null	9698
GO:0006722	triterpenoid metabolic process	-2.66134	3.87052	0.0182657	0.819419	0.712436	null	null	6721
GO:0042761	very long-chain fatty acid biosynthetic process	-2.80052	4.3731	0.0581101	0.791603	0.725868	null	null	6633
GO:0000038	very long-chain fatty acid metabolic process	-2.96497	4.54922	0.0871737	0.81471	0.669919	-1.48154	-6.40096	null
GO:0010189	vitamin E biosynthetic process	-2.8716	2.70672	0.00125037	0.877947	0.73008	null	null	42360
GO:0042360	vitamin E metabolic process	-2.8716	3.07262	0.00290686	0.912873	0.025268	-4.21905	-5.23791	null
GO:0006833	water transport	-5.13106	4.41872	0.0645465	0.970403	0.224659	-6.05359	0.227084	null
GO:0010025	wax biosynthetic process	-2.43121	2.96895	0.00228906	0.859821	0.608547	-0.167812	-7.16987	null
GO:0010089	xylem development	-10.9614	3.11727	0.00322191	0.94009	0	-2.75134	5.7799	null

## Sheet: 21dpi_Down
REVIGO GO summary
TermID	Name	Value	LogSize	Frequency	Uniqueness	Dispensability	PC_0	PC_1	Representative
GO:0000018	regulation of DNA recombination	-4.74184	4.4625	0.071394	0.905029	0.299329	-6.71563	1.06964	null
GO:0045910	negative regulation of DNA recombination	-4.02914	4.27198	0.0460396	0.873855	0.79241	null	null	18
GO:0051053	negative regulation of DNA metabolic process	-3.12494	4.53325	0.0840257	0.86911	0.825686	null	null	18
GO:0000122	negative regulation of transcription by RNA polymerase II	-8.71557	5.29137	0.481443	0.858237	0	-5.57007	0.943278	null
GO:0000280	nuclear division	-6.27116	5.24606	0.433745	0.930588	0.0146932	-0.61106	-1.29766	null
GO:0000724	double-strand break repair via homologous recombination	-3.56623	5.21002	0.399199	0.874909	0.661223	1.23437	4.74426	null
GO:0000725	recombinational repair	-3.67182	5.33119	0.527665	0.872294	0.72975	null	null	724
GO:0000911	cytokinesis by cell plate formation	-4.50432	3.55955	0.00892487	0.906149	0.557125	6.50289	0.356186	null
GO:0000959	mitochondrial RNA metabolic process	-5.71377	4.57626	0.0927733	0.940377	0.317082	0.954615	6.77013	null
GO:0002252	immune effector process	-7.04431	4.66353	0.113422	0.994264	0	3.68989	-6.60515	null
GO:0002697	regulation of immune effector process	-3.60067	4.55117	0.0875651	0.927139	0.156555	-7.2614	-0.740188	null
GO:0003008	system process	-3.11003	5.65805	1.12001	0.887064	0.493941	5.11072	-3.81846	null
GO:0003013	circulatory system process	-3.11003	4.79621	0.15395	0.895412	0.58525	4.93367	-3.84563	null
GO:0003018	vascular process in circulatory system	-3.11003	4.5303	0.0834571	0.894971	0.654856	4.84625	-3.93341	null
GO:0010232	vascular transport	-3.11003	2.85431	0.00175741	0.891534	0.71698	null	null	3018
GO:0005982	starch metabolic process	-6.29414	3.8592	0.0177956	0.931742	0.596118	4.16017	6.45399	null
GO:0005983	starch catabolic process	-3.77109	3.16879	0.00362803	0.923831	0.534836	5.09675	5.51573	null
GO:0005984	disaccharide metabolic process	-4.45445	4.84241	0.171229	0.935944	0.483434	4.51365	6.29315	null
GO:0000023	maltose metabolic process	-3.05616	3.66717	0.0114354	0.945092	0.729212	null	null	5984
GO:0046351	disaccharide biosynthetic process	-3.12494	4.55275	0.0878851	0.933626	0.840133	null	null	5984
GO:0006260	DNA replication	-4.12171	5.76784	1.44215	0.913723	0.661642	0.476376	6.15346	null
GO:0006261	DNA-templated DNA replication	-3.8814	5.55218	0.877709	0.917296	0.62404	0.567964	6.06407	null
GO:0006290	pyrimidine dimer repair	-4.3807	3.73046	0.0132298	0.900835	0.421624	1.41659	4.50425	null
GO:0006302	double-strand break repair	-3.2498	5.47282	0.731128	0.869893	0.611257	1.164	4.84053	null
GO:0006304	DNA modification	-3.36734	4.85681	0.177001	0.90814	0.527396	-0.429706	6.32034	null
GO:0006310	DNA recombination	-5.76371	5.87074	1.82773	0.911923	0.158374	0.507328	6.27209	null
GO:0006338	chromatin remodeling	-4.30461	5.78516	1.50084	0.941088	0.380624	-1.06332	-1.43458	null
GO:0006479	protein methylation	-3.56543	4.91997	0.204711	0.927914	0.64948	-1.807	6.8828	null
GO:0018022	peptidyl-lysine methylation	-3.90728	4.41676	0.0642561	0.931189	0.912559	null	null	6479
GO:0006482	protein demethylation	-5.91435	4.14554	0.0344097	0.943145	0.0316836	-2.40267	7.01765	null
GO:0006816	calcium ion transport	-4.09442	5.25086	0.438564	0.967574	0.259041	-3.19584	-6.28582	null
GO:0006913	nucleocytoplasmic transport	-4.20964	5.35843	0.561821	0.946737	0.258854	-2.32291	-5.78356	null
GO:0006611	protein export from nucleus	-3.05799	4.26623	0.0454341	0.945096	0.800164	null	null	6913
GO:0007017	microtubule-based process	-3.37008	5.74006	1.3528	0.992184	0.0165422	3.01031	-6.86275	null
GO:0007018	microtubule-based movement	-6.45075	5.38369	0.595475	0.98855	0.0151655	-4.04235	5.04904	null
GO:0007112	male meiosis cytokinesis	-3.5817	2.81358	0.00159988	0.851686	0.639449	1.17359	-1.37905	null
GO:0007163	establishment or maintenance of cell polarity	-4.74184	4.9642	0.226659	0.993236	0.0138124	0.355287	-5.42596	null
GO:0007349	cellularization	-4.19457	3.02284	0.0025918	0.897098	0.384251	5.89152	-3.12947	null
GO:0007623	circadian rhythm	-7.87811	4.5115	0.0799201	1	0	-1.25841	-7.50499	null
GO:0008213	protein alkylation	-3.56543	4.91997	0.204711	0.935742	0.383515	-1.68704	7.12998	null
GO:0008214	protein dealkylation	-5.91435	4.14554	0.0344097	0.943145	0.28665	-2.5338	6.756	null
GO:0008356	asymmetric cell division	-3.97184	3.61087	0.0100448	0.945681	0.010725	6.88809	0.582183	null
GO:0009112	nucleobase metabolic process	-3.26592	5.38549	0.597944	0.930579	0.531885	1.73589	6.3059	null
GO:0009292	horizontal gene transfer	-3.79697	4.26895	0.0457196	0.993964	0.0120329	-0.106463	-6.57723	null
GO:0009294	DNA-mediated transformation	-3.79697	4.26893	0.0457172	0.993964	0.0120328	7.95889	-0.131894	null
GO:0009311	oligosaccharide metabolic process	-3.79022	5.15437	0.351188	0.940144	0.515303	4.43468	6.40562	null
GO:0009553	embryo sac development	-5.79156	3.41847	0.00644874	0.898014	0.340606	5.67462	-3.6144	null
GO:0009648	photoperiodism	-6.76548	3.97114	0.0230284	0.941168	0	3.68102	0.780617	null
GO:0009741	response to brassinosteroid	-3.64359	3.83588	0.0168652	0.946799	0.405663	2.62403	2.00745	null
GO:0071407	cellular response to organic cyclic compound	-3.0734	4.77653	0.147127	0.936102	0.820869	null	null	9741
GO:0009743	response to carbohydrate	-3.18343	4.33636	0.0533966	0.949087	0.575079	2.88607	2.10354	null
GO:0009798	axis specification	-4.52259	4.10633	0.0314389	0.88266	0.66032	5.63278	-3.35607	null
GO:0000578	embryonic axis specification	-4.31885	3.61805	0.0102122	0.884801	0.715586	null	null	9798
GO:0009942	longitudinal axis specification	-4.56783	1.88081	0.000184601	0.858699	0.737483	null	null	9798
GO:0048598	embryonic morphogenesis	-3.8193	4.79076	0.152028	0.871888	0.751925	null	null	9798
GO:0009894	regulation of catabolic process	-5.01318	5.52258	0.819884	0.902281	0.30704	-6.23547	0.430507	null
GO:0009956	radial pattern formation	-4.96457	2.99123	0.00240966	0.896172	0.368288	5.82891	-3.4066	null
GO:0010031	circumnutation	-5.13348	2.66181	0.0011273	0.92152	0	4.98934	-4.35131	null
GO:0010070	zygote asymmetric cell division	-3.29516	1.85733	0.000174756	0.955339	0.376227	7.06144	0.453227	null
GO:0010073	meristem maintenance	-5.40927	4.16776	0.0362163	0.876839	0.568526	5.46413	-3.46031	null
GO:0010075	regulation of meristem growth	-4.41657	3.03019	0.00263611	0.797722	0.846336	null	null	10073
GO:0010082	regulation of root meristem growth	-3.16096	2.84448	0.00171802	0.775349	0.827159	null	null	10073
GO:0010449	root meristem growth	-3.8193	2.13033	0.000329821	0.879415	0.760715	null	null	10073
GO:0035266	meristem growth	-4.94808	2.74115	0.00135374	0.921951	0.816857	null	null	10073
GO:0010088	phloem development	-6.68194	3.35984	0.00563404	0.926942	0	6.71971	-2.20958	null
GO:0010102	lateral root morphogenesis	-4.81559	2.79449	0.00153096	0.865634	0.360232	5.62675	-3.0389	null
GO:0010101	post-embryonic root morphogenesis	-4.7469	2.81023	0.00158757	0.866158	0.915403	null	null	10102
GO:0010311	lateral root formation	-3.01502	2.71181	0.00126514	0.864577	0.98821	null	null	10102
GO:0048527	lateral root development	-3.41828	3.18384	0.00375602	0.863552	0.954081	null	null	10102
GO:0090697	post-embryonic plant organ morphogenesis	-3.90032	3.25935	0.00446982	0.86249	0.908842	null	null	10102
GO:0010133	proline catabolic process to glutamate	-3.05616	4.28738	0.047701	0.925729	0.463973	5.62937	4.63828	null
GO:0006562	proline catabolic process	-3.05616	4.307	0.0499064	0.925521	0.847221	null	null	10133
GO:0010200	response to chitin	-3.44892	3.00518	0.00248843	0.952886	0.661	2.62458	2.34387	null
GO:0010233	phloem transport	-3.11003	2.02938	0.000260903	0.900343	0.264709	3.9748	-4.17165	null
GO:0010564	regulation of cell cycle process	-5.48188	5.41961	0.646824	0.902095	0.216792	-6.40722	-0.848657	null
GO:0045787	positive regulation of cell cycle	-3.73259	4.71596	0.127976	0.892033	0.783054	null	null	10564
GO:0090068	positive regulation of cell cycle process	-3.04959	4.65552	0.111349	0.893008	0.773851	null	null	10564
GO:0012501	programmed cell death	-5.78304	5.23178	0.419707	0.97853	0.0146459	7.79123	1.39492	null
GO:0009626	plant-type hypersensitive response	-5.28811	3.81311	0.0160037	0.916493	0.766912	null	null	12501
GO:0034050	symbiont-induced defense-related programmed cell death	-5.28811	3.81631	0.0161219	0.924736	0.767309	null	null	12501
GO:0015748	organophosphate ester transport	-3.95429	5.25298	0.440713	0.967562	0.259161	-2.75713	-6.41331	null
GO:0016052	carbohydrate catabolic process	-3.7612	5.83257	1.67397	0.910734	0.601509	5.27654	5.3009	null
GO:0016143	S-glycoside metabolic process	-3.42102	3.28307	0.00472087	0.936503	0.624745	6.81152	3.19046	null
GO:0018205	peptidyl-lysine modification	-5.10746	5.12052	0.324857	0.931563	0.33361	-1.81807	6.62384	null
GO:0019762	glucosinolate catabolic process	-11.1555	2.86923	0.00181894	0.914158	0.590329	6.05426	4.02291	null
GO:0016145	S-glycoside catabolic process	-11.1555	2.86923	0.00181894	0.917316	0.912575	null	null	19762
GO:0019760	glucosinolate metabolic process	-3.42102	3.28307	0.00472087	0.920933	0.954268	null	null	19762
GO:0030010	establishment of cell polarity	-3.35203	4.58365	0.0943658	0.993655	0.0127781	1.39474	-4.97683	null
GO:0030048	actin filament-based movement	-9.89654	4.51937	0.0813822	0.99372	0.0126184	1.34581	-7.3848	null
GO:0030258	lipid modification	-3.09248	5.42742	0.65855	0.9619	0.0568494	2.3825	-6.08015	null
GO:0031329	regulation of cellular catabolic process	-4.97593	4.96146	0.225231	0.903792	0.285816	-6.04541	0.226637	null
GO:0043487	regulation of RNA stability	-3.33311	5.01046	0.252134	0.889665	0.788885	null	null	31329
GO:0031400	negative regulation of protein modification process	-3.92996	4.77954	0.148151	0.85718	0.587311	-5.40329	1.45547	null
GO:0031425	chloroplast RNA processing	-3.16096	3.04844	0.00274933	0.942448	0.240154	1.17295	7.22983	null
GO:0032101	regulation of response to external stimulus	-3.29362	5.12575	0.328795	0.907354	0.483607	-5.87149	-2.59046	null
GO:0032259	methylation	-3.13596	6.03348	2.65859	0.977844	0.0530402	-0.438716	-7.48384	null
GO:0032878	regulation of establishment or maintenance of cell polarity	-4.75696	3.84776	0.0173328	0.932039	0.149745	-7.17272	-1.80682	null
GO:0033037	polysaccharide localization	-6.64782	4.72237	0.129878	0.959796	0.218524	-3.15587	-5.59239	null
GO:0033044	regulation of chromosome organization	-6.73471	4.87858	0.186103	0.869766	0.180327	-5.5099	-1.08179	null
GO:0010638	positive regulation of organelle organization	-3.04446	4.90843	0.19934	0.852277	0.75914	null	null	33044
GO:0010639	negative regulation of organelle organization	-4.09485	5.02919	0.263244	0.832397	0.778873	null	null	33044
GO:0033043	regulation of organelle organization	-4.58021	5.54261	0.858574	0.858678	0.754417	null	null	33044
GO:0051129	negative regulation of cellular component organization	-3.69422	5.25728	0.445089	0.832163	0.819086	null	null	33044
GO:0051130	positive regulation of cellular component organization	-3.03654	5.20911	0.398363	0.850672	0.810252	null	null	33044
GO:2001251	negative regulation of chromosome organization	-4.50794	4.48942	0.0759598	0.842172	0.82157	null	null	33044
GO:0035601	protein deacylation	-3.33639	4.29767	0.0488455	0.936029	0.342362	-2.31519	6.58602	null
GO:0006476	protein deacetylation	-3.46155	3.83251	0.0167347	0.93988	0.905176	null	null	35601
GO:0042545	cell wall modification	-3.4325	4.3426	0.0541695	0.950029	0.283079	-0.901939	-2.1635	null
GO:0042752	regulation of circadian rhythm	-4.50529	4.27214	0.0460568	0.930144	0.148829	-7.56448	0.193887	null
GO:0043414	macromolecule methylation	-3.80217	5.57555	0.926246	0.928022	0.393718	-1.46451	6.82195	null
GO:0043473	pigmentation	-4.75696	4.24356	0.0431229	1	0	2.21714	-7.16857	null
GO:0043476	pigment accumulation	-4.75696	2.64444	0.001083	0.941453	0.456229	4.46199	1.37768	null
GO:0043481	anthocyanin accumulation in tissues in response to UV light	-5.13348	1.34242	5.16884e-05	0.867895	0.597911	4.67881	-1.75023	null
GO:0043478	pigment accumulation in response to UV light	-5.13348	1.34242	5.16884e-05	0.927796	0.791096	null	null	43481
GO:0043479	pigment accumulation in tissues in response to UV light	-5.13348	1.34242	5.16884e-05	0.867895	0.999999	null	null	43481
GO:0043480	pigment accumulation in tissues	-5.13348	1.36173	5.41498e-05	0.879914	0.791096	null	null	43481
GO:0043570	maintenance of DNA repeat elements	-5.66736	4.2249	0.0413089	0.885519	0.462328	-0.339179	3.14775	null
GO:0044027	negative regulation of gene expression via chromosomal CpG island methylation	-3.35203	2.95761	0.00222999	0.864618	0.539142	-3.41386	0.699572	null
GO:0044042	glucan metabolic process	-5.88773	5.33103	0.52748	0.916834	0.110782	3.44972	6.53806	null
GO:0000272	polysaccharide catabolic process	-4.53091	5.42169	0.649928	0.89582	0.804737	null	null	44042
GO:0009251	glucan catabolic process	-4.53091	5.03185	0.264864	0.900064	0.740116	null	null	44042
GO:0044273	sulfur compound catabolic process	-9.38828	4.77915	0.148018	0.916083	0.338319	6.18801	4.26614	null
GO:0045332	phospholipid translocation	-4.63339	4.61947	0.102478	0.839973	0.416143	-2.84349	-2.92199	null
GO:0015914	phospholipid transport	-3.61225	4.9566	0.222723	0.951163	0.831488	null	null	45332
GO:0034204	lipid translocation	-4.41691	4.73559	0.133893	0.83816	0.966459	null	null	45332
GO:0045912	negative regulation of carbohydrate metabolic process	-3.05616	4.30809	0.0500319	0.882813	0.530056	-5.32963	1.69052	null
GO:0045995	regulation of embryonic development	-5.37955	3.78147	0.0148789	0.887306	0.437894	-6.75127	2.97363	null
GO:0046112	nucleobase biosynthetic process	-4.744	5.1958	0.386341	0.930935	0.289123	1.5657	6.33553	null
GO:0046822	regulation of nucleocytoplasmic transport	-4.2825	3.71642	0.0128089	0.921712	0.146577	-6.89485	-2.53897	null
GO:0046825	regulation of protein export from nucleus	-3.8655	3.27577	0.00464211	0.924112	0.75076	null	null	46822
GO:0046827	positive regulation of protein export from nucleus	-3.05616	2.90741	0.00198631	0.908586	0.861514	null	null	46822
GO:0048285	organelle fission	-4.72492	5.3085	0.500814	0.94111	0.47432	-0.794803	-1.12675	null
GO:0048467	gynoecium development	-3.04634	3.2052	0.00394555	0.848793	0.613954	5.18775	-3.10678	null
GO:0048509	regulation of meristem development	-7.78489	3.13098	0.00332529	0.904017	0.12383	-6.62148	3.75239	null
GO:0048511	rhythmic process	-7.87811	4.75417	0.139746	1	0	0.470477	-7.46744	null
GO:0048573	photoperiodism, flowering	-7.31623	2.77085	0.00144974	0.813593	0.610724	4.87439	-2.13298	null
GO:0048571	long-day photoperiodism	-3.34525	2.5092	0.000792556	0.945463	0.731794	null	null	48573
GO:0048574	long-day photoperiodism, flowering	-3.7612	2.3784	0.000585802	0.820867	0.793602	null	null	48573
GO:0048581	negative regulation of post-embryonic development	-4.36401	3.50515	0.00787387	0.860171	0.60046	-5.963	2.59862	null
GO:0009909	regulation of flower development	-3.32303	3.89867	0.019489	0.873945	0.901093	null	null	48581
GO:0009910	negative regulation of flower development	-4.38258	3.09795	0.00308161	0.862846	0.808023	null	null	48581
GO:0048586	regulation of long-day photoperiodism, flowering	-5.61907	3.17869	0.00371172	0.929174	0.124706	-5.72542	-4.149	null
GO:0048638	regulation of developmental growth	-4.79317	4.63919	0.107239	0.8712	0.535078	-6.87947	2.25264	null
GO:0001558	regulation of cell growth	-3.11657	4.68583	0.119398	0.859445	0.920392	null	null	48638
GO:0022603	regulation of anatomical structure morphogenesis	-4.12936	5.56894	0.912239	0.863682	0.726009	null	null	48638
GO:0022604	regulation of cell morphogenesis	-3.09496	5.45125	0.695694	0.866335	0.866467	null	null	48638
GO:0051093	negative regulation of developmental process	-4.03829	4.87525	0.184678	0.843275	0.761912	null	null	48638
GO:0051094	positive regulation of developmental process	-3.11719	5.12076	0.325036	0.850265	0.803225	null	null	48638
GO:0050688	regulation of defense response to virus	-3.60067	3.73255	0.0132938	0.924049	0.504789	-5.8303	-3.60315	null
GO:0050879	multicellular organismal movement	-5.13348	3.91572	0.0202692	0.909872	0.353613	5.16907	-4.11371	null
GO:0051169	nuclear transport	-4.20964	5.35852	0.561937	0.949193	0.66663	-2.43479	-5.73932	null
GO:0051241	negative regulation of multicellular organismal process	-4.68973	4.9891	0.240034	0.868006	0.635235	-5.67439	1.49934	null
GO:0051607	defense response to virus	-5.37376	4.79909	0.154972	0.928583	0.233592	3.76256	1.90487	null
GO:0009615	response to virus	-5.6332	4.8452	0.172334	0.935878	0.720057	null	null	51607
GO:0051640	organelle localization	-5.39805	5.46858	0.724019	0.967423	0.255129	-2.93026	-6.10984	null
GO:0051656	establishment of organelle localization	-6.87484	5.29431	0.484712	0.957471	0	-2.41488	-6.2969	null
GO:0007097	nuclear migration	-5.31605	4.28972	0.0479595	0.947348	0.754309	null	null	51656
GO:0051647	nucleus localization	-5.31605	4.29798	0.04888	0.963429	0.755416	null	null	51656
GO:0051726	regulation of cell cycle	-5.67634	5.59939	0.978503	0.910179	0.210367	-6.2194	-0.546961	null
GO:0052386	cell wall thickening	-3.53596	2.28556	0.00047258	0.95858	0.608921	-0.818549	-2.66151	null
GO:0052543	callose deposition in cell wall	-3.64589	2.21484	0.000401201	0.926789	0.546846	-1.83284	-3.95423	null
GO:0052545	callose localization	-6.91009	2.46389	0.000713792	0.967106	0.304397	-3.74707	-5.63522	null
GO:0055062	phosphate ion homeostasis	-4.84619	4.12814	0.0330584	0.995119	0.510677	-5.46343	5.72645	null
GO:0055081	monoatomic anion homeostasis	-4.84619	4.04536	0.027321	0.995119	0	-5.3602	5.81081	null
GO:0070988	demethylation	-6.45581	4.35911	0.056269	0.983902	0.0328062	1.25383	-6.38128	null
GO:0072528	pyrimidine-containing compound biosynthetic process	-3.33639	5.4555	0.702549	0.947405	0.0400991	-4.48001	6.40761	null
GO:0006772	thiamine metabolic process	-3.29516	4.91726	0.203438	0.916049	0.991106	null	null	72528
GO:0009228	thiamine biosynthetic process	-3.62819	4.86965	0.182312	0.915138	0.829798	null	null	72528
GO:0042723	thiamine-containing compound metabolic process	-3.29516	4.93762	0.213202	0.920106	0.841489	null	null	72528
GO:0042724	thiamine-containing compound biosynthetic process	-3.62819	4.92154	0.205449	0.91446	0.98241	null	null	72528
GO:0080026	response to indolebutyric acid	-3.62819	1.60206	9.59928e-05	0.954906	0.553797	2.23923	2.09865	null
GO:0080175	phragmoplast microtubule organization	-4.3807	1.54407	8.3686e-05	0.959671	0.444081	-0.821059	0.105009	null
GO:0097035	regulation of membrane lipid distribution	-3.94044	4.77172	0.145508	0.87541	0.653307	-2.78209	-1.059	null
GO:0098732	macromolecule deacylation	-3.33639	4.39912	0.0616987	0.944972	0.266779	-2.05765	7.23148	null
GO:1900457	regulation of brassinosteroid mediated signaling pathway	-4.36572	2.62221	0.00102885	0.931789	0.340852	-5.6914	-4.4446	null
GO:1900864	mitochondrial RNA modification	-3.32809	4.00009	0.024616	0.924193	0.282912	-0.545101	6.67981	null
GO:0080156	mitochondrial mRNA modification	-3.06013	3.51746	0.00810031	0.928941	0.786923	null	null	1900864
GO:1901136	carbohydrate derivative catabolic process	-8.35882	5.70406	1.24517	0.935423	0.470076	6.40447	3.87111	null
GO:1901657	glycosyl compound metabolic process	-3.77186	5.37645	0.585632	0.96117	0.53215	6.98985	2.82814	null
GO:1901658	glycosyl compound catabolic process	-10.217	4.83015	0.166461	0.933122	0	6.44624	3.71069	null
GO:1901699	cellular response to nitrogen compound	-6.25743	4.93581	0.212316	0.936575	0.202944	2.86026	2.42395	null
GO:1901983	regulation of protein acetylation	-5.67469	2.77815	0.00147435	0.915705	0.438306	-4.92258	3.61186	null
GO:1901984	negative regulation of protein acetylation	-6.34142	2.25527	0.000440582	0.87807	0.393923	-4.80894	2.79965	null
GO:1901985	positive regulation of protein acetylation	-3.05616	2.62428	0.00103377	0.88323	0.957718	null	null	1901984
GO:2000756	regulation of peptidyl-lysine acetylation	-5.67469	2.50651	0.000787633	0.899948	0.923803	null	null	1901984
GO:2000757	negative regulation of peptidyl-lysine acetylation	-6.34142	2.11394	0.000317515	0.879349	0.890222	null	null	1901984
GO:2000758	positive regulation of peptidyl-lysine acetylation	-3.05616	2.2833	0.000470118	0.886799	0.942845	null	null	1901984
GO:1902275	regulation of chromatin organization	-4.5857	4.00247	0.0247514	0.888859	0.57105	-5.37711	-1.54071	null
GO:1903047	mitotic cell cycle process	-10.1094	5.55195	0.877253	0.900789	0	2.04509	-1.8218	null
GO:0000281	mitotic cytokinesis	-8.53462	4.64327	0.10825	0.886445	0.773666	null	null	1903047
GO:0000819	sister chromatid segregation	-3.1794	4.93426	0.211556	0.879691	0.71901	null	null	1903047
GO:0000910	cytokinesis	-8.05129	5.12856	0.330924	0.897727	0.749801	null	null	1903047
GO:0000912	assembly of actomyosin apparatus involved in cytokinesis	-4.58453	3.95957	0.0224229	0.873947	0.840079	null	null	1903047
GO:0000914	phragmoplast assembly	-4.58453	2.75282	0.00139066	0.888648	0.844407	null	null	1903047
GO:0007140	male meiotic nuclear division	-4.2156	3.97982	0.0234936	0.855445	0.771008	null	null	1903047
GO:0022412	cellular process involved in reproduction in multicellular organism	-3.18475	4.76268	0.14251	0.932368	0.788813	null	null	1903047
GO:0032506	cytokinetic process	-4.58453	4.8254	0.164652	0.888282	0.888189	null	null	1903047
GO:0048232	male gamete generation	-3.15249	4.80874	0.158457	0.935533	0.904624	null	null	1903047
GO:0051321	meiotic cell cycle	-6.73095	5.24214	0.429848	0.871249	0.882485	null	null	1903047
GO:0061640	cytoskeleton-dependent cytokinesis	-7.62967	4.82574	0.16478	0.888277	0.860048	null	null	1903047
GO:0140013	meiotic nuclear division	-4.24215	4.98507	0.237813	0.837023	0.922762	null	null	1903047
GO:1902407	assembly of actomyosin apparatus involved in mitotic cytokinesis	-4.58453	3.82413	0.0164148	0.873198	0.823221	null	null	1903047
GO:1902410	mitotic cytokinetic process	-4.58453	4.02003	0.0257728	0.895001	0.847829	null	null	1903047
GO:1903046	meiotic cell cycle process	-7.43063	5.12507	0.32828	0.87001	0.749226	null	null	1903047
GO:1905268	negative regulation of chromatin organization	-4.36927	3.34928	0.00549866	0.866155	0.517675	-4.69257	0.952184	null
GO:1905269	positive regulation of chromatin organization	-3.25446	3.62808	0.0104509	0.870537	0.875061	null	null	1905268
GO:1905393	plant organ formation	-3.28743	3.16524	0.0035985	0.928437	0.525008	6.75725	-2.40946	null
GO:2000028	regulation of photoperiodism, flowering	-4.75473	3.45408	0.00700009	0.926713	0.373913	-5.80192	-3.87773	null
GO:2000242	negative regulation of reproductive process	-7.74088	4.27326	0.046175	0.883465	0.448985	-4.90135	1.68054	null
GO:2001252	positive regulation of chromosome organization	-4.19791	3.92137	0.0205351	0.869453	0.63838	-5.15528	-1.5232	null
