# Supplementary material for: Phloem-specific translational regulation of soybean nodulation: Insights from a phloem-targeted TRAP-seq approach
Source: Plant Physiol. 2025 Nov 15;199(3):kiaf570. doi: 10.1093/plphys/kiaf570 (PMC12625658; doi:10.1093/plphys/kiaf570)
Supplement: kiaf570_Supplementary_Data [file kiaf570_supplementary_data.zip › PLPHYS-2025-0574R2_Supplementary Table 5.xlsx]

## Sheet: PME
List of PME and PMEI genes and their differential expression (fold change) identified by phloem TRAP-seq analysis
GlymaID	Gene_Name	Group	72hpi_LogFC	21dpi_LogFC
GLyma_03G029000	GmPME24	I	9.01989	N.S
GLyma_03G029200	GmPME26	I	7.82018	N.S
GLyma_01G138000	GmPME8	I	4.49101	N.S
GLyma_03G029400	GmPME27	I	2.32889	N.S
GLyma_03G215800	GmPME28	I	1.48964	N.S
GLyma_04G236200	GmPME37	I	1.32477	N.S
GLyma_01G137700	GmPME7	I	1.24211	N.S
GLyma_09G077100	GmPME69	I	-1.75005	N.S
GLyma_03G029100	GmPME25	I	7.12021	7.88763
GLyma_06G319000	GmPME47	I	4.18451	4.62711
GLyma_10G017200	GmPME75	I	3.20203	4.04193
GLyma_19G231400	GmPME125	I	N.S	2.20684
GLyma_02G016600	GmPME16	I	3.26862	1.95515
GLyma_05G190300	GmPME38	III	N.S	1.79022
GLyma_07G125100	GmPME55	IV	N.S	1.76731
GLyma_01G006800	GmPME1	IV	N.S	1.7352
GLyma_19G212400	GmPME119	I	N.S	1.70723
GLyma_05G236900	GmPME42	I	N.S	1.68013
GLyma_19G212300	GmPME118	I	1.18875	1.57427
GLyma_19G212500	GmPME120	I	N.S	1.53287
GLyma_08G147900	GmPME60	III	N.S	1.52844
GLyma_06G319100	GmPME48	I	N.S	1.07618
GLyma_03G215900	GmPME29	I	N.S	1.07342
GLyma_05G236800	GmPME41	I	N.S	-1.52949
*N.S : No Significant

## Sheet: PMEI
List of PME and PMEI genes and their differential expression (fold change) identified by phloem TRAP-seq analysis
gene	Gene_Name	Group	72hpi_LogFC	21dpi_LogFC
Glyma.19G212300	GmPMEI154	I	-1.75005	N.S
Glyma.19G212400	GmPMEI155	I	1.48964	N.S
Glyma.19G212500	GmPMEI156	I	1.32477	N.S
Glyma.19G231400	GmPMEI161	I	1.24211	N.S
Glyma.02G016600	GmPMEI13	I	7.82018	N.S
Glyma.03G029000	GmPMEI27	I	N.S	2.20684
Glyma.03G029100	GmPMEI28	I	N.S	1.79022
Glyma.03G029200	GmPMEI29	I	N.S	1.70723
Glyma.03G215800	GmPMEI33	I	N.S	1.53287
Glyma.03G215900	GmPMEI34	I	N.S	1.52844
Glyma.04G236200	GmPMEI46	I	N.S	1.07618
Glyma.05G190300	GmPMEI50	I	1.86124	1.16324
Glyma.05G236800	GmPMEI53	III	1.78531	1.30153
Glyma.05G236900	GmPMEI54	I	1.3364	N.S
Glyma.06G319000	GmPMEI61	I	N.S	2.46835
Glyma.06G319100	GmPMEI62	I	N.S	2.30644
Glyma.08G147900	GmPMEI75	I	N.S	1.58114
Glyma.09G077100	GmPMEI89	I	N.S	-1.52949
Glyma.01G137700	GmPMEI2	I	1.18875	1.57427
Glyma.10G017200	GmPMEI97	I	N.S	-1.14842
Glyma.01G138000	GmPMEI3	I	N.S	1.68013
Glyma.15G138400	GmPMEI120	III	9.01989	N.S
Glyma.02G016700	GmPMEI14	III	7.12021	7.88763
Glyma.17G044900	GmPMEI145	III	4.49101	N.S
Glyma.17G046800	GmPMEI146	III	4.18451	4.62711
Glyma.17G137400	GmPMEI147	III	3.26862	1.95515
Glyma.17G151500	GmPMEI150	I	3.20203	4.04193
Glyma.03G028500	GmPMEI24	III	N.S	-5.86625
Glyma.03G028600	GmPMEI25	III	N.S	-4.66795
Glyma.05G068800	GmPMEI49	I	N.S	1.07342
Glyma.06G152400	GmPMEI56	III	1.26819	5.72742
Glyma.06G192400	GmPMEI57	III	N.S	2.9454
Glyma.06G319200	GmPMEI63	III	N.S	2.16589
Glyma.01G211300	GmPMEI7	III	N.S	2.15742
Glyma.07G237500	GmPMEI72	III	N.S	2.02804
Glyma.09G033700	GmPMEI80	III	N.S	1.54185
Glyma.09G122000	GmPMEI90	III	N.S	1.38381
Glyma.09G232000	GmPMEI92	III	N.S	1.3165
*N.S : No Significant
