# Supplementary material for: Phloem-specific translational regulation of soybean nodulation: Insights from a phloem-targeted TRAP-seq approach
Source: Plant Physiol. 2025 Nov 15;199(3):kiaf570. doi: 10.1093/plphys/kiaf570 (PMC12625658; doi:10.1093/plphys/kiaf570)
Supplement: kiaf570_Supplementary_Data [file kiaf570_supplementary_data.zip › PLPHYS-2025-0574R2_Supplementary Table 6.xlsx]

## Sheet: PMEs plantCARE_Output
Cis-regulatory element analysis of PME and PMEI candidates identified by phloem TRAP-seq
Gene Name	TF family	Sequence	position		strand	Function
GmPME1	TGACG-motif	TGACG	1326	5	+	cis-acting regulatory element involved in the MeJA-responsiveness
GmPME1	LTR	CCGAAA	841	6	+	cis-acting element involved in low-temperature responsiveness
GmPME1	AAGAA-motif	GAAAGAA	1004	7	-
GmPME1	AAGAA-motif	GAAAGAA	1955	7	-
GmPME1	AAGAA-motif	GAAAGAA	1968	7	-
GmPME1	Box 4	ATTAAT	116	6	+	part of a conserved DNA module involved in light responsiveness
GmPME1	Box 4	ATTAAT	1456	6	-	part of a conserved DNA module involved in light responsiveness
GmPME1	TATA-box	TAAAGATT	7	8	-	core promoter element around -30 of transcription start
GmPME1	TATA-box	TATACA	81	6	-	core promoter element around -30 of transcription start
GmPME1	TATA-box	TATA	83	4	+	core promoter element around -30 of transcription start
GmPME1	TATA-box	ATTATA	111	6	+	core promoter element around -30 of transcription start
GmPME1	TATA-box	TATAA	112	5	-	core promoter element around -30 of transcription start
GmPME1	TATA-box	TATA	113	4	+	core promoter element around -30 of transcription start
GmPME1	TATA-box	TATA	308	4	+	core promoter element around -30 of transcription start
GmPME1	TATA-box	ATATAA	336	6	+	core promoter element around -30 of transcription start
GmPME1	TATA-box	TATA	337	4	+	core promoter element around -30 of transcription start
GmPME1	TATA-box	TATA	377	4	+	core promoter element around -30 of transcription start
GmPME1	TATA-box	TATAAAT	390	7	-	core promoter element around -30 of transcription start
GmPME1	TATA-box	TATAAA	391	6	-	core promoter element around -30 of transcription start
GmPME1	TATA-box	TATAA	392	5	-	core promoter element around -30 of transcription start
GmPME1	TATA-box	TATA	393	4	+	core promoter element around -30 of transcription start
GmPME1	TATA-box	TATA	579	4	+	core promoter element around -30 of transcription start
GmPME1	TATA-box	TATTTAAA	597	8	+	core promoter element around -30 of transcription start
GmPME1	TATA-box	TATACA	701	6	-	core promoter element around -30 of transcription start
GmPME1	TATA-box	TATA	703	4	+	core promoter element around -30 of transcription start
GmPME1	TATA-box	taTATAAAtc	815	10	-	core promoter element around -30 of transcription start
GmPME1	TATA-box	TATAAAT	816	7	-	core promoter element around -30 of transcription start
GmPME1	TATA-box	TATAAA	817	6	-	core promoter element around -30 of transcription start
GmPME1	TATA-box	TATATAA	818	7	-	core promoter element around -30 of transcription start
GmPME1	TATA-box	TATATA	819	6	+	core promoter element around -30 of transcription start
GmPME1	TATA-box	ATATAA	820	6	+	core promoter element around -30 of transcription start
GmPME1	TATA-box	TATA	821	4	+	core promoter element around -30 of transcription start
GmPME1	TATA-box	ATTATA	833	6	+	core promoter element around -30 of transcription start
GmPME1	TATA-box	TATAA	834	5	-	core promoter element around -30 of transcription start
GmPME1	TATA-box	TATA	835	4	+	core promoter element around -30 of transcription start
GmPME1	TATA-box	TATACA	1294	6	-	core promoter element around -30 of transcription start
GmPME1	TATA-box	TATA	1296	4	-	core promoter element around -30 of transcription start
GmPME1	TATA-box	ATTATA	1352	6	+	core promoter element around -30 of transcription start
GmPME1	TATA-box	TATAA	1353	5	-	core promoter element around -30 of transcription start
GmPME1	TATA-box	TATA	1354	4	-	core promoter element around -30 of transcription start
GmPME1	TATA-box	ATATAA	1813	6	+	core promoter element around -30 of transcription start
GmPME1	TATA-box	TATA	1814	4	-	core promoter element around -30 of transcription start
GmPME1	Unnamed__8	TCCACGTAGA	1545	9	-
GmPME1	AE-box	AGAAACAA	1526	8	-	part of a module for light response
GmPME1	ERE	ATTTTAAA	599	8	-
GmPME1	ERE	ATTTTAAA	794	8	-
GmPME1	TCT-motif	TCTTAC	1994	6	+	part of a light responsive element
GmPME1	CAT-box	GCCACT	1843	6	+	cis-acting regulatory element related to meristem expression
GmPME1	Unnamed__10	TCCACGTAGA	1545	9	-
GmPME1	G-Box	TCCACATGGCA	932	10	+	cis-acting regulatory element involved in light responsiveness
GmPME1	AT-rich element	ATAGAAATCAA	503	10	-	binding site of AT-rich DNA binding protein (ATBP-1)
GmPME1	Myb	TAACTG	310	6	+
GmPME1	Myb	CAACTG	1104	6	+
GmPME1	Myb	TAACTG	1157	6	+
GmPME1	Unnamed__12	TCCACGTAGA	1545	9	-
GmPME1	MRE	AACCTAA	155	7	-	MYB binding site involved in light responsiveness
GmPME1	MRE	AACCTAA	1718	7	+	MYB binding site involved in light responsiveness
GmPME1	CCGTCC motif	CCGTCC	1217	6	-
GmPME1	CTAG-motif	ACTAGCAGAA	1269	9	+
GmPME1	Myb-binding site	CAACAG	887	6	+
GmPME1	A-box	CCGTCC	1217	6	-	cis-acting regulatory element
GmPME1	MYB	CAACCA	416	6	-
GmPME1	MYB	CAACAG	887	6	+
GmPME1	MYB	CAACCA	1517	6	-
GmPME1	MYB	CAACCA	1762	6	+
GmPME1	circadian	CAAAGATATC	269	9	-	cis-acting regulatory element involved in circadian control
GmPME1	ABRE	GCAACGTGTC	1504	9	+	cis-acting element involved in the abscisic acid responsiveness
GmPME1	Unnamed__4	CTCC	287	4	-
GmPME1	Unnamed__4	CTCC	357	4	-
GmPME1	Unnamed__4	CTCC	924	4	+
GmPME1	Unnamed__4	CTCC	1536	4	+
GmPME1	Unnamed__4	CTCC	1659	4	-
GmPME1	Unnamed__4	CTCC	1917	4	+
GmPME1	Unnamed__2	AACCTAACCT	157	9	-
GmPME1	ARE	AAACCA	179	6	-	cis-acting regulatory element essential for the anaerobic induction
GmPME1		motif_sequence	164	4	-	short_function
GmPME1		motif_sequence	512	4	+	short_function
GmPME1		motif_sequence	778	4	+	short_function
GmPME1		motif_sequence	894	4	-	short_function
GmPME1		motif_sequence	901	4	+	short_function
GmPME1		motif_sequence	1134	4	+	short_function
GmPME1		motif_sequence	1442	4	-	short_function
GmPME1		motif_sequence	1509	4	+	short_function
GmPME1		motif_sequence	1534	4	+	short_function
GmPME1	CCGTCC-box	CCGTCC	1217	6	-
GmPME1	CAAT-box	CCAAT	16	5	+	common cis-acting element in promoter and enhancer regions
GmPME1	CAAT-box	CAAT	17	4	+
GmPME1	CAAT-box	CAAAT	43	5	-	common cis-acting element in promoter and enhancer regions
GmPME1	CAAT-box	CAAAT	66	5	+	common cis-acting element in promoter and enhancer regions
GmPME1	CAAT-box	CAAT	79	4	-
GmPME1	CAAT-box	CAAAT	95	5	+	common cis-acting element in promoter and enhancer regions
GmPME1	CAAT-box	CAAT	98	4	-
GmPME1	CAAT-box	CCAAT	145	5	-	common cis-acting element in promoter and enhancer regions
GmPME1	CAAT-box	CAAAT	176	5	-	common cis-acting element in promoter and enhancer regions
GmPME1	CAAT-box	CAAT	231	4	-
GmPME1	CAAT-box	CAAT	295	4	-
GmPME1	CAAT-box	CAAT	403	4	+
GmPME1	CAAT-box	CAAT	411	4	-
GmPME1	CAAT-box	CAAT	439	4	-
GmPME1	CAAT-box	CAAT	444	4	-
GmPME1	CAAT-box	CAAT	468	4	+
GmPME1	CAAT-box	CAAT	488	4	-
GmPME1	CAAT-box	CAAT	521	4	-
GmPME1	CAAT-box	CAAT	571	4	+
GmPME1	CAAT-box	CAAT	692	4	-
GmPME1	CAAT-box	CAAT	697	4	+
GmPME1	CAAT-box	CAAT	699	4	-
GmPME1	CAAT-box	CAAT	710	4	+
GmPME1	CAAT-box	CAAT	800	4	-
GmPME1	CAAT-box	CAAT	929	4	+
GmPME1	CAAT-box	CAAAT	978	5	+	common cis-acting element in promoter and enhancer regions
GmPME1	CAAT-box	CAAT	981	4	-
GmPME1	CAAT-box	CCAAT	1040	5	+	common cis-acting element in promoter and enhancer regions
GmPME1	CAAT-box	CAAT	1041	4	+
GmPME1	CAAT-box	CAAT	1123	4	-
GmPME1	CAAT-box	CAAAT	1153	5	+	common cis-acting element in promoter and enhancer regions
GmPME1	CAAT-box	CAAAT	1209	5	+	common cis-acting element in promoter and enhancer regions
GmPME1	CAAT-box	CCAAT	1214	5	-	common cis-acting element in promoter and enhancer regions
GmPME1	CAAT-box	CCAAT	1253	5	+	common cis-acting element in promoter and enhancer regions
GmPME1	CAAT-box	CAAT	1254	4	+
GmPME1	CAAT-box	CAAAT	1323	5	-	common cis-acting element in promoter and enhancer regions
GmPME1	CAAT-box	CAAAT	1436	5	+	common cis-acting element in promoter and enhancer regions
GmPME1	CAAT-box	CAAAT	1465	5	+	common cis-acting element in promoter and enhancer regions
GmPME1	CAAT-box	CAAT	1480	4	+
GmPME1	CAAT-box	CAAT	1525	4	-
GmPME1	CAAT-box	CCAAT	1579	5	+	common cis-acting element in promoter and enhancer regions
GmPME1	CAAT-box	CAAT	1580	4	+
GmPME1	CAAT-box	CAACCAACTCC	1659	10	-	common cis-acting element in promoter and enhancer regions
GmPME1	CAAT-box	CAAT	1826	4	+
GmPME1	CAAT-box	CAAT	1833	4	+
GmPME1	CAAT-box	CAAAT	1850	5	+	common cis-acting element in promoter and enhancer regions
GmPME1	CAAT-box	CAAT	1881	4	-
GmPME1	CAAT-box	CAAAT	1907	5	-	common cis-acting element in promoter and enhancer regions
GmPME1	CAAT-box	CAAT	1939	4	+
GmPME1	AACA_motif	TAACAAACTCCA	1658	11	-	involved in endosperm-specific negative expression
GmPME1	MBS	CAACTG	1104	6	+	MYB binding site involved in drought-inducibility
GmPME1	as-1	TGACG	1326	5	+
GmPME1	W box	TTGACC	1150	6	-
GmPME1	MYC	CATTTG	66	6	-
GmPME1	MYC	CAATTG	697	6	+
GmPME1	MYC	CATGTG	934	6	-
GmPME1	MYC	CATGTG	1305	6	-
GmPME1	MYC	CATTTG	1436	6	-
GmPME1	MYC	CATTTG	1906	6	+
GmPME1	TCA-element	CCATCTTTTT	134	9	-	cis-acting element involved in salicylic acid responsiveness
GmPME1	TCA-element	CCATCTTTTT	1919	9	+	cis-acting element involved in salicylic acid responsiveness
GmPME1	Unnamed__14	TCCACGTAGA	1545	9	-
GmPME1	DRE1	ACCGAGA	993	7	-
GmPME1	Myc	TCTCTTA	1992	7	+
GmPME1	AT~TATA-box	TATATAAA	817	8	-
GmPME1	AT~TATA-box	TATATA	819	6	+
GmPME1	CGTCA-motif	CGTCA	1326	5	-	cis-acting regulatory element involved in the MeJA-responsiveness
GmPME118	Myb	TAACTG	175	6	-
GmPME118	Myb	TAACTG	280	6	-
GmPME118	Myb	TAACTG	1413	6	+
GmPME118	ATCT-motif	AATCTAATCC	1754	9	+	part of a conserved DNA module involved in light responsiveness
GmPME118	TC-rich repeats	GTTTTCTTAC	1067	9	+	cis-acting element involved in defense and stress responsiveness
GmPME118	TC-rich repeats	ATTCTCTAAC	1767	9	+	cis-acting element involved in defense and stress responsiveness
GmPME118	G-Box	CACGTT	523	6	+	cis-acting regulatory element involved in light responsiveness
GmPME118	ABRE	ACGTG	523	5	-	cis-acting element involved in the abscisic acid responsiveness
GmPME118	MYB	CAACCA	464	6	+
GmPME118	MYB	CAACCA	1993	6	+
GmPME118	Box 4	ATTAAT	292	6	+	part of a conserved DNA module involved in light responsiveness
GmPME118	Box 4	ATTAAT	452	6	+	part of a conserved DNA module involved in light responsiveness
GmPME118	Box 4	ATTAAT	488	6	+	part of a conserved DNA module involved in light responsiveness
GmPME118	Box 4	ATTAAT	586	6	+	part of a conserved DNA module involved in light responsiveness
GmPME118	Box 4	ATTAAT	711	6	+	part of a conserved DNA module involved in light responsiveness
GmPME118	Box 4	ATTAAT	953	6	+	part of a conserved DNA module involved in light responsiveness
GmPME118	Box 4	ATTAAT	988	6	+	part of a conserved DNA module involved in light responsiveness
GmPME118	Box 4	ATTAAT	1428	6	-	part of a conserved DNA module involved in light responsiveness
GmPME118	Box 4	ATTAAT	1596	6	-	part of a conserved DNA module involved in light responsiveness
GmPME118	Box 4	ATTAAT	1751	6	-	part of a conserved DNA module involved in light responsiveness
GmPME118	TATA-box	ATATAT	448	6	+	core promoter element around -30 of transcription start
GmPME118	TATA-box	TATA	449	4	+	core promoter element around -30 of transcription start
GmPME118	TATA-box	TATA	504	4	+	core promoter element around -30 of transcription start
GmPME118	TATA-box	TATATTTATATTT	508	12	-	core promoter element around -30 of transcription start
GmPME118	TATA-box	ATATAT	510	6	+	core promoter element around -30 of transcription start
GmPME118	TATA-box	TATATA	511	6	+	core promoter element around -30 of transcription start
GmPME118	TATA-box	ATATAT	512	6	+	core promoter element around -30 of transcription start
GmPME118	TATA-box	TATATA	513	6	+	core promoter element around -30 of transcription start
GmPME118	TATA-box	ATATAT	514	6	+	core promoter element around -30 of transcription start
GmPME118	TATA-box	TATATA	515	6	+	core promoter element around -30 of transcription start
GmPME118	TATA-box	TATA	517	4	+	core promoter element around -30 of transcription start
GmPME118	TATA-box	TATACA	539	6	-	core promoter element around -30 of transcription start
GmPME118	TATA-box	TATA	541	4	+	core promoter element around -30 of transcription start
GmPME118	TATA-box	TATA	556	4	+	core promoter element around -30 of transcription start
GmPME118	TATA-box	TATTTAAA	571	8	-	core promoter element around -30 of transcription start
GmPME118	TATA-box	ATTATA	594	6	+	core promoter element around -30 of transcription start
GmPME118	TATA-box	TATAA	595	5	-	core promoter element around -30 of transcription start
GmPME118	TATA-box	TATA	596	4	+	core promoter element around -30 of transcription start
GmPME118	TATA-box	TATTTAAA	612	8	-	core promoter element around -30 of transcription start
GmPME118	TATA-box	ATATAT	624	6	+	core promoter element around -30 of transcription start
GmPME118	TATA-box	TATATA	625	6	+	core promoter element around -30 of transcription start
GmPME118	TATA-box	ATATAT	626	6	+	core promoter element around -30 of transcription start
GmPME118	TATA-box	TATATA	627	6	+	core promoter element around -30 of transcription start
GmPME118	TATA-box	ATATAT	628	6	+	core promoter element around -30 of transcription start
GmPME118	TATA-box	TATATA	629	6	+	core promoter element around -30 of transcription start
GmPME118	TATA-box	ATATAT	630	6	+	core promoter element around -30 of transcription start
GmPME118	TATA-box	TATATA	631	6	+	core promoter element around -30 of transcription start
GmPME118	TATA-box	ATATAT	632	6	+	core promoter element around -30 of transcription start
GmPME118	TATA-box	TATATA	633	6	+	core promoter element around -30 of transcription start
GmPME118	TATA-box	ATATAT	634	6	+	core promoter element around -30 of transcription start
GmPME118	TATA-box	TATATA	635	6	+	core promoter element around -30 of transcription start
GmPME118	TATA-box	ATATAT	636	6	+	core promoter element around -30 of transcription start
GmPME118	TATA-box	TATATA	637	6	+	core promoter element around -30 of transcription start
GmPME118	TATA-box	ATATAT	638	6	+	core promoter element around -30 of transcription start
GmPME118	TATA-box	TATATA	639	6	+	core promoter element around -30 of transcription start
GmPME118	TATA-box	ATATAT	640	6	+	core promoter element around -30 of transcription start
GmPME118	TATA-box	TATATA	641	6	+	core promoter element around -30 of transcription start
GmPME118	TATA-box	ATATAT	642	6	+	core promoter element around -30 of transcription start
GmPME118	TATA-box	TATATA	643	6	+	core promoter element around -30 of transcription start
GmPME118	TATA-box	ATATAT	644	6	+	core promoter element around -30 of transcription start
GmPME118	TATA-box	TATATA	645	6	+	core promoter element around -30 of transcription start
GmPME118	TATA-box	ATATAT	646	6	+	core promoter element around -30 of transcription start
GmPME118	TATA-box	TATATA	647	6	+	core promoter element around -30 of transcription start
GmPME118	TATA-box	ATATAT	648	6	+	core promoter element around -30 of transcription start
GmPME118	TATA-box	TATATA	649	6	+	core promoter element around -30 of transcription start
GmPME118	TATA-box	ATATAT	650	6	+	core promoter element around -30 of transcription start
GmPME118	TATA-box	TATATA	651	6	+	core promoter element around -30 of transcription start
GmPME118	TATA-box	ATATAT	652	6	+	core promoter element around -30 of transcription start
GmPME118	TATA-box	TATATA	653	6	+	core promoter element around -30 of transcription start
GmPME118	TATA-box	ATATAT	654	6	+	core promoter element around -30 of transcription start
GmPME118	TATA-box	TATATA	655	6	+	core promoter element around -30 of transcription start
GmPME118	TATA-box	ATATAA	656	6	+	core promoter element around -30 of transcription start
GmPME118	TATA-box	TATA	657	4	+	core promoter element around -30 of transcription start
GmPME118	TATA-box	TATATA	676	6	+	core promoter element around -30 of transcription start
GmPME118	TATA-box	ATATAA	677	6	+	core promoter element around -30 of transcription start
GmPME118	TATA-box	TATA	678	4	+	core promoter element around -30 of transcription start
GmPME118	TATA-box	TACATAAA	775	8	-	core promoter element around -30 of transcription start
GmPME118	TATA-box	ATTATA	818	6	+	core promoter element around -30 of transcription start
GmPME118	TATA-box	TATAA	819	5	-	core promoter element around -30 of transcription start
GmPME118	TATA-box	TATA	820	4	+	core promoter element around -30 of transcription start
GmPME118	TATA-box	ATTATA	873	6	+	core promoter element around -30 of transcription start
GmPME118	TATA-box	TATAA	874	5	-	core promoter element around -30 of transcription start
GmPME118	TATA-box	TATA	875	4	+	core promoter element around -30 of transcription start
GmPME118	TATA-box	TACAAAA	947	7	+	core promoter element around -30 of transcription start
GmPME118	TATA-box	ATTATA	994	6	+	core promoter element around -30 of transcription start
GmPME118	TATA-box	TATAA	995	5	-	core promoter element around -30 of transcription start
GmPME118	TATA-box	TATA	996	4	+	core promoter element around -30 of transcription start
GmPME118	TATA-box	ATATAA	1004	6	+	core promoter element around -30 of transcription start
GmPME118	TATA-box	TATA	1005	4	-	core promoter element around -30 of transcription start
GmPME118	TATA-box	ATATAA	1109	6	+	core promoter element around -30 of transcription start
GmPME118	TATA-box	TATA	1110	4	-	core promoter element around -30 of transcription start
GmPME118	TATA-box	ATATAT	1156	6	-	core promoter element around -30 of transcription start
GmPME118	TATA-box	TATA	1157	4	-	core promoter element around -30 of transcription start
GmPME118	TATA-box	taTATAAAtc	1182	9	-	core promoter element around -30 of transcription start
GmPME118	TATA-box	ATATAT	1183	6	-	core promoter element around -30 of transcription start
GmPME118	TATA-box	TATATA	1184	6	-	core promoter element around -30 of transcription start
GmPME118	TATA-box	ATATAT	1185	6	-	core promoter element around -30 of transcription start
GmPME118	TATA-box	TATATA	1186	6	-	core promoter element around -30 of transcription start
GmPME118	TATA-box	ATATAA	1187	6	+	core promoter element around -30 of transcription start
GmPME118	TATA-box	TATA	1188	4	-	core promoter element around -30 of transcription start
GmPME118	TATA-box	ATTATA	1206	6	+	core promoter element around -30 of transcription start
GmPME118	TATA-box	TATATAA	1207	7	-	core promoter element around -30 of transcription start
GmPME118	TATA-box	TATATA	1208	6	-	core promoter element around -30 of transcription start
GmPME118	TATA-box	ATATAA	1209	6	+	core promoter element around -30 of transcription start
GmPME118	TATA-box	TATA	1210	4	-	core promoter element around -30 of transcription start
GmPME118	TATA-box	ATATAT	1229	6	-	core promoter element around -30 of transcription start
GmPME118	TATA-box	TATA	1230	4	-	core promoter element around -30 of transcription start
GmPME118	TATA-box	ATATAA	1246	6	+	core promoter element around -30 of transcription start
GmPME118	TATA-box	TATA	1247	4	-	core promoter element around -30 of transcription start
GmPME118	TATA-box	ATTATA	1520	6	+	core promoter element around -30 of transcription start
GmPME118	TATA-box	TATAA	1521	5	-	core promoter element around -30 of transcription start
GmPME118	TATA-box	TATA	1522	4	-	core promoter element around -30 of transcription start
GmPME118	TATA-box	TATAAAT	1546	7	-	core promoter element around -30 of transcription start
GmPME118	TATA-box	TATAAA	1547	6	-	core promoter element around -30 of transcription start
GmPME118	TATA-box	TATAA	1548	5	-	core promoter element around -30 of transcription start
GmPME118	TATA-box	TATA	1549	4	-	core promoter element around -30 of transcription start
GmPME118	TATA-box	TACATAAA	1637	8	+	core promoter element around -30 of transcription start
GmPME118	TATA-box	TATA	1892	4	-	core promoter element around -30 of transcription start
GmPME118	TGACG-motif	TGACG	884	5	-	cis-acting regulatory element involved in the MeJA-responsiveness
GmPME118	TCT-motif	TCTTAC	1071	6	+	part of a light responsive element
GmPME118	TCT-motif	TCTTAC	1374	6	+	part of a light responsive element
GmPME118	TCT-motif	TCTTAC	1771	6	+	part of a light responsive element
GmPME118	WUN-motif	AAATTACT	893	8	+
GmPME118	ERE	ATTTTAAA	704	8	+
GmPME118	ERE	ATTTTAAA	1361	8	+
GmPME118	F-box	CTATTCTCATT	1505	10	+
GmPME118	TATA	TATAAAAT	504	8	+
GmPME118	GC-motif	CCCCCG	1590	6	+	enhancer-like element involved in anoxic specific inducibility
GmPME118	as-1	TGACG	884	5	-
GmPME118	CGTCA-motif	CGTCA	884	5	+	cis-acting regulatory element involved in the MeJA-responsiveness
GmPME118	Myc	TCTCTTA	413	7	+
GmPME118	Myc	TCTCTTA	475	7	+
GmPME118	Myc	TCTCTTA	1769	7	+
GmPME118	AT~TATA-box	TATATA	511	6	+
GmPME118	AT~TATA-box	TATATA	513	6	+
GmPME118	AT~TATA-box	TATATA	515	6	+
GmPME118	AT~TATA-box	TATATA	625	6	+
GmPME118	AT~TATA-box	TATATA	627	6	+
GmPME118	AT~TATA-box	TATATA	629	6	+
GmPME118	AT~TATA-box	TATATA	631	6	+
GmPME118	AT~TATA-box	TATATA	633	6	+
GmPME118	AT~TATA-box	TATATA	635	6	+
GmPME118	AT~TATA-box	TATATA	637	6	+
GmPME118	AT~TATA-box	TATATA	639	6	+
GmPME118	AT~TATA-box	TATATA	641	6	+
GmPME118	AT~TATA-box	TATATA	643	6	+
GmPME118	AT~TATA-box	TATATA	645	6	+
GmPME118	AT~TATA-box	TATATA	647	6	+
GmPME118	AT~TATA-box	TATATA	649	6	+
GmPME118	AT~TATA-box	TATATA	651	6	+
GmPME118	AT~TATA-box	TATATA	653	6	+
GmPME118	AT~TATA-box	TATATA	655	6	+
GmPME118	AT~TATA-box	TATATA	676	6	+
GmPME118	AT~TATA-box	TATATA	1184	6	-
GmPME118	AT~TATA-box	TATATA	1186	6	-
GmPME118	AT~TATA-box	TATATA	1208	6	-
GmPME118	MYC	CAATTG	3	6	+
GmPME118	MYC	CATTTG	135	6	+
GmPME118	MYC	CATTTG	531	6	-
GmPME118	MYC	CATGTG	690	6	-
GmPME118	MYC	CATTTG	726	6	-
GmPME118	GATA-motif	AAGATAAGATT	1254	10	-	part of a light responsive element
GmPME118	ARE	AAACCA	835	6	-	cis-acting regulatory element essential for the anaerobic induction
GmPME118	ARE	AAACCA	1810	6	+	cis-acting regulatory element essential for the anaerobic induction
GmPME118	ARE	AAACCA	1922	6	+	cis-acting regulatory element essential for the anaerobic induction
GmPME118	Unnamed__6	taTAAATATct	1181	10	-
GmPME118	chs-CMA1a	TTACTTAA	117	8	+	part of a light responsive element
GmPME118	Unnamed__4	CTCC	252	4	+
GmPME118	Unnamed__4	CTCC	1095	4	-
GmPME118	Unnamed__4	CTCC	1607	4	+
GmPME118	CAAT-box	CAAT	3	4	+
GmPME118	CAAT-box	CCAAT	5	5	-	common cis-acting element in promoter and enhancer regions
GmPME118	CAAT-box	CAAAT	43	5	+	common cis-acting element in promoter and enhancer regions
GmPME118	CAAT-box	CAAAT	136	5	-	common cis-acting element in promoter and enhancer regions
GmPME118	CAAT-box	CAAAT	155	5	-	common cis-acting element in promoter and enhancer regions
GmPME118	CAAT-box	CAAAT	200	5	+	common cis-acting element in promoter and enhancer regions
GmPME118	CAAT-box	CAAAT	205	5	+	common cis-acting element in promoter and enhancer regions
GmPME118	CAAT-box	CAAT	226	4	-
GmPME118	CAAT-box	CAAT	270	4	+
GmPME118	CAAT-box	CAAT	305	4	+
GmPME118	CAAT-box	CCAAT	363	5	+	common cis-acting element in promoter and enhancer regions
GmPME118	CAAT-box	CAAT	364	4	+
GmPME118	CAAT-box	CAAT	429	4	-
GmPME118	CAAT-box	CAAAT	531	5	+	common cis-acting element in promoter and enhancer regions
GmPME118	CAAT-box	CAAT	622	4	+
GmPME118	CAAT-box	CAAAT	726	5	+	common cis-acting element in promoter and enhancer regions
GmPME118	CAAT-box	CAAT	803	4	-
GmPME118	CAAT-box	CAAT	808	4	+
GmPME118	CAAT-box	CAAAT	815	5	+	common cis-acting element in promoter and enhancer regions
GmPME118	CAAT-box	CCAAT	833	5	-	common cis-acting element in promoter and enhancer regions
GmPME118	CAAT-box	CAAT	917	4	+
GmPME118	CAAT-box	CAAT	1064	4	+
GmPME118	CAAT-box	CAAT	1371	4	+
GmPME118	CAAT-box	CAAAT	1463	5	-	common cis-acting element in promoter and enhancer regions
GmPME118	CAAT-box	CAAT	1483	4	+
GmPME118	CAAT-box	CAAT	1678	4	+
GmPME118	CAAT-box	CAAT	1720	4	-
GmPME118	CAAT-box	CAAT	1749	4	+
GmPME118	CAAT-box	CCAAT	1757	5	+	common cis-acting element in promoter and enhancer regions
GmPME118	CAAT-box	CAAT	1758	4	+
GmPME118	CAAT-box	CAAT	1783	4	-
GmPME118	CAAT-box	CCAAT	1885	5	-	common cis-acting element in promoter and enhancer regions
GmPME118	CAAT-box	CAAAT	1955	5	+	common cis-acting element in promoter and enhancer regions
GmPME118	CAAT-box	CAAT	1970	4	+
GmPME118	ACE	CTAACGTATT	550	9	+	cis-acting element involved in light responsiveness
GmPME118	STRE	AGGGG	344	5	-
GmPME118		motif_sequence	46	4	+	short_function
GmPME118		motif_sequence	72	4	+	short_function
GmPME118		motif_sequence	107	4	-	short_function
GmPME118		motif_sequence	670	4	+	short_function
GmPME118		motif_sequence	844	4	+	short_function
GmPME118		motif_sequence	1125	4	-	short_function
GmPME118		motif_sequence	1169	4	-	short_function
GmPME118		motif_sequence	1233	4	+	short_function
GmPME118		motif_sequence	1494	4	-	short_function
GmPME118		motif_sequence	1565	4	-	short_function
GmPME118		motif_sequence	1605	4	+	short_function
GmPME118		motif_sequence	1820	4	+	short_function
GmPME118	Unnamed__1	CGTGG	403	5	-
GmPME119	as-1	TGACG	679	5	+
GmPME119	as-1	TGACG	715	5	-
GmPME119	as-1	TGACG	738	5	-
GmPME119	as-1	TGACG	1877	5	-
GmPME119	MYB recognition site	CCGTTG	1571	6	+
GmPME119	TATA	TATAAAAT	30	8	-
GmPME119	TATA	TATAAAAT	167	8	-
GmPME119	MYC	CAATTG	1768	6	-
GmPME119	TCA-element	CCATCTTTTT	768	9	+	cis-acting element involved in salicylic acid responsiveness
GmPME119	W box	TTGACC	377	6	-
GmPME119	W box	TTGACC	1492	6	-
GmPME119	ABRE3a	TACGTG	1620	6	-
GmPME119	CGTCA-motif	CGTCA	679	5	-	cis-acting regulatory element involved in the MeJA-responsiveness
GmPME119	CGTCA-motif	CGTCA	715	5	+	cis-acting regulatory element involved in the MeJA-responsiveness
GmPME119	CGTCA-motif	CGTCA	738	5	+	cis-acting regulatory element involved in the MeJA-responsiveness
GmPME119	CGTCA-motif	CGTCA	1877	5	+	cis-acting regulatory element involved in the MeJA-responsiveness
GmPME119	GCN4_motif	TGAGTCA	391	7	-	cis-regulatory element involved in endosperm expression
GmPME119	AT~TATA-box	TATATA	1426	6	-
GmPME119	AT~TATA-box	TATATA	1455	6	-
GmPME119	AT~TATA-box	TATATA	1697	6	-
GmPME119	AT~TATA-box	TATATA	1890	6	-
GmPME119	Unnamed__6	taTAAATATct	110	10	+
GmPME119	ABRE4	CACGTA	1620	6	+
GmPME119	I-box	TGATAATGT	790	9	-	part of a light responsive element
GmPME119	CCAAT-box	CAACGG	1571	6	-	MYBHv1 binding site
GmPME119	Unnamed__4	CTCC	384	4	+
GmPME119	Unnamed__4	CTCC	423	4	+
GmPME119	Unnamed__4	CTCC	445	4	+
GmPME119	Unnamed__4	CTCC	572	4	-
GmPME119	Unnamed__4	CTCC	581	4	-
GmPME119	Unnamed__4	CTCC	600	4	-
GmPME119	Unnamed__4	CTCC	659	4	+
GmPME119	Unnamed__4	CTCC	751	4	+
GmPME119	Unnamed__4	CTCC	1015	4	-
GmPME119	Unnamed__4	CTCC	1179	4	+
GmPME119	Unnamed__4	CTCC	1323	4	-
GmPME119	Unnamed__2	AACCTAACCT	743	9	+
GmPME119	ARE	AAACCA	1230	6	+	cis-acting regulatory element essential for the anaerobic induction
GmPME119	GATA-motif	GATAGGA	561	7	+	part of a light responsive element
GmPME119		motif_sequence	421	4	+	short_function
GmPME119		motif_sequence	558	4	-	short_function
GmPME119		motif_sequence	894	4	+	short_function
GmPME119		motif_sequence	1190	4	+	short_function
GmPME119		motif_sequence	1358	4	+	short_function
GmPME119		motif_sequence	1718	4	+	short_function
GmPME119		motif_sequence	1940	4	+	short_function
GmPME119	Unnamed__1	CGTGG	1800	5	-
GmPME119	CAAT-box	CAAT	149	4	-
GmPME119	CAAT-box	CAAT	288	4	-
GmPME119	CAAT-box	CCAAT	325	5	-	common cis-acting element in promoter and enhancer regions
GmPME119	CAAT-box	CAAAT	345	5	+	common cis-acting element in promoter and enhancer regions
GmPME119	CAAT-box	CAAAT	411	5	+	common cis-acting element in promoter and enhancer regions
GmPME119	CAAT-box	CAAT	414	4	-
GmPME119	CAAT-box	CAAAT	486	5	+	common cis-acting element in promoter and enhancer regions
GmPME119	CAAT-box	CAAT	612	4	-
GmPME119	CAAT-box	CAAAT	664	5	-	common cis-acting element in promoter and enhancer regions
GmPME119	CAAT-box	CAAT	677	4	-
GmPME119	CAAT-box	CAAT	741	4	+
GmPME119	CAAT-box	CAAT	930	4	+
GmPME119	CAAT-box	CAAT	989	4	+
GmPME119	CAAT-box	CAAT	1097	4	+
GmPME119	CAAT-box	CAAAT	1162	5	-	common cis-acting element in promoter and enhancer regions
GmPME119	CAAT-box	CCAAT	1173	5	+	common cis-acting element in promoter and enhancer regions
GmPME119	CAAT-box	CAAT	1174	4	+
GmPME119	CAAT-box	CCAAT	1202	5	-	common cis-acting element in promoter and enhancer regions
GmPME119	CAAT-box	CAAAT	1256	5	-	common cis-acting element in promoter and enhancer regions
GmPME119	CAAT-box	CAAT	1268	4	-
GmPME119	CAAT-box	CAAT	1363	4	+
GmPME119	CAAT-box	CCAAT	1380	5	+	common cis-acting element in promoter and enhancer regions
GmPME119	CAAT-box	CAAT	1381	4	+
GmPME119	CAAT-box	CAAT	1420	4	+
GmPME119	CAAT-box	CAAT	1470	4	+
GmPME119	CAAT-box	CAAT	1475	4	+
GmPME119	CAAT-box	CAAAT	1495	5	+	common cis-acting element in promoter and enhancer regions
GmPME119	CAAT-box	CAAT	1551	4	-
GmPME119	CAAT-box	CAAAT	1595	5	+	common cis-acting element in promoter and enhancer regions
GmPME119	CAAT-box	CCAAT	1643	5	+	common cis-acting element in promoter and enhancer regions
GmPME119	CAAT-box	CAAT	1644	4	+
GmPME119	CAAT-box	CAAAT	1653	5	+	common cis-acting element in promoter and enhancer regions
GmPME119	CAAT-box	CAAAT	1679	5	-	common cis-acting element in promoter and enhancer regions
GmPME119	CAAT-box	CAAAT	1740	5	+	common cis-acting element in promoter and enhancer regions
GmPME119	CAAT-box	CAAT	1768	4	+
GmPME119	CAAT-box	CCAAT	1770	5	-	common cis-acting element in promoter and enhancer regions
GmPME119	CAAT-box	CCAAT	1937	5	+	common cis-acting element in promoter and enhancer regions
GmPME119	CAAT-box	CAAT	1938	4	+
GmPME119	CAAT-box	CAAT	1967	4	-
GmPME119	CAAT-box	CCAAT	1992	5	+	common cis-acting element in promoter and enhancer regions
GmPME119	CAAT-box	CAAT	1993	4	+
GmPME119	MRE	AACCTAA	129	7	-	MYB binding site involved in light responsiveness
GmPME119	DRE core	GCCGAC	401	6	+
GmPME119	DRE core	GCCGAC	440	6	-
GmPME119	MYB	CAACCA	1204	6	-
GmPME119	MYB	CAACAG	1778	6	-
GmPME119	Myb-binding site	CAACAG	1778	6	-
GmPME119	AT1-motif	AATTATTTTTTATT	250	13	-	part of a light responsive module
GmPME119	G-box	CACGTC	437	6	+	cis-acting regulatory element involved in light responsiveness
GmPME119	G-box	CACGAC	803	6	+	cis-acting regulatory element involved in light responsiveness
GmPME119	G-box	TACGTG	1620	6	-	cis-acting regulatory element involved in light responsiveness
GmPME119	G-box	CACGAC	1801	6	+	cis-acting regulatory element involved in light responsiveness
GmPME119	ABRE	ACGTG	437	5	-	cis-acting element involved in the abscisic acid responsiveness
GmPME119	ABRE	ACGTG	1620	5	-	cis-acting element involved in the abscisic acid responsiveness
GmPME119	GA-motif	ATAGATAA	1906	8	-	part of a light responsive element
GmPME119	TGACG-motif	TGACG	679	5	+	cis-acting regulatory element involved in the MeJA-responsiveness
GmPME119	TGACG-motif	TGACG	715	5	-	cis-acting regulatory element involved in the MeJA-responsiveness
GmPME119	TGACG-motif	TGACG	738	5	-	cis-acting regulatory element involved in the MeJA-responsiveness
GmPME119	TGACG-motif	TGACG	1877	5	-	cis-acting regulatory element involved in the MeJA-responsiveness
GmPME119	Box 4	ATTAAT	261	6	+	part of a conserved DNA module involved in light responsiveness
GmPME119	Box 4	ATTAAT	300	6	+	part of a conserved DNA module involved in light responsiveness
GmPME119	Box 4	ATTAAT	529	6	+	part of a conserved DNA module involved in light responsiveness
GmPME119	Box 4	ATTAAT	1154	6	-	part of a conserved DNA module involved in light responsiveness
GmPME119	Box 4	ATTAAT	1158	6	-	part of a conserved DNA module involved in light responsiveness
GmPME119	Box 4	ATTAAT	1598	6	-	part of a conserved DNA module involved in light responsiveness
GmPME119	Box 4	ATTAAT	1953	6	-	part of a conserved DNA module involved in light responsiveness
GmPME119	TATA-box	ATTATA	23	6	+	core promoter element around -30 of transcription start
GmPME119	TATA-box	TATAA	24	5	-	core promoter element around -30 of transcription start
GmPME119	TATA-box	TATA	25	4	+	core promoter element around -30 of transcription start
GmPME119	TATA-box	TATAAAA	31	7	-	core promoter element around -30 of transcription start
GmPME119	TATA-box	TATAAA	32	6	-	core promoter element around -30 of transcription start
GmPME119	TATA-box	TATAA	33	5	-	core promoter element around -30 of transcription start
GmPME119	TATA-box	TATA	34	4	+	core promoter element around -30 of transcription start
GmPME119	TATA-box	ATATAA	46	6	+	core promoter element around -30 of transcription start
GmPME119	TATA-box	TATA	47	4	+	core promoter element around -30 of transcription start
GmPME119	TATA-box	TAAAGATT	83	8	-	core promoter element around -30 of transcription start
GmPME119	TATA-box	TATAAAA	107	7	-	core promoter element around -30 of transcription start
GmPME119	TATA-box	TATAAA	108	6	-	core promoter element around -30 of transcription start
GmPME119	TATA-box	TATAA	109	5	-	core promoter element around -30 of transcription start
GmPME119	TATA-box	TATA	110	4	+	core promoter element around -30 of transcription start
GmPME119	TATA-box	TATAAA	134	6	-	core promoter element around -30 of transcription start
GmPME119	TATA-box	TATAA	135	5	-	core promoter element around -30 of transcription start
GmPME119	TATA-box	TATA	136	4	+	core promoter element around -30 of transcription start
GmPME119	TATA-box	TATAAAA	168	7	-	core promoter element around -30 of transcription start
GmPME119	TATA-box	TATAAA	169	6	-	core promoter element around -30 of transcription start
GmPME119	TATA-box	TATAA	170	5	-	core promoter element around -30 of transcription start
GmPME119	TATA-box	TATA	171	4	+	core promoter element around -30 of transcription start
GmPME119	TATA-box	TACAAAA	781	7	+	core promoter element around -30 of transcription start
GmPME119	TATA-box	TATAAAA	815	7	-	core promoter element around -30 of transcription start
GmPME119	TATA-box	TATAAA	816	6	-	core promoter element around -30 of transcription start
GmPME119	TATA-box	TATAA	817	5	-	core promoter element around -30 of transcription start
GmPME119	TATA-box	TATA	818	4	+	core promoter element around -30 of transcription start
GmPME119	TATA-box	ATTATA	840	6	+	core promoter element around -30 of transcription start
GmPME119	TATA-box	TATAA	841	5	-	core promoter element around -30 of transcription start
GmPME119	TATA-box	TATA	842	4	+	core promoter element around -30 of transcription start
GmPME119	TATA-box	TACAAAA	910	7	+	core promoter element around -30 of transcription start
GmPME119	TATA-box	TATA	956	4	+	core promoter element around -30 of transcription start
GmPME119	TATA-box	ATATAA	1112	6	+	core promoter element around -30 of transcription start
GmPME119	TATA-box	TATA	1113	4	-	core promoter element around -30 of transcription start
GmPME119	TATA-box	TATAAA	1167	6	-	core promoter element around -30 of transcription start
GmPME119	TATA-box	TATAA	1168	5	-	core promoter element around -30 of transcription start
GmPME119	TATA-box	TATA	1169	4	-	core promoter element around -30 of transcription start
GmPME119	TATA-box	TATA	1186	4	-	core promoter element around -30 of transcription start
GmPME119	TATA-box	ATATAA	1226	6	+	core promoter element around -30 of transcription start
GmPME119	TATA-box	TATA	1227	4	-	core promoter element around -30 of transcription start
GmPME119	TATA-box	ATTATA	1284	6	+	core promoter element around -30 of transcription start
GmPME119	TATA-box	TATAA	1285	5	-	core promoter element around -30 of transcription start
GmPME119	TATA-box	TATA	1286	4	-	core promoter element around -30 of transcription start
GmPME119	TATA-box	TATAA	1298	5	-	core promoter element around -30 of transcription start
GmPME119	TATA-box	TATA	1299	4	-	core promoter element around -30 of transcription start
GmPME119	TATA-box	ATATAT	1425	6	-	core promoter element around -30 of transcription start
GmPME119	TATA-box	TATATA	1426	6	-	core promoter element around -30 of transcription start
GmPME119	TATA-box	ATATAA	1427	6	+	core promoter element around -30 of transcription start
GmPME119	TATA-box	TATA	1428	4	-	core promoter element around -30 of transcription start
GmPME119	TATA-box	TATATA	1455	6	-	core promoter element around -30 of transcription start
GmPME119	TATA-box	ATATAA	1456	6	+	core promoter element around -30 of transcription start
GmPME119	TATA-box	TATA	1457	4	-	core promoter element around -30 of transcription start
GmPME119	TATA-box	ATATAA	1612	6	+	core promoter element around -30 of transcription start
GmPME119	TATA-box	TATA	1613	4	-	core promoter element around -30 of transcription start
GmPME119	TATA-box	ATATAT	1675	6	-	core promoter element around -30 of transcription start
GmPME119	TATA-box	TATA	1676	4	-	core promoter element around -30 of transcription start
GmPME119	TATA-box	ATATAT	1696	6	-	core promoter element around -30 of transcription start
GmPME119	TATA-box	TATATA	1697	6	-	core promoter element around -30 of transcription start
GmPME119	TATA-box	TATA	1699	4	-	core promoter element around -30 of transcription start
GmPME119	TATA-box	ATTATA	1750	6	+	core promoter element around -30 of transcription start
GmPME119	TATA-box	TATAA	1751	5	-	core promoter element around -30 of transcription start
GmPME119	TATA-box	TATA	1752	4	-	core promoter element around -30 of transcription start
GmPME119	TATA-box	TATACA	1756	6	-	core promoter element around -30 of transcription start
GmPME119	TATA-box	TATA	1758	4	-	core promoter element around -30 of transcription start
GmPME119	TATA-box	TATATA	1890	6	-	core promoter element around -30 of transcription start
GmPME119	TATA-box	ATATAA	1891	6	+	core promoter element around -30 of transcription start
GmPME119	TATA-box	TATA	1892	4	-	core promoter element around -30 of transcription start
GmPME119	AAGAA-motif	GAAAGAA	1975	7	-
GmPME119	ERE	ATTTTAAA	78	8	-
GmPME119	ERE	ATTTTAAA	235	8	+
GmPME119	ERE	ATTTTAAA	237	8	-
GmPME119	ERE	ATTTTAAA	1582	8	-
GmPME119	AE-box	AGAAACAA	150	8	-	part of a module for light response
GmPME119	TCT-motif	TCTTAC	949	6	-	part of a light responsive element
GmPME119	TCT-motif	TCTTAC	1149	6	-	part of a light responsive element
GmPME120	AT-rich sequence	TAAAATACT	1109	9	-	element for maximal elicitor-mediated activation (2copies)
GmPME120	AT-rich sequence	TAAAATACT	1275	9	+	element for maximal elicitor-mediated activation (2copies)
GmPME120	ABRE3a	TACGTG	1838	6	+
GmPME120	AT~TATA-box	TATATA	396	6	+
GmPME120	AT~TATA-box	TATATA	422	6	+
GmPME120	AT~TATA-box	TATATA	511	6	+
GmPME120	AT~TATA-box	TATATA	513	6	+
GmPME120	AT~TATA-box	TATATA	1499	6	-
GmPME120	AT~TATA-box	TATATA	1643	6	-
GmPME120	DRE1	ACCGAGA	1914	7	+
GmPME120	MYC	CAATTG	953	6	+
GmPME120	MYC	CATTTG	1671	6	+
GmPME120	MYC	CATTTG	1879	6	-
GmPME120	W box	TTGACC	941	6	-
GmPME120	TATA	TATAAAAT	398	8	+
GmPME120	MBS	CAACTG	858	6	-	MYB binding site involved in drought-inducibility
GmPME120	AACA_motif	TAACAAACTCCA	1326	11	+	involved in endosperm-specific negative expression
GmPME120	CAAT-box	CAAAT	35	5	-	common cis-acting element in promoter and enhancer regions
GmPME120	CAAT-box	CAAAT	58	5	+	common cis-acting element in promoter and enhancer regions
GmPME120	CAAT-box	CAAT	88	4	+
GmPME120	CAAT-box	CCAAT	127	5	+	common cis-acting element in promoter and enhancer regions
GmPME120	CAAT-box	CAAT	128	4	+
GmPME120	CAAT-box	CAAAT	151	5	-	common cis-acting element in promoter and enhancer regions
GmPME120	CAAT-box	CAAT	176	4	-
GmPME120	CAAT-box	CAAT	182	4	+
GmPME120	CAAT-box	CAAAT	234	5	+	common cis-acting element in promoter and enhancer regions
GmPME120	CAAT-box	CAAT	280	4	+
GmPME120	CAAT-box	CAAT	307	4	+
GmPME120	CAAT-box	CAAT	419	4	+
GmPME120	CAAT-box	CAAT	452	4	-
GmPME120	CAAT-box	CAAT	481	4	+
GmPME120	CAAT-box	CAAT	487	4	-
GmPME120	CAAT-box	CAAAT	495	5	-	common cis-acting element in promoter and enhancer regions
GmPME120	CAAT-box	CAAT	538	4	-
GmPME120	CAAT-box	CAAT	591	4	-
GmPME120	CAAT-box	CAAAT	607	5	+	common cis-acting element in promoter and enhancer regions
GmPME120	CAAT-box	CAAT	659	4	-
GmPME120	CAAT-box	CAAT	670	4	+
GmPME120	CAAT-box	CAAT	707	4	+
GmPME120	CAAT-box	CAAT	766	4	+
GmPME120	CAAT-box	CAAAT	778	5	+	common cis-acting element in promoter and enhancer regions
GmPME120	CAAT-box	CAAAT	836	5	+	common cis-acting element in promoter and enhancer regions
GmPME120	CAAT-box	CAAT	880	4	+
GmPME120	CAAT-box	CAAT	901	4	-
GmPME120	CAAT-box	CAAT	928	4	-
GmPME120	CAAT-box	CAAT	944	4	+
GmPME120	CAAT-box	CAAT	953	4	+
GmPME120	CAAT-box	CCAAT	955	5	-	common cis-acting element in promoter and enhancer regions
GmPME120	CAAT-box	CCAAT	989	5	-	common cis-acting element in promoter and enhancer regions
GmPME120	CAAT-box	CAAT	1011	4	-
GmPME120	CAAT-box	CAAAT	1078	5	+	common cis-acting element in promoter and enhancer regions
GmPME120	CAAT-box	CAAAT	1085	5	+	common cis-acting element in promoter and enhancer regions
GmPME120	CAAT-box	CAAT	1097	4	+
GmPME120	CAAT-box	CAAT	1133	4	+
GmPME120	CAAT-box	CAAAT	1216	5	+	common cis-acting element in promoter and enhancer regions
GmPME120	CAAT-box	CAAAT	1224	5	-	common cis-acting element in promoter and enhancer regions
GmPME120	CAAT-box	CAAAT	1354	5	+	common cis-acting element in promoter and enhancer regions
GmPME120	CAAT-box	CAAAT	1457	5	+	common cis-acting element in promoter and enhancer regions
GmPME120	CAAT-box	CCAAT	1505	5	+	common cis-acting element in promoter and enhancer regions
GmPME120	CAAT-box	CAAT	1506	4	+
GmPME120	CAAT-box	CAAT	1561	4	-
GmPME120	CAAT-box	CCAAT	1649	5	+	common cis-acting element in promoter and enhancer regions
GmPME120	CAAT-box	CAAT	1650	4	+
GmPME120	CAAT-box	CAAAT	1672	5	-	common cis-acting element in promoter and enhancer regions
GmPME120	CAAT-box	CAAT	1702	4	+
GmPME120	CAAT-box	CAAAT	1729	5	+	common cis-acting element in promoter and enhancer regions
GmPME120	CAAT-box	CAAT	1745	4	+
GmPME120	CAAT-box	CAAAT	1811	5	+	common cis-acting element in promoter and enhancer regions
GmPME120	CAAT-box	CAAAT	1879	5	+	common cis-acting element in promoter and enhancer regions
GmPME120	CAAT-box	CAAT	1956	4	+
GmPME120	CARE	CAACTCAC	1761	8	-
GmPME120		motif_sequence	318	4	-	short_function
GmPME120		motif_sequence	665	4	+	short_function
GmPME120		motif_sequence	1668	4	-	short_function
GmPME120		motif_sequence	1719	4	+	short_function
GmPME120		motif_sequence	1886	4	+	short_function
GmPME120	O2-site	GATGATGTGG	1785	9	-	cis-acting regulatory element involved in zein metabolism regulation
GmPME120	Unnamed__1	CGTGG	917	5	-
GmPME120	ARE	AAACCA	1655	6	+	cis-acting regulatory element essential for the anaerobic induction
GmPME120	ARE	AAACCA	1995	6	+	cis-acting regulatory element essential for the anaerobic induction
GmPME120	ABRE4	CACGTA	1838	6	-
GmPME120	Unnamed__4	CTCC	1333	4	+
GmPME120	I-box	cCATATCCAAT	1949	10	+	part of a light responsive element
GmPME120	GT1-motif	GGTTAA	995	6	+	light responsive element
GmPME120	G-box	TACGTG	1838	6	+	cis-acting regulatory element involved in light responsiveness
GmPME120	G-box	TAACACGTAG	1888	9	-	cis-acting regulatory element involved in light responsiveness
GmPME120	ABRE	ACGTG	753	5	+	cis-acting element involved in the abscisic acid responsiveness
GmPME120	ABRE	ACGTG	1839	5	+	cis-acting element involved in the abscisic acid responsiveness
GmPME120	MYB	TAACCA	994	6	-
GmPME120	MYB	CAACCA	1822	6	-
GmPME120	TGA-element	AACGAC	719	6	+	auxin-responsive element
GmPME120	TGA-element	AACGAC	959	6	-	auxin-responsive element
GmPME120	A-box	AATAACAAACTCC	1324	12	+	sequence conserved in alpha-amylase promoters
GmPME120	ATCT-motif	AATCTAATCC	584	9	-	part of a conserved DNA module involved in light responsiveness
GmPME120	Myb	CAACTG	858	6	-
GmPME120	MYB-like sequence	TAACCA	994	6	-
GmPME120	AT-rich element	ATAGAAATCAA	37	10	-	binding site of AT-rich DNA binding protein (ATBP-1)
GmPME120	AT-rich element	ATAGAAATCAA	1413	10	+	binding site of AT-rich DNA binding protein (ATBP-1)
GmPME120	MSA-like	(T/C)C(T/C)AACGG(T/C)(T/C)A	935	8.5	+	cis-acting element involved in cell cycle regulation
GmPME120	G-Box	CACGTT	752	6	-	cis-acting regulatory element involved in light responsiveness
GmPME120	TCT-motif	TCTTAC	216	6	+	part of a light responsive element
GmPME120	TCT-motif	TCTTAC	1564	6	-	part of a light responsive element
GmPME120	ERE	ATTTTAAA	10	8	+
GmPME120	ERE	ATTTTAAA	344	8	-
GmPME120	ERE	ATTTTAAA	1273	8	-
GmPME120	ERE	ATTTTAAA	1636	8	-
GmPME120	TATA-box	ATTATA	46	6	+	core promoter element around -30 of transcription start
GmPME120	TATA-box	TATAA	47	5	-	core promoter element around -30 of transcription start
GmPME120	TATA-box	TATA	48	4	+	core promoter element around -30 of transcription start
GmPME120	TATA-box	TATA	325	4	+	core promoter element around -30 of transcription start
GmPME120	TATA-box	TATAAAT	379	7	-	core promoter element around -30 of transcription start
GmPME120	TATA-box	TATAAA	380	6	-	core promoter element around -30 of transcription start
GmPME120	TATA-box	TATAA	381	5	-	core promoter element around -30 of transcription start
GmPME120	TATA-box	TATA	382	4	+	core promoter element around -30 of transcription start
GmPME120	TATA-box	ATTATA	394	6	+	core promoter element around -30 of transcription start
GmPME120	TATA-box	TATATAA	395	7	-	core promoter element around -30 of transcription start
GmPME120	TATA-box	TATATA	396	6	+	core promoter element around -30 of transcription start
GmPME120	TATA-box	ATATAA	397	6	+	core promoter element around -30 of transcription start
GmPME120	TATA-box	TATA	398	4	+	core promoter element around -30 of transcription start
GmPME120	TATA-box	ATATAT	421	6	+	core promoter element around -30 of transcription start
GmPME120	TATA-box	TATATA	422	6	+	core promoter element around -30 of transcription start
GmPME120	TATA-box	ATATAA	423	6	+	core promoter element around -30 of transcription start
GmPME120	TATA-box	TATA	424	4	+	core promoter element around -30 of transcription start
GmPME120	TATA-box	TATAAAA	503	7	-	core promoter element around -30 of transcription start
GmPME120	TATA-box	TATAAA	504	6	-	core promoter element around -30 of transcription start
GmPME120	TATA-box	TATAA	505	5	-	core promoter element around -30 of transcription start
GmPME120	TATA-box	TATA	506	4	+	core promoter element around -30 of transcription start
GmPME120	TATA-box	ATTATA	509	6	+	core promoter element around -30 of transcription start
GmPME120	TATA-box	TATATAA	510	7	-	core promoter element around -30 of transcription start
GmPME120	TATA-box	TATATA	511	6	+	core promoter element around -30 of transcription start
GmPME120	TATA-box	ATATAT	512	6	+	core promoter element around -30 of transcription start
GmPME120	TATA-box	TATATA	513	6	+	core promoter element around -30 of transcription start
GmPME120	TATA-box	TATA	515	4	+	core promoter element around -30 of transcription start
GmPME120	TATA-box	ATTATA	544	6	+	core promoter element around -30 of transcription start
GmPME120	TATA-box	TATAA	545	5	-	core promoter element around -30 of transcription start
GmPME120	TATA-box	TATA	546	4	+	core promoter element around -30 of transcription start
GmPME120	TATA-box	ATATAA	817	6	+	core promoter element around -30 of transcription start
GmPME120	TATA-box	TATA	818	4	+	core promoter element around -30 of transcription start
GmPME120	TATA-box	TATACA	892	6	-	core promoter element around -30 of transcription start
GmPME120	TATA-box	TATA	894	4	+	core promoter element around -30 of transcription start
GmPME120	TATA-box	TATAAAT	1135	7	-	core promoter element around -30 of transcription start
GmPME120	TATA-box	TATAAA	1136	6	-	core promoter element around -30 of transcription start
GmPME120	TATA-box	TATAA	1137	5	-	core promoter element around -30 of transcription start
GmPME120	TATA-box	TATA	1138	4	-	core promoter element around -30 of transcription start
GmPME120	TATA-box	ATTATA	1219	6	+	core promoter element around -30 of transcription start
GmPME120	TATA-box	TATAA	1220	5	-	core promoter element around -30 of transcription start
GmPME120	TATA-box	TATA	1221	4	-	core promoter element around -30 of transcription start
GmPME120	TATA-box	TATTTAAA	1271	8	+	core promoter element around -30 of transcription start
GmPME120	TATA-box	TATTTAAA	1358	8	+	core promoter element around -30 of transcription start
GmPME120	TATA-box	ATTATA	1410	6	+	core promoter element around -30 of transcription start
GmPME120	TATA-box	TATAA	1411	5	-	core promoter element around -30 of transcription start
GmPME120	TATA-box	TATA	1412	4	-	core promoter element around -30 of transcription start
GmPME120	TATA-box	ATTATA	1439	6	+	core promoter element around -30 of transcription start
GmPME120	TATA-box	TATAA	1440	5	-	core promoter element around -30 of transcription start
GmPME120	TATA-box	TATA	1441	4	-	core promoter element around -30 of transcription start
GmPME120	TATA-box	TATAAAA	1491	7	-	core promoter element around -30 of transcription start
GmPME120	TATA-box	TATAAA	1492	6	-	core promoter element around -30 of transcription start
GmPME120	TATA-box	TATAA	1493	5	-	core promoter element around -30 of transcription start
GmPME120	TATA-box	TATA	1494	4	-	core promoter element around -30 of transcription start
GmPME120	TATA-box	ATATAT	1498	6	-	core promoter element around -30 of transcription start
GmPME120	TATA-box	TATATA	1499	6	-	core promoter element around -30 of transcription start
GmPME120	TATA-box	TATA	1501	4	-	core promoter element around -30 of transcription start
GmPME120	TATA-box	TATA	1558	4	-	core promoter element around -30 of transcription start
GmPME120	TATA-box	TATA	1584	4	-	core promoter element around -30 of transcription start
GmPME120	TATA-box	ATATAT	1642	6	-	core promoter element around -30 of transcription start
GmPME120	TATA-box	TATATA	1643	6	-	core promoter element around -30 of transcription start
GmPME120	TATA-box	TATA	1645	4	-	core promoter element around -30 of transcription start
GmPME120	TATA-box	TATA	1902	4	-	core promoter element around -30 of transcription start
GmPME120	TATA-box	TATA	1952	4	-	core promoter element around -30 of transcription start
GmPME120	AAGAA-motif	GAAAGAA	1985	7	-
GmPME120	Box 4	ATTAAT	337	6	+	part of a conserved DNA module involved in light responsiveness
GmPME120	Box 4	ATTAAT	448	6	+	part of a conserved DNA module involved in light responsiveness
GmPME120	Box 4	ATTAAT	491	6	+	part of a conserved DNA module involved in light responsiveness
GmPME125	AT~TATA-box	TATATA	1122	6	-
GmPME125	AT~TATA-box	TATATA	1124	6	-
GmPME125	AT~TATA-box	TATATA	1126	6	-
GmPME125	AT~TATA-box	TATATA	1351	6	-
GmPME125	AT~TATA-box	TATATA	1484	6	-
GmPME125	AT~TATA-box	TATATAAA	1664	8	-
GmPME125	AT~TATA-box	TATATA	1666	6	-
GmPME125	AT~TATA-box	TATATA	1918	6	-
GmPME125	AT~TATA-box	TATATA	1920	6	-
GmPME125	Myc	TCTCTTA	1047	7	+
GmPME125	W box	TTGACC	331	6	-
GmPME125	MYC	CATGTG	210	6	+
GmPME125	MYC	CATGTG	285	6	+
GmPME125	MYC	CATTTG	476	6	+
GmPME125	MYC	CATTTG	590	6	+
GmPME125	MYC	CATTTG	1109	6	-
GmPME125	MYC	CATGTG	1359	6	+
GmPME125	MYC	CATTTG	1793	6	+
GmPME125	TCA-element	CCATCTTTTT	846	9	+	cis-acting element involved in salicylic acid responsiveness
GmPME125	TCA-element	CCATCTTTTT	1575	9	+	cis-acting element involved in salicylic acid responsiveness
GmPME125	TATA	TATAAAAT	1461	8	-
GmPME125	MBS	CAACTG	365	6	-	MYB binding site involved in drought-inducibility
GmPME125	STRE	AGGGG	1136	5	+
GmPME125	CAAT-box	CAAAT	39	5	-	common cis-acting element in promoter and enhancer regions
GmPME125	CAAT-box	CAAAT	72	5	+	common cis-acting element in promoter and enhancer regions
GmPME125	CAAT-box	CAAAT	155	5	-	common cis-acting element in promoter and enhancer regions
GmPME125	CAAT-box	CAAT	173	4	+
GmPME125	CAAT-box	CCAAT	194	5	+	common cis-acting element in promoter and enhancer regions
GmPME125	CAAT-box	CAAT	195	4	+
GmPME125	CAAT-box	CCAAT	264	5	-	common cis-acting element in promoter and enhancer regions
GmPME125	CAAT-box	CAAT	384	4	+
GmPME125	CAAT-box	CAAAT	425	5	-	common cis-acting element in promoter and enhancer regions
GmPME125	CAAT-box	CAAAT	435	5	+	common cis-acting element in promoter and enhancer regions
GmPME125	CAAT-box	CAAAT	477	5	-	common cis-acting element in promoter and enhancer regions
GmPME125	CAAT-box	CCAAT	498	5	-	common cis-acting element in promoter and enhancer regions
GmPME125	CAAT-box	CAAT	560	4	+
GmPME125	CAAT-box	CAAAT	591	5	-	common cis-acting element in promoter and enhancer regions
GmPME125	CAAT-box	CAAT	648	4	-
GmPME125	CAAT-box	CAAT	677	4	-
GmPME125	CAAT-box	CAAT	737	4	+
GmPME125	CAAT-box	CAAAT	819	5	+	common cis-acting element in promoter and enhancer regions
GmPME125	CAAT-box	CAAT	874	4	+
GmPME125	CAAT-box	CAAT	904	4	+
GmPME125	CAAT-box	CAAT	909	4	+
GmPME125	CAAT-box	CAAT	1073	4	-
GmPME125	CAAT-box	CAAAT	1109	5	+	common cis-acting element in promoter and enhancer regions
GmPME125	CAAT-box	CAAAT	1131	5	-	common cis-acting element in promoter and enhancer regions
GmPME125	CAAT-box	CAAT	1183	4	+
GmPME125	CAAT-box	CAAT	1279	4	+
GmPME125	CAAT-box	CAAAT	1372	5	+	common cis-acting element in promoter and enhancer regions
GmPME125	CAAT-box	CAAT	1378	4	-
GmPME125	CAAT-box	CAAT	1438	4	+
GmPME125	CAAT-box	CAAT	1470	4	-
GmPME125	CAAT-box	CAAAT	1549	5	+	common cis-acting element in promoter and enhancer regions
GmPME125	CAAT-box	CAAT	1613	4	+
GmPME125	CAAT-box	CAAAT	1683	5	+	common cis-acting element in promoter and enhancer regions
GmPME125	CAAT-box	CAAAT	1713	5	+	common cis-acting element in promoter and enhancer regions
GmPME125	CAAT-box	CAAT	1726	4	+
GmPME125	CAAT-box	CAAAT	1794	5	-	common cis-acting element in promoter and enhancer regions
GmPME125	CAAT-box	CAAT	1845	4	+
GmPME125	CAAT-box	CAAAT	1890	5	+	common cis-acting element in promoter and enhancer regions
GmPME125	CAAT-box	CAAT	1933	4	-
GmPME125	CAAT-box	CAAT	1947	4	+
GmPME125	CAAT-box	CAAT	1967	4	+
GmPME125	Unnamed__1	CGTGG	1160	5	+
GmPME125	Unnamed__1	GAATTTAATTAA	1311	11	+	60K protein binding site
GmPME125		motif_sequence	118	4	+	short_function
GmPME125		motif_sequence	270	4	-	short_function
GmPME125		motif_sequence	356	4	+	short_function
GmPME125		motif_sequence	379	4	+	short_function
GmPME125		motif_sequence	866	4	+	short_function
GmPME125		motif_sequence	1082	4	+	short_function
GmPME125		motif_sequence	1166	4	+	short_function
GmPME125		motif_sequence	1168	4	-	short_function
GmPME125		motif_sequence	1381	4	-	short_function
GmPME125		motif_sequence	1624	4	+	short_function
GmPME125		motif_sequence	1798	4	-	short_function
GmPME125		motif_sequence	1866	4	-	short_function
GmPME125	3-AF1 binding site	TAAGAGAGGAA	544	10	-	light responsive element
GmPME125	3-AF1 binding site	TAAGAGAGGAA	1736	10	-	light responsive element
GmPME125	ARE	AAACCA	1286	6	-	cis-acting regulatory element essential for the anaerobic induction
GmPME125	Unnamed__4	CTCC	114	4	+
GmPME125	Unnamed__4	CTCC	358	4	+
GmPME125	Unnamed__4	CTCC	468	4	-
GmPME125	Unnamed__4	CTCC	1084	4	+
GmPME125	Unnamed__4	CTCC	1237	4	+
GmPME125	Unnamed__4	CTCC	1572	4	+
GmPME125	Unnamed__4	CTCC	1759	4	-
GmPME125	I-box	cGATAAGGCG	182	9	-	part of a light responsive element
GmPME125	Sp1	GGGCGG	1138	6	+	light responsive element
GmPME125	chs-CMA1a	TTACTTAA	1445	8	+	part of a light responsive element
GmPME125	circadian	CAAAGATATC	1683	9	+	cis-acting regulatory element involved in circadian control
GmPME125	Myb-binding site	CAACAG	637	6	+
GmPME125	TGA-element	AACGAC	303	6	-	auxin-responsive element
GmPME125	WRE3	CCACCT	257	6	-
GmPME125	MYB	CAACCA	510	6	-
GmPME125	MYB	CAACAG	637	6	+
GmPME125	Myb	CAACTG	365	6	-
GmPME125	TC-rich repeats	ATTCTCTAAC	1016	9	+	cis-acting element involved in defense and stress responsiveness
GmPME125	TCT-motif	TCTTAC	1970	6	+	part of a light responsive element
GmPME125	ERE	ATTTTAAA	681	8	+
GmPME125	ERE	ATTTTAAA	1605	8	-
GmPME125	ERE	ATTTTAAA	1640	8	+
GmPME125	ERE	ATTTTAAA	1802	8	+
GmPME125	Box 4	ATTAAT	35	6	+	part of a conserved DNA module involved in light responsiveness
GmPME125	Box 4	ATTAAT	197	6	+	part of a conserved DNA module involved in light responsiveness
GmPME125	Box 4	ATTAAT	876	6	+	part of a conserved DNA module involved in light responsiveness
GmPME125	Box 4	ATTAAT	1035	6	-	part of a conserved DNA module involved in light responsiveness
GmPME125	Box 4	ATTAAT	1586	6	-	part of a conserved DNA module involved in light responsiveness
GmPME125	AAGAA-motif	gGTAAAGAAA	538	9	-
GmPME125	AAGAA-motif	GAAAGAA	751	7	-
GmPME125	AAGAA-motif	GAAAGAA	1476	7	-
GmPME125	TATA-box	TATA	60	4	+	core promoter element around -30 of transcription start
GmPME125	TATA-box	TATAAAT	227	7	-	core promoter element around -30 of transcription start
GmPME125	TATA-box	TATAAA	228	6	-	core promoter element around -30 of transcription start
GmPME125	TATA-box	TATAA	229	5	-	core promoter element around -30 of transcription start
GmPME125	TATA-box	TATA	230	4	+	core promoter element around -30 of transcription start
GmPME125	TATA-box	ATATAT	314	6	+	core promoter element around -30 of transcription start
GmPME125	TATA-box	TATA	315	4	+	core promoter element around -30 of transcription start
GmPME125	TATA-box	ATATAA	484	6	+	core promoter element around -30 of transcription start
GmPME125	TATA-box	TATA	485	4	+	core promoter element around -30 of transcription start
GmPME125	TATA-box	TACAAAA	563	7	+	core promoter element around -30 of transcription start
GmPME125	TATA-box	TACAAAA	608	7	-	core promoter element around -30 of transcription start
GmPME125	TATA-box	TAAAGATT	821	8	-	core promoter element around -30 of transcription start
GmPME125	TATA-box	TATAAGAA	829	8	-	core promoter element around -30 of transcription start
GmPME125	TATA-box	TATAA	832	5	-	core promoter element around -30 of transcription start
GmPME125	TATA-box	TATA	833	4	+	core promoter element around -30 of transcription start
GmPME125	TATA-box	TATAAAT	891	7	-	core promoter element around -30 of transcription start
GmPME125	TATA-box	TATAAA	892	6	-	core promoter element around -30 of transcription start
GmPME125	TATA-box	TATAA	893	5	-	core promoter element around -30 of transcription start
GmPME125	TATA-box	TATA	894	4	+	core promoter element around -30 of transcription start
GmPME125	TATA-box	TATAAAT	955	7	-	core promoter element around -30 of transcription start
GmPME125	TATA-box	TATAAA	956	6	-	core promoter element around -30 of transcription start
GmPME125	TATA-box	TATAA	957	5	-	core promoter element around -30 of transcription start
GmPME125	TATA-box	TATA	958	4	+	core promoter element around -30 of transcription start
GmPME125	TATA-box	TATAAAT	962	7	-	core promoter element around -30 of transcription start
GmPME125	TATA-box	TATAAA	963	6	-	core promoter element around -30 of transcription start
GmPME125	TATA-box	TATAA	964	5	-	core promoter element around -30 of transcription start
GmPME125	TATA-box	TATA	965	4	+	core promoter element around -30 of transcription start
GmPME125	TATA-box	TATATTTATATTT	995	12	+	core promoter element around -30 of transcription start
GmPME125	TATA-box	TATAAATA	997	8	-	core promoter element around -30 of transcription start
GmPME125	TATA-box	TATAAAT	998	7	-	core promoter element around -30 of transcription start
GmPME125	TATA-box	TATAAA	999	6	-	core promoter element around -30 of transcription start
GmPME125	TATA-box	TATAA	1000	5	-	core promoter element around -30 of transcription start
GmPME125	TATA-box	TATA	1001	4	-	core promoter element around -30 of transcription start
GmPME125	TATA-box	TACATAAA	1006	8	-	core promoter element around -30 of transcription start
GmPME125	TATA-box	TATACA	1010	6	-	core promoter element around -30 of transcription start
GmPME125	TATA-box	TATA	1012	4	-	core promoter element around -30 of transcription start
GmPME125	TATA-box	TATA	1116	4	-	core promoter element around -30 of transcription start
GmPME125	TATA-box	ATATAT	1121	6	-	core promoter element around -30 of transcription start
GmPME125	TATA-box	TATATTTATATTT	1122	12	+	core promoter element around -30 of transcription start
GmPME125	TATA-box	ATATAT	1123	6	-	core promoter element around -30 of transcription start
GmPME125	TATA-box	TATATA	1124	6	-	core promoter element around -30 of transcription start
GmPME125	TATA-box	ATATAT	1125	6	-	core promoter element around -30 of transcription start
GmPME125	TATA-box	TATATA	1126	6	-	core promoter element around -30 of transcription start
GmPME125	TATA-box	ATATAT	1127	6	-	core promoter element around -30 of transcription start
GmPME125	TATA-box	TATA	1128	4	-	core promoter element around -30 of transcription start
GmPME125	TATA-box	TATAA	1214	5	-	core promoter element around -30 of transcription start
GmPME125	TATA-box	TATA	1215	4	-	core promoter element around -30 of transcription start
GmPME125	TATA-box	ATATAT	1350	6	-	core promoter element around -30 of transcription start
GmPME125	TATA-box	TATATA	1351	6	-	core promoter element around -30 of transcription start
GmPME125	TATA-box	ATATAA	1352	6	+	core promoter element around -30 of transcription start
GmPME125	TATA-box	TATA	1353	4	-	core promoter element around -30 of transcription start
GmPME125	TATA-box	TATAAATA	1393	8	-	core promoter element around -30 of transcription start
GmPME125	TATA-box	TATAAAT	1394	7	-	core promoter element around -30 of transcription start
GmPME125	TATA-box	TATAAA	1395	6	-	core promoter element around -30 of transcription start
GmPME125	TATA-box	TATAA	1396	5	-	core promoter element around -30 of transcription start
GmPME125	TATA-box	TATA	1397	4	-	core promoter element around -30 of transcription start
GmPME125	TATA-box	TATAAAA	1462	7	-	core promoter element around -30 of transcription start
GmPME125	TATA-box	TATAAA	1463	6	-	core promoter element around -30 of transcription start
GmPME125	TATA-box	TATAA	1464	5	-	core promoter element around -30 of transcription start
GmPME125	TATA-box	TATA	1465	4	-	core promoter element around -30 of transcription start
GmPME125	TATA-box	TATAAGAA	1480	8	-	core promoter element around -30 of transcription start
GmPME125	TATA-box	TATATAA	1483	7	-	core promoter element around -30 of transcription start
GmPME125	TATA-box	TATATA	1484	6	-	core promoter element around -30 of transcription start
GmPME125	TATA-box	TATA	1486	4	-	core promoter element around -30 of transcription start
GmPME125	TATA-box	ATATAA	1590	6	+	core promoter element around -30 of transcription start
GmPME125	TATA-box	TATA	1591	4	-	core promoter element around -30 of transcription start
GmPME125	TATA-box	TATACA	1619	6	-	core promoter element around -30 of transcription start
GmPME125	TATA-box	TATA	1621	4	-	core promoter element around -30 of transcription start
GmPME125	TATA-box	TATAAAT	1633	7	-	core promoter element around -30 of transcription start
GmPME125	TATA-box	TATAAA	1634	6	-	core promoter element around -30 of transcription start
GmPME125	TATA-box	TATAA	1635	5	-	core promoter element around -30 of transcription start
GmPME125	TATA-box	TATA	1636	4	-	core promoter element around -30 of transcription start
GmPME125	TATA-box	TATTTAAA	1642	8	-	core promoter element around -30 of transcription start
GmPME125	TATA-box	taTATAAAtc	1662	9	-	core promoter element around -30 of transcription start
GmPME125	TATA-box	TATAAAT	1663	7	-	core promoter element around -30 of transcription start
GmPME125	TATA-box	TATAAA	1664	6	-	core promoter element around -30 of transcription start
GmPME125	TATA-box	TATATAA	1665	7	-	core promoter element around -30 of transcription start
GmPME125	TATA-box	TATATA	1666	6	-	core promoter element around -30 of transcription start
GmPME125	TATA-box	ATATAT	1667	6	-	core promoter element around -30 of transcription start
GmPME125	TATA-box	TATA	1668	4	-	core promoter element around -30 of transcription start
GmPME125	TATA-box	ATATAT	1686	6	-	core promoter element around -30 of transcription start
GmPME125	TATA-box	TATA	1687	4	-	core promoter element around -30 of transcription start
GmPME125	TATA-box	TATTTAAA	1774	8	+	core promoter element around -30 of transcription start
GmPME125	TATA-box	TATA	1853	4	-	core promoter element around -30 of transcription start
GmPME125	TATA-box	ATTATA	1870	6	+	core promoter element around -30 of transcription start
GmPME125	TATA-box	TATAA	1871	5	-	core promoter element around -30 of transcription start
GmPME125	TATA-box	TATA	1872	4	-	core promoter element around -30 of transcription start
GmPME125	TATA-box	TATATA	1918	6	-	core promoter element around -30 of transcription start
GmPME125	TATA-box	ATATAT	1919	6	-	core promoter element around -30 of transcription start
GmPME125	TATA-box	TATATA	1920	6	-	core promoter element around -30 of transcription start
GmPME125	TATA-box	ATATAA	1921	6	+	core promoter element around -30 of transcription start
GmPME125	TATA-box	TATA	1922	4	-	core promoter element around -30 of transcription start
GmPME125	TATA-box	ATATAT	1987	6	-	core promoter element around -30 of transcription start
GmPME125	TATA-box	TATA	1988	4	-	core promoter element around -30 of transcription start
GmPME125	P-box	CCTTTTG	1094	7	-	gibberellin-responsive element
GmPME16	TATA-box	TACATAAA	67	8	-	core promoter element around -30 of transcription start
GmPME16	TATA-box	TATTTAAA	130	8	+	core promoter element around -30 of transcription start
GmPME16	TATA-box	TATA	145	4	+	core promoter element around -30 of transcription start
GmPME16	TATA-box	taTATAAAtc	149	9	-	core promoter element around -30 of transcription start
GmPME16	TATA-box	TATTTAAA	151	8	-	core promoter element around -30 of transcription start
GmPME16	TATA-box	TATAAAT	312	7	-	core promoter element around -30 of transcription start
GmPME16	TATA-box	TATAAA	313	6	-	core promoter element around -30 of transcription start
GmPME16	TATA-box	TATAA	314	5	-	core promoter element around -30 of transcription start
GmPME16	TATA-box	TATA	315	4	+	core promoter element around -30 of transcription start
GmPME16	TATA-box	taTATAAAtc	370	9	-	core promoter element around -30 of transcription start
GmPME16	TATA-box	TATAAAT	371	7	-	core promoter element around -30 of transcription start
GmPME16	TATA-box	TATAAA	372	6	-	core promoter element around -30 of transcription start
GmPME16	TATA-box	TATATAA	373	7	-	core promoter element around -30 of transcription start
GmPME16	TATA-box	TATATA	374	6	+	core promoter element around -30 of transcription start
GmPME16	TATA-box	ATATAT	375	6	+	core promoter element around -30 of transcription start
GmPME16	TATA-box	TATA	376	4	+	core promoter element around -30 of transcription start
GmPME16	TATA-box	TATACA	744	6	-	core promoter element around -30 of transcription start
GmPME16	TATA-box	TATA	746	4	+	core promoter element around -30 of transcription start
GmPME16	TATA-box	TATACA	775	6	-	core promoter element around -30 of transcription start
GmPME16	TATA-box	TATA	777	4	+	core promoter element around -30 of transcription start
GmPME16	TATA-box	TATA	893	4	+	core promoter element around -30 of transcription start
GmPME16	TATA-box	TATA	933	4	+	core promoter element around -30 of transcription start
GmPME16	TATA-box	ATTATA	1146	6	+	core promoter element around -30 of transcription start
GmPME16	TATA-box	TATAA	1147	5	-	core promoter element around -30 of transcription start
GmPME16	TATA-box	TATA	1148	4	-	core promoter element around -30 of transcription start
GmPME16	TATA-box	TATAAAT	1199	7	-	core promoter element around -30 of transcription start
GmPME16	TATA-box	TATAAA	1200	6	-	core promoter element around -30 of transcription start
GmPME16	TATA-box	TATAA	1201	5	-	core promoter element around -30 of transcription start
GmPME16	TATA-box	TATA	1202	4	-	core promoter element around -30 of transcription start
GmPME16	TATA-box	ATTATA	1283	6	+	core promoter element around -30 of transcription start
GmPME16	TATA-box	TATAA	1284	5	-	core promoter element around -30 of transcription start
GmPME16	TATA-box	TATA	1285	4	-	core promoter element around -30 of transcription start
GmPME16	TATA-box	TATAAAT	1480	7	-	core promoter element around -30 of transcription start
GmPME16	TATA-box	TATAAA	1481	6	-	core promoter element around -30 of transcription start
GmPME16	TATA-box	TATAA	1482	5	-	core promoter element around -30 of transcription start
GmPME16	TATA-box	TATA	1483	4	-	core promoter element around -30 of transcription start
GmPME16	TATA-box	TACAAAA	1540	7	-	core promoter element around -30 of transcription start
GmPME16	TATA-box	taTATAAAtc	1667	9	-	core promoter element around -30 of transcription start
GmPME16	TATA-box	TATACA	1669	6	-	core promoter element around -30 of transcription start
GmPME16	TATA-box	TATATA	1671	6	-	core promoter element around -30 of transcription start
GmPME16	TATA-box	ATATAT	1672	6	-	core promoter element around -30 of transcription start
GmPME16	TATA-box	TATA	1673	4	-	core promoter element around -30 of transcription start
GmPME16	TATA-box	ATATAA	1707	6	+	core promoter element around -30 of transcription start
GmPME16	TATA-box	TATA	1708	4	-	core promoter element around -30 of transcription start
GmPME16	TATA-box	ATATAA	1712	6	+	core promoter element around -30 of transcription start
GmPME16	TATA-box	TATA	1713	4	-	core promoter element around -30 of transcription start
GmPME16	TATA-box	TATA	1769	4	-	core promoter element around -30 of transcription start
GmPME16	TATA-box	TATA	1899	4	-	core promoter element around -30 of transcription start
GmPME16	TATA-box	TATA	1942	4	-	core promoter element around -30 of transcription start
GmPME16	AAGAA-motif	GAAAGAA	752	7	-
GmPME16	AAGAA-motif	GAAAGAA	994	7	-
GmPME16	Box 4	ATTAAT	425	6	+	part of a conserved DNA module involved in light responsiveness
GmPME16	Box 4	ATTAAT	1118	6	-	part of a conserved DNA module involved in light responsiveness
GmPME16	Box 4	ATTAAT	1178	6	-	part of a conserved DNA module involved in light responsiveness
GmPME16	Box 4	ATTAAT	1476	6	-	part of a conserved DNA module involved in light responsiveness
GmPME16	Box 4	ATTAAT	1608	6	-	part of a conserved DNA module involved in light responsiveness
GmPME16	TGACG-motif	TGACG	1458	5	+	cis-acting regulatory element involved in the MeJA-responsiveness
GmPME16	TGACG-motif	TGACG	1461	5	-	cis-acting regulatory element involved in the MeJA-responsiveness
GmPME16	CAT-box	GCCACT	1883	6	+	cis-acting regulatory element related to meristem expression
GmPME16	ERE	ATTTTAAA	14	8	+
GmPME16	ERE	ATTTTAAA	1052	8	-
GmPME16	ERE	ATTTTAAA	1389	8	+
GmPME16	F-box	CTATTCTCATT	1816	10	+
GmPME16	AE-box	AGAAACAA	1358	8	+	part of a module for light response
GmPME16	MRE	AACCTAA	1613	7	-	MYB binding site involved in light responsiveness
GmPME16	MYB-like sequence	TAACCA	1849	6	-
GmPME16	Myb	CAACTG	734	6	-
GmPME16	G-Box	CACGTT	1776	6	+	cis-acting regulatory element involved in light responsiveness
GmPME16	G-box	TACGTG	1598	6	+	cis-acting regulatory element involved in light responsiveness
GmPME16	circadian	CAAAGATATC	1244	9	-	cis-acting regulatory element involved in circadian control
GmPME16	ABRE	ACGTG	1599	5	+	cis-acting element involved in the abscisic acid responsiveness
GmPME16	ABRE	ACGTG	1776	5	-	cis-acting element involved in the abscisic acid responsiveness
GmPME16	MYB	TAACCA	1849	6	-
GmPME16	WRE3	CCACCT	140	6	+
GmPME16	ARE	AAACCA	884	6	+	cis-acting regulatory element essential for the anaerobic induction
GmPME16	GATA-motif	AAGGATAAGG	594	9	-	part of a light responsive element
GmPME16	ABRE4	CACGTA	1598	6	-
GmPME16	Unnamed__4	CTCC	396	4	+
GmPME16	Unnamed__4	CTCC	466	4	-
GmPME16	Unnamed__4	CTCC	598	4	+
GmPME16	Unnamed__4	CTCC	681	4	+
GmPME16	Unnamed__4	CTCC	1420	4	+
GmPME16	Unnamed__4	CTCC	1423	4	+
GmPME16	Unnamed__4	CTCC	1559	4	+
GmPME16	Unnamed__4	CTCC	1628	4	+
GmPME16	I-box	AAGATAAGGCT	510	10	-	part of a light responsive element
GmPME16	CAAT-box	CAAAT	31	5	-	common cis-acting element in promoter and enhancer regions
GmPME16	CAAT-box	CAAAT	104	5	-	common cis-acting element in promoter and enhancer regions
GmPME16	CAAT-box	CAAAT	253	5	+	common cis-acting element in promoter and enhancer regions
GmPME16	CAAT-box	CAAT	298	4	+
GmPME16	CAAT-box	CAAT	329	4	+
GmPME16	CAAT-box	CAAAT	344	5	+	common cis-acting element in promoter and enhancer regions
GmPME16	CAAT-box	CAAT	384	4	+
GmPME16	CAAT-box	CAAAT	400	5	+	common cis-acting element in promoter and enhancer regions
GmPME16	CAAT-box	CAAT	423	4	+
GmPME16	CAAT-box	CCAAT	446	5	-	common cis-acting element in promoter and enhancer regions
GmPME16	CAAT-box	CAAT	498	4	-
GmPME16	CAAT-box	CAAAT	635	5	-	common cis-acting element in promoter and enhancer regions
GmPME16	CAAT-box	CAAT	706	4	+
GmPME16	CAAT-box	CAAT	713	4	-
GmPME16	CAAT-box	CAAT	767	4	-
GmPME16	CAAT-box	CAAT	789	4	+
GmPME16	CAAT-box	CAAAT	823	5	+	common cis-acting element in promoter and enhancer regions
GmPME16	CAAT-box	CAAT	831	4	+
GmPME16	CAAT-box	CAAAT	845	5	-	common cis-acting element in promoter and enhancer regions
GmPME16	CAAT-box	CAAT	862	4	+
GmPME16	CAAT-box	CAAT	877	4	+
GmPME16	CAAT-box	CAAT	927	4	-
GmPME16	CAAT-box	CAAAT	949	5	+	common cis-acting element in promoter and enhancer regions
GmPME16	CAAT-box	CAAT	1058	4	-
GmPME16	CAAT-box	CAAT	1092	4	-
GmPME16	CAAT-box	CAAT	1100	4	-
GmPME16	CAAT-box	CAAT	1191	4	+
GmPME16	CAAT-box	CAAT	1311	4	-
GmPME16	CAAT-box	CAAT	1318	4	+
GmPME16	CAAT-box	CAAT	1331	4	+
GmPME16	CAAT-box	CAAT	1363	4	+
GmPME16	CAAT-box	CAAAT	1386	5	+	common cis-acting element in promoter and enhancer regions
GmPME16	CAAT-box	CAAT	1436	4	-
GmPME16	CAAT-box	CAAT	1464	4	+
GmPME16	CAAT-box	CAAT	1510	4	+
GmPME16	CAAT-box	CAAT	1512	4	-
GmPME16	CAAT-box	CAAAT	1569	5	-	common cis-acting element in promoter and enhancer regions
GmPME16	CAAT-box	CCAAT	1592	5	-	common cis-acting element in promoter and enhancer regions
GmPME16	CAAT-box	CAAT	1705	4	+
GmPME16	CAAT-box	CAAT	1753	4	+
GmPME16	CAAT-box	CAAT	1786	4	-
GmPME16	CAAT-box	CAAAT	1792	5	+	common cis-acting element in promoter and enhancer regions
GmPME16	CAAT-box	CAAT	1828	4	+
GmPME16	CAAT-box	CAAAT	1830	5	-	common cis-acting element in promoter and enhancer regions
GmPME16	CAAT-box	CAAT	1857	4	-
GmPME16	CAAT-box	CAAT	1896	4	+
GmPME16	CAAT-box	CAAT	1947	4	-
GmPME16	CAAT-box	CAAT	1965	4	+
GmPME16	STRE	AGGGG	592	5	-
GmPME16		motif_sequence	35	4	-	short_function
GmPME16		motif_sequence	216	4	+	short_function
GmPME16		motif_sequence	431	4	-	short_function
GmPME16		motif_sequence	522	4	+	short_function
GmPME16		motif_sequence	1161	4	+	short_function
GmPME16		motif_sequence	1418	4	+	short_function
GmPME16		motif_sequence	1795	4	+	short_function
GmPME16	Unnamed__1	CGTGG	1425	5	-
GmPME16	as-1	TGACG	1458	5	+
GmPME16	as-1	TGACG	1461	5	-
GmPME16	MBS	CAACTG	734	6	-	MYB binding site involved in drought-inducibility
GmPME16	ABRE3a	TACGTG	1598	6	+
GmPME16	CGTCA-motif	CGTCA	1458	5	-	cis-acting regulatory element involved in the MeJA-responsiveness
GmPME16	CGTCA-motif	CGTCA	1461	5	+	cis-acting regulatory element involved in the MeJA-responsiveness
GmPME16	AuxRR-core	GGTCCAT	1843	7	+	cis-acting regulatory element involved in auxin responsiveness
GmPME16	GCN4_motif	TGAGTCA	902	7	+	cis-regulatory element involved in endosperm expression
GmPME16	AT~TATA-box	TATATAAA	372	8	-
GmPME16	AT~TATA-box	TATATA	374	6	+
GmPME16	AT~TATA-box	TATATA	1671	6	-
GmPME16	MYC	CATTTG	634	6	+
GmPME16	MYC	CATTTG	949	6	-
GmPME16	MYC	CAATTG	1510	6	-
GmPME16	MYC	CATTTG	1792	6	-
GmPME16	TCA-element	CCATCTTTTT	1016	9	+	cis-acting element involved in salicylic acid responsiveness
GmPME16	W box	TTGACC	1513	6	+
GmPME16	W box	TTGACC	1659	6	+
GmPME24	G-Box	CACGTT	789	6	+	cis-acting regulatory element involved in light responsiveness
GmPME24	TC-rich repeats	GTTTTCTTAC	441	9	-	cis-acting element involved in defense and stress responsiveness
GmPME24	TC-rich repeats	GTTTTCTTAC	727	9	-	cis-acting element involved in defense and stress responsiveness
GmPME24	TC-rich repeats	GTTTTCTTAC	1730	9	-	cis-acting element involved in defense and stress responsiveness
GmPME24	ATCT-motif	AATCTAATCC	952	9	-	part of a conserved DNA module involved in light responsiveness
GmPME24	Myb	CAACTG	1089	6	-
GmPME24	MYB-like sequence	TAACCA	505	6	-
GmPME24	MYB-like sequence	TAACCA	940	6	+
GmPME24	MYB-like sequence	TAACCA	1989	6	+
GmPME24	MYB	TAACCA	505	6	-
GmPME24	MYB	TAACCA	940	6	+
GmPME24	MYB	TAACCA	1989	6	+
GmPME24	GT1-motif	GGTTAAT	1987	7	-	light responsive element
GmPME24	GT1-motif	GGTTAA	1988	6	-	light responsive element
GmPME24	ABRE	ACGTG	789	5	-	cis-acting element involved in the abscisic acid responsiveness
GmPME24	MBSI	aaaAaaC(G/C)GTTA	1393	10.5	+	MYB binding site involved in flavonoid biosynthetic genes regulation
GmPME24	TCCC-motif	TCTCCCT	1676	7	-	part of a light responsive element
GmPME24	LTR	CCGAAA	882	6	+	cis-acting element involved in low-temperature responsiveness
GmPME24	Box 4	ATTAAT	582	6	+	part of a conserved DNA module involved in light responsiveness
GmPME24	Box 4	ATTAAT	680	6	+	part of a conserved DNA module involved in light responsiveness
GmPME24	Box 4	ATTAAT	686	6	+	part of a conserved DNA module involved in light responsiveness
GmPME24	TATA-box	TATA	10	4	+	core promoter element around -30 of transcription start
GmPME24	TATA-box	TATA	105	4	+	core promoter element around -30 of transcription start
GmPME24	TATA-box	TATA	112	4	+	core promoter element around -30 of transcription start
GmPME24	TATA-box	TATA	121	4	+	core promoter element around -30 of transcription start
GmPME24	TATA-box	TATAAAA	146	7	-	core promoter element around -30 of transcription start
GmPME24	TATA-box	TATAAA	147	6	-	core promoter element around -30 of transcription start
GmPME24	TATA-box	TATAA	148	5	-	core promoter element around -30 of transcription start
GmPME24	TATA-box	TATA	149	4	+	core promoter element around -30 of transcription start
GmPME24	TATA-box	TATA	393	4	+	core promoter element around -30 of transcription start
GmPME24	TATA-box	TATAAAA	418	7	-	core promoter element around -30 of transcription start
GmPME24	TATA-box	TATAAA	419	6	-	core promoter element around -30 of transcription start
GmPME24	TATA-box	TATAA	420	5	-	core promoter element around -30 of transcription start
GmPME24	TATA-box	TATA	421	4	+	core promoter element around -30 of transcription start
GmPME24	TATA-box	TATA	427	4	+	core promoter element around -30 of transcription start
GmPME24	TATA-box	TATA	457	4	+	core promoter element around -30 of transcription start
GmPME24	TATA-box	ATTATA	586	6	+	core promoter element around -30 of transcription start
GmPME24	TATA-box	TATAA	587	5	-	core promoter element around -30 of transcription start
GmPME24	TATA-box	TATA	588	4	+	core promoter element around -30 of transcription start
GmPME24	TATA-box	TATAAAT	745	7	-	core promoter element around -30 of transcription start
GmPME24	TATA-box	TATAAA	746	6	-	core promoter element around -30 of transcription start
GmPME24	TATA-box	TATAA	747	5	-	core promoter element around -30 of transcription start
GmPME24	TATA-box	TATA	748	4	+	core promoter element around -30 of transcription start
GmPME24	TATA-box	TATA	889	4	+	core promoter element around -30 of transcription start
GmPME24	TATA-box	TATAAAA	916	7	-	core promoter element around -30 of transcription start
GmPME24	TATA-box	TATAAA	917	6	-	core promoter element around -30 of transcription start
GmPME24	TATA-box	TATATAA	918	7	-	core promoter element around -30 of transcription start
GmPME24	TATA-box	TATATA	919	6	+	core promoter element around -30 of transcription start
GmPME24	TATA-box	ATATAA	920	6	+	core promoter element around -30 of transcription start
GmPME24	TATA-box	TATA	921	4	+	core promoter element around -30 of transcription start
GmPME24	TATA-box	TATA	997	4	+	core promoter element around -30 of transcription start
GmPME24	TATA-box	taTATAAAtc	1064	9	-	core promoter element around -30 of transcription start
GmPME24	TATA-box	TATAAAT	1065	7	-	core promoter element around -30 of transcription start
GmPME24	TATA-box	TATAAA	1066	6	-	core promoter element around -30 of transcription start
GmPME24	TATA-box	TATAA	1067	5	-	core promoter element around -30 of transcription start
GmPME24	TATA-box	TATA	1068	4	-	core promoter element around -30 of transcription start
GmPME24	TATA-box	taTATAAAtc	1266	9	-	core promoter element around -30 of transcription start
GmPME24	TATA-box	TATAAAT	1267	7	-	core promoter element around -30 of transcription start
GmPME24	TATA-box	TATAAA	1268	6	-	core promoter element around -30 of transcription start
GmPME24	TATA-box	TATATAA	1269	7	-	core promoter element around -30 of transcription start
GmPME24	TATA-box	TATATA	1270	6	-	core promoter element around -30 of transcription start
GmPME24	TATA-box	ATATAT	1271	6	-	core promoter element around -30 of transcription start
GmPME24	TATA-box	TATATTTATATTT	1272	13	+	core promoter element around -30 of transcription start
GmPME24	TATA-box	TATAAATA	1274	8	-	core promoter element around -30 of transcription start
GmPME24	TATA-box	TATAAAT	1275	7	-	core promoter element around -30 of transcription start
GmPME24	TATA-box	TATAAA	1276	6	-	core promoter element around -30 of transcription start
GmPME24	TATA-box	TATAA	1277	5	-	core promoter element around -30 of transcription start
GmPME24	TATA-box	TATA	1278	4	-	core promoter element around -30 of transcription start
GmPME24	TATA-box	ATATAA	1297	6	+	core promoter element around -30 of transcription start
GmPME24	TATA-box	TATA	1298	4	-	core promoter element around -30 of transcription start
GmPME24	TATA-box	ccTATAAAaa	1376	9	-	core promoter element around -30 of transcription start
GmPME24	TATA-box	TATAAAT	1377	7	-	core promoter element around -30 of transcription start
GmPME24	TATA-box	TATAAA	1378	6	-	core promoter element around -30 of transcription start
GmPME24	TATA-box	TATAA	1379	5	-	core promoter element around -30 of transcription start
GmPME24	TATA-box	TATA	1380	4	-	core promoter element around -30 of transcription start
GmPME24	TATA-box	TATATA	1460	6	-	core promoter element around -30 of transcription start
GmPME24	TATA-box	ATATAA	1461	6	+	core promoter element around -30 of transcription start
GmPME24	TATA-box	TATA	1462	4	-	core promoter element around -30 of transcription start
GmPME24	TATA-box	ATATAT	1606	6	-	core promoter element around -30 of transcription start
GmPME24	TATA-box	TATA	1607	4	-	core promoter element around -30 of transcription start
GmPME24	TATA-box	TATTTAAA	1615	8	+	core promoter element around -30 of transcription start
GmPME24	TATA-box	ATTATA	1779	6	+	core promoter element around -30 of transcription start
GmPME24	TATA-box	TATATAA	1780	7	-	core promoter element around -30 of transcription start
GmPME24	TATA-box	TATATA	1781	6	-	core promoter element around -30 of transcription start
GmPME24	TATA-box	ATATAA	1782	6	+	core promoter element around -30 of transcription start
GmPME24	TATA-box	TATA	1783	4	-	core promoter element around -30 of transcription start
GmPME24	TATA-box	TACAAAA	1788	7	+	core promoter element around -30 of transcription start
GmPME24	TATA-box	tcTATAAATAgg	1879	11	+	core promoter element around -30 of transcription start
GmPME24	TATA-box	TATA	1881	4	-	core promoter element around -30 of transcription start
GmPME24	AAGAA-motif	GAAAGAA	186	7	-
GmPME24	AAGAA-motif	gGTAAAGAAA	1546	9	+
GmPME24	AAGAA-motif	gGTAAAGAAA	1729	9	+
GmPME24	ERE	ATTTTAAA	27	8	+
GmPME24	TCT-motif	TCTTAC	1961	6	-	part of a light responsive element
GmPME24	CAT-box	GCCACT	1137	6	-	cis-acting regulatory element related to meristem expression
GmPME24	MBS	CAACTG	1089	6	-	MYB binding site involved in drought-inducibility
GmPME24	MYB recognition site	CCGTTG	1040	6	+
GmPME24	Gap-box	CAAATGAA(A/G)A	1290	9	+	part of a light responsive element
GmPME24	RY-element	CATGCATG	511	8	+	cis-acting regulatory element involved in seed-specific regulation
GmPME24	RY-element	CATGCATG	1716	8	-	cis-acting regulatory element involved in seed-specific regulation
GmPME24	TATA	TATAAAAT	145	8	-
GmPME24	TATA	TATAAAAT	417	8	-
GmPME24	W box	TTGACC	297	6	-
GmPME24	W box	TTGACC	878	6	+
GmPME24	W box	TTGACC	990	6	+
GmPME24	TCA-element	CCATCTTTTT	196	9	-	cis-acting element involved in salicylic acid responsiveness
GmPME24	MYC	CATTTG	347	6	+
GmPME24	MYC	CATTTG	856	6	+
GmPME24	MYC	CATTTG	1290	6	-
GmPME24	MYC	CAATTG	1331	6	-
GmPME24	MYC	CATTTG	1710	6	-
GmPME24	AT~TATA-box	TATATAAA	917	8	-
GmPME24	AT~TATA-box	TATATA	919	6	+
GmPME24	AT~TATA-box	TATATAAA	1268	8	-
GmPME24	AT~TATA-box	TATATA	1270	6	-
GmPME24	AT~TATA-box	TATATA	1460	6	-
GmPME24	AT~TATA-box	TATATA	1781	6	-
GmPME24	Myc	TCTCTTA	1420	7	+
GmPME24	AT-rich sequence	TAAAATACT	142	9	-	element for maximal elicitor-mediated activation (2copies)
GmPME24	CCAAT-box	CAACGG	1040	6	-	MYBHv1 binding site
GmPME24	Unnamed__4	CTCC	87	4	-
GmPME24	Unnamed__4	CTCC	363	4	-
GmPME24	Unnamed__4	CTCC	696	4	+
GmPME24	Unnamed__4	CTCC	780	4	+
GmPME24	Unnamed__4	CTCC	1350	4	-
GmPME24	Unnamed__4	CTCC	1560	4	+
GmPME24	Unnamed__4	CTCC	1678	4	-
GmPME24	Unnamed__4	CTCC	1698	4	+
GmPME24	Unnamed__4	CTCC	1849	4	+
GmPME24	Unnamed__4	CTCC	1912	4	+
GmPME24	TATC-box	TATCCCA	1483	7	+	cis-acting element involved in gibberellin-responsiveness
GmPME24	Unnamed__6	taTAAATATct	1271	10	-
GmPME24	ARE	AAACCA	472	6	-	cis-acting regulatory element essential for the anaerobic induction
GmPME24	ARE	AAACCA	768	6	-	cis-acting regulatory element essential for the anaerobic induction
GmPME24	ARE	AAACCA	807	6	+	cis-acting regulatory element essential for the anaerobic induction
GmPME24	ARE	AAACCA	1310	6	+	cis-acting regulatory element essential for the anaerobic induction
GmPME24	ARE	AAACCA	1972	6	+	cis-acting regulatory element essential for the anaerobic induction
GmPME24		motif_sequence	68	4	+	short_function
GmPME24		motif_sequence	162	4	+	short_function
GmPME24		motif_sequence	363	4	-	short_function
GmPME24		motif_sequence	778	4	+	short_function
GmPME24		motif_sequence	1057	4	-	short_function
GmPME24		motif_sequence	1442	4	-	short_function
GmPME24		motif_sequence	1642	4	-	short_function
GmPME24		motif_sequence	1897	4	+	short_function
GmPME24	CAAT-box	CAAT	192	4	+
GmPME24	CAAT-box	CCAAT	263	5	+	common cis-acting element in promoter and enhancer regions
GmPME24	CAAT-box	CAAT	264	4	+
GmPME24	CAAT-box	CAAT	281	4	-
GmPME24	CAAT-box	CAAAT	348	5	-	common cis-acting element in promoter and enhancer regions
GmPME24	CAAT-box	CAAT	435	4	-
GmPME24	CAAT-box	CAAT	469	4	+
GmPME24	CAAT-box	CAAT	519	4	+
GmPME24	CAAT-box	CAAT	593	4	+
GmPME24	CAAT-box	CAAT	716	4	+
GmPME24	CAAT-box	CAAT	743	4	+
GmPME24	CAAT-box	CCAAT	766	5	-	common cis-acting element in promoter and enhancer regions
GmPME24	CAAT-box	CAAT	834	4	+
GmPME24	CAAT-box	CAAAT	838	5	+	common cis-acting element in promoter and enhancer regions
GmPME24	CAAT-box	CAAT	841	4	-
GmPME24	CAAT-box	CAAAT	857	5	-	common cis-acting element in promoter and enhancer regions
GmPME24	CAAT-box	CAAAT	873	5	+	common cis-acting element in promoter and enhancer regions
GmPME24	CAAT-box	CAAAT	876	5	-	common cis-acting element in promoter and enhancer regions
GmPME24	CAAT-box	CAAT	899	4	-
GmPME24	CAAT-box	CAAAT	926	5	-	common cis-acting element in promoter and enhancer regions
GmPME24	CAAT-box	CAAAT	1001	5	-	common cis-acting element in promoter and enhancer regions
GmPME24	CAAT-box	CAAT	1035	4	-
GmPME24	CAAT-box	CAAT	1071	4	-
GmPME24	CAAT-box	CAAT	1084	4	+
GmPME24	CAAT-box	CAAAT	1182	5	-	common cis-acting element in promoter and enhancer regions
GmPME24	CAAT-box	CAAAT	1192	5	+	common cis-acting element in promoter and enhancer regions
GmPME24	CAAT-box	CAAAT	1290	5	+	common cis-acting element in promoter and enhancer regions
GmPME24	CAAT-box	CCAAT	1313	5	+	common cis-acting element in promoter and enhancer regions
GmPME24	CAAT-box	CAAT	1314	4	+
GmPME24	CAAT-box	CAAT	1331	4	+
GmPME24	CAAT-box	CAAT	1333	4	-
GmPME24	CAAT-box	CAAT	1373	4	+
GmPME24	CAAT-box	CAAAT	1488	5	+	common cis-acting element in promoter and enhancer regions
GmPME24	CAAT-box	CAAAT	1501	5	-	common cis-acting element in promoter and enhancer regions
GmPME24	CAAT-box	CAAT	1531	4	+
GmPME24	CAAT-box	CAAAT	1552	5	+	common cis-acting element in promoter and enhancer regions
GmPME24	CAAT-box	CAAT	1584	4	+
GmPME24	CAAT-box	CAAT	1604	4	+
GmPME24	CAAT-box	CAAT	1649	4	+
GmPME24	CAAT-box	CAAT	1683	4	+
GmPME24	CAAT-box	CAAAT	1710	5	+	common cis-acting element in promoter and enhancer regions
GmPME24	CAAT-box	CAAAT	1823	5	-	common cis-acting element in promoter and enhancer regions
GmPME24	CAAT-box	CAAAT	1894	5	+	common cis-acting element in promoter and enhancer regions
GmPME24	CAAT-box	CCAAT	1939	5	+	common cis-acting element in promoter and enhancer regions
GmPME24	CAAT-box	CAAT	1940	4	+
GmPME24	CAAT-box	CAAT	1981	4	-
GmPME25	MYB	CAACCA	1441	6	+
GmPME25	MYB	TAACCA	1989	6	+
GmPME25	TCA	TCATCTTCAT	531	9	+
GmPME25	TCA	TCATCTTCAT	1927	10	+
GmPME25	TCCC-motif	TCTCCCT	1731	7	-	part of a light responsive element
GmPME25	G-box	TACGTG	1504	6	-	cis-acting regulatory element involved in light responsiveness
GmPME25	ABRE	ACGTG	1322	5	+	cis-acting element involved in the abscisic acid responsiveness
GmPME25	ABRE	ACGTG	1504	5	-	cis-acting element involved in the abscisic acid responsiveness
GmPME25	MBSI	TTTTTACGGTTA	232	11	+	MYB binding site involved in flavonoid biosynthetic genes regulation
GmPME25	MBSI	aaaAaaC(G/C)GTTA	1670	10.5	+	MYB binding site involved in flavonoid biosynthetic genes regulation
GmPME25	TC-rich repeats	GTTTTCTTAC	1507	9	-	cis-acting element involved in defense and stress responsiveness
GmPME25	AT-rich element	ATAGAAATCAA	868	10	+	binding site of AT-rich DNA binding protein (ATBP-1)
GmPME25	G-Box	CACGTT	1321	6	-	cis-acting regulatory element involved in light responsiveness
GmPME25	MYB-like sequence	TAACCA	1989	6	+
GmPME25	WUN-motif	AAATTACT	71	8	+
GmPME25	WUN-motif	AAATTACTA	370	9	+
GmPME25	TCT-motif	TCTTAC	262	6	-	part of a light responsive element
GmPME25	TCT-motif	TCTTAC	1356	6	-	part of a light responsive element
GmPME25	TGACG-motif	TGACG	880	5	-	cis-acting regulatory element involved in the MeJA-responsiveness
GmPME25	TGACG-motif	TGACG	1535	5	+	cis-acting regulatory element involved in the MeJA-responsiveness
GmPME25	TGACG-motif	TGACG	1569	5	-	cis-acting regulatory element involved in the MeJA-responsiveness
GmPME25	TATA-box	ccTATAAAaa	101	9	+	core promoter element around -30 of transcription start
GmPME25	TATA-box	ATATAA	102	6	+	core promoter element around -30 of transcription start
GmPME25	TATA-box	TATA	103	4	+	core promoter element around -30 of transcription start
GmPME25	TATA-box	TACAAAA	116	7	-	core promoter element around -30 of transcription start
GmPME25	TATA-box	TATAAAA	164	7	-	core promoter element around -30 of transcription start
GmPME25	TATA-box	TATAAA	165	6	-	core promoter element around -30 of transcription start
GmPME25	TATA-box	TATAA	166	5	-	core promoter element around -30 of transcription start
GmPME25	TATA-box	TATA	167	4	+	core promoter element around -30 of transcription start
GmPME25	TATA-box	TACAAAA	258	7	-	core promoter element around -30 of transcription start
GmPME25	TATA-box	TATA	286	4	+	core promoter element around -30 of transcription start
GmPME25	TATA-box	TATAA	297	5	-	core promoter element around -30 of transcription start
GmPME25	TATA-box	TATA	298	4	+	core promoter element around -30 of transcription start
GmPME25	TATA-box	TATACA	323	6	-	core promoter element around -30 of transcription start
GmPME25	TATA-box	TATA	325	4	+	core promoter element around -30 of transcription start
GmPME25	TATA-box	TATATA	346	6	+	core promoter element around -30 of transcription start
GmPME25	TATA-box	TATATTTATATTT	347	12	-	core promoter element around -30 of transcription start
GmPME25	TATA-box	TATATA	348	6	+	core promoter element around -30 of transcription start
GmPME25	TATA-box	ATATAA	349	6	+	core promoter element around -30 of transcription start
GmPME25	TATA-box	TATA	350	4	+	core promoter element around -30 of transcription start
GmPME25	TATA-box	TATA	356	4	+	core promoter element around -30 of transcription start
GmPME25	TATA-box	TATAAAA	387	7	-	core promoter element around -30 of transcription start
GmPME25	TATA-box	TATAAA	388	6	-	core promoter element around -30 of transcription start
GmPME25	TATA-box	TATATAA	389	7	-	core promoter element around -30 of transcription start
GmPME25	TATA-box	TATATA	390	6	+	core promoter element around -30 of transcription start
GmPME25	TATA-box	ATATAT	391	6	+	core promoter element around -30 of transcription start
GmPME25	TATA-box	TATA	392	4	+	core promoter element around -30 of transcription start
GmPME25	TATA-box	ATATAT	461	6	+	core promoter element around -30 of transcription start
GmPME25	TATA-box	TATATA	462	6	+	core promoter element around -30 of transcription start
GmPME25	TATA-box	ATATAT	463	6	+	core promoter element around -30 of transcription start
GmPME25	TATA-box	TATA	464	4	+	core promoter element around -30 of transcription start
GmPME25	TATA-box	ATATAT	575	6	+	core promoter element around -30 of transcription start
GmPME25	TATA-box	TATATA	576	6	+	core promoter element around -30 of transcription start
GmPME25	TATA-box	ATATAT	577	6	+	core promoter element around -30 of transcription start
GmPME25	TATA-box	TATA	578	4	+	core promoter element around -30 of transcription start
GmPME25	TATA-box	TATA	590	4	+	core promoter element around -30 of transcription start
GmPME25	TATA-box	ATTATA	634	6	+	core promoter element around -30 of transcription start
GmPME25	TATA-box	TATAA	635	5	-	core promoter element around -30 of transcription start
GmPME25	TATA-box	TATA	636	4	+	core promoter element around -30 of transcription start
GmPME25	TATA-box	ATATAA	655	6	+	core promoter element around -30 of transcription start
GmPME25	TATA-box	TATA	656	4	+	core promoter element around -30 of transcription start
GmPME25	TATA-box	TATTTAAA	926	8	-	core promoter element around -30 of transcription start
GmPME25	TATA-box	TATATA	945	6	+	core promoter element around -30 of transcription start
GmPME25	TATA-box	ATATAT	946	6	+	core promoter element around -30 of transcription start
GmPME25	TATA-box	TATATA	947	6	+	core promoter element around -30 of transcription start
GmPME25	TATA-box	ATATAT	948	6	+	core promoter element around -30 of transcription start
GmPME25	TATA-box	TATA	949	4	+	core promoter element around -30 of transcription start
GmPME25	TATA-box	taTATAAAtc	1312	9	-	core promoter element around -30 of transcription start
GmPME25	TATA-box	TATAAAT	1313	7	-	core promoter element around -30 of transcription start
GmPME25	TATA-box	TATAAA	1314	6	-	core promoter element around -30 of transcription start
GmPME25	TATA-box	TATATAA	1315	7	-	core promoter element around -30 of transcription start
GmPME25	TATA-box	TATATA	1316	6	-	core promoter element around -30 of transcription start
GmPME25	TATA-box	ATATAA	1317	6	+	core promoter element around -30 of transcription start
GmPME25	TATA-box	TATA	1318	4	-	core promoter element around -30 of transcription start
GmPME25	TATA-box	ATATAT	1612	6	-	core promoter element around -30 of transcription start
GmPME25	TATA-box	TATATA	1613	6	-	core promoter element around -30 of transcription start
GmPME25	TATA-box	ATATAA	1614	6	+	core promoter element around -30 of transcription start
GmPME25	TATA-box	TATA	1615	4	-	core promoter element around -30 of transcription start
GmPME25	TATA-box	TATACA	1688	6	-	core promoter element around -30 of transcription start
GmPME25	TATA-box	TATA	1690	4	-	core promoter element around -30 of transcription start
GmPME25	TATA-box	TATA	1807	4	-	core promoter element around -30 of transcription start
GmPME25	TATA-box	TATATA	1849	6	-	core promoter element around -30 of transcription start
GmPME25	TATA-box	ATATAA	1850	6	+	core promoter element around -30 of transcription start
GmPME25	TATA-box	TATA	1851	4	-	core promoter element around -30 of transcription start
GmPME25	TATA-box	ATTATA	1967	6	+	core promoter element around -30 of transcription start
GmPME25	TATA-box	TATAA	1968	5	-	core promoter element around -30 of transcription start
GmPME25	TATA-box	TATA	1969	4	-	core promoter element around -30 of transcription start
GmPME25	Box 4	ATTAAT	195	6	+	part of a conserved DNA module involved in light responsiveness
GmPME25	Box 4	ATTAAT	615	6	+	part of a conserved DNA module involved in light responsiveness
GmPME25	Box 4	ATTAAT	651	6	+	part of a conserved DNA module involved in light responsiveness
GmPME25	Box 4	ATTAAT	998	6	+	part of a conserved DNA module involved in light responsiveness
GmPME25	Box 4	ATTAAT	1038	6	-	part of a conserved DNA module involved in light responsiveness
GmPME25	Box 4	ATTAAT	1141	6	-	part of a conserved DNA module involved in light responsiveness
GmPME25	Box 4	ATTAAT	1418	6	-	part of a conserved DNA module involved in light responsiveness
GmPME25	AAGAA-motif	gGTAAAGAAA	1759	9	+
GmPME25	MYC	CATGTG	18	6	+
GmPME25	MYC	CATTTG	380	6	+
GmPME25	MYC	CATTTG	734	6	+
GmPME25	MYC	CATGTG	763	6	+
GmPME25	MYC	CATTTG	816	6	+
GmPME25	MYC	CATGTG	991	6	-
GmPME25	MYC	CATGTG	1090	6	-
GmPME25	MYC	CATTTG	1147	6	+
GmPME25	W box	TTGACC	772	6	+
GmPME25	CGTCA-motif	CGTCA	880	5	+	cis-acting regulatory element involved in the MeJA-responsiveness
GmPME25	CGTCA-motif	CGTCA	1535	5	-	cis-acting regulatory element involved in the MeJA-responsiveness
GmPME25	CGTCA-motif	CGTCA	1569	5	+	cis-acting regulatory element involved in the MeJA-responsiveness
GmPME25	ABRE3a	TACGTG	1504	6	-
GmPME25	AT~TATA-box	TATATA	346	6	+
GmPME25	AT~TATA-box	TATATA	348	6	+
GmPME25	AT~TATA-box	TATATAAA	388	8	-
GmPME25	AT~TATA-box	TATATA	390	6	+
GmPME25	AT~TATA-box	TATATA	462	6	+
GmPME25	AT~TATA-box	TATATA	576	6	+
GmPME25	AT~TATA-box	TATATA	945	6	+
GmPME25	AT~TATA-box	TATATA	947	6	+
GmPME25	AT~TATA-box	TATATAAA	1314	8	-
GmPME25	AT~TATA-box	TATATA	1316	6	-
GmPME25	AT~TATA-box	TATATA	1613	6	-
GmPME25	AT~TATA-box	TATATA	1849	6	-
GmPME25	as-1	TGACG	880	5	-
GmPME25	as-1	TGACG	1535	5	+
GmPME25	as-1	TGACG	1569	5	-
GmPME25	TATA	TATAAAAT	386	8	-
GmPME25	TATA	TATAAAAT	636	8	+
GmPME25	RY-element	CATGCATG	14	8	+	cis-acting regulatory element involved in seed-specific regulation
GmPME25	O2-site	GATGATGTGG	1176	9	-	cis-acting regulatory element involved in zein metabolism regulation
GmPME25		motif_sequence	1	4	-	short_function
GmPME25		motif_sequence	408	4	-	short_function
GmPME25		motif_sequence	594	4	+	short_function
GmPME25		motif_sequence	764	4	+	short_function
GmPME25		motif_sequence	961	4	-	short_function
GmPME25		motif_sequence	972	4	+	short_function
GmPME25		motif_sequence	1292	4	+	short_function
GmPME25		motif_sequence	1380	4	-	short_function
GmPME25		motif_sequence	1581	4	+	short_function
GmPME25		motif_sequence	1587	4	-	short_function
GmPME25		motif_sequence	1929	4	+	short_function
GmPME25	box S	AGCCACC	1482	7	+
GmPME25	box S	AGCCACC	1801	7	-
GmPME25	Unnamed__1	CGTGG	776	5	-
GmPME25	Unnamed__1	CGTGG	1170	5	-
GmPME25	CAAT-box	CAAT	34	4	+
GmPME25	CAAT-box	CAAAT	199	5	-	common cis-acting element in promoter and enhancer regions
GmPME25	CAAT-box	CAAT	249	4	-
GmPME25	CAAT-box	CAAAT	306	5	+	common cis-acting element in promoter and enhancer regions
GmPME25	CAAT-box	CAAT	360	4	+
GmPME25	CAAT-box	CAAAT	381	5	-	common cis-acting element in promoter and enhancer regions
GmPME25	CAAT-box	CAAT	429	4	-
GmPME25	CAAT-box	CAAT	447	4	-
GmPME25	CAAT-box	CAAT	454	4	-
GmPME25	CAAT-box	CAAT	459	4	+
GmPME25	CAAT-box	CAAAT	604	5	+	common cis-acting element in promoter and enhancer regions
GmPME25	CAAT-box	CAAAT	648	5	+	common cis-acting element in promoter and enhancer regions
GmPME25	CAAT-box	CAAAT	728	5	-	common cis-acting element in promoter and enhancer regions
GmPME25	CAAT-box	CAAAT	735	5	-	common cis-acting element in promoter and enhancer regions
GmPME25	CAAT-box	CAAT	791	4	+
GmPME25	CAAT-box	CAAAT	817	5	-	common cis-acting element in promoter and enhancer regions
GmPME25	CAAT-box	CCAAT	954	5	+	common cis-acting element in promoter and enhancer regions
GmPME25	CAAT-box	CAAT	955	4	+
GmPME25	CAAT-box	CAAT	977	4	+
GmPME25	CAAT-box	CAAAT	1042	5	-	common cis-acting element in promoter and enhancer regions
GmPME25	CAAT-box	CAAAT	1118	5	-	common cis-acting element in promoter and enhancer regions
GmPME25	CAAT-box	TGCCAAC	1121	7	+	common cis-acting element in promoter and enhancer regions
GmPME25	CAAT-box	CAAT	1136	4	-
GmPME25	CAAT-box	CAAAT	1148	5	-	common cis-acting element in promoter and enhancer regions
GmPME25	CAAT-box	CAAT	1214	4	-
GmPME25	CAAT-box	CAAAT	1350	5	+	common cis-acting element in promoter and enhancer regions
GmPME25	CAAT-box	CAAAT	1361	5	-	common cis-acting element in promoter and enhancer regions
GmPME25	CAAT-box	CAAT	1491	4	+
GmPME25	CAAT-box	CAAT	1533	4	-
GmPME25	CAAT-box	CAAAT	1546	5	-	common cis-acting element in promoter and enhancer regions
GmPME25	CAAT-box	CAAT	1562	4	-
GmPME25	CAAT-box	CAAT	1638	4	-
GmPME25	CAAT-box	CAAT	1662	4	-
GmPME25	CAAT-box	CAAT	1896	4	+
GmPME25	CAAT-box	CAAT	1900	4	+
GmPME25	CAAT-box	CAAT	1947	4	+
GmPME25	STRE	AGGGG	1832	5	-
GmPME25	ACE	CTAACGTATT	684	9	+	cis-acting element involved in light responsiveness
GmPME25	ABRE4	CACGTA	1504	6	+
GmPME25	Unnamed__4	CTCC	160	4	+
GmPME25	Unnamed__4	CTCC	596	4	+
GmPME25	Unnamed__4	CTCC	1629	4	+
GmPME25	Unnamed__4	CTCC	1733	4	-
GmPME25	Unnamed__4	CTCC	1835	4	+
GmPME25	I-box	TGATAATGT	1189	9	+	part of a light responsive element
GmPME25	I-box	cCATATCCAAT	1444	10	+	part of a light responsive element
GmPME25	ARE	AAACCA	1683	6	-	cis-acting regulatory element essential for the anaerobic induction
GmPME26	ARE	AAACCA	473	6	-	cis-acting regulatory element essential for the anaerobic induction
GmPME26	ARE	AAACCA	763	6	-	cis-acting regulatory element essential for the anaerobic induction
GmPME26	ARE	AAACCA	802	6	+	cis-acting regulatory element essential for the anaerobic induction
GmPME26	ARE	AAACCA	1301	6	+	cis-acting regulatory element essential for the anaerobic induction
GmPME26	GATA-motif	GATAGGA	30	7	-	part of a light responsive element
GmPME26	Unnamed__4	CTCC	80	4	-
GmPME26	Unnamed__4	CTCC	691	4	+
GmPME26	Unnamed__4	CTCC	775	4	+
GmPME26	Unnamed__4	CTCC	1341	4	-
GmPME26	Unnamed__4	CTCC	1551	4	+
GmPME26	Unnamed__4	CTCC	1678	4	-
GmPME26	Unnamed__4	CTCC	1698	4	+
GmPME26	Unnamed__4	CTCC	1849	4	+
GmPME26	Unnamed__4	CTCC	1912	4	+
GmPME26	CCAAT-box	CAACGG	1031	6	-	MYBHv1 binding site
GmPME26	TATC-box	TATCCCA	1474	7	+	cis-acting element involved in gibberellin-responsiveness
GmPME26	CAAT-box	CAAT	192	4	+
GmPME26	CAAT-box	CCAAT	263	5	+	common cis-acting element in promoter and enhancer regions
GmPME26	CAAT-box	CAAT	264	4	+
GmPME26	CAAT-box	CAAT	281	4	-
GmPME26	CAAT-box	CAAT	470	4	+
GmPME26	CAAT-box	CAAT	555	4	+
GmPME26	CAAT-box	CAAT	587	4	+
GmPME26	CAAT-box	CAAT	711	4	+
GmPME26	CAAT-box	CAAT	738	4	+
GmPME26	CAAT-box	CCAAT	761	5	-	common cis-acting element in promoter and enhancer regions
GmPME26	CAAT-box	CAAT	829	4	+
GmPME26	CAAT-box	CAAAT	833	5	+	common cis-acting element in promoter and enhancer regions
GmPME26	CAAT-box	CAAT	836	4	-
GmPME26	CAAT-box	CAAAT	852	5	-	common cis-acting element in promoter and enhancer regions
GmPME26	CAAT-box	CAAAT	868	5	+	common cis-acting element in promoter and enhancer regions
GmPME26	CAAT-box	CAAAT	871	5	-	common cis-acting element in promoter and enhancer regions
GmPME26	CAAT-box	CAAAT	918	5	-	common cis-acting element in promoter and enhancer regions
GmPME26	CAAT-box	CAAAT	992	5	-	common cis-acting element in promoter and enhancer regions
GmPME26	CAAT-box	CAAT	1026	4	-
GmPME26	CAAT-box	CAAT	1062	4	-
GmPME26	CAAT-box	CAAT	1075	4	+
GmPME26	CAAT-box	CAAAT	1173	5	-	common cis-acting element in promoter and enhancer regions
GmPME26	CAAT-box	CAAAT	1183	5	+	common cis-acting element in promoter and enhancer regions
GmPME26	CAAT-box	CAAAT	1281	5	+	common cis-acting element in promoter and enhancer regions
GmPME26	CAAT-box	CCAAT	1304	5	+	common cis-acting element in promoter and enhancer regions
GmPME26	CAAT-box	CAAT	1305	4	+
GmPME26	CAAT-box	CAAT	1322	4	+
GmPME26	CAAT-box	CAAT	1324	4	-
GmPME26	CAAT-box	CAAT	1364	4	+
GmPME26	CAAT-box	CAAAT	1479	5	+	common cis-acting element in promoter and enhancer regions
GmPME26	CAAT-box	CAAAT	1492	5	-	common cis-acting element in promoter and enhancer regions
GmPME26	CAAT-box	CAAT	1522	4	+
GmPME26	CAAT-box	CAAAT	1543	5	+	common cis-acting element in promoter and enhancer regions
GmPME26	CAAT-box	CAAT	1578	4	+
GmPME26	CAAT-box	CAAT	1598	4	+
GmPME26	CAAT-box	CAAT	1649	4	+
GmPME26	CAAT-box	CAAT	1683	4	+
GmPME26	CAAT-box	CAAAT	1710	5	+	common cis-acting element in promoter and enhancer regions
GmPME26	CAAT-box	CAAAT	1823	5	-	common cis-acting element in promoter and enhancer regions
GmPME26	CAAT-box	CAAAT	1894	5	+	common cis-acting element in promoter and enhancer regions
GmPME26	CAAT-box	CCAAT	1939	5	+	common cis-acting element in promoter and enhancer regions
GmPME26	CAAT-box	CAAT	1940	4	+
GmPME26	CAAT-box	CAAT	1942	4	-
GmPME26	CAAT-box	CAAT	1981	4	-
GmPME26		motif_sequence	61	4	+	short_function
GmPME26		motif_sequence	162	4	+	short_function
GmPME26		motif_sequence	351	4	+	short_function
GmPME26		motif_sequence	773	4	+	short_function
GmPME26		motif_sequence	1052	4	-	short_function
GmPME26		motif_sequence	1433	4	-	short_function
GmPME26		motif_sequence	1642	4	-	short_function
GmPME26		motif_sequence	1897	4	+	short_function
GmPME26	TATA	TATAAAAT	145	8	-
GmPME26	TATA	TATAAAAT	418	8	-
GmPME26	RY-element	CATGCATG	1716	8	-	cis-acting regulatory element involved in seed-specific regulation
GmPME26	MBS	CAACTG	1080	6	-	MYB binding site involved in drought-inducibility
GmPME26	MYB recognition site	CCGTTG	1031	6	+
GmPME26	Gap-box	CAAATGAA(A/G)A	1281	9	+	part of a light responsive element
GmPME26	Myc	TCTCTTA	1411	7	+
GmPME26	AT~TATA-box	TATATAAA	1259	8	-
GmPME26	AT~TATA-box	TATATA	1261	6	-
GmPME26	AT~TATA-box	TATATA	1451	6	-
GmPME26	AT~TATA-box	TATATA	1781	6	-
GmPME26	TCA-element	CCATCTTTTT	196	9	-	cis-acting element involved in salicylic acid responsiveness
GmPME26	MYC	CATTTG	851	6	+
GmPME26	MYC	CATTTG	1281	6	-
GmPME26	MYC	CAATTG	1322	6	-
GmPME26	MYC	CATTTG	1710	6	-
GmPME26	MYC	CAATTG	1940	6	-
GmPME26	W box	TTGACC	297	6	-
GmPME26	W box	TTGACC	873	6	+
GmPME26	W box	TTGACC	981	6	+
GmPME26	W box	TTGACC	1729	6	-
GmPME26	TATA-box	TATA	3	4	+	core promoter element around -30 of transcription start
GmPME26	TATA-box	TACAAAA	5	7	+	core promoter element around -30 of transcription start
GmPME26	TATA-box	TATA	98	4	+	core promoter element around -30 of transcription start
GmPME26	TATA-box	TATA	105	4	+	core promoter element around -30 of transcription start
GmPME26	TATA-box	TATA	114	4	+	core promoter element around -30 of transcription start
GmPME26	TATA-box	TATAAAA	146	7	-	core promoter element around -30 of transcription start
GmPME26	TATA-box	TATAAA	147	6	-	core promoter element around -30 of transcription start
GmPME26	TATA-box	TATAA	148	5	-	core promoter element around -30 of transcription start
GmPME26	TATA-box	TATA	149	4	+	core promoter element around -30 of transcription start
GmPME26	TATA-box	TATA	270	4	+	core promoter element around -30 of transcription start
GmPME26	TATA-box	TATAAATA	323	8	-	core promoter element around -30 of transcription start
GmPME26	TATA-box	TATAAAT	324	7	-	core promoter element around -30 of transcription start
GmPME26	TATA-box	TATAAA	325	6	-	core promoter element around -30 of transcription start
GmPME26	TATA-box	TATAA	326	5	-	core promoter element around -30 of transcription start
GmPME26	TATA-box	TATA	327	4	+	core promoter element around -30 of transcription start
GmPME26	TATA-box	TATA	394	4	+	core promoter element around -30 of transcription start
GmPME26	TATA-box	TATAAAA	419	7	-	core promoter element around -30 of transcription start
GmPME26	TATA-box	TATAAA	420	6	-	core promoter element around -30 of transcription start
GmPME26	TATA-box	TATAA	421	5	-	core promoter element around -30 of transcription start
GmPME26	TATA-box	TATA	422	4	+	core promoter element around -30 of transcription start
GmPME26	TATA-box	ATATAA	427	6	+	core promoter element around -30 of transcription start
GmPME26	TATA-box	TATA	428	4	+	core promoter element around -30 of transcription start
GmPME26	TATA-box	TATA	458	4	+	core promoter element around -30 of transcription start
GmPME26	TATA-box	TATACA	482	6	-	core promoter element around -30 of transcription start
GmPME26	TATA-box	TATA	484	4	+	core promoter element around -30 of transcription start
GmPME26	TATA-box	ATTATA	580	6	+	core promoter element around -30 of transcription start
GmPME26	TATA-box	TATAA	581	5	-	core promoter element around -30 of transcription start
GmPME26	TATA-box	TATA	582	4	+	core promoter element around -30 of transcription start
GmPME26	TATA-box	TATAAAT	740	7	-	core promoter element around -30 of transcription start
GmPME26	TATA-box	TATAAA	741	6	-	core promoter element around -30 of transcription start
GmPME26	TATA-box	TATAA	742	5	-	core promoter element around -30 of transcription start
GmPME26	TATA-box	TATA	743	4	+	core promoter element around -30 of transcription start
GmPME26	TATA-box	TATA	884	4	+	core promoter element around -30 of transcription start
GmPME26	TATA-box	TATAAAA	910	7	-	core promoter element around -30 of transcription start
GmPME26	TATA-box	TATAAA	911	6	-	core promoter element around -30 of transcription start
GmPME26	TATA-box	TATAA	912	5	-	core promoter element around -30 of transcription start
GmPME26	TATA-box	TATA	913	4	+	core promoter element around -30 of transcription start
GmPME26	TATA-box	TATA	988	4	+	core promoter element around -30 of transcription start
GmPME26	TATA-box	taTATAAAtc	1055	9	-	core promoter element around -30 of transcription start
GmPME26	TATA-box	TATAAAT	1056	7	-	core promoter element around -30 of transcription start
GmPME26	TATA-box	TATAAA	1057	6	-	core promoter element around -30 of transcription start
GmPME26	TATA-box	TATAA	1058	5	-	core promoter element around -30 of transcription start
GmPME26	TATA-box	TATA	1059	4	-	core promoter element around -30 of transcription start
GmPME26	TATA-box	taTATAAAtc	1257	9	-	core promoter element around -30 of transcription start
GmPME26	TATA-box	TATAAAT	1258	7	-	core promoter element around -30 of transcription start
GmPME26	TATA-box	TATAAA	1259	6	-	core promoter element around -30 of transcription start
GmPME26	TATA-box	TATATAA	1260	7	-	core promoter element around -30 of transcription start
GmPME26	TATA-box	TATATA	1261	6	-	core promoter element around -30 of transcription start
GmPME26	TATA-box	ATATAA	1262	6	+	core promoter element around -30 of transcription start
GmPME26	TATA-box	TATATTTATATTT	1263	12	+	core promoter element around -30 of transcription start
GmPME26	TATA-box	ATTATA	1267	6	+	core promoter element around -30 of transcription start
GmPME26	TATA-box	TATAA	1268	5	-	core promoter element around -30 of transcription start
GmPME26	TATA-box	TATA	1269	4	-	core promoter element around -30 of transcription start
GmPME26	TATA-box	ATATAA	1288	6	+	core promoter element around -30 of transcription start
GmPME26	TATA-box	TATA	1289	4	-	core promoter element around -30 of transcription start
GmPME26	TATA-box	ccTATAAAaa	1367	9	-	core promoter element around -30 of transcription start
GmPME26	TATA-box	TATAAAT	1368	7	-	core promoter element around -30 of transcription start
GmPME26	TATA-box	TATAAA	1369	6	-	core promoter element around -30 of transcription start
GmPME26	TATA-box	TATAA	1370	5	-	core promoter element around -30 of transcription start
GmPME26	TATA-box	TATA	1371	4	-	core promoter element around -30 of transcription start
GmPME26	TATA-box	TATATA	1451	6	-	core promoter element around -30 of transcription start
GmPME26	TATA-box	ATATAA	1452	6	+	core promoter element around -30 of transcription start
GmPME26	TATA-box	TATA	1453	4	-	core promoter element around -30 of transcription start
GmPME26	TATA-box	ATATAT	1600	6	-	core promoter element around -30 of transcription start
GmPME26	TATA-box	TATA	1601	4	-	core promoter element around -30 of transcription start
GmPME26	TATA-box	TATTTAAA	1609	8	+	core promoter element around -30 of transcription start
GmPME26	TATA-box	ATTATA	1779	6	+	core promoter element around -30 of transcription start
GmPME26	TATA-box	TATATAA	1780	7	-	core promoter element around -30 of transcription start
GmPME26	TATA-box	TATATA	1781	6	-	core promoter element around -30 of transcription start
GmPME26	TATA-box	ATATAA	1782	6	+	core promoter element around -30 of transcription start
GmPME26	TATA-box	TATA	1783	4	-	core promoter element around -30 of transcription start
GmPME26	TATA-box	TACAAAA	1788	7	+	core promoter element around -30 of transcription start
GmPME26	TATA-box	tcTATAAATAgg	1879	11	+	core promoter element around -30 of transcription start
GmPME26	TATA-box	TATA	1881	4	-	core promoter element around -30 of transcription start
GmPME26	AAGAA-motif	gGTAAAGAAA	1537	9	+
GmPME26	Box 4	ATTAAT	576	6	+	part of a conserved DNA module involved in light responsiveness
GmPME26	Box 4	ATTAAT	675	6	+	part of a conserved DNA module involved in light responsiveness
GmPME26	Box 4	ATTAAT	681	6	+	part of a conserved DNA module involved in light responsiveness
GmPME26	LTR	CCGAAA	877	6	+	cis-acting element involved in low-temperature responsiveness
GmPME26	CAT-box	GCCACT	1128	6	-	cis-acting regulatory element related to meristem expression
GmPME26	TCT-motif	TCTTAC	187	6	+	part of a light responsive element
GmPME26	TCT-motif	TCTTAC	1961	6	-	part of a light responsive element
GmPME26	ERE	ATTTTAAA	627	8	+
GmPME26	ATCT-motif	AATCTAATCC	943	9	-	part of a conserved DNA module involved in light responsiveness
GmPME26	MYB-like sequence	TAACCA	506	6	-
GmPME26	MYB-like sequence	TAACCA	932	6	+
GmPME26	MYB-like sequence	TAACCA	1989	6	+
GmPME26	Myb	CAACTG	1080	6	-
GmPME26	TC-rich repeats	GTTTTCTTAC	442	9	-	cis-acting element involved in defense and stress responsiveness
GmPME26	TC-rich repeats	GTTTTCTTAC	722	9	-	cis-acting element involved in defense and stress responsiveness
GmPME26	G-Box	CACGTT	784	6	+	cis-acting regulatory element involved in light responsiveness
GmPME26	TCCC-motif	TCTCCCT	1676	7	-	part of a light responsive element
GmPME26	GT1-motif	GGTTAAT	1987	7	-	light responsive element
GmPME26	GT1-motif	GGTTAA	1988	6	-	light responsive element
GmPME26	MBSI	aaaAaaC(G/C)GTTA	1384	10.5	+	MYB binding site involved in flavonoid biosynthetic genes regulation
GmPME26	ABRE	ACGTG	784	5	-	cis-acting element involved in the abscisic acid responsiveness
GmPME26	MYB	TAACCA	506	6	-
GmPME26	MYB	TAACCA	932	6	+
GmPME26	MYB	TAACCA	1989	6	+
GmPME27	TGACG-motif	TGACG	716	5	+	cis-acting regulatory element involved in the MeJA-responsiveness
GmPME27	AAGAA-motif	gGTAAAGAAA	893	9	-
GmPME27	AAGAA-motif	GAAAGAA	894	7	-
GmPME27	AAGAA-motif	GAAAGAA	1853	7	+
GmPME27	TATA-box	ATATAT	7	6	+	core promoter element around -30 of transcription start
GmPME27	TATA-box	TATATA	8	6	+	core promoter element around -30 of transcription start
GmPME27	TATA-box	ATATAT	9	6	+	core promoter element around -30 of transcription start
GmPME27	TATA-box	TATA	10	4	+	core promoter element around -30 of transcription start
GmPME27	TATA-box	ATATAA	36	6	+	core promoter element around -30 of transcription start
GmPME27	TATA-box	TATA	37	4	+	core promoter element around -30 of transcription start
GmPME27	TATA-box	ATATAT	102	6	+	core promoter element around -30 of transcription start
GmPME27	TATA-box	TATATA	103	6	+	core promoter element around -30 of transcription start
GmPME27	TATA-box	ATATAT	104	6	+	core promoter element around -30 of transcription start
GmPME27	TATA-box	TATATA	105	6	+	core promoter element around -30 of transcription start
GmPME27	TATA-box	ATATAT	106	6	+	core promoter element around -30 of transcription start
GmPME27	TATA-box	TATATA	107	6	+	core promoter element around -30 of transcription start
GmPME27	TATA-box	ATATAT	108	6	+	core promoter element around -30 of transcription start
GmPME27	TATA-box	TATATA	109	6	+	core promoter element around -30 of transcription start
GmPME27	TATA-box	ATATAT	110	6	+	core promoter element around -30 of transcription start
GmPME27	TATA-box	TATATA	111	6	+	core promoter element around -30 of transcription start
GmPME27	TATA-box	ATATAT	112	6	+	core promoter element around -30 of transcription start
GmPME27	TATA-box	TATATA	113	6	+	core promoter element around -30 of transcription start
GmPME27	TATA-box	ATATAT	114	6	+	core promoter element around -30 of transcription start
GmPME27	TATA-box	TATATA	115	6	+	core promoter element around -30 of transcription start
GmPME27	TATA-box	ATATAT	116	6	+	core promoter element around -30 of transcription start
GmPME27	TATA-box	TATATA	117	6	+	core promoter element around -30 of transcription start
GmPME27	TATA-box	ATATAT	118	6	+	core promoter element around -30 of transcription start
GmPME27	TATA-box	TATATA	119	6	+	core promoter element around -30 of transcription start
GmPME27	TATA-box	ATATAA	120	6	+	core promoter element around -30 of transcription start
GmPME27	TATA-box	TATA	121	4	+	core promoter element around -30 of transcription start
GmPME27	TATA-box	TATAAA	138	6	-	core promoter element around -30 of transcription start
GmPME27	TATA-box	TATAA	139	5	-	core promoter element around -30 of transcription start
GmPME27	TATA-box	TATA	140	4	+	core promoter element around -30 of transcription start
GmPME27	TATA-box	TATA	162	4	+	core promoter element around -30 of transcription start
GmPME27	TATA-box	TATATA	545	6	+	core promoter element around -30 of transcription start
GmPME27	TATA-box	ATATAT	546	6	+	core promoter element around -30 of transcription start
GmPME27	TATA-box	TATA	547	4	+	core promoter element around -30 of transcription start
GmPME27	TATA-box	ATATAA	730	6	+	core promoter element around -30 of transcription start
GmPME27	TATA-box	TATA	731	4	+	core promoter element around -30 of transcription start
GmPME27	TATA-box	TATATTTATATTT	786	12	-	core promoter element around -30 of transcription start
GmPME27	TATA-box	ATATAA	788	6	+	core promoter element around -30 of transcription start
GmPME27	TATA-box	TATA	789	4	+	core promoter element around -30 of transcription start
GmPME27	TATA-box	TATA	795	4	+	core promoter element around -30 of transcription start
GmPME27	TATA-box	ATATAT	870	6	+	core promoter element around -30 of transcription start
GmPME27	TATA-box	TATA	871	4	+	core promoter element around -30 of transcription start
GmPME27	TATA-box	ccTATAAAaa	940	9	-	core promoter element around -30 of transcription start
GmPME27	TATA-box	TATA	1027	4	-	core promoter element around -30 of transcription start
GmPME27	TATA-box	TATTTAAA	1141	8	+	core promoter element around -30 of transcription start
GmPME27	Box 4	ATTAAT	28	6	+	part of a conserved DNA module involved in light responsiveness
GmPME27	Box 4	ATTAAT	200	6	+	part of a conserved DNA module involved in light responsiveness
GmPME27	Box 4	ATTAAT	458	6	+	part of a conserved DNA module involved in light responsiveness
GmPME27	Box 4	ATTAAT	973	6	+	part of a conserved DNA module involved in light responsiveness
GmPME27	TCT-motif	TCTTAC	244	6	-	part of a light responsive element
GmPME27	TCT-motif	TCTTAC	704	6	-	part of a light responsive element
GmPME27	TCT-motif	TCTTAC	1065	6	-	part of a light responsive element
GmPME27	TCT-motif	TCTTAC	1358	6	+	part of a light responsive element
GmPME27	G-Box	CACGTT	1013	6	-	cis-acting regulatory element involved in light responsiveness
GmPME27	TC-rich repeats	GTTTTCTTAC	244	9	-	cis-acting element involved in defense and stress responsiveness
GmPME27	ATCT-motif	AATCTAATCC	1036	9	+	part of a conserved DNA module involved in light responsiveness
GmPME27	MYB-like sequence	TAACCA	308	6	+
GmPME27	MYB-like sequence	TAACCA	991	6	-
GmPME27	MYB	CAACCA	186	6	+
GmPME27	MYB	TAACCA	308	6	+
GmPME27	MYB	TAACCA	991	6	-
GmPME27	MYB	CAACCA	1409	6	+
GmPME27	MYB	CAACCA	1432	6	+
GmPME27	MYB	CAACCA	1444	6	+
GmPME27	G-box	TACGTG	95	6	-	cis-acting regulatory element involved in light responsiveness
GmPME27	circadian	CAAAGATATC	1369	9	+	cis-acting regulatory element involved in circadian control
GmPME27	ABRE	ACGTG	95	5	-	cis-acting element involved in the abscisic acid responsiveness
GmPME27	ABRE	ACGTG	1014	5	+	cis-acting element involved in the abscisic acid responsiveness
GmPME27	Unnamed__4	CTCC	255	4	+
GmPME27	Unnamed__4	CTCC	360	4	+
GmPME27	Unnamed__4	CTCC	451	4	+
GmPME27	Unnamed__4	CTCC	1134	4	+
GmPME27	Unnamed__4	CTCC	1222	4	+
GmPME27	Unnamed__4	CTCC	1229	4	+
GmPME27	Unnamed__4	CTCC	1329	4	+
GmPME27	Unnamed__4	CTCC	1342	4	+
GmPME27	Unnamed__4	CTCC	1345	4	+
GmPME27	Unnamed__4	CTCC	1515	4	-
GmPME27	TATC-box	TATCCCA	175	7	+	cis-acting element involved in gibberellin-responsiveness
GmPME27	CCAAT-box	CAACGG	826	6	-	MYBHv1 binding site
GmPME27	ABRE4	CACGTA	95	6	+
GmPME27	ARE	AAACCA	341	6	+	cis-acting regulatory element essential for the anaerobic induction
GmPME27	ARE	AAACCA	1119	6	+	cis-acting regulatory element essential for the anaerobic induction
GmPME27	ARE	AAACCA	1186	6	+	cis-acting regulatory element essential for the anaerobic induction
GmPME27	ARE	AAACCA	1626	6	+	cis-acting regulatory element essential for the anaerobic induction
GmPME27	GATA-motif	GATAGGA	1837	7	+	part of a light responsive element
GmPME27		motif_sequence	98	4	-	short_function
GmPME27		motif_sequence	253	4	+	short_function
GmPME27		motif_sequence	355	4	+	short_function
GmPME27		motif_sequence	550	4	+	short_function
GmPME27		motif_sequence	627	4	-	short_function
GmPME27		motif_sequence	752	4	-	short_function
GmPME27		motif_sequence	1162	4	-	short_function
GmPME27		motif_sequence	1206	4	+	short_function
GmPME27		motif_sequence	1220	4	+	short_function
GmPME27		motif_sequence	1557	4	+	short_function
GmPME27		motif_sequence	1570	4	+	short_function
GmPME27		motif_sequence	1580	4	-	short_function
GmPME27		motif_sequence	1680	4	-	short_function
GmPME27		motif_sequence	1743	4	+	short_function
GmPME27		motif_sequence	1757	4	+	short_function
GmPME27	STRE	AGGGG	1125	5	-
GmPME27	STRE	AGGGG	1398	5	-
GmPME27	STRE	AGGGG	1635	5	-
GmPME27	CAAT-box	CCAAT	4	5	+	common cis-acting element in promoter and enhancer regions
GmPME27	CAAT-box	CAAT	5	4	+
GmPME27	CAAT-box	CAAT	34	4	+
GmPME27	CAAT-box	CAAT	215	4	+
GmPME27	CAAT-box	CAAT	279	4	+
GmPME27	CAAT-box	CAAAT	323	5	+	common cis-acting element in promoter and enhancer regions
GmPME27	CAAT-box	CAAT	334	4	-
GmPME27	CAAT-box	CAAT	353	4	+
GmPME27	CAAT-box	CAAT	414	4	+
GmPME27	CAAT-box	CAAAT	430	5	+	common cis-acting element in promoter and enhancer regions
GmPME27	CAAT-box	CAAAT	533	5	-	common cis-acting element in promoter and enhancer regions
GmPME27	CAAT-box	CAAT	563	4	+
GmPME27	CAAT-box	CCAAT	574	5	+	common cis-acting element in promoter and enhancer regions
GmPME27	CAAT-box	CAAT	575	4	+
GmPME27	CAAT-box	CAAAT	595	5	+	common cis-acting element in promoter and enhancer regions
GmPME27	CAAT-box	CAAT	635	4	+
GmPME27	CAAT-box	CAAT	648	4	+
GmPME27	CAAT-box	CCAAT	650	5	-	common cis-acting element in promoter and enhancer regions
GmPME27	CAAT-box	CAAT	714	4	-
GmPME27	CAAT-box	CAAT	756	4	-
GmPME27	CAAT-box	CAAT	763	4	-
GmPME27	CAAT-box	CCAAT	808	5	-	common cis-acting element in promoter and enhancer regions
GmPME27	CAAT-box	CAAT	819	4	-
GmPME27	CAAT-box	CCAAT	846	5	-	common cis-acting element in promoter and enhancer regions
GmPME27	CAAT-box	CAAT	918	4	-
GmPME27	CAAT-box	CAAT	981	4	-
GmPME27	CAAT-box	CAAAT	999	5	+	common cis-acting element in promoter and enhancer regions
GmPME27	CAAT-box	CAAAT	1034	5	+	common cis-acting element in promoter and enhancer regions
GmPME27	CAAT-box	CCAAT	1039	5	+	common cis-acting element in promoter and enhancer regions
GmPME27	CAAT-box	CAAT	1040	4	+
GmPME27	CAAT-box	CAAAT	1054	5	-	common cis-acting element in promoter and enhancer regions
GmPME27	CAAT-box	CAAT	1107	4	+
GmPME27	CAAT-box	CAAT	1109	4	-
GmPME27	CAAT-box	CAAAT	1197	5	+	common cis-acting element in promoter and enhancer regions
GmPME27	CAAT-box	CAAT	1349	4	-
GmPME27	CAAT-box	CAAT	1379	4	+
GmPME27	CAAT-box	CAAAT	1462	5	+	common cis-acting element in promoter and enhancer regions
GmPME27	CAAT-box	CAAT	1555	4	+
GmPME27	CAAT-box	CAAT	1584	4	-
GmPME27	CAAT-box	CAAT	1631	4	-
GmPME27	CAAT-box	CCAAT	1761	5	+	common cis-acting element in promoter and enhancer regions
GmPME27	CAAT-box	CAAT	1762	4	+
GmPME27	CAAT-box	CAAT	1804	4	+
GmPME27	MYB recognition site	CCGTTG	826	6	+
GmPME27	as-1	TGACG	716	5	+
GmPME27	TATA	TATAAAAT	731	8	+
GmPME27	W box	TTGACC	350	6	-
GmPME27	W box	TTGACC	854	6	-
GmPME27	W box	TTGACC	1427	6	+
GmPME27	MYC	CATGTG	80	6	-
GmPME27	MYC	CATTTG	323	6	-
GmPME27	MYC	CAATTG	648	6	+
GmPME27	MYC	CATTTG	999	6	-
GmPME27	MYC	CAATTG	1107	6	-
GmPME27	MYC	CATGTG	1413	6	+
GmPME27	AT~TATA-box	TATATA	8	6	+
GmPME27	AT~TATA-box	TATATA	103	6	+
GmPME27	AT~TATA-box	TATATA	105	6	+
GmPME27	AT~TATA-box	TATATA	107	6	+
GmPME27	AT~TATA-box	TATATA	109	6	+
GmPME27	AT~TATA-box	TATATA	111	6	+
GmPME27	AT~TATA-box	TATATA	113	6	+
GmPME27	AT~TATA-box	TATATA	115	6	+
GmPME27	AT~TATA-box	TATATA	117	6	+
GmPME27	AT~TATA-box	TATATA	119	6	+
GmPME27	AT~TATA-box	TATATA	545	6	+
GmPME27	CGTCA-motif	CGTCA	716	5	-	cis-acting regulatory element involved in the MeJA-responsiveness
GmPME27	ABRE3a	TACGTG	95	6	-
GmPME28	3-AF1 binding site	TAAGAGAGGAA	1983	10	-	light responsive element
GmPME28	ARE	AAACCA	1959	6	+	cis-acting regulatory element essential for the anaerobic induction
GmPME28	ARE	AAACCA	1993	6	+	cis-acting regulatory element essential for the anaerobic induction
GmPME28	TATA-box	ATATAT	22	6	+	core promoter element around -30 of transcription start
GmPME28	TATA-box	TATATTTATATTT	23	12	+	core promoter element around -30 of transcription start
GmPME28	TATA-box	TATAAATA	25	8	-	core promoter element around -30 of transcription start
GmPME28	TATA-box	TATAAAT	26	7	-	core promoter element around -30 of transcription start
GmPME28	TATA-box	TATAAA	27	6	-	core promoter element around -30 of transcription start
GmPME28	TATA-box	TATAA	28	5	-	core promoter element around -30 of transcription start
GmPME28	TATA-box	TATA	29	4	+	core promoter element around -30 of transcription start
GmPME28	TATA-box	TATAAA	44	6	-	core promoter element around -30 of transcription start
GmPME28	TATA-box	TATATAA	45	7	-	core promoter element around -30 of transcription start
GmPME28	TATA-box	TATATA	46	6	+	core promoter element around -30 of transcription start
GmPME28	TATA-box	TATA	48	4	+	core promoter element around -30 of transcription start
GmPME28	TATA-box	TATAAA	66	6	-	core promoter element around -30 of transcription start
GmPME28	TATA-box	TATATAA	67	7	-	core promoter element around -30 of transcription start
GmPME28	TATA-box	TATATA	68	6	+	core promoter element around -30 of transcription start
GmPME28	TATA-box	ATATAA	69	6	+	core promoter element around -30 of transcription start
GmPME28	TATA-box	TATA	70	4	+	core promoter element around -30 of transcription start
GmPME28	TATA-box	ATATAT	98	6	+	core promoter element around -30 of transcription start
GmPME28	TATA-box	TATA	99	4	+	core promoter element around -30 of transcription start
GmPME28	TATA-box	ATATAT	131	6	+	core promoter element around -30 of transcription start
GmPME28	TATA-box	TATATA	132	6	+	core promoter element around -30 of transcription start
GmPME28	TATA-box	ATATAT	133	6	+	core promoter element around -30 of transcription start
GmPME28	TATA-box	TATATA	134	6	+	core promoter element around -30 of transcription start
GmPME28	TATA-box	ATATAT	135	6	+	core promoter element around -30 of transcription start
GmPME28	TATA-box	TATA	136	4	+	core promoter element around -30 of transcription start
GmPME28	TATA-box	ATTATA	139	6	+	core promoter element around -30 of transcription start
GmPME28	TATA-box	TATAA	140	5	-	core promoter element around -30 of transcription start
GmPME28	TATA-box	TATA	141	4	+	core promoter element around -30 of transcription start
GmPME28	TATA-box	ATTATA	163	6	+	core promoter element around -30 of transcription start
GmPME28	TATA-box	TATAA	164	5	-	core promoter element around -30 of transcription start
GmPME28	TATA-box	TATA	165	4	+	core promoter element around -30 of transcription start
GmPME28	TATA-box	TATAA	190	5	-	core promoter element around -30 of transcription start
GmPME28	TATA-box	TATA	191	4	+	core promoter element around -30 of transcription start
GmPME28	TATA-box	TATAAAT	227	7	-	core promoter element around -30 of transcription start
GmPME28	TATA-box	TATAAA	228	6	-	core promoter element around -30 of transcription start
GmPME28	TATA-box	TATAA	229	5	-	core promoter element around -30 of transcription start
GmPME28	TATA-box	TATA	230	4	+	core promoter element around -30 of transcription start
GmPME28	TATA-box	ATATAT	241	6	+	core promoter element around -30 of transcription start
GmPME28	TATA-box	TATA	242	4	+	core promoter element around -30 of transcription start
GmPME28	TATA-box	ATATAA	250	6	+	core promoter element around -30 of transcription start
GmPME28	TATA-box	TATA	251	4	+	core promoter element around -30 of transcription start
GmPME28	TATA-box	TATAAAA	269	7	-	core promoter element around -30 of transcription start
GmPME28	TATA-box	TATAAA	270	6	-	core promoter element around -30 of transcription start
GmPME28	TATA-box	TATAA	271	5	-	core promoter element around -30 of transcription start
GmPME28	TATA-box	TATA	272	4	+	core promoter element around -30 of transcription start
GmPME28	TATA-box	TATAAAT	332	7	-	core promoter element around -30 of transcription start
GmPME28	TATA-box	TATAAA	333	6	-	core promoter element around -30 of transcription start
GmPME28	TATA-box	TATAA	334	5	-	core promoter element around -30 of transcription start
GmPME28	TATA-box	TATA	335	4	+	core promoter element around -30 of transcription start
GmPME28	TATA-box	TATAAAA	345	7	-	core promoter element around -30 of transcription start
GmPME28	TATA-box	TATAAA	346	6	-	core promoter element around -30 of transcription start
GmPME28	TATA-box	TATAA	347	5	-	core promoter element around -30 of transcription start
GmPME28	TATA-box	TATA	348	4	+	core promoter element around -30 of transcription start
GmPME28	TATA-box	ATATAT	395	6	+	core promoter element around -30 of transcription start
GmPME28	TATA-box	TATATA	396	6	+	core promoter element around -30 of transcription start
GmPME28	TATA-box	ATATAT	397	6	+	core promoter element around -30 of transcription start
GmPME28	TATA-box	TATATA	398	6	+	core promoter element around -30 of transcription start
GmPME28	TATA-box	ATATAT	399	6	+	core promoter element around -30 of transcription start
GmPME28	TATA-box	TATA	400	4	+	core promoter element around -30 of transcription start
GmPME28	TATA-box	ATTATA	477	6	+	core promoter element around -30 of transcription start
GmPME28	TATA-box	TATAA	478	5	-	core promoter element around -30 of transcription start
GmPME28	TATA-box	TATA	479	4	+	core promoter element around -30 of transcription start
GmPME28	TATA-box	ATATAT	560	6	+	core promoter element around -30 of transcription start
GmPME28	TATA-box	TATATA	561	6	+	core promoter element around -30 of transcription start
GmPME28	TATA-box	ATATAA	562	6	+	core promoter element around -30 of transcription start
GmPME28	TATA-box	TATA	563	4	+	core promoter element around -30 of transcription start
GmPME28	TATA-box	TACATAAA	580	8	+	core promoter element around -30 of transcription start
GmPME28	TATA-box	ATTATA	676	6	+	core promoter element around -30 of transcription start
GmPME28	TATA-box	TATAA	677	5	-	core promoter element around -30 of transcription start
GmPME28	TATA-box	TATA	678	4	+	core promoter element around -30 of transcription start
GmPME28	TATA-box	TATATTTATATTT	696	12	-	core promoter element around -30 of transcription start
GmPME28	TATA-box	ATATAT	704	6	+	core promoter element around -30 of transcription start
GmPME28	TATA-box	TATATA	705	6	+	core promoter element around -30 of transcription start
GmPME28	TATA-box	ATATAA	706	6	+	core promoter element around -30 of transcription start
GmPME28	TATA-box	TATA	707	4	+	core promoter element around -30 of transcription start
GmPME28	TATA-box	TACATAAA	726	8	+	core promoter element around -30 of transcription start
GmPME28	TATA-box	ATATAA	737	6	+	core promoter element around -30 of transcription start
GmPME28	TATA-box	TATA	738	4	+	core promoter element around -30 of transcription start
GmPME28	TATA-box	taTATAAAtc	756	9	-	core promoter element around -30 of transcription start
GmPME28	TATA-box	TATAAAT	757	7	-	core promoter element around -30 of transcription start
GmPME28	TATA-box	TATAAA	758	6	-	core promoter element around -30 of transcription start
GmPME28	TATA-box	TATAA	759	5	-	core promoter element around -30 of transcription start
GmPME28	TATA-box	TATA	760	4	+	core promoter element around -30 of transcription start
GmPME28	TATA-box	TATAAAT	779	7	-	core promoter element around -30 of transcription start
GmPME28	TATA-box	TATAAA	780	6	-	core promoter element around -30 of transcription start
GmPME28	TATA-box	TATAA	781	5	-	core promoter element around -30 of transcription start
GmPME28	TATA-box	TATA	782	4	+	core promoter element around -30 of transcription start
GmPME28	TATA-box	ccTATAAAaa	787	9	-	core promoter element around -30 of transcription start
GmPME28	TATA-box	TATAAAA	788	7	-	core promoter element around -30 of transcription start
GmPME28	TATA-box	TATAAA	789	6	-	core promoter element around -30 of transcription start
GmPME28	TATA-box	TATAA	790	5	-	core promoter element around -30 of transcription start
GmPME28	TATA-box	TATA	791	4	+	core promoter element around -30 of transcription start
GmPME28	TATA-box	ATATAA	831	6	+	core promoter element around -30 of transcription start
GmPME28	TATA-box	TATA	832	4	+	core promoter element around -30 of transcription start
GmPME28	TATA-box	TATAAA	887	6	-	core promoter element around -30 of transcription start
GmPME28	TATA-box	TATAA	888	5	-	core promoter element around -30 of transcription start
GmPME28	TATA-box	TATA	889	4	+	core promoter element around -30 of transcription start
GmPME28	TATA-box	TATAAATA	1036	8	-	core promoter element around -30 of transcription start
GmPME28	TATA-box	TATAAAT	1037	7	-	core promoter element around -30 of transcription start
GmPME28	TATA-box	TATAAA	1038	6	-	core promoter element around -30 of transcription start
GmPME28	TATA-box	TATAA	1039	5	-	core promoter element around -30 of transcription start
GmPME28	TATA-box	TATA	1040	4	-	core promoter element around -30 of transcription start
GmPME28	TATA-box	ATTATA	1044	6	+	core promoter element around -30 of transcription start
GmPME28	TATA-box	TATAA	1045	5	-	core promoter element around -30 of transcription start
GmPME28	TATA-box	TATA	1046	4	-	core promoter element around -30 of transcription start
GmPME28	TATA-box	ATTATA	1064	6	+	core promoter element around -30 of transcription start
GmPME28	TATA-box	TATAA	1065	5	-	core promoter element around -30 of transcription start
GmPME28	TATA-box	TATA	1066	4	-	core promoter element around -30 of transcription start
GmPME28	TATA-box	ATTATA	1085	6	+	core promoter element around -30 of transcription start
GmPME28	TATA-box	TATAA	1086	5	-	core promoter element around -30 of transcription start
GmPME28	TATA-box	TATA	1087	4	-	core promoter element around -30 of transcription start
GmPME28	TATA-box	ATTATA	1111	6	+	core promoter element around -30 of transcription start
GmPME28	TATA-box	TATAA	1112	5	-	core promoter element around -30 of transcription start
GmPME28	TATA-box	TATA	1113	4	-	core promoter element around -30 of transcription start
GmPME28	TATA-box	TATA	1120	4	-	core promoter element around -30 of transcription start
GmPME28	TATA-box	ATTATA	1127	6	+	core promoter element around -30 of transcription start
GmPME28	TATA-box	TATAA	1128	5	-	core promoter element around -30 of transcription start
GmPME28	TATA-box	TATA	1129	4	-	core promoter element around -30 of transcription start
GmPME28	TATA-box	TATA	1319	4	-	core promoter element around -30 of transcription start
GmPME28	TATA-box	TATTTAAA	1321	8	+	core promoter element around -30 of transcription start
GmPME28	TATA-box	ATTATA	1342	6	+	core promoter element around -30 of transcription start
GmPME28	TATA-box	TATAA	1343	5	-	core promoter element around -30 of transcription start
GmPME28	TATA-box	TATA	1344	4	-	core promoter element around -30 of transcription start
GmPME28	TATA-box	ATATAA	1363	6	+	core promoter element around -30 of transcription start
GmPME28	TATA-box	TATA	1364	4	-	core promoter element around -30 of transcription start
GmPME28	TATA-box	ATTATA	1411	6	+	core promoter element around -30 of transcription start
GmPME28	TATA-box	TATATAA	1412	7	-	core promoter element around -30 of transcription start
GmPME28	TATA-box	TATATA	1413	6	-	core promoter element around -30 of transcription start
GmPME28	TATA-box	ATATAA	1414	6	+	core promoter element around -30 of transcription start
GmPME28	TATA-box	TATA	1415	4	-	core promoter element around -30 of transcription start
GmPME28	TATA-box	TATACA	1427	6	-	core promoter element around -30 of transcription start
GmPME28	TATA-box	TATA	1429	4	-	core promoter element around -30 of transcription start
GmPME28	TATA-box	TATATTTATATTT	1451	12	-	core promoter element around -30 of transcription start
GmPME28	TATA-box	ATATAT	1453	6	-	core promoter element around -30 of transcription start
GmPME28	TATA-box	TATATA	1454	6	-	core promoter element around -30 of transcription start
GmPME28	TATA-box	ATATAT	1455	6	-	core promoter element around -30 of transcription start
GmPME28	TATA-box	TATATA	1456	6	-	core promoter element around -30 of transcription start
GmPME28	TATA-box	ATATAT	1457	6	-	core promoter element around -30 of transcription start
GmPME28	TATA-box	TATATA	1458	6	-	core promoter element around -30 of transcription start
GmPME28	TATA-box	ATATAT	1459	6	-	core promoter element around -30 of transcription start
GmPME28	TATA-box	TATATA	1460	6	-	core promoter element around -30 of transcription start
GmPME28	TATA-box	ATATAT	1461	6	-	core promoter element around -30 of transcription start
GmPME28	TATA-box	TATATA	1462	6	-	core promoter element around -30 of transcription start
GmPME28	TATA-box	ATATAT	1463	6	-	core promoter element around -30 of transcription start
GmPME28	TATA-box	TATATA	1464	6	-	core promoter element around -30 of transcription start
GmPME28	TATA-box	ATATAT	1465	6	-	core promoter element around -30 of transcription start
GmPME28	TATA-box	TATATA	1466	6	-	core promoter element around -30 of transcription start
GmPME28	TATA-box	ATATAT	1467	6	-	core promoter element around -30 of transcription start
GmPME28	TATA-box	TATATA	1468	6	-	core promoter element around -30 of transcription start
GmPME28	TATA-box	ATATAT	1469	6	-	core promoter element around -30 of transcription start
GmPME28	TATA-box	TATATA	1470	6	-	core promoter element around -30 of transcription start
GmPME28	TATA-box	ATATAT	1471	6	-	core promoter element around -30 of transcription start
GmPME28	TATA-box	TATATA	1472	6	-	core promoter element around -30 of transcription start
GmPME28	TATA-box	ATATAT	1473	6	-	core promoter element around -30 of transcription start
[truncated: 2,662 more rows]

## Sheet: PMEIs plantCARE_Output
Cis-regulatory element analysis of PME and PMEI candidates identified by phloem TRAP-seq
Gene name	TF family	Sequence	position		strand	Function
GmPMEI2	AT~TATA-box	TATATA	85	6	+
GmPMEI2	AT~TATA-box	TATATA	1091	6	-
GmPMEI2	AT~TATA-box	TATATA	1184	6	-
GmPMEI2	AT~TATA-box	TATATA	1186	6	-
GmPMEI2	AT~TATA-box	TATATA	1188	6	-
GmPMEI2	TCT-motif	TCTTAC	534	6	-	part of a light responsive element
GmPMEI2	TCT-motif	TCTTAC	617	6	+	part of a light responsive element
GmPMEI2	TCT-motif	TCTTAC	1246	6	-	part of a light responsive element
GmPMEI2	TCT-motif	TCTTAC	1541	6	-	part of a light responsive element
GmPMEI2	TCT-motif	TCTTAC	1894	6	-	part of a light responsive element
GmPMEI2	GT1-motif	GGTTAAT	293	7	+	light responsive element
GmPMEI2	TATA	TATAAAAT	256	8	+
GmPMEI2	TATA	TATAAAAT	1568	8	+
GmPMEI2	TGACG-motif	TGACG	1553	5	+	cis-acting regulatory element involved in the MeJA-responsiveness
GmPMEI2	CCGTCC motif	CCGTCC	874	6	+
GmPMEI2	CCGTCC motif	CCGTCC	1961	6	+
GmPMEI2	CGTCA-motif	CGTCA	1553	5	-	cis-acting regulatory element involved in the MeJA-responsiveness
GmPMEI2	I-box	GTATAAGGCC	1006	9	-	part of a light responsive element
GmPMEI2	ARE	AAACCA	489	6	+	cis-acting regulatory element essential for the anaerobic induction
GmPMEI2	ARE	AAACCA	1125	6	-	cis-acting regulatory element essential for the anaerobic induction
GmPMEI2	ARE	AAACCA	1949	6	+	cis-acting regulatory element essential for the anaerobic induction
GmPMEI2	ARE	AAACCA	2018	6	+	cis-acting regulatory element essential for the anaerobic induction
GmPMEI2	Unnamed__4	CTCC	423	4	-
GmPMEI2	Unnamed__4	CTCC	684	4	+
GmPMEI2	Unnamed__4	CTCC	739	4	-
GmPMEI2	Unnamed__4	CTCC	979	4	-
GmPMEI2	Unnamed__4	CTCC	1257	4	+
GmPMEI2	Unnamed__4	CTCC	1362	4	+
GmPMEI2	Unnamed__4	CTCC	2055	4	+
GmPMEI2	Unnamed__4	CTCC	2062	4	+
GmPMEI2	CCAAT-box	CAACGG	991	6	+	MYBHv1 binding site
GmPMEI2	CCAAT-box	CAACGG	1658	6	-	MYBHv1 binding site
GmPMEI2	TATA-box	TATAA	1	5	-	core promoter element around -30 of transcription start
GmPMEI2	TATA-box	TATA	2	4	+	core promoter element around -30 of transcription start
GmPMEI2	TATA-box	ccTATAAAaa	56	9	+	core promoter element around -30 of transcription start
GmPMEI2	TATA-box	TATA	58	4	+	core promoter element around -30 of transcription start
GmPMEI2	TATA-box	TATATA	85	6	+	core promoter element around -30 of transcription start
GmPMEI2	TATA-box	ATATAA	86	6	+	core promoter element around -30 of transcription start
GmPMEI2	TATA-box	TATA	87	4	+	core promoter element around -30 of transcription start
GmPMEI2	TATA-box	TATA	256	4	+	core promoter element around -30 of transcription start
GmPMEI2	TATA-box	ATATAT	358	6	+	core promoter element around -30 of transcription start
GmPMEI2	TATA-box	TATA	359	4	+	core promoter element around -30 of transcription start
GmPMEI2	TATA-box	TACAAAA	400	7	+	core promoter element around -30 of transcription start
GmPMEI2	TATA-box	ATATAT	514	6	+	core promoter element around -30 of transcription start
GmPMEI2	TATA-box	TATA	515	4	+	core promoter element around -30 of transcription start
GmPMEI2	TATA-box	TACAAAA	541	7	+	core promoter element around -30 of transcription start
GmPMEI2	TATA-box	TATA	799	4	+	core promoter element around -30 of transcription start
GmPMEI2	TATA-box	TATA	929	4	+	core promoter element around -30 of transcription start
GmPMEI2	TATA-box	TATAA	1010	5	-	core promoter element around -30 of transcription start
GmPMEI2	TATA-box	TATA	1011	4	+	core promoter element around -30 of transcription start
GmPMEI2	TATA-box	TACAAAA	1013	7	+	core promoter element around -30 of transcription start
GmPMEI2	TATA-box	TATAAAA	1042	7	-	core promoter element around -30 of transcription start
GmPMEI2	TATA-box	TATAAA	1043	6	-	core promoter element around -30 of transcription start
GmPMEI2	TATA-box	TATAA	1044	5	-	core promoter element around -30 of transcription start
GmPMEI2	TATA-box	TATA	1045	4	+	core promoter element around -30 of transcription start
GmPMEI2	TATA-box	TATATA	1091	6	-	core promoter element around -30 of transcription start
GmPMEI2	TATA-box	ATATAT	1092	6	-	core promoter element around -30 of transcription start
GmPMEI2	TATA-box	TATA	1093	4	-	core promoter element around -30 of transcription start
GmPMEI2	TATA-box	ATATAT	1183	6	-	core promoter element around -30 of transcription start
GmPMEI2	TATA-box	TATATA	1184	6	-	core promoter element around -30 of transcription start
GmPMEI2	TATA-box	ATATAT	1185	6	-	core promoter element around -30 of transcription start
GmPMEI2	TATA-box	TATATA	1186	6	-	core promoter element around -30 of transcription start
GmPMEI2	TATA-box	ATATAT	1187	6	-	core promoter element around -30 of transcription start
GmPMEI2	TATA-box	TATATA	1188	6	-	core promoter element around -30 of transcription start
GmPMEI2	TATA-box	ATATAA	1189	6	+	core promoter element around -30 of transcription start
GmPMEI2	TATA-box	TATA	1190	4	-	core promoter element around -30 of transcription start
GmPMEI2	TATA-box	ATATAA	1567	6	+	core promoter element around -30 of transcription start
GmPMEI2	TATA-box	TATA	1568	4	-	core promoter element around -30 of transcription start
GmPMEI2	TATA-box	TATA	1621	4	-	core promoter element around -30 of transcription start
GmPMEI2	TATA-box	TATA	1627	4	-	core promoter element around -30 of transcription start
GmPMEI2	TATA-box	ATATAT	1702	6	-	core promoter element around -30 of transcription start
GmPMEI2	TATA-box	TATA	1703	4	-	core promoter element around -30 of transcription start
GmPMEI2	TATA-box	ccTATAAAaa	1770	10	-	core promoter element around -30 of transcription start
GmPMEI2	TATA-box	TATAAAA	1771	7	-	core promoter element around -30 of transcription start
GmPMEI2	TATA-box	TATAAA	1772	6	-	core promoter element around -30 of transcription start
GmPMEI2	TATA-box	TATAA	1773	5	-	core promoter element around -30 of transcription start
GmPMEI2	TATA-box	TATA	1774	4	-	core promoter element around -30 of transcription start
GmPMEI2	TATA-box	ATATAT	1799	6	-	core promoter element around -30 of transcription start
GmPMEI2	TATA-box	TATA	1800	4	-	core promoter element around -30 of transcription start
GmPMEI2	TATA-box	TATA	1857	4	-	core promoter element around -30 of transcription start
GmPMEI2	TATA-box	TATTTAAA	1970	8	+	core promoter element around -30 of transcription start
GmPMEI2	G-Box	CACGTT	1843	6	-	cis-acting regulatory element involved in light responsiveness
GmPMEI2	Unnamed__2	AACCTAACCT	2019	9	+
GmPMEI2	CCGTCC-box	CCGTCC	874	6	+
GmPMEI2	CCGTCC-box	CCGTCC	1961	6	+
GmPMEI2	Box 4	ATTAAT	938	6	+	part of a conserved DNA module involved in light responsiveness
GmPMEI2	Box 4	ATTAAT	1109	6	-	part of a conserved DNA module involved in light responsiveness
GmPMEI2	Box 4	ATTAAT	1208	6	-	part of a conserved DNA module involved in light responsiveness
GmPMEI2	Box 4	ATTAAT	1803	6	-	part of a conserved DNA module involved in light responsiveness
GmPMEI2	CAAT-box	CAAT	29	4	+
GmPMEI2	CAAT-box	CAAT	65	4	-
GmPMEI2	CAAT-box	CAAT	72	4	+
GmPMEI2	CAAT-box	CAAT	112	4	+
GmPMEI2	CAAT-box	CAAT	123	4	+
GmPMEI2	CAAT-box	CAAT	146	4	+
GmPMEI2	CAAT-box	CAAT	148	4	-
GmPMEI2	CAAT-box	CAAAT	155	5	-	common cis-acting element in promoter and enhancer regions
GmPMEI2	CAAT-box	CAAT	175	4	+
GmPMEI2	CAAT-box	CAAAT	214	5	-	common cis-acting element in promoter and enhancer regions
GmPMEI2	CAAT-box	CAAT	278	4	-
GmPMEI2	CAAT-box	CAAT	283	4	+
GmPMEI2	CAAT-box	CAAAT	364	5	+	common cis-acting element in promoter and enhancer regions
GmPMEI2	CAAT-box	CAAT	473	4	+
GmPMEI2	CAAT-box	CAAT	613	4	+
GmPMEI2	CAAT-box	CAAT	760	4	+
GmPMEI2	CAAT-box	CAAT	778	4	-
GmPMEI2	CAAT-box	CAAT	838	4	+
GmPMEI2	CAAT-box	CAAT	866	4	-
GmPMEI2	CAAT-box	CAAAT	879	5	+	common cis-acting element in promoter and enhancer regions
GmPMEI2	CAAT-box	CAAT	919	4	+
GmPMEI2	CAAT-box	CAAT	936	4	+
GmPMEI2	CAAT-box	CAAT	972	4	+
GmPMEI2	CAAT-box	CAAT	1115	4	+
GmPMEI2	CAAT-box	CAAAT	1122	5	-	common cis-acting element in promoter and enhancer regions
GmPMEI2	CAAT-box	CAAT	1281	4	+
GmPMEI2	CAAT-box	CAAAT	1325	5	+	common cis-acting element in promoter and enhancer regions
GmPMEI2	CAAT-box	CAAT	1336	4	-
GmPMEI2	CAAT-box	CAAT	1355	4	+
GmPMEI2	CAAT-box	CCAAT	1424	5	+	common cis-acting element in promoter and enhancer regions
GmPMEI2	CAAT-box	CAAT	1425	4	+
GmPMEI2	CAAT-box	CAAAT	1445	5	+	common cis-acting element in promoter and enhancer regions
GmPMEI2	CAAT-box	CAAT	1480	4	+
GmPMEI2	CAAT-box	CCAAT	1494	5	-	common cis-acting element in promoter and enhancer regions
GmPMEI2	CAAT-box	CAAT	1551	4	-
GmPMEI2	CAAT-box	CAAT	1592	4	-
GmPMEI2	CAAT-box	CCAAT	1640	5	-	common cis-acting element in promoter and enhancer regions
GmPMEI2	CAAT-box	CAAT	1651	4	-
GmPMEI2	CAAT-box	CCAAT	1678	5	-	common cis-acting element in promoter and enhancer regions
GmPMEI2	CAAT-box	CAAAT	1730	5	+	common cis-acting element in promoter and enhancer regions
GmPMEI2	CAAT-box	CAAT	1746	4	-
GmPMEI2	CAAT-box	CCAAT	1783	5	+	common cis-acting element in promoter and enhancer regions
GmPMEI2	CAAT-box	CAAT	1784	4	+
GmPMEI2	CAAT-box	CAAT	1811	4	-
GmPMEI2	CAAT-box	CAAAT	1829	5	+	common cis-acting element in promoter and enhancer regions
GmPMEI2	CAAT-box	CAAAT	1864	5	+	common cis-acting element in promoter and enhancer regions
GmPMEI2	CAAT-box	CAAAT	1884	5	-	common cis-acting element in promoter and enhancer regions
GmPMEI2	CAAT-box	CAAAT	2029	5	+	common cis-acting element in promoter and enhancer regions
GmPMEI2	ABRE	ACGTG	1844	5	+	cis-acting element involved in the abscisic acid responsiveness
GmPMEI2	MYB-like sequence	TAACCA	1310	6	+
GmPMEI2	MYB-like sequence	TAACCA	1821	6	-
GmPMEI2	MYB	CAACAG	343	6	-
GmPMEI2	MYB	CAACCA	506	6	+
GmPMEI2	MYB	TAACCA	1310	6	+
GmPMEI2	MYB	TAACCA	1821	6	-
GmPMEI2	MYC	CAATTG	146	6	+
GmPMEI2	MYC	CATTTG	879	6	-
GmPMEI2	MYC	CATGTG	1160	6	-
GmPMEI2	MYC	CATTTG	1325	6	-
GmPMEI2	MYC	CATTTG	1829	6	-
GmPMEI2	as-1	TGACG	1553	5	+
GmPMEI2	AAGAA-motif	gGTAAAGAAA	425	9	+
GmPMEI2	AAGAA-motif	GAAAGAA	555	7	-
GmPMEI2	AAGAA-motif	gGTAAAGAAA	806	9	+
GmPMEI2	STRE	AGGGG	1955	5	-
GmPMEI2	MBSI	TTTTTACGGTTA	286	11	+	MYB binding site involved in flavonoid biosynthetic genes regulation
GmPMEI2	ERE	ATTTTAAA	460	8	-
GmPMEI2	Myb-binding site	CAACAG	343	6	-
GmPMEI2	MYB recognition site	CCGTTG	991	6	-
GmPMEI2	MYB recognition site	CCGTTG	1658	6	+
GmPMEI2	A-box	CCGTCC	874	6	+	cis-acting regulatory element
GmPMEI2	A-box	CCGTCC	1961	6	+	cis-acting regulatory element
GmPMEI2		motif_sequence	417	4	-	short_function
GmPMEI2		motif_sequence	466	4	+	short_function
GmPMEI2		motif_sequence	979	4	-	short_function
GmPMEI2		motif_sequence	1255	4	+	short_function
GmPMEI2		motif_sequence	1990	4	-	short_function
GmPMEI2		motif_sequence	2053	4	+	short_function
GmPMEI2	TC-rich repeats	GTTTTCTTAC	1246	9	-	cis-acting element involved in defense and stress responsiveness
GmPMEI2	W box	TTGACC	1352	6	-
GmPMEI2	W box	TTGACC	1686	6	-
GmPMEI3	P-box	CCTTTTG	1886	7	-	gibberellin-responsive element
GmPMEI3	as-1	TGACG	667	5	-
GmPMEI3	as-1	TGACG	1119	5	-
GmPMEI3	AAGAA-motif	gGTAAAGAAA	589	9	+
GmPMEI3	AAGAA-motif	GAAAGAA	885	7	-
GmPMEI3	MBSI	TTTTTACGGTTA	495	11	+	MYB binding site involved in flavonoid biosynthetic genes regulation
GmPMEI3	G-box	CACGAC	553	6	+	cis-acting regulatory element involved in light responsiveness
GmPMEI3	G-box	TACGTG	717	6	+	cis-acting regulatory element involved in light responsiveness
GmPMEI3	G-box	CACGAC	805	6	+	cis-acting regulatory element involved in light responsiveness
GmPMEI3	G-box	CACGTG	1507	6	-	cis-acting regulatory element involved in light responsiveness
GmPMEI3	AAAC-motif	CAATCAAAACCT	288	11	+	light responsive element
GmPMEI3	AAAC-motif	CAATCAAAACCT	2015	11	+	light responsive element
GmPMEI3	STRE	AGGGG	657	5	+
GmPMEI3	STRE	AGGGG	1208	5	-
GmPMEI3	STRE	AGGGG	1949	5	-
GmPMEI3	MYB recognition site	CCGTTG	161	6	+
GmPMEI3	CAT-box	GCCACT	946	6	+	cis-acting regulatory element related to meristem expression
GmPMEI3	CAT-box	GCCACT	1068	6	+	cis-acting regulatory element related to meristem expression
GmPMEI3	ERE	ATTTTAAA	1025	8	-
GmPMEI3	TCA-element	CCATCTTTTT	1955	9	+	cis-acting element involved in salicylic acid responsiveness
GmPMEI3	Unnamed__1	CGTGG	719	5	+
GmPMEI3	Unnamed__1	CGTGG	1506	5	-
GmPMEI3		motif_sequence	265	4	+	short_function
GmPMEI3		motif_sequence	282	4	+	short_function
GmPMEI3		motif_sequence	410	4	+	short_function
GmPMEI3		motif_sequence	454	4	+	short_function
GmPMEI3		motif_sequence	582	4	-	short_function
GmPMEI3		motif_sequence	630	4	-	short_function
GmPMEI3		motif_sequence	638	4	-	short_function
GmPMEI3		motif_sequence	905	4	-	short_function
GmPMEI3		motif_sequence	1001	4	-	short_function
GmPMEI3		motif_sequence	1566	4	+	short_function
GmPMEI3		motif_sequence	1654	4	-	short_function
GmPMEI3		motif_sequence	1715	4	-	short_function
GmPMEI3		motif_sequence	1734	4	-	short_function
GmPMEI3		motif_sequence	1919	4	-	short_function
GmPMEI3		motif_sequence	1957	4	+	short_function
GmPMEI3		motif_sequence	1997	4	-	short_function
GmPMEI3		motif_sequence	2010	4	+	short_function
GmPMEI3		motif_sequence	2044	4	+	short_function
GmPMEI3	ABRE4	CACGTA	717	6	-
GmPMEI3	box S	AGCCACC	1622	7	+
GmPMEI3	ABRE	ACGTG	718	5	+	cis-acting element involved in the abscisic acid responsiveness
GmPMEI3	ABRE	CACGTG	1507	6	-	cis-acting element involved in the abscisic acid responsiveness
GmPMEI3	ABRE	ACGTG	1508	5	+	cis-acting element involved in the abscisic acid responsiveness
GmPMEI3	MYB-like sequence	TAACCA	247	6	+
GmPMEI3	MYB-like sequence	TAACCA	990	6	+
GmPMEI3	MYB-like sequence	TAACCA	2036	6	+
GmPMEI3	MYB-like sequence	TAACCA	2106	6	+
GmPMEI3	MYB	TAACCA	247	6	+
GmPMEI3	MYB	TAACCA	990	6	+
GmPMEI3	MYB	CAACCA	1489	6	+
GmPMEI3	MYB	CAACCA	1810	6	-
GmPMEI3	MYB	TAACCA	2036	6	+
GmPMEI3	MYB	TAACCA	2106	6	+
GmPMEI3	MYC	CATTTG	558	6	+
GmPMEI3	MYC	CATTTG	1009	6	+
GmPMEI3	AT-rich element	ATAGAAATCAA	395	10	-	binding site of AT-rich DNA binding protein (ATBP-1)
GmPMEI3	AT-rich element	ATAGAAATCAA	1903	11	+	binding site of AT-rich DNA binding protein (ATBP-1)
GmPMEI3	motif I	gGTACGTGGCG	715	10	+	cis-acting regulatory element root specific
GmPMEI3	G-Box	CACGTG	1507	6	-	cis-acting regulatory element involved in light responsiveness
GmPMEI3	Myb	TAACTG	1582	6	+
GmPMEI3	Box 4	ATTAAT	1265	6	-	part of a conserved DNA module involved in light responsiveness
GmPMEI3	Box 4	ATTAAT	1474	6	-	part of a conserved DNA module involved in light responsiveness
GmPMEI3	Box 4	ATTAAT	1574	6	-	part of a conserved DNA module involved in light responsiveness
GmPMEI3	Box 4	ATTAAT	1824	6	-	part of a conserved DNA module involved in light responsiveness
GmPMEI3	Box 4	ATTAAT	1828	6	-	part of a conserved DNA module involved in light responsiveness
GmPMEI3	Box 4	ATTAAT	1832	6	-	part of a conserved DNA module involved in light responsiveness
GmPMEI3	CAAT-box	CCAAT	97	5	+	common cis-acting element in promoter and enhancer regions
GmPMEI3	CAAT-box	CAAT	98	4	+
GmPMEI3	CAAT-box	CAAT	115	4	-
GmPMEI3	CAAT-box	CAAT	205	4	+
GmPMEI3	CAAT-box	CAAAT	232	5	+	common cis-acting element in promoter and enhancer regions
GmPMEI3	CAAT-box	CAAAT	301	5	-	common cis-acting element in promoter and enhancer regions
GmPMEI3	CAAT-box	CAAT	312	4	+
GmPMEI3	CAAT-box	CCAAT	319	5	+	common cis-acting element in promoter and enhancer regions
GmPMEI3	CAAT-box	CAAT	320	4	+
GmPMEI3	CAAT-box	CCAAT	336	5	-	common cis-acting element in promoter and enhancer regions
GmPMEI3	CAAT-box	CAAAT	393	5	-	common cis-acting element in promoter and enhancer regions
GmPMEI3	CAAT-box	CAAAT	559	5	-	common cis-acting element in promoter and enhancer regions
GmPMEI3	CAAT-box	CAAT	623	4	+
GmPMEI3	CAAT-box	CCAAT	766	5	-	common cis-acting element in promoter and enhancer regions
GmPMEI3	CAAT-box	CAAT	815	4	+
GmPMEI3	CAAT-box	CCAAT	958	5	+	common cis-acting element in promoter and enhancer regions
GmPMEI3	CAAT-box	CAAT	959	4	+
GmPMEI3	CAAT-box	CAAT	995	4	-
GmPMEI3	CAAT-box	CAAAT	1010	5	-	common cis-acting element in promoter and enhancer regions
GmPMEI3	CAAT-box	CAAT	1151	4	+
GmPMEI3	CAAT-box	CAAAT	1272	5	+	common cis-acting element in promoter and enhancer regions
GmPMEI3	CAAT-box	CAAAT	1286	5	-	common cis-acting element in promoter and enhancer regions
GmPMEI3	CAAT-box	CAAAT	1425	5	+	common cis-acting element in promoter and enhancer regions
GmPMEI3	CAAT-box	CAAAT	1481	5	-	common cis-acting element in promoter and enhancer regions
GmPMEI3	CAAT-box	CAAT	1596	4	+
GmPMEI3	CAAT-box	CAAAT	1668	5	-	common cis-acting element in promoter and enhancer regions
GmPMEI3	CAAT-box	CAAT	1693	4	-
GmPMEI3	CAAT-box	CAAT	1719	4	-
GmPMEI3	CAAT-box	CAAT	1761	4	+
GmPMEI3	CAAT-box	CAAT	1766	4	-
GmPMEI3	CAAT-box	CCAAT	1772	5	+	common cis-acting element in promoter and enhancer regions
GmPMEI3	CAAT-box	CAAT	1773	4	+
GmPMEI3	CAAT-box	CAAT	1790	4	-
GmPMEI3	CAAT-box	CCAAT	1867	5	+	common cis-acting element in promoter and enhancer regions
GmPMEI3	CAAT-box	CAAT	1868	4	+
GmPMEI3	CAAT-box	CAAAT	1900	5	+	common cis-acting element in promoter and enhancer regions
GmPMEI3	CAAT-box	CAAT	1933	4	-
GmPMEI3	CAAT-box	CAAT	2004	4	+
GmPMEI3	CAAT-box	CAAT	2015	4	+
GmPMEI3	CAAT-box	CAAT	2062	4	+
GmPMEI3	E2Fb	TTTGCCGC	645	8	-
GmPMEI3	TCA	TCATCTTCAT	2042	10	+
GmPMEI3	AT~TATA-box	TATATA	833	6	+
GmPMEI3	AT~TATA-box	TATATA	1966	6	-
GmPMEI3	WUN-motif	AAATTACT	920	8	+
GmPMEI3	Myc	TCTCTTA	1158	7	+
GmPMEI3	CGTCA-motif	CGTCA	667	5	+	cis-acting regulatory element involved in the MeJA-responsiveness
GmPMEI3	CGTCA-motif	CGTCA	1119	5	+	cis-acting regulatory element involved in the MeJA-responsiveness
GmPMEI3	TGACG-motif	TGACG	667	5	-	cis-acting regulatory element involved in the MeJA-responsiveness
GmPMEI3	TGACG-motif	TGACG	1119	5	-	cis-acting regulatory element involved in the MeJA-responsiveness
GmPMEI3	I-box	TGATAATGT	1525	9	+	part of a light responsive element
GmPMEI3	HD-Zip 1	CAAT(A/T)ATTG	1761	8	-	element involved in differentiation of the palisade mesophyll cells
GmPMEI3	ARE	AAACCA	431	6	-	cis-acting regulatory element essential for the anaerobic induction
GmPMEI3	CCAAT-box	CAACGG	161	6	-	MYBHv1 binding site
GmPMEI3	TATA-box	TATAA	31	5	-	core promoter element around -30 of transcription start
GmPMEI3	TATA-box	TATA	32	4	+	core promoter element around -30 of transcription start
GmPMEI3	TATA-box	ATATAA	46	6	+	core promoter element around -30 of transcription start
GmPMEI3	TATA-box	TATA	47	4	+	core promoter element around -30 of transcription start
GmPMEI3	TATA-box	TATACA	240	6	-	core promoter element around -30 of transcription start
GmPMEI3	TATA-box	TATA	242	4	+	core promoter element around -30 of transcription start
GmPMEI3	TATA-box	TATA	406	4	+	core promoter element around -30 of transcription start
GmPMEI3	TATA-box	TATA	534	4	+	core promoter element around -30 of transcription start
GmPMEI3	TATA-box	TATATA	833	6	+	core promoter element around -30 of transcription start
GmPMEI3	TATA-box	ATATAT	834	6	+	core promoter element around -30 of transcription start
GmPMEI3	TATA-box	TATA	835	4	+	core promoter element around -30 of transcription start
GmPMEI3	TATA-box	TATTTAAA	837	8	+	core promoter element around -30 of transcription start
GmPMEI3	TATA-box	ATATAT	1052	6	+	core promoter element around -30 of transcription start
GmPMEI3	TATA-box	TATA	1053	4	+	core promoter element around -30 of transcription start
GmPMEI3	TATA-box	ATTATA	1550	6	+	core promoter element around -30 of transcription start
GmPMEI3	TATA-box	TATAA	1551	5	-	core promoter element around -30 of transcription start
GmPMEI3	TATA-box	TATA	1552	4	-	core promoter element around -30 of transcription start
GmPMEI3	TATA-box	TATA	1710	4	-	core promoter element around -30 of transcription start
GmPMEI3	TATA-box	ATATAT	1744	6	-	core promoter element around -30 of transcription start
GmPMEI3	TATA-box	TATA	1745	4	-	core promoter element around -30 of transcription start
GmPMEI3	TATA-box	TATACA	1814	6	-	core promoter element around -30 of transcription start
GmPMEI3	TATA-box	TATA	1816	4	-	core promoter element around -30 of transcription start
GmPMEI3	TATA-box	ATATAA	1928	6	+	core promoter element around -30 of transcription start
GmPMEI3	TATA-box	TATA	1929	4	-	core promoter element around -30 of transcription start
GmPMEI3	TATA-box	TATATA	1966	6	-	core promoter element around -30 of transcription start
GmPMEI3	TATA-box	ATATAA	1967	6	+	core promoter element around -30 of transcription start
GmPMEI3	TATA-box	TATA	1968	4	-	core promoter element around -30 of transcription start
GmPMEI3	TATA-box	ATTATA	2082	6	+	core promoter element around -30 of transcription start
GmPMEI3	TATA-box	TATAA	2083	5	-	core promoter element around -30 of transcription start
GmPMEI3	TATA-box	TATA	2084	4	-	core promoter element around -30 of transcription start
GmPMEI3	TATA-box	TATA	2092	4	-	core promoter element around -30 of transcription start
GmPMEI3	Unnamed__4	CTCC	219	4	-
GmPMEI3	Unnamed__4	CTCC	267	4	+
GmPMEI3	Unnamed__4	CTCC	1629	4	+
GmPMEI3	Unnamed__4	CTCC	1879	4	-
GmPMEI3	Unnamed__4	CTCC	1952	4	+
GmPMEI3	ABRE3a	TACGTG	717	6	+
GmPMEI7	TATA-box	TATA	5	4	+	core promoter element around -30 of transcription start
GmPMEI7	TATA-box	taTATAAAtc	286	9	+	core promoter element around -30 of transcription start
GmPMEI7	TATA-box	ATATAA	287	6	+	core promoter element around -30 of transcription start
GmPMEI7	TATA-box	TATA	288	4	+	core promoter element around -30 of transcription start
GmPMEI7	TATA-box	TATA	311	4	+	core promoter element around -30 of transcription start
GmPMEI7	TATA-box	ATATAT	316	6	+	core promoter element around -30 of transcription start
GmPMEI7	TATA-box	TATATA	317	6	+	core promoter element around -30 of transcription start
GmPMEI7	TATA-box	ATATAA	318	6	+	core promoter element around -30 of transcription start
GmPMEI7	TATA-box	TATA	319	4	+	core promoter element around -30 of transcription start
GmPMEI7	TATA-box	ccTATAAAaa	404	9	-	core promoter element around -30 of transcription start
GmPMEI7	TATA-box	TATAAA	528	6	-	core promoter element around -30 of transcription start
GmPMEI7	TATA-box	TATAA	529	5	-	core promoter element around -30 of transcription start
GmPMEI7	TATA-box	TATA	530	4	+	core promoter element around -30 of transcription start
GmPMEI7	TATA-box	TATA	606	4	+	core promoter element around -30 of transcription start
GmPMEI7	TATA-box	TATA	695	4	+	core promoter element around -30 of transcription start
GmPMEI7	TATA-box	TATA	708	4	+	core promoter element around -30 of transcription start
GmPMEI7	TATA-box	TACAAAA	710	7	+	core promoter element around -30 of transcription start
GmPMEI7	TATA-box	TATAA	732	5	-	core promoter element around -30 of transcription start
GmPMEI7	TATA-box	TATA	733	4	+	core promoter element around -30 of transcription start
GmPMEI7	TATA-box	TAAAGATT	885	8	-	core promoter element around -30 of transcription start
GmPMEI7	TATA-box	TACAAAA	898	7	-	core promoter element around -30 of transcription start
GmPMEI7	TATA-box	ATTATA	969	6	+	core promoter element around -30 of transcription start
GmPMEI7	TATA-box	TATAA	970	5	-	core promoter element around -30 of transcription start
GmPMEI7	TATA-box	TATA	971	4	+	core promoter element around -30 of transcription start
GmPMEI7	TATA-box	TATAAAA	978	7	-	core promoter element around -30 of transcription start
GmPMEI7	TATA-box	TATAAA	979	6	-	core promoter element around -30 of transcription start
GmPMEI7	TATA-box	TATAA	980	5	-	core promoter element around -30 of transcription start
GmPMEI7	TATA-box	TATA	981	4	+	core promoter element around -30 of transcription start
GmPMEI7	TATA-box	TACAAAA	1096	7	+	core promoter element around -30 of transcription start
GmPMEI7	TATA-box	TACATAAA	1134	8	+	core promoter element around -30 of transcription start
GmPMEI7	TATA-box	TACAAAA	1169	7	+	core promoter element around -30 of transcription start
GmPMEI7	TATA-box	ccTATAAAaa	1213	9	-	core promoter element around -30 of transcription start
GmPMEI7	TATA-box	TATAAAA	1214	7	-	core promoter element around -30 of transcription start
GmPMEI7	TATA-box	TATAAA	1215	6	-	core promoter element around -30 of transcription start
GmPMEI7	TATA-box	TATAA	1216	5	-	core promoter element around -30 of transcription start
GmPMEI7	TATA-box	TATA	1217	4	-	core promoter element around -30 of transcription start
GmPMEI7	TATA-box	TATAA	1231	5	-	core promoter element around -30 of transcription start
GmPMEI7	TATA-box	TATA	1232	4	-	core promoter element around -30 of transcription start
GmPMEI7	TATA-box	TATAAAT	1278	7	-	core promoter element around -30 of transcription start
GmPMEI7	TATA-box	TATAAA	1279	6	-	core promoter element around -30 of transcription start
GmPMEI7	TATA-box	TATAA	1280	5	-	core promoter element around -30 of transcription start
GmPMEI7	TATA-box	TATA	1281	4	-	core promoter element around -30 of transcription start
GmPMEI7	TATA-box	ATATAA	1303	6	+	core promoter element around -30 of transcription start
GmPMEI7	TATA-box	TATA	1304	4	-	core promoter element around -30 of transcription start
GmPMEI7	TATA-box	TATAA	1353	5	-	core promoter element around -30 of transcription start
GmPMEI7	TATA-box	TATA	1354	4	-	core promoter element around -30 of transcription start
GmPMEI7	TATA-box	TACATAAA	1410	8	+	core promoter element around -30 of transcription start
GmPMEI7	TATA-box	TATAA	1572	5	-	core promoter element around -30 of transcription start
GmPMEI7	TATA-box	TATA	1573	4	-	core promoter element around -30 of transcription start
GmPMEI7	TATA-box	ATTATA	1785	6	+	core promoter element around -30 of transcription start
GmPMEI7	TATA-box	TATAA	1786	5	-	core promoter element around -30 of transcription start
GmPMEI7	TATA-box	TATA	1787	4	-	core promoter element around -30 of transcription start
GmPMEI7	TATA-box	TATAAAA	1833	7	-	core promoter element around -30 of transcription start
GmPMEI7	TATA-box	TATAAA	1834	6	-	core promoter element around -30 of transcription start
GmPMEI7	TATA-box	TATAA	1835	5	-	core promoter element around -30 of transcription start
GmPMEI7	TATA-box	TATA	1836	4	-	core promoter element around -30 of transcription start
GmPMEI7	TATA-box	ATATAT	1939	6	-	core promoter element around -30 of transcription start
GmPMEI7	TATA-box	TATATA	1940	6	-	core promoter element around -30 of transcription start
GmPMEI7	TATA-box	ATATAT	1941	6	-	core promoter element around -30 of transcription start
GmPMEI7	TATA-box	TATATA	1942	6	-	core promoter element around -30 of transcription start
GmPMEI7	TATA-box	ATATAT	1943	6	-	core promoter element around -30 of transcription start
GmPMEI7	TATA-box	TATATA	1944	6	-	core promoter element around -30 of transcription start
GmPMEI7	TATA-box	ATATAT	1945	6	-	core promoter element around -30 of transcription start
GmPMEI7	TATA-box	TATATA	1946	6	-	core promoter element around -30 of transcription start
GmPMEI7	TATA-box	ATATAT	1947	6	-	core promoter element around -30 of transcription start
GmPMEI7	TATA-box	TATA	1948	4	-	core promoter element around -30 of transcription start
GmPMEI7	TATA-box	TATAAA	1969	6	-	core promoter element around -30 of transcription start
GmPMEI7	TATA-box	TATAA	1970	5	-	core promoter element around -30 of transcription start
GmPMEI7	TATA-box	TATA	1971	4	-	core promoter element around -30 of transcription start
GmPMEI7	TATA-box	ATATAA	1999	6	+	core promoter element around -30 of transcription start
GmPMEI7	TATA-box	TATA	2000	4	-	core promoter element around -30 of transcription start
GmPMEI7	ABRE3a	TACGTG	1913	6	-
GmPMEI7	Unnamed__4	CTCC	149	4	-
GmPMEI7	Unnamed__4	CTCC	458	4	+
GmPMEI7	Unnamed__4	CTCC	560	4	-
GmPMEI7	Unnamed__4	CTCC	1312	4	-
GmPMEI7	Unnamed__4	CTCC	1856	4	+
GmPMEI7	ARE	AAACCA	426	6	+	cis-acting regulatory element essential for the anaerobic induction
GmPMEI7	ARE	AAACCA	1624	6	-	cis-acting regulatory element essential for the anaerobic induction
GmPMEI7	ARE	AAACCA	1769	6	-	cis-acting regulatory element essential for the anaerobic induction
GmPMEI7	CGTCA-motif	CGTCA	514	5	-	cis-acting regulatory element involved in the MeJA-responsiveness
GmPMEI7	CGTCA-motif	CGTCA	1177	5	-	cis-acting regulatory element involved in the MeJA-responsiveness
GmPMEI7	TGACG-motif	TGACG	514	5	+	cis-acting regulatory element involved in the MeJA-responsiveness
GmPMEI7	TGACG-motif	TGACG	1177	5	+	cis-acting regulatory element involved in the MeJA-responsiveness
GmPMEI7	WUN-motif	TTATTACAT	1130	9	+
GmPMEI7	WUN-motif	TTATTACAT	1524	9	+
GmPMEI7	TATA	TATAAAAT	977	8	-
GmPMEI7	GT1-motif	GGTTAA	442	6	+	light responsive element
GmPMEI7	GT1-motif	GGTTAAT	800	7	-	light responsive element
GmPMEI7	GT1-motif	GGTTAA	801	6	-	light responsive element
GmPMEI7	TCT-motif	TCTTAC	264	6	-	part of a light responsive element
GmPMEI7	AT~TATA-box	TATATA	317	6	+
GmPMEI7	AT~TATA-box	TATATA	1940	6	-
GmPMEI7	AT~TATA-box	TATATA	1942	6	-
GmPMEI7	AT~TATA-box	TATATA	1944	6	-
GmPMEI7	AT~TATA-box	TATATA	1946	6	-
GmPMEI7	CAAT-box	CCAAT	105	5	-	common cis-acting element in promoter and enhancer regions
GmPMEI7	CAAT-box	CAAT	134	4	+
GmPMEI7	CAAT-box	CAAT	155	4	+
GmPMEI7	CAAT-box	CAAT	227	4	-
GmPMEI7	CAAT-box	CAAT	256	4	+
GmPMEI7	CAAT-box	CAAAT	328	5	-	common cis-acting element in promoter and enhancer regions
GmPMEI7	CAAT-box	TGCCAAC	331	7	+	common cis-acting element in promoter and enhancer regions
GmPMEI7	CAAT-box	CAAT	473	4	-
GmPMEI7	CAAT-box	CAAAT	500	5	+	common cis-acting element in promoter and enhancer regions
GmPMEI7	CAAT-box	CAAT	512	4	-
GmPMEI7	CAAT-box	CAAT	524	4	-
GmPMEI7	CAAT-box	CAAT	533	4	-
GmPMEI7	CAAT-box	CAAT	547	4	+
GmPMEI7	CAAT-box	CAAT	551	4	-
GmPMEI7	CAAT-box	CCAAT	557	5	-	common cis-acting element in promoter and enhancer regions
GmPMEI7	CAAT-box	CAAAT	582	5	-	common cis-acting element in promoter and enhancer regions
GmPMEI7	CAAT-box	CAAT	592	4	-
GmPMEI7	CAAT-box	CAAT	612	4	-
GmPMEI7	CAAT-box	CAAT	647	4	-
GmPMEI7	CAAT-box	CAAT	679	4	-
GmPMEI7	CAAT-box	CAAT	692	4	+
GmPMEI7	CAAT-box	CAAAT	726	5	-	common cis-acting element in promoter and enhancer regions
GmPMEI7	CAAT-box	CAAT	765	4	-
GmPMEI7	CAAT-box	CAAT	842	4	+
GmPMEI7	CAAT-box	CAAT	859	4	+
GmPMEI7	CAAT-box	CAAT	926	4	+
GmPMEI7	CAAT-box	CAAAT	943	5	-	common cis-acting element in promoter and enhancer regions
GmPMEI7	CAAT-box	CAAAT	1049	5	-	common cis-acting element in promoter and enhancer regions
GmPMEI7	CAAT-box	CAAAT	1058	5	-	common cis-acting element in promoter and enhancer regions
GmPMEI7	CAAT-box	CAAT	1092	4	-
GmPMEI7	CAAT-box	CCAAT	1114	5	+	common cis-acting element in promoter and enhancer regions
GmPMEI7	CAAT-box	CAAT	1115	4	+
GmPMEI7	CAAT-box	CAAT	1155	4	-
GmPMEI7	CAAT-box	CAAT	1175	4	-
GmPMEI7	CAAT-box	CAAAT	1265	5	+	common cis-acting element in promoter and enhancer regions
GmPMEI7	CAAT-box	CAAAT	1444	5	+	common cis-acting element in promoter and enhancer regions
GmPMEI7	CAAT-box	CAAAT	1636	5	+	common cis-acting element in promoter and enhancer regions
GmPMEI7	CAAT-box	CAAAT	1658	5	-	common cis-acting element in promoter and enhancer regions
GmPMEI7	CAAT-box	CCCAATTT	1696	8	-	common cis-acting element in promoter and enhancer regions
GmPMEI7	CAAT-box	CCAAT	1698	5	-	common cis-acting element in promoter and enhancer regions
GmPMEI7	CAAT-box	CAAAT	1766	5	-	common cis-acting element in promoter and enhancer regions
GmPMEI7	CAAT-box	CAAT	1816	4	-
GmPMEI7	CAAT-box	CAAAT	1826	5	+	common cis-acting element in promoter and enhancer regions
GmPMEI7	CAAT-box	CAAT	1904	4	-
GmPMEI7	CAAT-box	CAAT	1919	4	-
GmPMEI7	CAAT-box	CAAAT	1932	5	+	common cis-acting element in promoter and enhancer regions
GmPMEI7	CAAT-box	CCAAT	1951	5	-	common cis-acting element in promoter and enhancer regions
GmPMEI7	CAAT-box	CAAT	1986	4	-
GmPMEI7	Box 4	ATTAAT	341	6	+	part of a conserved DNA module involved in light responsiveness
GmPMEI7	Box 4	ATTAAT	685	6	+	part of a conserved DNA module involved in light responsiveness
GmPMEI7	Box 4	ATTAAT	1541	6	-	part of a conserved DNA module involved in light responsiveness
GmPMEI7	Box 4	ATTAAT	1805	6	-	part of a conserved DNA module involved in light responsiveness
GmPMEI7	Box 4	ATTAAT	1935	6	-	part of a conserved DNA module involved in light responsiveness
GmPMEI7	MYC	CATTTG	1057	6	+
GmPMEI7	LS7	CAGATTTATTTTTA	1334	13	-	part of a light responsive element
GmPMEI7	LTR	CCGAAA	805	6	+	cis-acting element involved in low-temperature responsiveness
GmPMEI7	LTR	CCGAAA	1551	6	+	cis-acting element involved in low-temperature responsiveness
GmPMEI7	MYB	CAACAG	20	6	-
GmPMEI7	MYB	CAACCA	334	6	+
GmPMEI7	MYB	TAACCA	729	6	-
GmPMEI7	MYB	TAACCA	1350	6	-
GmPMEI7	MYB-like sequence	TAACCA	729	6	-
GmPMEI7	MYB-like sequence	TAACCA	1350	6	-
GmPMEI7	ABRE	ACGTG	1913	5	-	cis-acting element involved in the abscisic acid responsiveness
GmPMEI7	LAMP-element	CTTTATCA	1061	8	-	part of a light responsive element
GmPMEI7	ABRE4	CACGTA	1913	6	+
GmPMEI7	GARE-motif	TCTGTTG	19	7	+	gibberellin-responsive element
GmPMEI7	GCN4_motif	TGAGTCA	251	7	+	cis-regulatory element involved in endosperm expression
GmPMEI7	Unnamed__1	CGTGG	1912	5	-
GmPMEI7	TCA-element	CCATCTTTTT	1842	9	+	cis-acting element involved in salicylic acid responsiveness
GmPMEI7		motif_sequence	11	4	-	short_function
GmPMEI7		motif_sequence	45	4	+	short_function
GmPMEI7		motif_sequence	201	4	+	short_function
GmPMEI7		motif_sequence	488	4	-	short_function
GmPMEI7		motif_sequence	586	4	-	short_function
GmPMEI7		motif_sequence	755	4	+	short_function
GmPMEI7		motif_sequence	1268	4	+	short_function
GmPMEI7		motif_sequence	1312	4	-	short_function
GmPMEI7		motif_sequence	1854	4	+	short_function
GmPMEI7	GATA-motif	AAGATAAGATT	935	10	+	part of a light responsive element
GmPMEI7	GA-motif	ATAGATAA	346	8	-	part of a light responsive element
GmPMEI7	Myb-binding site	CAACAG	20	6	-
GmPMEI7	ERE	ATTTTAAA	1330	8	+
GmPMEI7	ERE	ATTTTAAA	1380	8	-
GmPMEI7	ERE	ATTTTAAA	1387	8	-
GmPMEI7	G-box	CCACGTAA	1912	8	+	cis-acting regulatory element involved in light responsiveness
GmPMEI7	G-box	TACGTG	1913	6	-	cis-acting regulatory element involved in light responsiveness
GmPMEI7	STRE	AGGGG	1965	5	-
GmPMEI7	TGA-element	AACGAC	162	6	-	auxin-responsive element
GmPMEI7	AAGAA-motif	GAAAGAA	1271	7	-
GmPMEI7	as-1	TGACG	514	5	+
GmPMEI7	as-1	TGACG	1177	5	+
GmPMEI13	Myb	CAACTG	759	6	-
GmPMEI13	G-Box	CACGTT	1801	6	+	cis-acting regulatory element involved in light responsiveness
GmPMEI13	CAAT-box	CAAAT	56	5	-	common cis-acting element in promoter and enhancer regions
GmPMEI13	CAAT-box	CAAAT	129	5	-	common cis-acting element in promoter and enhancer regions
GmPMEI13	CAAT-box	CAAAT	278	5	+	common cis-acting element in promoter and enhancer regions
GmPMEI13	CAAT-box	CAAT	323	4	+
GmPMEI13	CAAT-box	CAAT	354	4	+
GmPMEI13	CAAT-box	CAAAT	369	5	+	common cis-acting element in promoter and enhancer regions
GmPMEI13	CAAT-box	CAAT	409	4	+
GmPMEI13	CAAT-box	CAAAT	425	5	+	common cis-acting element in promoter and enhancer regions
GmPMEI13	CAAT-box	CAAT	448	4	+
GmPMEI13	CAAT-box	CCAAT	471	5	-	common cis-acting element in promoter and enhancer regions
GmPMEI13	CAAT-box	CAAT	523	4	-
GmPMEI13	CAAT-box	CAAAT	660	5	-	common cis-acting element in promoter and enhancer regions
GmPMEI13	CAAT-box	CAAT	731	4	+
GmPMEI13	CAAT-box	CAAT	738	4	-
GmPMEI13	CAAT-box	CAAT	792	4	-
GmPMEI13	CAAT-box	CAAT	814	4	+
GmPMEI13	CAAT-box	CAAAT	848	5	+	common cis-acting element in promoter and enhancer regions
GmPMEI13	CAAT-box	CAAT	856	4	+
GmPMEI13	CAAT-box	CAAAT	870	5	-	common cis-acting element in promoter and enhancer regions
GmPMEI13	CAAT-box	CAAT	887	4	+
GmPMEI13	CAAT-box	CAAT	902	4	+
GmPMEI13	CAAT-box	CAAT	952	4	-
GmPMEI13	CAAT-box	CAAAT	974	5	+	common cis-acting element in promoter and enhancer regions
GmPMEI13	CAAT-box	CAAT	1083	4	-
GmPMEI13	CAAT-box	CAAT	1117	4	-
GmPMEI13	CAAT-box	CAAT	1125	4	-
GmPMEI13	CAAT-box	CAAT	1216	4	+
GmPMEI13	CAAT-box	CAAT	1336	4	-
GmPMEI13	CAAT-box	CAAT	1343	4	+
GmPMEI13	CAAT-box	CAAT	1356	4	+
GmPMEI13	CAAT-box	CAAT	1388	4	+
GmPMEI13	CAAT-box	CAAAT	1411	5	+	common cis-acting element in promoter and enhancer regions
GmPMEI13	CAAT-box	CAAT	1461	4	-
GmPMEI13	CAAT-box	CAAT	1489	4	+
GmPMEI13	CAAT-box	CAAT	1535	4	+
GmPMEI13	CAAT-box	CAAT	1537	4	-
GmPMEI13	CAAT-box	CAAAT	1594	5	-	common cis-acting element in promoter and enhancer regions
GmPMEI13	CAAT-box	CCAAT	1617	5	-	common cis-acting element in promoter and enhancer regions
GmPMEI13	CAAT-box	CAAT	1730	4	+
GmPMEI13	CAAT-box	CAAT	1778	4	+
GmPMEI13	CAAT-box	CAAT	1811	4	-
GmPMEI13	CAAT-box	CAAAT	1817	5	+	common cis-acting element in promoter and enhancer regions
GmPMEI13	CAAT-box	CAAT	1853	4	+
GmPMEI13	CAAT-box	CAAAT	1855	5	-	common cis-acting element in promoter and enhancer regions
GmPMEI13	CAAT-box	CAAT	1882	4	-
GmPMEI13	CAAT-box	CAAT	1921	4	+
GmPMEI13	CAAT-box	CAAT	1972	4	-
GmPMEI13	CAAT-box	CAAT	1990	4	+
GmPMEI13	Box 4	ATTAAT	450	6	+	part of a conserved DNA module involved in light responsiveness
GmPMEI13	Box 4	ATTAAT	1143	6	-	part of a conserved DNA module involved in light responsiveness
GmPMEI13	Box 4	ATTAAT	1203	6	-	part of a conserved DNA module involved in light responsiveness
GmPMEI13	Box 4	ATTAAT	1501	6	-	part of a conserved DNA module involved in light responsiveness
GmPMEI13	Box 4	ATTAAT	1633	6	-	part of a conserved DNA module involved in light responsiveness
GmPMEI13	AuxRR-core	GGTCCAT	1868	7	+	cis-acting regulatory element involved in auxin responsiveness
GmPMEI13	MRE	AACCTAA	1638	7	-	MYB binding site involved in light responsiveness
GmPMEI13	WUN-motif	AAATTACT	13	8	+
GmPMEI13	AT~TATA-box	TATATAAA	397	8	-
GmPMEI13	AT~TATA-box	TATATA	399	6	+
GmPMEI13	AT~TATA-box	TATATA	1696	6	-
GmPMEI13	TATA-box	TACATAAA	92	8	-	core promoter element around -30 of transcription start
GmPMEI13	TATA-box	TATTTAAA	155	8	+	core promoter element around -30 of transcription start
GmPMEI13	TATA-box	TATA	170	4	+	core promoter element around -30 of transcription start
GmPMEI13	TATA-box	taTATAAAtc	174	9	-	core promoter element around -30 of transcription start
GmPMEI13	TATA-box	TATTTAAA	176	8	-	core promoter element around -30 of transcription start
GmPMEI13	TATA-box	TATAAAT	337	7	-	core promoter element around -30 of transcription start
GmPMEI13	TATA-box	TATAAA	338	6	-	core promoter element around -30 of transcription start
GmPMEI13	TATA-box	TATAA	339	5	-	core promoter element around -30 of transcription start
GmPMEI13	TATA-box	TATA	340	4	+	core promoter element around -30 of transcription start
GmPMEI13	TATA-box	taTATAAAtc	395	9	-	core promoter element around -30 of transcription start
GmPMEI13	TATA-box	TATAAAT	396	7	-	core promoter element around -30 of transcription start
GmPMEI13	TATA-box	TATAAA	397	6	-	core promoter element around -30 of transcription start
GmPMEI13	TATA-box	TATATAA	398	7	-	core promoter element around -30 of transcription start
GmPMEI13	TATA-box	TATATA	399	6	+	core promoter element around -30 of transcription start
GmPMEI13	TATA-box	ATATAT	400	6	+	core promoter element around -30 of transcription start
GmPMEI13	TATA-box	TATA	401	4	+	core promoter element around -30 of transcription start
GmPMEI13	TATA-box	TATACA	769	6	-	core promoter element around -30 of transcription start
GmPMEI13	TATA-box	TATA	771	4	+	core promoter element around -30 of transcription start
GmPMEI13	TATA-box	TATACA	800	6	-	core promoter element around -30 of transcription start
GmPMEI13	TATA-box	TATA	802	4	+	core promoter element around -30 of transcription start
GmPMEI13	TATA-box	TATA	918	4	+	core promoter element around -30 of transcription start
GmPMEI13	TATA-box	TATA	958	4	+	core promoter element around -30 of transcription start
GmPMEI13	TATA-box	ATTATA	1171	6	+	core promoter element around -30 of transcription start
GmPMEI13	TATA-box	TATAA	1172	5	-	core promoter element around -30 of transcription start
GmPMEI13	TATA-box	TATA	1173	4	-	core promoter element around -30 of transcription start
GmPMEI13	TATA-box	TATAAAT	1224	7	-	core promoter element around -30 of transcription start
GmPMEI13	TATA-box	TATAAA	1225	6	-	core promoter element around -30 of transcription start
GmPMEI13	TATA-box	TATAA	1226	5	-	core promoter element around -30 of transcription start
GmPMEI13	TATA-box	TATA	1227	4	-	core promoter element around -30 of transcription start
GmPMEI13	TATA-box	ATTATA	1308	6	+	core promoter element around -30 of transcription start
GmPMEI13	TATA-box	TATAA	1309	5	-	core promoter element around -30 of transcription start
GmPMEI13	TATA-box	TATA	1310	4	-	core promoter element around -30 of transcription start
GmPMEI13	TATA-box	TATAAAT	1505	7	-	core promoter element around -30 of transcription start
GmPMEI13	TATA-box	TATAAA	1506	6	-	core promoter element around -30 of transcription start
GmPMEI13	TATA-box	TATAA	1507	5	-	core promoter element around -30 of transcription start
GmPMEI13	TATA-box	TATA	1508	4	-	core promoter element around -30 of transcription start
GmPMEI13	TATA-box	TACAAAA	1565	7	-	core promoter element around -30 of transcription start
GmPMEI13	TATA-box	taTATAAAtc	1692	9	-	core promoter element around -30 of transcription start
GmPMEI13	TATA-box	TATACA	1694	6	-	core promoter element around -30 of transcription start
GmPMEI13	TATA-box	TATATA	1696	6	-	core promoter element around -30 of transcription start
GmPMEI13	TATA-box	ATATAT	1697	6	-	core promoter element around -30 of transcription start
GmPMEI13	TATA-box	TATA	1698	4	-	core promoter element around -30 of transcription start
GmPMEI13	TATA-box	ATATAA	1732	6	+	core promoter element around -30 of transcription start
GmPMEI13	TATA-box	TATA	1733	4	-	core promoter element around -30 of transcription start
GmPMEI13	TATA-box	ATATAA	1737	6	+	core promoter element around -30 of transcription start
GmPMEI13	TATA-box	TATA	1738	4	-	core promoter element around -30 of transcription start
GmPMEI13	TATA-box	TATA	1794	4	-	core promoter element around -30 of transcription start
GmPMEI13	TATA-box	TATA	1924	4	-	core promoter element around -30 of transcription start
GmPMEI13	TATA-box	TATA	1967	4	-	core promoter element around -30 of transcription start
GmPMEI13	Unnamed__4	CTCC	421	4	+
GmPMEI13	Unnamed__4	CTCC	491	4	-
GmPMEI13	Unnamed__4	CTCC	623	4	+
GmPMEI13	Unnamed__4	CTCC	706	4	+
GmPMEI13	Unnamed__4	CTCC	1445	4	+
GmPMEI13	Unnamed__4	CTCC	1448	4	+
GmPMEI13	Unnamed__4	CTCC	1584	4	+
GmPMEI13	Unnamed__4	CTCC	1653	4	+
GmPMEI13	ABRE3a	TACGTG	1623	6	+
GmPMEI13	AE-box	AGAAACAA	1383	8	+	part of a module for light response
GmPMEI13	ARE	AAACCA	909	6	+	cis-acting regulatory element essential for the anaerobic induction
GmPMEI13	I-box	AAGATAAGGCT	535	10	-	part of a light responsive element
GmPMEI13	CGTCA-motif	CGTCA	1483	5	-	cis-acting regulatory element involved in the MeJA-responsiveness
GmPMEI13	CGTCA-motif	CGTCA	1486	5	+	cis-acting regulatory element involved in the MeJA-responsiveness
GmPMEI13	TGACG-motif	TGACG	1483	5	+	cis-acting regulatory element involved in the MeJA-responsiveness
GmPMEI13	TGACG-motif	TGACG	1486	5	-	cis-acting regulatory element involved in the MeJA-responsiveness
GmPMEI13	G-box	TACGTG	1623	6	+	cis-acting regulatory element involved in light responsiveness
GmPMEI13	STRE	AGGGG	617	5	-
GmPMEI13	as-1	TGACG	1483	5	+
GmPMEI13	as-1	TGACG	1486	5	-
GmPMEI13	AAGAA-motif	GAAAGAA	777	7	-
GmPMEI13	AAGAA-motif	GAAAGAA	1019	7	-
GmPMEI13	MBS	CAACTG	759	6	-	MYB binding site involved in drought-inducibility
GmPMEI13	TCA-element	CCATCTTTTT	1041	9	+	cis-acting element involved in salicylic acid responsiveness
GmPMEI13	Unnamed__1	CGTGG	1450	5	-
GmPMEI13	W box	TTGACC	1538	6	+
GmPMEI13	W box	TTGACC	1684	6	+
GmPMEI13		motif_sequence	22	4	-	short_function
GmPMEI13		motif_sequence	60	4	-	short_function
GmPMEI13		motif_sequence	241	4	+	short_function
GmPMEI13		motif_sequence	456	4	-	short_function
GmPMEI13		motif_sequence	547	4	+	short_function
GmPMEI13		motif_sequence	1186	4	+	short_function
GmPMEI13		motif_sequence	1443	4	+	short_function
GmPMEI13		motif_sequence	1820	4	+	short_function
GmPMEI13	GATA-motif	AAGGATAAGG	619	9	-	part of a light responsive element
GmPMEI13	ERE	ATTTTAAA	39	8	+
GmPMEI13	ERE	ATTTTAAA	1077	8	-
GmPMEI13	ERE	ATTTTAAA	1414	8	+
GmPMEI13	CAT-box	GCCACT	1908	6	+	cis-acting regulatory element related to meristem expression
GmPMEI13	MYB-like sequence	TAACCA	1874	6	-
GmPMEI13	ABRE	ACGTG	1624	5	+	cis-acting element involved in the abscisic acid responsiveness
GmPMEI13	ABRE	ACGTG	1801	5	-	cis-acting element involved in the abscisic acid responsiveness
GmPMEI13	ABRE4	CACGTA	1623	6	-
GmPMEI13	GCN4_motif	TGAGTCA	927	7	+	cis-regulatory element involved in endosperm expression
GmPMEI13	MYC	CATTTG	659	6	+
GmPMEI13	MYC	CATTTG	974	6	-
GmPMEI13	MYC	CAATTG	1535	6	-
GmPMEI13	MYC	CATTTG	1817	6	-
GmPMEI13	F-box	CTATTCTCATT	1841	10	+
GmPMEI13	circadian	CAAAGATATC	1269	9	-	cis-acting regulatory element involved in circadian control
GmPMEI13	MYB	TAACCA	1874	6	-
GmPMEI13	WRE3	CCACCT	165	6	+
GmPMEI14	CCGTCC motif	CCGTCC	979	6	+
GmPMEI14	CGTCA-motif	CGTCA	337	5	+	cis-acting regulatory element involved in the MeJA-responsiveness
GmPMEI14	CGTCA-motif	CGTCA	1482	5	+	cis-acting regulatory element involved in the MeJA-responsiveness
GmPMEI14	TGACG-motif	TGACG	337	5	-	cis-acting regulatory element involved in the MeJA-responsiveness
GmPMEI14	TGACG-motif	TGACG	1482	5	-	cis-acting regulatory element involved in the MeJA-responsiveness
GmPMEI14	TATA-box	ATTATA	10	6	+	core promoter element around -30 of transcription start
GmPMEI14	TATA-box	TATAA	11	5	-	core promoter element around -30 of transcription start
GmPMEI14	TATA-box	TATA	12	4	+	core promoter element around -30 of transcription start
GmPMEI14	TATA-box	TATA	225	4	+	core promoter element around -30 of transcription start
GmPMEI14	TATA-box	ATATAA	1169	6	+	core promoter element around -30 of transcription start
GmPMEI14	TATA-box	TATA	1170	4	-	core promoter element around -30 of transcription start
GmPMEI14	TATA-box	TATA	1295	4	-	core promoter element around -30 of transcription start
GmPMEI14	TATA-box	TATACA	1351	6	-	core promoter element around -30 of transcription start
GmPMEI14	TATA-box	TATATA	1353	6	-	core promoter element around -30 of transcription start
GmPMEI14	TATA-box	ATATAT	1354	6	-	core promoter element around -30 of transcription start
GmPMEI14	TATA-box	TATATA	1355	6	-	core promoter element around -30 of transcription start
GmPMEI14	TATA-box	ATATAT	1356	6	-	core promoter element around -30 of transcription start
GmPMEI14	TATA-box	TATATA	1357	6	-	core promoter element around -30 of transcription start
GmPMEI14	TATA-box	ATATAA	1358	6	+	core promoter element around -30 of transcription start
GmPMEI14	TATA-box	TATA	1359	4	-	core promoter element around -30 of transcription start
GmPMEI14	TATA-box	TATAAAA	1662	7	-	core promoter element around -30 of transcription start
GmPMEI14	TATA-box	TATAAA	1663	6	-	core promoter element around -30 of transcription start
GmPMEI14	TATA-box	TATAA	1664	5	-	core promoter element around -30 of transcription start
GmPMEI14	TATA-box	TATA	1665	4	-	core promoter element around -30 of transcription start
GmPMEI14	TATA-box	ATATAT	1741	6	-	core promoter element around -30 of transcription start
GmPMEI14	TATA-box	TATA	1742	4	-	core promoter element around -30 of transcription start
GmPMEI14	TATA-box	ATTATA	1874	6	+	core promoter element around -30 of transcription start
GmPMEI14	TATA-box	TATAA	1875	5	-	core promoter element around -30 of transcription start
GmPMEI14	TATA-box	TATA	1876	4	-	core promoter element around -30 of transcription start
GmPMEI14	TATA-box	TATAAA	1969	6	-	core promoter element around -30 of transcription start
GmPMEI14	TATA-box	TATAA	1970	5	-	core promoter element around -30 of transcription start
GmPMEI14	TATA-box	TATA	1971	4	-	core promoter element around -30 of transcription start
GmPMEI14	Unnamed__4	CTCC	384	4	+
GmPMEI14	Unnamed__4	CTCC	612	4	+
GmPMEI14	Unnamed__4	CTCC	723	4	+
GmPMEI14	Unnamed__4	CTCC	789	4	+
GmPMEI14	Unnamed__4	CTCC	804	4	+
GmPMEI14	Unnamed__4	CTCC	834	4	-
GmPMEI14	Unnamed__4	CTCC	1056	4	-
GmPMEI14	Unnamed__4	CTCC	1077	4	-
GmPMEI14	Unnamed__4	CTCC	1101	4	-
GmPMEI14	Unnamed__4	CTCC	1441	4	+
GmPMEI14	Unnamed__4	CTCC	1590	4	-
GmPMEI14	Unnamed__4	CTCC	1719	4	+
GmPMEI14	Unnamed__4	CTCC	1726	4	+
GmPMEI14	Unnamed__4	CTCC	1944	4	+
GmPMEI14	ABRE3a	TACGTG	221	6	-
GmPMEI14	ABRE3a	TACGTG	1271	6	-
GmPMEI14	ARE	AAACCA	1200	6	-	cis-acting regulatory element essential for the anaerobic induction
GmPMEI14	ARE	AAACCA	1806	6	+	cis-acting regulatory element essential for the anaerobic induction
GmPMEI14	ARE	AAACCA	2004	6	+	cis-acting regulatory element essential for the anaerobic induction
GmPMEI14	TCA	TCATCTTCAT	370	9	+
GmPMEI14	3-AF1 binding site	TAAGAGAGGAA	1297	10	+	light responsive element
GmPMEI14	AT~TATA-box	TATATA	1353	6	-
GmPMEI14	AT~TATA-box	TATATA	1355	6	-
GmPMEI14	AT~TATA-box	TATATA	1357	6	-
GmPMEI14	Myc	TCTCTTA	1172	7	-
GmPMEI14	AuxRR-core	GGTCCAT	559	7	-	cis-acting regulatory element involved in auxin responsiveness
GmPMEI14	AuxRR-core	GGTCCAT	1698	7	-	cis-acting regulatory element involved in auxin responsiveness
GmPMEI14	CCGTCC-box	CCGTCC	979	6	+
GmPMEI14	Unnamed__2	CCCCGG	947	6	+
GmPMEI14	CAAT-box	CAAT	15	4	-
GmPMEI14	CAAT-box	CAAAT	80	5	+	common cis-acting element in promoter and enhancer regions
GmPMEI14	CAAT-box	CAAT	95	4	+
GmPMEI14	CAAT-box	CAAT	97	4	-
GmPMEI14	CAAT-box	CAAT	117	4	-
GmPMEI14	CAAT-box	CAAAT	121	5	+	common cis-acting element in promoter and enhancer regions
GmPMEI14	CAAT-box	CAAT	485	4	+
GmPMEI14	CAAT-box	CAAAT	762	5	+	common cis-acting element in promoter and enhancer regions
GmPMEI14	CAAT-box	CAAT	815	4	-
GmPMEI14	CAAT-box	CAAT	896	4	-
GmPMEI14	CAAT-box	CAAAT	907	5	-	common cis-acting element in promoter and enhancer regions
GmPMEI14	CAAT-box	CAAT	1139	4	-
GmPMEI14	CAAT-box	CCAAT	1156	5	-	common cis-acting element in promoter and enhancer regions
GmPMEI14	CAAT-box	CAAAT	1231	5	+	common cis-acting element in promoter and enhancer regions
GmPMEI14	CAAT-box	CAAAT	1346	5	+	common cis-acting element in promoter and enhancer regions
GmPMEI14	CAAT-box	CAAT	1349	4	-
GmPMEI14	CAAT-box	CAAT	1383	4	-
GmPMEI14	CAAT-box	CAAT	1417	4	+
GmPMEI14	CAAT-box	CAAAT	1575	5	-	common cis-acting element in promoter and enhancer regions
GmPMEI14	CAAT-box	CAAT	1620	4	-
GmPMEI14	CAAT-box	CAAT	1681	4	+
GmPMEI14	CAAT-box	CAAT	1836	4	-
GmPMEI14	CAAT-box	CAAT	1887	4	+
GmPMEI14	Myb	CAACTG	55	6	-
GmPMEI14	Myb	TAACTG	353	6	+
GmPMEI14	Myb	TAACTG	927	6	+
GmPMEI14	DRE core	GCCGAC	841	6	+
GmPMEI14	WRE3	CCACCT	773	6	+
GmPMEI14	WRE3	CCACCT	798	6	+
GmPMEI14	chs-Unit 1 m1	ACCTAACCCGG	997	10	-	part of a light responsive element
GmPMEI14	MYC	CAATTG	95	6	+
GmPMEI14	MYC	CATTTG	906	6	+
GmPMEI14	MYC	CATTTG	1231	6	-
GmPMEI14	LTR	CCGAAA	1097	6	-	cis-acting element involved in low-temperature responsiveness
GmPMEI14	MYB	CAACAG	52	6	+
GmPMEI14	MYB	TAACCA	876	6	+
GmPMEI14	ABRE4	CACGTA	221	6	+
GmPMEI14	ABRE4	CACGTA	1271	6	+
GmPMEI14	MYB-like sequence	TAACCA	876	6	+
GmPMEI14	ABRE	ACGTG	221	5	-	cis-acting element involved in the abscisic acid responsiveness
GmPMEI14	ABRE	AACCCGG	997	7	-	cis-acting element involved in the abscisic acid responsiveness
GmPMEI14	ABRE	AACCCGG	1090	7	+	cis-acting element involved in the abscisic acid responsiveness
GmPMEI14	ABRE	ACGTG	1271	5	-	cis-acting element involved in the abscisic acid responsiveness
GmPMEI14	O2-site	GATGACATGG	464	9	-	cis-acting regulatory element involved in zein metabolism regulation
GmPMEI14	Myb-binding site	CAACAG	52	6	+
GmPMEI14	CAT-box	GCCACT	1210	6	-	cis-acting regulatory element related to meristem expression
GmPMEI14	CAT-box	GCCACT	1455	6	+	cis-acting regulatory element related to meristem expression
GmPMEI14	Unnamed__1	CGTGG	702	5	-
GmPMEI14	Unnamed__1	CGTGG	726	5	+
GmPMEI14	Unnamed__1	CGTGG	810	5	-
GmPMEI14	Unnamed__1	CGTGG	879	5	-
GmPMEI14	Unnamed__1	CGTGG	888	5	-
GmPMEI14	Unnamed__1	CGTGG	1118	5	-
GmPMEI14	Unnamed__1	CGTGG	1960	5	-
GmPMEI14		motif_sequence	107	4	-	short_function
GmPMEI14		motif_sequence	372	4	+	short_function
GmPMEI14		motif_sequence	459	4	+	short_function
GmPMEI14		motif_sequence	517	4	+	short_function
GmPMEI14		motif_sequence	625	4	+	short_function
GmPMEI14		motif_sequence	802	4	+	short_function
GmPMEI14		motif_sequence	930	4	+	short_function
GmPMEI14		motif_sequence	1014	4	+	short_function
GmPMEI14		motif_sequence	1281	4	+	short_function
GmPMEI14		motif_sequence	1492	4	-	short_function
GmPMEI14	A-box	CCGTCC	979	6	+	cis-acting regulatory element
GmPMEI14	GATA-motif	GATAGGA	359	7	+	part of a light responsive element
GmPMEI14	MBS	CAACTG	55	6	-	MYB binding site involved in drought-inducibility
GmPMEI14	G-box	TACGTG	221	6	-	cis-acting regulatory element involved in light responsiveness
GmPMEI14	G-box	TACGTG	1271	6	-	cis-acting regulatory element involved in light responsiveness
GmPMEI14	TGA-element	AACGAC	1050	6	-	auxin-responsive element
GmPMEI14	TGA-element	AACGAC	1530	6	+	auxin-responsive element
GmPMEI14	as-1	TGACG	337	5	-
GmPMEI14	as-1	TGACG	1482	5	-
GmPMEI14	AAGAA-motif	GAAAGAA	140	7	+
GmPMEI14	AAGAA-motif	GAAAGAA	532	7	-
GmPMEI14	AAGAA-motif	GAAAGAA	1754	7	+
GmPMEI24	O2-site	GATGA(C/T)(A/G)TG(A/G)	1285	8	-	cis-acting regulatory element involved in zein metabolism regulation
GmPMEI24	GA-motif	ATAGATAA	133	8	+	part of a light responsive element
GmPMEI24	ERE	ATTTTAAA	120	8	-
GmPMEI24	ERE	ATTTTAAA	127	8	-
GmPMEI24	ERE	ATTTTAAA	172	8	-
GmPMEI24	ERE	ATTTTAAA	257	8	-
GmPMEI24	ERE	ATTTTAAA	340	8	-
GmPMEI24	ERE	ATTTTAAA	1037	8	+
GmPMEI24	ERE	ATTTCATA	1340	8	+
GmPMEI24	CAT-box	GCCACT	1576	6	+	cis-acting regulatory element related to meristem expression
GmPMEI24	Myb-binding site	CAACAG	1133	6	-
GmPMEI24		motif_sequence	70	4	+	short_function
GmPMEI24		motif_sequence	149	4	-	short_function
GmPMEI24		motif_sequence	285	4	-	short_function
GmPMEI24		motif_sequence	321	4	+	short_function
GmPMEI24		motif_sequence	376	4	-	short_function
GmPMEI24		motif_sequence	437	4	+	short_function
GmPMEI24		motif_sequence	561	4	+	short_function
GmPMEI24		motif_sequence	871	4	+	short_function
GmPMEI24		motif_sequence	1124	4	+	short_function
GmPMEI24		motif_sequence	1191	4	-	short_function
GmPMEI24		motif_sequence	1354	4	+	short_function
GmPMEI24		motif_sequence	1454	4	-	short_function
GmPMEI24		motif_sequence	1485	4	+	short_function
GmPMEI24		motif_sequence	1764	4	+	short_function
GmPMEI24		motif_sequence	1862	4	+	short_function
GmPMEI24		motif_sequence	1888	4	-	short_function
GmPMEI24	W box	TTGACC	1233	6	+
GmPMEI24	W box	TTGACC	1824	6	+
GmPMEI24	Unnamed__1	CGTGG	1175	5	-
GmPMEI24	P-box	CCTTTTG	2013	7	+	gibberellin-responsive element
GmPMEI24	TGA-element	AACGAC	794	6	-	auxin-responsive element
GmPMEI24	as-1	TGACG	684	5	-
GmPMEI24	as-1	TGACG	1084	5	-
GmPMEI24	AT-rich element	ATAGAAATCAA	1412	10	+	binding site of AT-rich DNA binding protein (ATBP-1)
GmPMEI24	MYC	CATGTG	397	6	+
GmPMEI24	MYC	CAATTG	846	6	+
GmPMEI24	MYC	CAATTG	930	6	+
GmPMEI24	MYC	CAATTG	1164	6	-
GmPMEI24	MYC	CATGTG	1192	6	-
GmPMEI24	MYC	CATGTG	1194	6	+
GmPMEI24	MYC	CATGTG	1593	6	+
GmPMEI24	MYC	CATGTG	1941	6	+
GmPMEI24	MYC	CAATTG	2062	6	-
GmPMEI24	ATCT-motif	AATCTAATCC	637	9	-	part of a conserved DNA module involved in light responsiveness
GmPMEI24	MYB	CAACAG	1133	6	-
GmPMEI24	MYB	CAACCA	1160	6	+
GmPMEI24	MYB	CAACCA	1172	6	+
GmPMEI24	MYB	CAACCA	2000	6	+
GmPMEI24	LAMP-element	CTTTATCA	1580	8	+	part of a light responsive element
GmPMEI24	GARE-motif	TCTGTTG	1132	7	+	gibberellin-responsive element
GmPMEI24	Sp1	GGGCGG	1521	6	-	light responsive element
GmPMEI24	Box 4	ATTAAT	115	6	+	part of a conserved DNA module involved in light responsiveness
GmPMEI24	Box 4	ATTAAT	159	6	+	part of a conserved DNA module involved in light responsiveness
GmPMEI24	Box 4	ATTAAT	407	6	+	part of a conserved DNA module involved in light responsiveness
GmPMEI24	Box 4	ATTAAT	607	6	+	part of a conserved DNA module involved in light responsiveness
GmPMEI24	Box 4	ATTAAT	1375	6	-	part of a conserved DNA module involved in light responsiveness
GmPMEI24	Box 4	ATTAAT	1507	6	-	part of a conserved DNA module involved in light responsiveness
GmPMEI24	Box 4	ATTAAT	1804	6	-	part of a conserved DNA module involved in light responsiveness
GmPMEI24	CAAT-box	CAAT	33	4	+
GmPMEI24	CAAT-box	CAAT	279	4	+
GmPMEI24	CAAT-box	CAAAT	281	5	-	common cis-acting element in promoter and enhancer regions
GmPMEI24	CAAT-box	CAAT	293	4	+
GmPMEI24	CAAT-box	CCCAATTT	344	8	-	common cis-acting element in promoter and enhancer regions
GmPMEI24	CAAT-box	CCAAT	346	5	-	common cis-acting element in promoter and enhancer regions
GmPMEI24	CAAT-box	CAAT	383	4	-
GmPMEI24	CAAT-box	CAAT	413	4	-
GmPMEI24	CAAT-box	CAAT	445	4	+
GmPMEI24	CAAT-box	CAAT	475	4	-
GmPMEI24	CAAT-box	CAAT	539	4	-
GmPMEI24	CAAT-box	CAAT	629	4	+
GmPMEI24	CAAT-box	CAAT	655	4	-
GmPMEI24	CAAT-box	CAAT	670	4	-
GmPMEI24	CAAT-box	CAAT	700	4	-
GmPMEI24	CAAT-box	CAAT	803	4	-
GmPMEI24	CAAT-box	CAAT	810	4	+
GmPMEI24	CAAT-box	CAAT	814	4	+
GmPMEI24	CAAT-box	CAAT	846	4	+
GmPMEI24	CAAT-box	CAAT	848	4	-
GmPMEI24	CAAT-box	CAAT	857	4	-
GmPMEI24	CAAT-box	CAAT	905	4	+
GmPMEI24	CAAT-box	CAAT	930	4	+
GmPMEI24	CAAT-box	CAAT	932	4	-
GmPMEI24	CAAT-box	CAAT	940	4	-
GmPMEI24	CAAT-box	CAAT	954	4	+
GmPMEI24	CAAT-box	CCAAT	974	5	+	common cis-acting element in promoter and enhancer regions
GmPMEI24	CAAT-box	CAAT	975	4	+
GmPMEI24	CAAT-box	CAAT	990	4	-
GmPMEI24	CAAT-box	CAAT	997	4	-
GmPMEI24	CAAT-box	CAAT	1007	4	-
GmPMEI24	CAAT-box	CAAT	1061	4	+
GmPMEI24	CAAT-box	CAAT	1088	4	-
GmPMEI24	CAAT-box	TGCCAAC	1157	7	+	common cis-acting element in promoter and enhancer regions
GmPMEI24	CAAT-box	CCAAT	1163	5	+	common cis-acting element in promoter and enhancer regions
GmPMEI24	CAAT-box	CAAT	1164	4	+
GmPMEI24	CAAT-box	CAAT	1166	4	-
GmPMEI24	CAAT-box	CAAT	1186	4	+
GmPMEI24	CAAT-box	CAAT	1232	4	-
GmPMEI24	CAAT-box	CAAT	1299	4	+
GmPMEI24	CAAT-box	CCAAT	1319	5	+	common cis-acting element in promoter and enhancer regions
GmPMEI24	CAAT-box	CAAT	1320	4	+
GmPMEI24	CAAT-box	CAAAT	1332	5	+	common cis-acting element in promoter and enhancer regions
GmPMEI24	CAAT-box	CAAT	1335	4	-
GmPMEI24	CAAT-box	CAAAT	1464	5	+	common cis-acting element in promoter and enhancer regions
GmPMEI24	CAAT-box	CAAT	1467	4	-
GmPMEI24	CAAT-box	CAAT	1637	4	+
GmPMEI24	CAAT-box	CAAT	1655	4	+
GmPMEI24	CAAT-box	CAAT	1823	4	-
GmPMEI24	CAAT-box	CCAAT	1838	5	+	common cis-acting element in promoter and enhancer regions
GmPMEI24	CAAT-box	CAAT	1839	4	+
GmPMEI24	CAAT-box	CAAT	1885	4	-
GmPMEI24	CAAT-box	CAAT	1986	4	-
GmPMEI24	CAAT-box	CAAT	2023	4	-
GmPMEI24	CAAT-box	CAAT	2062	4	+
GmPMEI24	CAAT-box	CAAT	2064	4	-
GmPMEI24	TGACG-motif	TGACG	684	5	-	cis-acting regulatory element involved in the MeJA-responsiveness
GmPMEI24	TGACG-motif	TGACG	1084	5	-	cis-acting regulatory element involved in the MeJA-responsiveness
GmPMEI24	CGTCA-motif	CGTCA	684	5	+	cis-acting regulatory element involved in the MeJA-responsiveness
GmPMEI24	CGTCA-motif	CGTCA	1084	5	+	cis-acting regulatory element involved in the MeJA-responsiveness
GmPMEI24	Unnamed__4	CTCC	12	4	+
GmPMEI24	Unnamed__4	CTCC	323	4	+
GmPMEI24	Unnamed__4	CTCC	873	4	+
GmPMEI24	Unnamed__4	CTCC	1116	4	+
GmPMEI24	Unnamed__4	CTCC	1126	4	+
GmPMEI24	Unnamed__4	CTCC	1259	4	+
GmPMEI24	Unnamed__4	CTCC	1487	4	+
GmPMEI24	Unnamed__4	CTCC	1716	4	+
GmPMEI24	TATA-box	ATATAT	90	6	+	core promoter element around -30 of transcription start
GmPMEI24	TATA-box	TATATA	91	6	+	core promoter element around -30 of transcription start
GmPMEI24	TATA-box	TATA	93	4	+	core promoter element around -30 of transcription start
GmPMEI24	TATA-box	TATA	207	4	+	core promoter element around -30 of transcription start
GmPMEI24	TATA-box	TACAAAA	453	7	-	core promoter element around -30 of transcription start
GmPMEI24	TATA-box	ATTATA	462	6	+	core promoter element around -30 of transcription start
GmPMEI24	TATA-box	TATAA	463	5	-	core promoter element around -30 of transcription start
GmPMEI24	TATA-box	TATA	464	4	+	core promoter element around -30 of transcription start
GmPMEI24	TATA-box	ATATAA	521	6	+	core promoter element around -30 of transcription start
GmPMEI24	TATA-box	TATA	522	4	+	core promoter element around -30 of transcription start
GmPMEI24	TATA-box	ATTATA	526	6	+	core promoter element around -30 of transcription start
GmPMEI24	TATA-box	TATAA	527	5	-	core promoter element around -30 of transcription start
GmPMEI24	TATA-box	TATA	528	4	+	core promoter element around -30 of transcription start
GmPMEI24	TATA-box	TACATAAA	583	8	+	core promoter element around -30 of transcription start
GmPMEI24	TATA-box	ATATAT	1022	6	+	core promoter element around -30 of transcription start
GmPMEI24	TATA-box	TATATA	1023	6	+	core promoter element around -30 of transcription start
GmPMEI24	TATA-box	ATATAT	1024	6	+	core promoter element around -30 of transcription start
GmPMEI24	TATA-box	TATATA	1025	6	+	core promoter element around -30 of transcription start
GmPMEI24	TATA-box	ATATAA	1026	6	+	core promoter element around -30 of transcription start
GmPMEI24	TATA-box	TATA	1027	4	+	core promoter element around -30 of transcription start
GmPMEI24	TATA-box	ATATAT	1754	6	-	core promoter element around -30 of transcription start
GmPMEI24	TATA-box	TATA	1755	4	-	core promoter element around -30 of transcription start
GmPMEI24	TATA-box	ATATAT	1783	6	-	core promoter element around -30 of transcription start
GmPMEI24	TATA-box	TATA	1784	4	-	core promoter element around -30 of transcription start
GmPMEI24	TATA-box	ATATAA	1841	6	+	core promoter element around -30 of transcription start
GmPMEI24	TATA-box	TATA	1842	4	-	core promoter element around -30 of transcription start
GmPMEI24	TATA-box	ATATAA	1892	6	+	core promoter element around -30 of transcription start
GmPMEI24	TATA-box	TATA	1893	4	-	core promoter element around -30 of transcription start
GmPMEI24	TATA-box	TATATA	1929	6	-	core promoter element around -30 of transcription start
GmPMEI24	TATA-box	TATA	1931	4	-	core promoter element around -30 of transcription start
GmPMEI24	TATA-box	TATATA	1965	6	-	core promoter element around -30 of transcription start
GmPMEI24	TATA-box	ATATAT	1966	6	-	core promoter element around -30 of transcription start
GmPMEI24	TATA-box	TATATA	1967	6	-	core promoter element around -30 of transcription start
GmPMEI24	TATA-box	ATATAA	1968	6	+	core promoter element around -30 of transcription start
GmPMEI24	TATA-box	TATA	1969	4	-	core promoter element around -30 of transcription start
GmPMEI24	ARE	AAACCA	22	6	-	cis-acting regulatory element essential for the anaerobic induction
GmPMEI24	AT~TATA-box	TATATA	91	6	+
GmPMEI24	AT~TATA-box	TATATA	1023	6	+
GmPMEI24	AT~TATA-box	TATATA	1025	6	+
GmPMEI24	AT~TATA-box	TATATA	1929	6	-
GmPMEI24	AT~TATA-box	TATATA	1965	6	-
GmPMEI24	AT~TATA-box	TATATA	1967	6	-
GmPMEI24	TATA	TATAAAAT	1842	8	+
GmPMEI25	ABRE4	CACGTA	387	6	+
GmPMEI25	GCN4_motif	TGAGTCA	73	7	+	cis-regulatory element involved in endosperm expression
GmPMEI25	MYB-like sequence	TAACCA	357	6	-
GmPMEI25	MYB-like sequence	TAACCA	2059	6	+
GmPMEI25	ABRE	ACGTG	387	5	-	cis-acting element involved in the abscisic acid responsiveness
GmPMEI25	ABRE	ACGTG	409	5	+	cis-acting element involved in the abscisic acid responsiveness
GmPMEI25	ABRE	ACGTG	1612	5	-	cis-acting element involved in the abscisic acid responsiveness
GmPMEI25	MYC	CAATTG	514	6	+
GmPMEI25	MYC	CATGTG	675	6	+
GmPMEI25	MYC	CATGTG	1945	6	+
GmPMEI25	MYC	CAATTG	2071	6	-
GmPMEI25	LTR	CCGAAA	546	6	+	cis-acting element involved in low-temperature responsiveness
GmPMEI25	LTR	CCGAAA	902	6	-	cis-acting element involved in low-temperature responsiveness
GmPMEI25	MYB	TAACCA	357	6	-
GmPMEI25	MYB	CAACAG	1306	6	-
GmPMEI25	MYB	CAACCA	2003	6	+
GmPMEI25	MYB	TAACCA	2059	6	+
GmPMEI25	G-box	TACGTG	387	6	-	cis-acting regulatory element involved in light responsiveness
GmPMEI25	STRE	AGGGG	1460	5	+
GmPMEI25	TGA-element	AACGAC	1817	6	+	auxin-responsive element
GmPMEI25	O2-site	GATGATGTGG	1950	9	+	cis-acting regulatory element involved in zein metabolism regulation
GmPMEI25	Myb-binding site	CAACAG	1306	6	-
GmPMEI25	Unnamed__1	CGTGG	1611	5	-
GmPMEI25	W box	TTGACC	517	6	+
GmPMEI25	W box	TTGACC	619	6	-
GmPMEI25		motif_sequence	313	4	-	short_function
GmPMEI25		motif_sequence	445	4	+	short_function
GmPMEI25		motif_sequence	846	4	-	short_function
GmPMEI25		motif_sequence	864	4	+	short_function
GmPMEI25		motif_sequence	1375	4	+	short_function
GmPMEI25		motif_sequence	1420	4	+	short_function
GmPMEI25		motif_sequence	1451	4	+	short_function
GmPMEI25		motif_sequence	1463	4	-	short_function
GmPMEI25		motif_sequence	1737	4	+	short_function
GmPMEI25		motif_sequence	1905	4	-	short_function
GmPMEI25		motif_sequence	2036	4	+	short_function
GmPMEI25	GT1-motif	GGTTAAT	358	7	+	light responsive element
GmPMEI25	GT1-motif	GGTTAAT	1667	7	+	light responsive element
GmPMEI25	TCT-motif	TCTTAC	153	6	-	part of a light responsive element
GmPMEI25	AT~TATA-box	TATATA	603	6	+
GmPMEI25	AT~TATA-box	TATATA	1245	6	-
GmPMEI25	AT~TATA-box	TATATA	1247	6	-
GmPMEI25	AT~TATA-box	TATATA	1969	6	-
GmPMEI25	Myc	TCTCTTA	1158	7	+
GmPMEI25	TATA	TATAAAAT	111	8	+
GmPMEI25	TATA	TATAAAAT	963	8	-
GmPMEI25	TATA-box	ATATAA	110	6	+	core promoter element around -30 of transcription start
GmPMEI25	TATA-box	TATA	111	4	+	core promoter element around -30 of transcription start
GmPMEI25	TATA-box	TAAAGATT	119	8	-	core promoter element around -30 of transcription start
GmPMEI25	TATA-box	TATAAA	123	6	-	core promoter element around -30 of transcription start
GmPMEI25	TATA-box	TATAA	124	5	-	core promoter element around -30 of transcription start
GmPMEI25	TATA-box	TATA	125	4	+	core promoter element around -30 of transcription start
GmPMEI25	TATA-box	TATAA	254	5	-	core promoter element around -30 of transcription start
GmPMEI25	TATA-box	TATA	255	4	+	core promoter element around -30 of transcription start
GmPMEI25	TATA-box	TATA	337	4	+	core promoter element around -30 of transcription start
GmPMEI25	TATA-box	TACAAAA	428	7	+	core promoter element around -30 of transcription start
GmPMEI25	TATA-box	TATA	476	4	+	core promoter element around -30 of transcription start
GmPMEI25	TATA-box	TATATA	603	6	+	core promoter element around -30 of transcription start
GmPMEI25	TATA-box	ATATAA	604	6	+	core promoter element around -30 of transcription start
GmPMEI25	TATA-box	TATA	605	4	+	core promoter element around -30 of transcription start
GmPMEI25	TATA-box	ATTATA	837	6	+	core promoter element around -30 of transcription start
GmPMEI25	TATA-box	TATAA	838	5	-	core promoter element around -30 of transcription start
GmPMEI25	TATA-box	TATA	839	4	+	core promoter element around -30 of transcription start
GmPMEI25	TATA-box	ccTATAAAaa	930	10	-	core promoter element around -30 of transcription start
GmPMEI25	TATA-box	TATAAAA	931	7	-	core promoter element around -30 of transcription start
GmPMEI25	TATA-box	TATAAA	932	6	-	core promoter element around -30 of transcription start
GmPMEI25	TATA-box	TATAA	933	5	-	core promoter element around -30 of transcription start
GmPMEI25	TATA-box	TATA	934	4	+	core promoter element around -30 of transcription start
GmPMEI25	TATA-box	TATAAAA	964	7	-	core promoter element around -30 of transcription start
GmPMEI25	TATA-box	TATAAA	965	6	-	core promoter element around -30 of transcription start
GmPMEI25	TATA-box	TATAA	966	5	-	core promoter element around -30 of transcription start
GmPMEI25	TATA-box	TATA	967	4	+	core promoter element around -30 of transcription start
GmPMEI25	TATA-box	TATA	982	4	+	core promoter element around -30 of transcription start
GmPMEI25	TATA-box	ATATAA	1005	6	+	core promoter element around -30 of transcription start
GmPMEI25	TATA-box	TATA	1006	4	+	core promoter element around -30 of transcription start
GmPMEI25	TATA-box	ATATAA	1070	6	+	core promoter element around -30 of transcription start
GmPMEI25	TATA-box	TATA	1071	4	-	core promoter element around -30 of transcription start
GmPMEI25	TATA-box	TATA	1084	4	-	core promoter element around -30 of transcription start
GmPMEI25	TATA-box	taTATAAAtc	1241	9	-	core promoter element around -30 of transcription start
GmPMEI25	TATA-box	ATTATA	1243	6	+	core promoter element around -30 of transcription start
GmPMEI25	TATA-box	TATATAA	1244	7	-	core promoter element around -30 of transcription start
GmPMEI25	TATA-box	TATATA	1245	6	-	core promoter element around -30 of transcription start
GmPMEI25	TATA-box	ATATAT	1246	6	-	core promoter element around -30 of transcription start
GmPMEI25	TATA-box	TATATA	1247	6	-	core promoter element around -30 of transcription start
GmPMEI25	TATA-box	ATATAT	1248	6	-	core promoter element around -30 of transcription start
GmPMEI25	TATA-box	TATA	1249	4	-	core promoter element around -30 of transcription start
GmPMEI25	TATA-box	ATTATA	1263	6	+	core promoter element around -30 of transcription start
GmPMEI25	TATA-box	TATAA	1264	5	-	core promoter element around -30 of transcription start
GmPMEI25	TATA-box	TATA	1265	4	-	core promoter element around -30 of transcription start
GmPMEI25	TATA-box	ATATAA	1558	6	+	core promoter element around -30 of transcription start
GmPMEI25	TATA-box	TATA	1559	4	-	core promoter element around -30 of transcription start
GmPMEI25	TATA-box	TATA	1591	4	-	core promoter element around -30 of transcription start
GmPMEI25	TATA-box	TATA	1855	4	-	core promoter element around -30 of transcription start
GmPMEI25	TATA-box	TATATA	1969	6	-	core promoter element around -30 of transcription start
GmPMEI25	TATA-box	ATATAA	1970	6	+	core promoter element around -30 of transcription start
GmPMEI25	TATA-box	TATA	1971	4	-	core promoter element around -30 of transcription start
GmPMEI25	Unnamed__4	CTCC	813	4	-
GmPMEI25	Unnamed__4	CTCC	1367	4	+
GmPMEI25	Unnamed__4	CTCC	1456	4	+
GmPMEI25	Unnamed__4	CTCC	1826	4	+
GmPMEI25	Unnamed__4	CTCC	2014	4	+
GmPMEI25	ABRE3a	TACGTG	387	6	-
GmPMEI25	ARE	AAACCA	467	6	+	cis-acting regulatory element essential for the anaerobic induction
GmPMEI25	ARE	AAACCA	572	6	+	cis-acting regulatory element essential for the anaerobic induction
GmPMEI25	ARE	AAACCA	899	6	-	cis-acting regulatory element essential for the anaerobic induction
GmPMEI25	chs-CMA2a	TCACTTGA	224	8	+	part of a light responsive element
GmPMEI25	chs-CMA2a	TCACTTGA	621	8	-	part of a light responsive element
GmPMEI25	CARE	CAACTCAC	1399	8	-
GmPMEI25	G-Box	CACGTT	408	6	-	cis-acting regulatory element involved in light responsiveness
GmPMEI25	G-Box	CACGTT	1612	6	+	cis-acting regulatory element involved in light responsiveness
GmPMEI25	Box 4	ATTAAT	106	6	+	part of a conserved DNA module involved in light responsiveness
GmPMEI25	Box 4	ATTAAT	265	6	+	part of a conserved DNA module involved in light responsiveness
GmPMEI25	Box 4	ATTAAT	441	6	+	part of a conserved DNA module involved in light responsiveness
GmPMEI25	Box 4	ATTAAT	1108	6	-	part of a conserved DNA module involved in light responsiveness
GmPMEI25	Box 4	ATTAAT	1139	6	-	part of a conserved DNA module involved in light responsiveness
GmPMEI25	Box 4	ATTAAT	1797	6	-	part of a conserved DNA module involved in light responsiveness
GmPMEI25	Box 4	ATTAAT	1847	6	-	part of a conserved DNA module involved in light responsiveness
GmPMEI25	Sp1	GGGCGG	1631	6	-	light responsive element
GmPMEI25	CAAT-box	CAAT	47	4	+
GmPMEI25	CAAT-box	CAAAT	70	5	-	common cis-acting element in promoter and enhancer regions
GmPMEI25	CAAT-box	CAAT	184	4	+
GmPMEI25	CAAT-box	CAAAT	190	5	-	common cis-acting element in promoter and enhancer regions
GmPMEI25	CAAT-box	CAAAT	210	5	-	common cis-acting element in promoter and enhancer regions
GmPMEI25	CAAT-box	CAAT	260	4	+
GmPMEI25	CAAT-box	CAAT	514	4	+
GmPMEI25	CAAT-box	CAAT	516	4	-
GmPMEI25	CAAT-box	CAAAT	652	5	-	common cis-acting element in promoter and enhancer regions
GmPMEI25	CAAT-box	CAAAT	780	5	-	common cis-acting element in promoter and enhancer regions
GmPMEI25	CAAT-box	CAAT	832	4	+
GmPMEI25	CAAT-box	CAAAT	890	5	+	common cis-acting element in promoter and enhancer regions
GmPMEI25	CAAT-box	CCAAT	897	5	-	common cis-acting element in promoter and enhancer regions
GmPMEI25	CAAT-box	CAAT	1012	4	+
GmPMEI25	CAAT-box	CAAT	1018	4	-
GmPMEI25	CAAT-box	CAAT	1116	4	+
GmPMEI25	CAAT-box	CAAT	1232	4	+
GmPMEI25	CAAT-box	CAAT	1274	4	-
GmPMEI25	CAAT-box	CCAAT	1331	5	+	common cis-acting element in promoter and enhancer regions
GmPMEI25	CAAT-box	CAAT	1332	4	+
GmPMEI25	CAAT-box	CAAAT	1448	5	+	common cis-acting element in promoter and enhancer regions
GmPMEI25	CAAT-box	CAAAT	1638	5	+	common cis-acting element in promoter and enhancer regions
GmPMEI25	CAAT-box	CAAAT	1766	5	-	common cis-acting element in promoter and enhancer regions
GmPMEI25	CAAT-box	CAAT	1778	4	+
GmPMEI25	CAAT-box	CCAAT	1789	5	+	common cis-acting element in promoter and enhancer regions
GmPMEI25	CAAT-box	CAAT	1790	4	+
GmPMEI25	CAAT-box	CCAAT	1828	5	+	common cis-acting element in promoter and enhancer regions
GmPMEI25	CAAT-box	CAAT	1829	4	+
GmPMEI25	CAAT-box	CAAT	1891	4	-
GmPMEI25	CAAT-box	CAAT	1988	4	-
GmPMEI25	CAAT-box	CAAT	1994	4	-
GmPMEI25	CAAT-box	CAAT	2071	4	+
GmPMEI25	CAAT-box	CAAT	2073	4	-
GmPMEI27	Gap-box	CAAATGAA(A/G)A	1365	9	+	part of a light responsive element
GmPMEI27	Myb	CAACTG	1164	6	-
GmPMEI27	G-Box	CACGTT	864	6	+	cis-acting regulatory element involved in light responsiveness
GmPMEI27	CAAT-box	CAAT	71	4	-
GmPMEI27	CAAT-box	CAAT	267	4	+
GmPMEI27	CAAT-box	CCAAT	338	5	+	common cis-acting element in promoter and enhancer regions
GmPMEI27	CAAT-box	CAAT	339	4	+
GmPMEI27	CAAT-box	CAAT	356	4	-
GmPMEI27	CAAT-box	CAAAT	423	5	-	common cis-acting element in promoter and enhancer regions
GmPMEI27	CAAT-box	CAAT	510	4	-
GmPMEI27	CAAT-box	CAAT	544	4	+
GmPMEI27	CAAT-box	CAAT	594	4	+
GmPMEI27	CAAT-box	CAAT	668	4	+
GmPMEI27	CAAT-box	CAAT	791	4	+
GmPMEI27	CAAT-box	CAAT	818	4	+
GmPMEI27	CAAT-box	CCAAT	841	5	-	common cis-acting element in promoter and enhancer regions
GmPMEI27	CAAT-box	CAAT	909	4	+
GmPMEI27	CAAT-box	CAAAT	913	5	+	common cis-acting element in promoter and enhancer regions
GmPMEI27	CAAT-box	CAAT	916	4	-
GmPMEI27	CAAT-box	CAAAT	932	5	-	common cis-acting element in promoter and enhancer regions
GmPMEI27	CAAT-box	CAAAT	948	5	+	common cis-acting element in promoter and enhancer regions
GmPMEI27	CAAT-box	CAAAT	951	5	-	common cis-acting element in promoter and enhancer regions
GmPMEI27	CAAT-box	CAAT	974	4	-
GmPMEI27	CAAT-box	CAAAT	1001	5	-	common cis-acting element in promoter and enhancer regions
GmPMEI27	CAAT-box	CAAAT	1076	5	-	common cis-acting element in promoter and enhancer regions
GmPMEI27	CAAT-box	CAAT	1110	4	-
GmPMEI27	CAAT-box	CAAT	1146	4	-
GmPMEI27	CAAT-box	CAAT	1159	4	+
GmPMEI27	CAAT-box	CAAAT	1257	5	-	common cis-acting element in promoter and enhancer regions
GmPMEI27	CAAT-box	CAAAT	1267	5	+	common cis-acting element in promoter and enhancer regions
GmPMEI27	CAAT-box	CAAAT	1365	5	+	common cis-acting element in promoter and enhancer regions
GmPMEI27	CAAT-box	CCAAT	1388	5	+	common cis-acting element in promoter and enhancer regions
GmPMEI27	CAAT-box	CAAT	1389	4	+
GmPMEI27	CAAT-box	CAAT	1406	4	+
GmPMEI27	CAAT-box	CAAT	1408	4	-
GmPMEI27	CAAT-box	CAAT	1448	4	+
GmPMEI27	CAAT-box	CAAAT	1563	5	+	common cis-acting element in promoter and enhancer regions
GmPMEI27	CAAT-box	CAAAT	1576	5	-	common cis-acting element in promoter and enhancer regions
GmPMEI27	CAAT-box	CAAT	1606	4	+
GmPMEI27	CAAT-box	CAAAT	1627	5	+	common cis-acting element in promoter and enhancer regions
GmPMEI27	CAAT-box	CAAT	1659	4	+
GmPMEI27	CAAT-box	CAAT	1679	4	+
GmPMEI27	CAAT-box	CAAT	1724	4	+
GmPMEI27	CAAT-box	CAAT	1758	4	+
GmPMEI27	CAAT-box	CAAAT	1785	5	+	common cis-acting element in promoter and enhancer regions
GmPMEI27	CAAT-box	CAAAT	1898	5	-	common cis-acting element in promoter and enhancer regions
GmPMEI27	CAAT-box	CAAAT	1969	5	+	common cis-acting element in promoter and enhancer regions
GmPMEI27	CAAT-box	CCAAT	2014	5	+	common cis-acting element in promoter and enhancer regions
GmPMEI27	CAAT-box	CAAT	2015	4	+
GmPMEI27	CAAT-box	CAAT	2056	4	-
GmPMEI27	Box 4	ATTAAT	657	6	+	part of a conserved DNA module involved in light responsiveness
GmPMEI27	Box 4	ATTAAT	755	6	+	part of a conserved DNA module involved in light responsiveness
GmPMEI27	Box 4	ATTAAT	761	6	+	part of a conserved DNA module involved in light responsiveness
GmPMEI27	AT-rich sequence	TAAAATACT	217	9	-	element for maximal elicitor-mediated activation (2copies)
GmPMEI27	Myc	TCTCTTA	1495	7	+
GmPMEI27	TATA	TATAAAAT	220	8	-
GmPMEI27	TATA	TATAAAAT	492	8	-
GmPMEI27	TCT-motif	TCTTAC	2036	6	-	part of a light responsive element
GmPMEI27	GT1-motif	GGTTAAT	2062	7	-	light responsive element
GmPMEI27	GT1-motif	GGTTAA	2063	6	-	light responsive element
GmPMEI27	AT~TATA-box	TATATAAA	992	8	-
GmPMEI27	AT~TATA-box	TATATA	994	6	+
GmPMEI27	AT~TATA-box	TATATAAA	1343	8	-
GmPMEI27	AT~TATA-box	TATATA	1345	6	-
GmPMEI27	AT~TATA-box	TATATA	1535	6	-
GmPMEI27	AT~TATA-box	TATATA	1856	6	-
GmPMEI27	Unnamed__4	CTCC	47	4	-
GmPMEI27	Unnamed__4	CTCC	162	4	-
GmPMEI27	Unnamed__4	CTCC	438	4	-
GmPMEI27	Unnamed__4	CTCC	771	4	+
GmPMEI27	Unnamed__4	CTCC	855	4	+
GmPMEI27	Unnamed__4	CTCC	1425	4	-
GmPMEI27	Unnamed__4	CTCC	1635	4	+
GmPMEI27	Unnamed__4	CTCC	1753	4	-
GmPMEI27	Unnamed__4	CTCC	1773	4	+
GmPMEI27	Unnamed__4	CTCC	1924	4	+
GmPMEI27	Unnamed__4	CTCC	1987	4	+
GmPMEI27	CCAAT-box	CAACGG	1115	6	-	MYBHv1 binding site
GmPMEI27	TATA-box	TATA	85	4	+	core promoter element around -30 of transcription start
GmPMEI27	TATA-box	TATA	180	4	+	core promoter element around -30 of transcription start
GmPMEI27	TATA-box	TATA	187	4	+	core promoter element around -30 of transcription start
GmPMEI27	TATA-box	TATA	196	4	+	core promoter element around -30 of transcription start
GmPMEI27	TATA-box	TATAAAA	221	7	-	core promoter element around -30 of transcription start
GmPMEI27	TATA-box	TATAAA	222	6	-	core promoter element around -30 of transcription start
GmPMEI27	TATA-box	TATAA	223	5	-	core promoter element around -30 of transcription start
GmPMEI27	TATA-box	TATA	224	4	+	core promoter element around -30 of transcription start
GmPMEI27	TATA-box	TATA	468	4	+	core promoter element around -30 of transcription start
GmPMEI27	TATA-box	TATAAAA	493	7	-	core promoter element around -30 of transcription start
GmPMEI27	TATA-box	TATAAA	494	6	-	core promoter element around -30 of transcription start
GmPMEI27	TATA-box	TATAA	495	5	-	core promoter element around -30 of transcription start
GmPMEI27	TATA-box	TATA	496	4	+	core promoter element around -30 of transcription start
GmPMEI27	TATA-box	TATA	502	4	+	core promoter element around -30 of transcription start
GmPMEI27	TATA-box	TATA	532	4	+	core promoter element around -30 of transcription start
GmPMEI27	TATA-box	ATTATA	661	6	+	core promoter element around -30 of transcription start
GmPMEI27	TATA-box	TATAA	662	5	-	core promoter element around -30 of transcription start
GmPMEI27	TATA-box	TATA	663	4	+	core promoter element around -30 of transcription start
GmPMEI27	TATA-box	TATAAAT	820	7	-	core promoter element around -30 of transcription start
GmPMEI27	TATA-box	TATAAA	821	6	-	core promoter element around -30 of transcription start
GmPMEI27	TATA-box	TATAA	822	5	-	core promoter element around -30 of transcription start
GmPMEI27	TATA-box	TATA	823	4	+	core promoter element around -30 of transcription start
GmPMEI27	TATA-box	TATA	964	4	+	core promoter element around -30 of transcription start
GmPMEI27	TATA-box	TATAAAA	991	7	-	core promoter element around -30 of transcription start
GmPMEI27	TATA-box	TATAAA	992	6	-	core promoter element around -30 of transcription start
GmPMEI27	TATA-box	TATATAA	993	7	-	core promoter element around -30 of transcription start
GmPMEI27	TATA-box	TATATA	994	6	+	core promoter element around -30 of transcription start
GmPMEI27	TATA-box	ATATAA	995	6	+	core promoter element around -30 of transcription start
GmPMEI27	TATA-box	TATA	996	4	+	core promoter element around -30 of transcription start
GmPMEI27	TATA-box	TATA	1072	4	-	core promoter element around -30 of transcription start
GmPMEI27	TATA-box	taTATAAAtc	1139	9	-	core promoter element around -30 of transcription start
GmPMEI27	TATA-box	TATAAAT	1140	7	-	core promoter element around -30 of transcription start
GmPMEI27	TATA-box	TATAAA	1141	6	-	core promoter element around -30 of transcription start
GmPMEI27	TATA-box	TATAA	1142	5	-	core promoter element around -30 of transcription start
GmPMEI27	TATA-box	TATA	1143	4	-	core promoter element around -30 of transcription start
GmPMEI27	TATA-box	taTATAAAtc	1341	9	-	core promoter element around -30 of transcription start
GmPMEI27	TATA-box	TATAAAT	1342	7	-	core promoter element around -30 of transcription start
GmPMEI27	TATA-box	TATAAA	1343	6	-	core promoter element around -30 of transcription start
GmPMEI27	TATA-box	TATATAA	1344	7	-	core promoter element around -30 of transcription start
GmPMEI27	TATA-box	TATATA	1345	6	-	core promoter element around -30 of transcription start
GmPMEI27	TATA-box	ATATAT	1346	6	-	core promoter element around -30 of transcription start
GmPMEI27	TATA-box	TATATTTATATTT	1347	13	+	core promoter element around -30 of transcription start
GmPMEI27	TATA-box	TATAAATA	1349	8	-	core promoter element around -30 of transcription start
GmPMEI27	TATA-box	TATAAAT	1350	7	-	core promoter element around -30 of transcription start
GmPMEI27	TATA-box	TATAAA	1351	6	-	core promoter element around -30 of transcription start
GmPMEI27	TATA-box	TATAA	1352	5	-	core promoter element around -30 of transcription start
GmPMEI27	TATA-box	TATA	1353	4	-	core promoter element around -30 of transcription start
GmPMEI27	TATA-box	ATATAA	1372	6	+	core promoter element around -30 of transcription start
GmPMEI27	TATA-box	TATA	1373	4	-	core promoter element around -30 of transcription start
GmPMEI27	TATA-box	ccTATAAAaa	1451	9	-	core promoter element around -30 of transcription start
GmPMEI27	TATA-box	TATAAAT	1452	7	-	core promoter element around -30 of transcription start
GmPMEI27	TATA-box	TATAAA	1453	6	-	core promoter element around -30 of transcription start
GmPMEI27	TATA-box	TATAA	1454	5	-	core promoter element around -30 of transcription start
GmPMEI27	TATA-box	TATA	1455	4	-	core promoter element around -30 of transcription start
GmPMEI27	TATA-box	TATATA	1535	6	-	core promoter element around -30 of transcription start
GmPMEI27	TATA-box	ATATAA	1536	6	+	core promoter element around -30 of transcription start
GmPMEI27	TATA-box	TATA	1537	4	-	core promoter element around -30 of transcription start
GmPMEI27	TATA-box	ATATAT	1681	6	-	core promoter element around -30 of transcription start
GmPMEI27	TATA-box	TATA	1682	4	-	core promoter element around -30 of transcription start
GmPMEI27	TATA-box	TATTTAAA	1690	8	+	core promoter element around -30 of transcription start
GmPMEI27	TATA-box	ATTATA	1854	6	+	core promoter element around -30 of transcription start
GmPMEI27	TATA-box	TATATAA	1855	7	-	core promoter element around -30 of transcription start
GmPMEI27	TATA-box	TATATA	1856	6	-	core promoter element around -30 of transcription start
GmPMEI27	TATA-box	ATATAA	1857	6	+	core promoter element around -30 of transcription start
GmPMEI27	TATA-box	TATA	1858	4	-	core promoter element around -30 of transcription start
GmPMEI27	TATA-box	TACAAAA	1863	7	+	core promoter element around -30 of transcription start
GmPMEI27	TATA-box	tcTATAAATAgg	1954	11	+	core promoter element around -30 of transcription start
GmPMEI27	TATA-box	TATA	1956	4	-	core promoter element around -30 of transcription start
GmPMEI27	ARE	AAACCA	547	6	-	cis-acting regulatory element essential for the anaerobic induction
GmPMEI27	ARE	AAACCA	843	6	-	cis-acting regulatory element essential for the anaerobic induction
GmPMEI27	ARE	AAACCA	882	6	+	cis-acting regulatory element essential for the anaerobic induction
GmPMEI27	ARE	AAACCA	1385	6	+	cis-acting regulatory element essential for the anaerobic induction
GmPMEI27	ARE	AAACCA	2047	6	+	cis-acting regulatory element essential for the anaerobic induction
GmPMEI27	TCCC-motif	TCTCCCT	1751	7	-	part of a light responsive element
GmPMEI27	I-box	cGATAAGGCG	65	9	-	part of a light responsive element
GmPMEI27	MBSI	aaaAaaC(G/C)GTTA	1468	10.5	+	MYB binding site involved in flavonoid biosynthetic genes regulation
GmPMEI27	AAGAA-motif	GAAAGAA	261	7	-
GmPMEI27	AAGAA-motif	gGTAAAGAAA	1621	9	+
GmPMEI27	AAGAA-motif	gGTAAAGAAA	1804	9	+
GmPMEI27	MBS	CAACTG	1164	6	-	MYB binding site involved in drought-inducibility
GmPMEI27		motif_sequence	6	4	+	short_function
GmPMEI27		motif_sequence	23	4	-	short_function
GmPMEI27		motif_sequence	143	4	+	short_function
GmPMEI27		motif_sequence	237	4	+	short_function
GmPMEI27		motif_sequence	438	4	-	short_function
GmPMEI27		motif_sequence	853	4	+	short_function
GmPMEI27		motif_sequence	1132	4	-	short_function
GmPMEI27		motif_sequence	1517	4	-	short_function
GmPMEI27		motif_sequence	1717	4	-	short_function
GmPMEI27		motif_sequence	1972	4	+	short_function
GmPMEI27	W box	TTGACC	372	6	-
GmPMEI27	W box	TTGACC	953	6	+
GmPMEI27	W box	TTGACC	1065	6	+
GmPMEI27	TCA-element	CCATCTTTTT	21	9	-	cis-acting element involved in salicylic acid responsiveness
GmPMEI27	TCA-element	CCATCTTTTT	271	9	-	cis-acting element involved in salicylic acid responsiveness
GmPMEI27	TC-rich repeats	GTTTTCTTAC	516	9	-	cis-acting element involved in defense and stress responsiveness
GmPMEI27	TC-rich repeats	GTTTTCTTAC	802	9	-	cis-acting element involved in defense and stress responsiveness
GmPMEI27	TC-rich repeats	GTTTTCTTAC	1805	9	-	cis-acting element involved in defense and stress responsiveness
GmPMEI27	Unnamed__6	taTAAATATct	1346	10	-
GmPMEI27	CAT-box	GCCACT	1212	6	-	cis-acting regulatory element related to meristem expression
GmPMEI27	ERE	ATTTTAAA	102	8	+
GmPMEI27	MYB recognition site	CCGTTG	1115	6	+
GmPMEI27	MYB-like sequence	TAACCA	580	6	-
GmPMEI27	MYB-like sequence	TAACCA	1015	6	+
GmPMEI27	MYB-like sequence	TAACCA	2064	6	+
GmPMEI27	ABRE	ACGTG	864	5	-	cis-acting element involved in the abscisic acid responsiveness
GmPMEI27	RY-element	CATGCATG	586	8	+	cis-acting regulatory element involved in seed-specific regulation
GmPMEI27	RY-element	CATGCATG	1791	8	-	cis-acting regulatory element involved in seed-specific regulation
GmPMEI27	TATC-box	TATCCCA	1558	7	+	cis-acting element involved in gibberellin-responsiveness
GmPMEI27	MYC	CATTTG	422	6	+
GmPMEI27	MYC	CATTTG	931	6	+
GmPMEI27	MYC	CATTTG	1365	6	-
GmPMEI27	MYC	CAATTG	1406	6	-
GmPMEI27	MYC	CATTTG	1785	6	-
GmPMEI27	ATCT-motif	AATCTAATCC	1027	9	-	part of a conserved DNA module involved in light responsiveness
GmPMEI27	MYB	TAACCA	580	6	-
GmPMEI27	MYB	TAACCA	1015	6	+
GmPMEI27	MYB	TAACCA	2064	6	+
GmPMEI27	LTR	CCGAAA	957	6	+	cis-acting element involved in low-temperature responsiveness
GmPMEI28	I-box	TGATAATGT	1308	9	+	part of a light responsive element
GmPMEI28	I-box	cCATATCCAAT	1563	10	+	part of a light responsive element
GmPMEI28	TGACG-motif	TGACG	999	5	-	cis-acting regulatory element involved in the MeJA-responsiveness
GmPMEI28	TGACG-motif	TGACG	1654	5	+	cis-acting regulatory element involved in the MeJA-responsiveness
GmPMEI28	TGACG-motif	TGACG	1688	5	-	cis-acting regulatory element involved in the MeJA-responsiveness
GmPMEI28	CGTCA-motif	CGTCA	999	5	+	cis-acting regulatory element involved in the MeJA-responsiveness
GmPMEI28	CGTCA-motif	CGTCA	1654	5	-	cis-acting regulatory element involved in the MeJA-responsiveness
GmPMEI28	CGTCA-motif	CGTCA	1688	5	+	cis-acting regulatory element involved in the MeJA-responsiveness
GmPMEI28	ABRE3a	TACGTG	1623	6	-
GmPMEI28	Unnamed__4	CTCC	279	4	+
GmPMEI28	Unnamed__4	CTCC	715	4	+
GmPMEI28	Unnamed__4	CTCC	1748	4	+
GmPMEI28	Unnamed__4	CTCC	1852	4	-
GmPMEI28	Unnamed__4	CTCC	1954	4	+
GmPMEI28	TATA-box	ATATAT	13	6	+	core promoter element around -30 of transcription start
GmPMEI28	TATA-box	TATATA	14	6	+	core promoter element around -30 of transcription start
GmPMEI28	TATA-box	ATATAA	15	6	+	core promoter element around -30 of transcription start
GmPMEI28	TATA-box	TATA	16	4	+	core promoter element around -30 of transcription start
GmPMEI28	TATA-box	ATTATA	29	6	+	core promoter element around -30 of transcription start
GmPMEI28	TATA-box	TATAA	30	5	-	core promoter element around -30 of transcription start
GmPMEI28	TATA-box	TATA	31	4	+	core promoter element around -30 of transcription start
GmPMEI28	TATA-box	TATAA	38	5	-	core promoter element around -30 of transcription start
GmPMEI28	TATA-box	TATA	39	4	+	core promoter element around -30 of transcription start
GmPMEI28	TATA-box	ATTATA	42	6	+	core promoter element around -30 of transcription start
GmPMEI28	TATA-box	TATAA	43	5	-	core promoter element around -30 of transcription start
GmPMEI28	TATA-box	TATA	44	4	+	core promoter element around -30 of transcription start
GmPMEI28	TATA-box	ATATAA	55	6	+	core promoter element around -30 of transcription start
GmPMEI28	TATA-box	TATA	56	4	+	core promoter element around -30 of transcription start
GmPMEI28	TATA-box	ccTATAAAaa	220	9	+	core promoter element around -30 of transcription start
GmPMEI28	TATA-box	ATATAA	221	6	+	core promoter element around -30 of transcription start
GmPMEI28	TATA-box	TATA	222	4	+	core promoter element around -30 of transcription start
GmPMEI28	TATA-box	TACAAAA	235	7	-	core promoter element around -30 of transcription start
GmPMEI28	TATA-box	TATAAAA	283	7	-	core promoter element around -30 of transcription start
GmPMEI28	TATA-box	TATAAA	284	6	-	core promoter element around -30 of transcription start
GmPMEI28	TATA-box	TATAA	285	5	-	core promoter element around -30 of transcription start
GmPMEI28	TATA-box	TATA	286	4	+	core promoter element around -30 of transcription start
GmPMEI28	TATA-box	TACAAAA	377	7	-	core promoter element around -30 of transcription start
GmPMEI28	TATA-box	TATA	405	4	+	core promoter element around -30 of transcription start
GmPMEI28	TATA-box	TATAA	416	5	-	core promoter element around -30 of transcription start
GmPMEI28	TATA-box	TATA	417	4	+	core promoter element around -30 of transcription start
GmPMEI28	TATA-box	TATACA	442	6	-	core promoter element around -30 of transcription start
GmPMEI28	TATA-box	TATA	444	4	+	core promoter element around -30 of transcription start
GmPMEI28	TATA-box	TATATA	465	6	+	core promoter element around -30 of transcription start
GmPMEI28	TATA-box	TATATTTATATTT	466	12	-	core promoter element around -30 of transcription start
GmPMEI28	TATA-box	TATATA	467	6	+	core promoter element around -30 of transcription start
GmPMEI28	TATA-box	ATATAA	468	6	+	core promoter element around -30 of transcription start
GmPMEI28	TATA-box	TATA	469	4	+	core promoter element around -30 of transcription start
GmPMEI28	TATA-box	TATA	475	4	+	core promoter element around -30 of transcription start
GmPMEI28	TATA-box	TATAAAA	506	7	-	core promoter element around -30 of transcription start
GmPMEI28	TATA-box	TATAAA	507	6	-	core promoter element around -30 of transcription start
GmPMEI28	TATA-box	TATATAA	508	7	-	core promoter element around -30 of transcription start
GmPMEI28	TATA-box	TATATA	509	6	+	core promoter element around -30 of transcription start
GmPMEI28	TATA-box	ATATAT	510	6	+	core promoter element around -30 of transcription start
GmPMEI28	TATA-box	TATA	511	4	+	core promoter element around -30 of transcription start
GmPMEI28	TATA-box	ATATAT	580	6	+	core promoter element around -30 of transcription start
GmPMEI28	TATA-box	TATATA	581	6	+	core promoter element around -30 of transcription start
GmPMEI28	TATA-box	ATATAT	582	6	+	core promoter element around -30 of transcription start
GmPMEI28	TATA-box	TATA	583	4	+	core promoter element around -30 of transcription start
GmPMEI28	TATA-box	ATATAT	694	6	+	core promoter element around -30 of transcription start
GmPMEI28	TATA-box	TATATA	695	6	+	core promoter element around -30 of transcription start
GmPMEI28	TATA-box	ATATAT	696	6	+	core promoter element around -30 of transcription start
GmPMEI28	TATA-box	TATA	697	4	+	core promoter element around -30 of transcription start
GmPMEI28	TATA-box	TATA	709	4	+	core promoter element around -30 of transcription start
GmPMEI28	TATA-box	ATTATA	753	6	+	core promoter element around -30 of transcription start
GmPMEI28	TATA-box	TATAA	754	5	-	core promoter element around -30 of transcription start
GmPMEI28	TATA-box	TATA	755	4	+	core promoter element around -30 of transcription start
GmPMEI28	TATA-box	ATATAA	774	6	+	core promoter element around -30 of transcription start
GmPMEI28	TATA-box	TATA	775	4	+	core promoter element around -30 of transcription start
GmPMEI28	TATA-box	TATTTAAA	1045	8	-	core promoter element around -30 of transcription start
GmPMEI28	TATA-box	TATATA	1064	6	-	core promoter element around -30 of transcription start
GmPMEI28	TATA-box	ATATAT	1065	6	-	core promoter element around -30 of transcription start
GmPMEI28	TATA-box	TATATA	1066	6	-	core promoter element around -30 of transcription start
GmPMEI28	TATA-box	ATATAT	1067	6	-	core promoter element around -30 of transcription start
GmPMEI28	TATA-box	TATA	1068	4	-	core promoter element around -30 of transcription start
GmPMEI28	TATA-box	taTATAAAtc	1431	9	-	core promoter element around -30 of transcription start
GmPMEI28	TATA-box	TATAAAT	1432	7	-	core promoter element around -30 of transcription start
GmPMEI28	TATA-box	TATAAA	1433	6	-	core promoter element around -30 of transcription start
GmPMEI28	TATA-box	TATATAA	1434	7	-	core promoter element around -30 of transcription start
GmPMEI28	TATA-box	TATATA	1435	6	-	core promoter element around -30 of transcription start
GmPMEI28	TATA-box	ATATAA	1436	6	+	core promoter element around -30 of transcription start
GmPMEI28	TATA-box	TATA	1437	4	-	core promoter element around -30 of transcription start
GmPMEI28	TATA-box	ATATAT	1731	6	-	core promoter element around -30 of transcription start
GmPMEI28	TATA-box	TATATA	1732	6	-	core promoter element around -30 of transcription start
GmPMEI28	TATA-box	ATATAA	1733	6	+	core promoter element around -30 of transcription start
GmPMEI28	TATA-box	TATA	1734	4	-	core promoter element around -30 of transcription start
GmPMEI28	TATA-box	TATACA	1807	6	-	core promoter element around -30 of transcription start
GmPMEI28	TATA-box	TATA	1809	4	-	core promoter element around -30 of transcription start
GmPMEI28	TATA-box	TATA	1926	4	-	core promoter element around -30 of transcription start
GmPMEI28	TATA-box	TATATA	1968	6	-	core promoter element around -30 of transcription start
GmPMEI28	TATA-box	ATATAA	1969	6	+	core promoter element around -30 of transcription start
GmPMEI28	TATA-box	TATA	1970	4	-	core promoter element around -30 of transcription start
GmPMEI28	TATA-box	ATTATA	2086	6	+	core promoter element around -30 of transcription start
GmPMEI28	TATA-box	TATAA	2087	5	-	core promoter element around -30 of transcription start
GmPMEI28	TATA-box	TATA	2088	4	-	core promoter element around -30 of transcription start
GmPMEI28	ARE	AAACCA	1802	6	-	cis-acting regulatory element essential for the anaerobic induction
GmPMEI28	TCCC-motif	TCTCCCT	1850	7	-	part of a light responsive element
GmPMEI28	TCT-motif	TCTTAC	381	6	-	part of a light responsive element
GmPMEI28	TCT-motif	TCTTAC	1475	6	-	part of a light responsive element
GmPMEI28	AT~TATA-box	TATATA	14	6	+
GmPMEI28	AT~TATA-box	TATATA	465	6	+
GmPMEI28	AT~TATA-box	TATATA	467	6	+
GmPMEI28	AT~TATA-box	TATATAAA	507	8	-
GmPMEI28	AT~TATA-box	TATATA	509	6	+
GmPMEI28	AT~TATA-box	TATATA	581	6	+
GmPMEI28	AT~TATA-box	TATATA	695	6	+
GmPMEI28	AT~TATA-box	TATATA	1064	6	-
GmPMEI28	AT~TATA-box	TATATA	1066	6	-
GmPMEI28	AT~TATA-box	TATATAAA	1433	8	-
GmPMEI28	AT~TATA-box	TATATA	1435	6	-
GmPMEI28	AT~TATA-box	TATATA	1732	6	-
GmPMEI28	AT~TATA-box	TATATA	1968	6	-
GmPMEI28	TCA	TCATCTTCAT	650	9	+
GmPMEI28	TCA	TCATCTTCAT	2046	10	+
GmPMEI28	WUN-motif	AAATTACT	190	8	+
GmPMEI28	WUN-motif	AAATTACTA	489	9	+
GmPMEI28	TATA	TATAAAAT	505	8	-
GmPMEI28	TATA	TATAAAAT	755	8	+
GmPMEI28	ACE	CTAACGTATT	803	9	+	cis-acting element involved in light responsiveness
GmPMEI28	Box 4	ATTAAT	314	6	+	part of a conserved DNA module involved in light responsiveness
GmPMEI28	Box 4	ATTAAT	734	6	+	part of a conserved DNA module involved in light responsiveness
GmPMEI28	Box 4	ATTAAT	770	6	+	part of a conserved DNA module involved in light responsiveness
GmPMEI28	Box 4	ATTAAT	1117	6	-	part of a conserved DNA module involved in light responsiveness
GmPMEI28	Box 4	ATTAAT	1157	6	-	part of a conserved DNA module involved in light responsiveness
GmPMEI28	Box 4	ATTAAT	1260	6	-	part of a conserved DNA module involved in light responsiveness
GmPMEI28	Box 4	ATTAAT	1537	6	-	part of a conserved DNA module involved in light responsiveness
GmPMEI28	CAAT-box	CAAT	67	4	+
GmPMEI28	CAAT-box	CAAT	117	4	-
GmPMEI28	CAAT-box	CAAT	153	4	+
GmPMEI28	CAAT-box	CAAAT	318	5	-	common cis-acting element in promoter and enhancer regions
GmPMEI28	CAAT-box	CAAT	368	4	-
GmPMEI28	CAAT-box	CAAAT	425	5	+	common cis-acting element in promoter and enhancer regions
GmPMEI28	CAAT-box	CAAT	479	4	+
GmPMEI28	CAAT-box	CAAAT	500	5	-	common cis-acting element in promoter and enhancer regions
GmPMEI28	CAAT-box	CAAT	548	4	-
GmPMEI28	CAAT-box	CAAT	566	4	-
GmPMEI28	CAAT-box	CAAT	573	4	-
GmPMEI28	CAAT-box	CAAT	578	4	+
GmPMEI28	CAAT-box	CAAAT	723	5	+	common cis-acting element in promoter and enhancer regions
GmPMEI28	CAAT-box	CAAAT	767	5	+	common cis-acting element in promoter and enhancer regions
GmPMEI28	CAAT-box	CAAAT	847	5	-	common cis-acting element in promoter and enhancer regions
GmPMEI28	CAAT-box	CAAAT	854	5	-	common cis-acting element in promoter and enhancer regions
GmPMEI28	CAAT-box	CAAT	910	4	+
GmPMEI28	CAAT-box	CAAAT	936	5	-	common cis-acting element in promoter and enhancer regions
GmPMEI28	CAAT-box	CCAAT	1073	5	+	common cis-acting element in promoter and enhancer regions
GmPMEI28	CAAT-box	CAAT	1074	4	+
GmPMEI28	CAAT-box	CAAT	1096	4	+
GmPMEI28	CAAT-box	CAAAT	1161	5	-	common cis-acting element in promoter and enhancer regions
GmPMEI28	CAAT-box	CAAAT	1237	5	-	common cis-acting element in promoter and enhancer regions
GmPMEI28	CAAT-box	TGCCAAC	1240	7	+	common cis-acting element in promoter and enhancer regions
GmPMEI28	CAAT-box	CAAT	1255	4	-
GmPMEI28	CAAT-box	CAAAT	1267	5	-	common cis-acting element in promoter and enhancer regions
GmPMEI28	CAAT-box	CAAT	1333	4	-
GmPMEI28	CAAT-box	CAAAT	1469	5	+	common cis-acting element in promoter and enhancer regions
GmPMEI28	CAAT-box	CAAAT	1480	5	-	common cis-acting element in promoter and enhancer regions
GmPMEI28	CAAT-box	CAAT	1610	4	+
GmPMEI28	CAAT-box	CAAT	1652	4	-
GmPMEI28	CAAT-box	CAAAT	1665	5	-	common cis-acting element in promoter and enhancer regions
GmPMEI28	CAAT-box	CAAT	1681	4	-
GmPMEI28	CAAT-box	CAAT	1757	4	-
GmPMEI28	CAAT-box	CAAT	1781	4	-
GmPMEI28	CAAT-box	CAAT	2015	4	+
GmPMEI28	CAAT-box	CAAT	2019	4	+
GmPMEI28	CAAT-box	CAAT	2066	4	+
GmPMEI28	G-Box	CACGTT	1440	6	-	cis-acting regulatory element involved in light responsiveness
GmPMEI28	AT-rich element	ATAGAAATCAA	987	10	+	binding site of AT-rich DNA binding protein (ATBP-1)
GmPMEI28	MYC	CATGTG	137	6	+
GmPMEI28	MYC	CATTTG	499	6	+
GmPMEI28	MYC	CATTTG	853	6	+
GmPMEI28	MYC	CATGTG	882	6	+
GmPMEI28	MYC	CATTTG	935	6	+
GmPMEI28	MYC	CATGTG	1110	6	-
GmPMEI28	MYC	CATGTG	1209	6	-
GmPMEI28	MYC	CATTTG	1266	6	+
GmPMEI28	MYB	CAACCA	1560	6	+
GmPMEI28	MYB	TAACCA	2108	6	+
GmPMEI28	box S	AGCCACC	1601	7	+
GmPMEI28	box S	AGCCACC	1920	7	-
GmPMEI28	ABRE4	CACGTA	1623	6	+
GmPMEI28	MYB-like sequence	TAACCA	2108	6	+
GmPMEI28	ABRE	ACGTG	1441	5	+	cis-acting element involved in the abscisic acid responsiveness
GmPMEI28	ABRE	ACGTG	1623	5	-	cis-acting element involved in the abscisic acid responsiveness
GmPMEI28	RY-element	CATGCATG	133	8	+	cis-acting regulatory element involved in seed-specific regulation
GmPMEI28	O2-site	GATGATGTGG	1295	9	-	cis-acting regulatory element involved in zein metabolism regulation
GmPMEI28		motif_sequence	120	4	-	short_function
GmPMEI28		motif_sequence	527	4	-	short_function
GmPMEI28		motif_sequence	713	4	+	short_function
GmPMEI28		motif_sequence	883	4	+	short_function
GmPMEI28		motif_sequence	1080	4	-	short_function
GmPMEI28		motif_sequence	1091	4	+	short_function
GmPMEI28		motif_sequence	1411	4	+	short_function
GmPMEI28		motif_sequence	1499	4	-	short_function
GmPMEI28		motif_sequence	1700	4	+	short_function
GmPMEI28		motif_sequence	1706	4	-	short_function
GmPMEI28		motif_sequence	2048	4	+	short_function
GmPMEI28	Unnamed__1	CGTGG	895	5	-
GmPMEI28	Unnamed__1	CGTGG	1289	5	-
GmPMEI28	TC-rich repeats	GTTTTCTTAC	1626	9	-	cis-acting element involved in defense and stress responsiveness
GmPMEI28	W box	TTGACC	891	6	+
GmPMEI28	STRE	AGGGG	1951	5	-
GmPMEI28	G-box	TACGTG	1623	6	-	cis-acting regulatory element involved in light responsiveness
GmPMEI28	MBSI	TTTTTACGGTTA	351	11	+	MYB binding site involved in flavonoid biosynthetic genes regulation
GmPMEI28	MBSI	aaaAaaC(G/C)GTTA	1789	10.5	+	MYB binding site involved in flavonoid biosynthetic genes regulation
GmPMEI28	AAGAA-motif	gGTAAAGAAA	1878	9	+
GmPMEI28	as-1	TGACG	999	5	-
GmPMEI28	as-1	TGACG	1654	5	+
GmPMEI28	as-1	TGACG	1688	5	-
GmPMEI29	CCAAT-box	CAACGG	1116	6	-	MYBHv1 binding site
GmPMEI29	TATA-box	TATA	88	4	+	core promoter element around -30 of transcription start
GmPMEI29	TATA-box	TACAAAA	90	7	+	core promoter element around -30 of transcription start
GmPMEI29	TATA-box	TATA	183	4	+	core promoter element around -30 of transcription start
GmPMEI29	TATA-box	TATA	190	4	+	core promoter element around -30 of transcription start
GmPMEI29	TATA-box	TATA	199	4	+	core promoter element around -30 of transcription start
GmPMEI29	TATA-box	TATAAAA	231	7	-	core promoter element around -30 of transcription start
GmPMEI29	TATA-box	TATAAA	232	6	-	core promoter element around -30 of transcription start
GmPMEI29	TATA-box	TATAA	233	5	-	core promoter element around -30 of transcription start
GmPMEI29	TATA-box	TATA	234	4	+	core promoter element around -30 of transcription start
GmPMEI29	TATA-box	TATA	355	4	+	core promoter element around -30 of transcription start
GmPMEI29	TATA-box	TATAAATA	408	8	-	core promoter element around -30 of transcription start
GmPMEI29	TATA-box	TATAAAT	409	7	-	core promoter element around -30 of transcription start
GmPMEI29	TATA-box	TATAAA	410	6	-	core promoter element around -30 of transcription start
GmPMEI29	TATA-box	TATAA	411	5	-	core promoter element around -30 of transcription start
GmPMEI29	TATA-box	TATA	412	4	+	core promoter element around -30 of transcription start
GmPMEI29	TATA-box	TATA	479	4	+	core promoter element around -30 of transcription start
GmPMEI29	TATA-box	TATAAAA	504	7	-	core promoter element around -30 of transcription start
GmPMEI29	TATA-box	TATAAA	505	6	-	core promoter element around -30 of transcription start
GmPMEI29	TATA-box	TATAA	506	5	-	core promoter element around -30 of transcription start
GmPMEI29	TATA-box	TATA	507	4	+	core promoter element around -30 of transcription start
GmPMEI29	TATA-box	ATATAA	512	6	+	core promoter element around -30 of transcription start
GmPMEI29	TATA-box	TATA	513	4	+	core promoter element around -30 of transcription start
GmPMEI29	TATA-box	TATA	543	4	+	core promoter element around -30 of transcription start
GmPMEI29	TATA-box	TATACA	567	6	-	core promoter element around -30 of transcription start
GmPMEI29	TATA-box	TATA	569	4	+	core promoter element around -30 of transcription start
GmPMEI29	TATA-box	ATTATA	665	6	+	core promoter element around -30 of transcription start
GmPMEI29	TATA-box	TATAA	666	5	-	core promoter element around -30 of transcription start
GmPMEI29	TATA-box	TATA	667	4	+	core promoter element around -30 of transcription start
GmPMEI29	TATA-box	TATAAAT	825	7	-	core promoter element around -30 of transcription start
GmPMEI29	TATA-box	TATAAA	826	6	-	core promoter element around -30 of transcription start
GmPMEI29	TATA-box	TATAA	827	5	-	core promoter element around -30 of transcription start
GmPMEI29	TATA-box	TATA	828	4	+	core promoter element around -30 of transcription start
GmPMEI29	TATA-box	TATA	969	4	+	core promoter element around -30 of transcription start
GmPMEI29	TATA-box	TATAAAA	995	7	-	core promoter element around -30 of transcription start
GmPMEI29	TATA-box	TATAAA	996	6	-	core promoter element around -30 of transcription start
GmPMEI29	TATA-box	TATAA	997	5	-	core promoter element around -30 of transcription start
GmPMEI29	TATA-box	TATA	998	4	+	core promoter element around -30 of transcription start
GmPMEI29	TATA-box	TATA	1073	4	-	core promoter element around -30 of transcription start
GmPMEI29	TATA-box	taTATAAAtc	1140	9	-	core promoter element around -30 of transcription start
GmPMEI29	TATA-box	TATAAAT	1141	7	-	core promoter element around -30 of transcription start
GmPMEI29	TATA-box	TATAAA	1142	6	-	core promoter element around -30 of transcription start
GmPMEI29	TATA-box	TATAA	1143	5	-	core promoter element around -30 of transcription start
GmPMEI29	TATA-box	TATA	1144	4	-	core promoter element around -30 of transcription start
GmPMEI29	TATA-box	taTATAAAtc	1342	9	-	core promoter element around -30 of transcription start
GmPMEI29	TATA-box	TATAAAT	1343	7	-	core promoter element around -30 of transcription start
GmPMEI29	TATA-box	TATAAA	1344	6	-	core promoter element around -30 of transcription start
GmPMEI29	TATA-box	TATATAA	1345	7	-	core promoter element around -30 of transcription start
GmPMEI29	TATA-box	TATATA	1346	6	-	core promoter element around -30 of transcription start
GmPMEI29	TATA-box	ATATAA	1347	6	+	core promoter element around -30 of transcription start
GmPMEI29	TATA-box	TATATTTATATTT	1348	12	+	core promoter element around -30 of transcription start
GmPMEI29	TATA-box	ATTATA	1352	6	+	core promoter element around -30 of transcription start
GmPMEI29	TATA-box	TATAA	1353	5	-	core promoter element around -30 of transcription start
GmPMEI29	TATA-box	TATA	1354	4	-	core promoter element around -30 of transcription start
GmPMEI29	TATA-box	ATATAA	1373	6	+	core promoter element around -30 of transcription start
GmPMEI29	TATA-box	TATA	1374	4	-	core promoter element around -30 of transcription start
GmPMEI29	TATA-box	ccTATAAAaa	1452	9	-	core promoter element around -30 of transcription start
GmPMEI29	TATA-box	TATAAAT	1453	7	-	core promoter element around -30 of transcription start
GmPMEI29	TATA-box	TATAAA	1454	6	-	core promoter element around -30 of transcription start
GmPMEI29	TATA-box	TATAA	1455	5	-	core promoter element around -30 of transcription start
GmPMEI29	TATA-box	TATA	1456	4	-	core promoter element around -30 of transcription start
GmPMEI29	TATA-box	TATATA	1536	6	-	core promoter element around -30 of transcription start
GmPMEI29	TATA-box	ATATAA	1537	6	+	core promoter element around -30 of transcription start
GmPMEI29	TATA-box	TATA	1538	4	-	core promoter element around -30 of transcription start
GmPMEI29	TATA-box	ATATAT	1685	6	-	core promoter element around -30 of transcription start
GmPMEI29	TATA-box	TATA	1686	4	-	core promoter element around -30 of transcription start
GmPMEI29	TATA-box	TATTTAAA	1694	8	+	core promoter element around -30 of transcription start
GmPMEI29	TATA-box	ATTATA	1864	6	+	core promoter element around -30 of transcription start
GmPMEI29	TATA-box	TATATAA	1865	7	-	core promoter element around -30 of transcription start
GmPMEI29	TATA-box	TATATA	1866	6	-	core promoter element around -30 of transcription start
GmPMEI29	TATA-box	ATATAA	1867	6	+	core promoter element around -30 of transcription start
GmPMEI29	TATA-box	TATA	1868	4	-	core promoter element around -30 of transcription start
GmPMEI29	TATA-box	TACAAAA	1873	7	+	core promoter element around -30 of transcription start
GmPMEI29	TATA-box	tcTATAAATAgg	1964	11	+	core promoter element around -30 of transcription start
GmPMEI29	TATA-box	TATA	1966	4	-	core promoter element around -30 of transcription start
GmPMEI29	Unnamed__4	CTCC	50	4	-
GmPMEI29	Unnamed__4	CTCC	165	4	-
GmPMEI29	Unnamed__4	CTCC	776	4	+
GmPMEI29	Unnamed__4	CTCC	860	4	+
GmPMEI29	Unnamed__4	CTCC	1426	4	-
GmPMEI29	Unnamed__4	CTCC	1636	4	+
GmPMEI29	Unnamed__4	CTCC	1763	4	-
GmPMEI29	Unnamed__4	CTCC	1783	4	+
GmPMEI29	Unnamed__4	CTCC	1934	4	+
GmPMEI29	Unnamed__4	CTCC	1997	4	+
GmPMEI29	TCCC-motif	TCTCCCT	1761	7	-	part of a light responsive element
GmPMEI29	ARE	AAACCA	558	6	-	cis-acting regulatory element essential for the anaerobic induction
GmPMEI29	ARE	AAACCA	848	6	-	cis-acting regulatory element essential for the anaerobic induction
GmPMEI29	ARE	AAACCA	887	6	+	cis-acting regulatory element essential for the anaerobic induction
GmPMEI29	ARE	AAACCA	1386	6	+	cis-acting regulatory element essential for the anaerobic induction
GmPMEI29	Myc	TCTCTTA	1496	7	+
GmPMEI29	TATA	TATAAAAT	230	8	-
GmPMEI29	TATA	TATAAAAT	503	8	-
GmPMEI29	GT1-motif	GGTTAAT	2072	7	-	light responsive element
GmPMEI29	GT1-motif	GGTTAA	2073	6	-	light responsive element
GmPMEI29	TCT-motif	TCTTAC	272	6	+	part of a light responsive element
GmPMEI29	TCT-motif	TCTTAC	2046	6	-	part of a light responsive element
GmPMEI29	AT~TATA-box	TATATAAA	1344	8	-
GmPMEI29	AT~TATA-box	TATATA	1346	6	-
GmPMEI29	AT~TATA-box	TATATA	1536	6	-
GmPMEI29	AT~TATA-box	TATATA	1866	6	-
GmPMEI29	CAAT-box	CAAT	74	4	-
GmPMEI29	CAAT-box	CAAT	277	4	+
GmPMEI29	CAAT-box	CCAAT	348	5	+	common cis-acting element in promoter and enhancer regions
GmPMEI29	CAAT-box	CAAT	349	4	+
GmPMEI29	CAAT-box	CAAT	366	4	-
GmPMEI29	CAAT-box	CAAT	555	4	+
GmPMEI29	CAAT-box	CAAT	640	4	+
GmPMEI29	CAAT-box	CAAT	672	4	+
GmPMEI29	CAAT-box	CAAT	796	4	+
GmPMEI29	CAAT-box	CAAT	823	4	+
GmPMEI29	CAAT-box	CCAAT	846	5	-	common cis-acting element in promoter and enhancer regions
GmPMEI29	CAAT-box	CAAT	914	4	+
GmPMEI29	CAAT-box	CAAAT	918	5	+	common cis-acting element in promoter and enhancer regions
GmPMEI29	CAAT-box	CAAT	921	4	-
GmPMEI29	CAAT-box	CAAAT	937	5	-	common cis-acting element in promoter and enhancer regions
GmPMEI29	CAAT-box	CAAAT	953	5	+	common cis-acting element in promoter and enhancer regions
GmPMEI29	CAAT-box	CAAAT	956	5	-	common cis-acting element in promoter and enhancer regions
GmPMEI29	CAAT-box	CAAAT	1003	5	-	common cis-acting element in promoter and enhancer regions
GmPMEI29	CAAT-box	CAAAT	1077	5	-	common cis-acting element in promoter and enhancer regions
GmPMEI29	CAAT-box	CAAT	1111	4	-
GmPMEI29	CAAT-box	CAAT	1147	4	-
GmPMEI29	CAAT-box	CAAT	1160	4	+
GmPMEI29	CAAT-box	CAAAT	1258	5	-	common cis-acting element in promoter and enhancer regions
GmPMEI29	CAAT-box	CAAAT	1268	5	+	common cis-acting element in promoter and enhancer regions
GmPMEI29	CAAT-box	CAAAT	1366	5	+	common cis-acting element in promoter and enhancer regions
GmPMEI29	CAAT-box	CCAAT	1389	5	+	common cis-acting element in promoter and enhancer regions
GmPMEI29	CAAT-box	CAAT	1390	4	+
GmPMEI29	CAAT-box	CAAT	1407	4	+
GmPMEI29	CAAT-box	CAAT	1409	4	-
GmPMEI29	CAAT-box	CAAT	1449	4	+
GmPMEI29	CAAT-box	CAAAT	1564	5	+	common cis-acting element in promoter and enhancer regions
GmPMEI29	CAAT-box	CAAAT	1577	5	-	common cis-acting element in promoter and enhancer regions
GmPMEI29	CAAT-box	CAAT	1607	4	+
GmPMEI29	CAAT-box	CAAAT	1628	5	+	common cis-acting element in promoter and enhancer regions
GmPMEI29	CAAT-box	CAAT	1663	4	+
GmPMEI29	CAAT-box	CAAT	1683	4	+
GmPMEI29	CAAT-box	CAAT	1734	4	+
GmPMEI29	CAAT-box	CAAT	1768	4	+
GmPMEI29	CAAT-box	CAAAT	1795	5	+	common cis-acting element in promoter and enhancer regions
GmPMEI29	CAAT-box	CAAAT	1908	5	-	common cis-acting element in promoter and enhancer regions
GmPMEI29	CAAT-box	CAAAT	1979	5	+	common cis-acting element in promoter and enhancer regions
GmPMEI29	CAAT-box	CCAAT	2024	5	+	common cis-acting element in promoter and enhancer regions
GmPMEI29	CAAT-box	CAAT	2025	4	+
GmPMEI29	CAAT-box	CAAT	2027	4	-
GmPMEI29	CAAT-box	CAAT	2066	4	-
GmPMEI29	Box 4	ATTAAT	661	6	+	part of a conserved DNA module involved in light responsiveness
GmPMEI29	Box 4	ATTAAT	760	6	+	part of a conserved DNA module involved in light responsiveness
GmPMEI29	Box 4	ATTAAT	766	6	+	part of a conserved DNA module involved in light responsiveness
GmPMEI29	Myb	CAACTG	1165	6	-
GmPMEI29	Gap-box	CAAATGAA(A/G)A	1366	9	+	part of a light responsive element
GmPMEI29	G-Box	CACGTT	869	6	+	cis-acting regulatory element involved in light responsiveness
GmPMEI29	MYC	CATTTG	936	6	+
GmPMEI29	MYC	CATTTG	1366	6	-
GmPMEI29	MYC	CAATTG	1407	6	-
GmPMEI29	MYC	CATTTG	1795	6	-
GmPMEI29	MYC	CAATTG	2025	6	-
GmPMEI29	ATCT-motif	AATCTAATCC	1028	9	-	part of a conserved DNA module involved in light responsiveness
GmPMEI29	LTR	CCGAAA	962	6	+	cis-acting element involved in low-temperature responsiveness
GmPMEI29	MYB	TAACCA	591	6	-
GmPMEI29	MYB	TAACCA	1017	6	+
GmPMEI29	MYB	TAACCA	2074	6	+
GmPMEI29	MYB-like sequence	TAACCA	591	6	-
GmPMEI29	MYB-like sequence	TAACCA	1017	6	+
GmPMEI29	MYB-like sequence	TAACCA	2074	6	+
GmPMEI29	RY-element	CATGCATG	1801	8	-	cis-acting regulatory element involved in seed-specific regulation
GmPMEI29	ABRE	ACGTG	869	5	-	cis-acting element involved in the abscisic acid responsiveness
GmPMEI29	TATC-box	TATCCCA	1559	7	+	cis-acting element involved in gibberellin-responsiveness
GmPMEI29	TCA-element	CCATCTTTTT	24	9	-	cis-acting element involved in salicylic acid responsiveness
GmPMEI29	TCA-element	CCATCTTTTT	281	9	-	cis-acting element involved in salicylic acid responsiveness
GmPMEI29	TC-rich repeats	GTTTTCTTAC	527	9	-	cis-acting element involved in defense and stress responsiveness
GmPMEI29	TC-rich repeats	GTTTTCTTAC	807	9	-	cis-acting element involved in defense and stress responsiveness
GmPMEI29	W box	TTGACC	382	6	-
GmPMEI29	W box	TTGACC	958	6	+
GmPMEI29	W box	TTGACC	1066	6	+
GmPMEI29	W box	TTGACC	1814	6	-
GmPMEI29		motif_sequence	9	4	+	short_function
GmPMEI29		motif_sequence	26	4	-	short_function
GmPMEI29		motif_sequence	146	4	+	short_function
GmPMEI29		motif_sequence	247	4	+	short_function
GmPMEI29		motif_sequence	436	4	+	short_function
GmPMEI29		motif_sequence	858	4	+	short_function
GmPMEI29		motif_sequence	1137	4	-	short_function
GmPMEI29		motif_sequence	1518	4	-	short_function
GmPMEI29		motif_sequence	1727	4	-	short_function
GmPMEI29		motif_sequence	1982	4	+	short_function
GmPMEI29	GATA-motif	GATAGGA	115	7	-	part of a light responsive element
GmPMEI29	MYB recognition site	CCGTTG	1116	6	+
GmPMEI29	ERE	ATTTTAAA	712	8	+
GmPMEI29	CAT-box	GCCACT	1213	6	-	cis-acting regulatory element related to meristem expression
GmPMEI29	MBSI	aaaAaaC(G/C)GTTA	1469	10.5	+	MYB binding site involved in flavonoid biosynthetic genes regulation
GmPMEI29	AAGAA-motif	gGTAAAGAAA	1622	9	+
GmPMEI29	MBS	CAACTG	1165	6	-	MYB binding site involved in drought-inducibility
GmPMEI33	G-Box	CACGTT	1017	6	-	cis-acting regulatory element involved in light responsiveness
GmPMEI33	as-1	TGACG	981	5	+
GmPMEI33	ERE	ATTTTAAA	416	8	-
GmPMEI33	ERE	ATTTCATA	702	8	-
GmPMEI33	ERE	ATTTTAAA	1036	8	+
GmPMEI33	Box 4	ATTAAT	390	6	+	part of a conserved DNA module involved in light responsiveness
GmPMEI33	Box 4	ATTAAT	422	6	+	part of a conserved DNA module involved in light responsiveness
GmPMEI33	Box 4	ATTAAT	519	6	+	part of a conserved DNA module involved in light responsiveness
GmPMEI33	Box 4	ATTAAT	543	6	+	part of a conserved DNA module involved in light responsiveness
GmPMEI33	Box 4	ATTAAT	695	6	+	part of a conserved DNA module involved in light responsiveness
GmPMEI33	Box 4	ATTAAT	1059	6	-	part of a conserved DNA module involved in light responsiveness
GmPMEI33	Box 4	ATTAAT	1320	6	-	part of a conserved DNA module involved in light responsiveness
GmPMEI33	Box 4	ATTAAT	1340	6	-	part of a conserved DNA module involved in light responsiveness
GmPMEI33	Box 4	ATTAAT	1665	6	-	part of a conserved DNA module involved in light responsiveness
GmPMEI33	Box 4	ATTAAT	1827	6	-	part of a conserved DNA module involved in light responsiveness
GmPMEI33	GA-motif	ATAGATAA	476	8	+	part of a light responsive element
GmPMEI33	GA-motif	ATAGATAA	534	8	-	part of a light responsive element
GmPMEI33	Unnamed__6	taTAAATATct	59	10	-
GmPMEI33	Unnamed__6	taTAAATATct	600	10	+
GmPMEI33	CAAT-box	CAAT	23	4	-
GmPMEI33	CAAT-box	CAAT	153	4	-
GmPMEI33	CAAT-box	CAAT	181	4	-
GmPMEI33	CAAT-box	CAAT	191	4	+
GmPMEI33	CAAT-box	CAAT	300	4	-
GmPMEI33	CAAT-box	CAAAT	360	5	-	common cis-acting element in promoter and enhancer regions
GmPMEI33	CAAT-box	CAAT	486	4	+
GmPMEI33	CAAT-box	CAAAT	565	5	+	common cis-acting element in promoter and enhancer regions
GmPMEI33	CAAT-box	CAAT	577	4	-
GmPMEI33	CAAT-box	CAAAT	642	5	-	common cis-acting element in promoter and enhancer regions
GmPMEI33	CAAT-box	CAAT	720	4	-
GmPMEI33	CAAT-box	CAAAT	804	5	+	common cis-acting element in promoter and enhancer regions
GmPMEI33	CAAT-box	CAAT	977	4	+
GmPMEI33	CAAT-box	CAAT	979	4	-
GmPMEI33	CAAT-box	CAAAT	988	5	+	common cis-acting element in promoter and enhancer regions
GmPMEI33	CAAT-box	CAAAT	1065	5	-	common cis-acting element in promoter and enhancer regions
GmPMEI33	CAAT-box	CAAT	1142	4	-
GmPMEI33	CAAT-box	CAAT	1234	4	+
GmPMEI33	CAAT-box	CAAAT	1267	5	-	common cis-acting element in promoter and enhancer regions
GmPMEI33	CAAT-box	CAAAT	1366	5	+	common cis-acting element in promoter and enhancer regions
GmPMEI33	CAAT-box	CAAT	1375	4	-
GmPMEI33	CAAT-box	CAAT	1411	4	+
GmPMEI33	CAAT-box	CAAAT	1417	5	-	common cis-acting element in promoter and enhancer regions
GmPMEI33	CAAT-box	CAAAT	1428	5	+	common cis-acting element in promoter and enhancer regions
GmPMEI33	CAAT-box	CAAT	1542	4	+
GmPMEI33	CAAT-box	CAAT	1594	4	-
GmPMEI33	CAAT-box	CAAT	1625	4	-
GmPMEI33	CAAT-box	CCAAT	1662	5	+	common cis-acting element in promoter and enhancer regions
GmPMEI33	CAAT-box	CAAT	1663	4	+
GmPMEI33	CAAT-box	CAAT	1754	4	+
GmPMEI33	CAAT-box	CAAT	1796	4	-
GmPMEI33	CAAT-box	CAAT	1825	4	+
GmPMEI33	CAAT-box	CCAAT	1951	5	-	common cis-acting element in promoter and enhancer regions
GmPMEI33	CAAT-box	CAAT	1971	4	-
GmPMEI33		motif_sequence	1278	4	-	short_function
GmPMEI33		motif_sequence	1634	4	-	short_function
GmPMEI33		motif_sequence	1674	4	+	short_function
GmPMEI33		motif_sequence	1896	4	+	short_function
GmPMEI33	3-AF1 binding site	TAAGAGAGGAA	2020	10	-	light responsive element
GmPMEI33	AT~TATA-box	TATATAAA	81	8	-
GmPMEI33	AT~TATA-box	TATATA	83	6	+
GmPMEI33	AT~TATA-box	TATATAAA	103	8	-
GmPMEI33	AT~TATA-box	TATATA	105	6	+
GmPMEI33	AT~TATA-box	TATATA	169	6	+
GmPMEI33	AT~TATA-box	TATATA	171	6	+
GmPMEI33	AT~TATA-box	TATATA	433	6	+
GmPMEI33	AT~TATA-box	TATATA	435	6	+
GmPMEI33	AT~TATA-box	TATATA	598	6	+
GmPMEI33	AT~TATA-box	TATATA	742	6	+
GmPMEI33	AT~TATA-box	TATATA	1450	6	-
GmPMEI33	AT~TATA-box	TATATA	1491	6	-
GmPMEI33	AT~TATA-box	TATATA	1493	6	-
GmPMEI33	AT~TATA-box	TATATA	1495	6	-
GmPMEI33	AT~TATA-box	TATATA	1497	6	-
GmPMEI33	AT~TATA-box	TATATA	1499	6	-
GmPMEI33	AT~TATA-box	TATATA	1501	6	-
GmPMEI33	AT~TATA-box	TATATA	1503	6	-
GmPMEI33	AT~TATA-box	TATATA	1505	6	-
GmPMEI33	AT~TATA-box	TATATA	1507	6	-
GmPMEI33	AT~TATA-box	TATATA	1509	6	-
GmPMEI33	ABRE	ACGTG	1018	5	+	cis-acting element involved in the abscisic acid responsiveness
GmPMEI33	TATA	TATAAAAT	305	8	-
GmPMEI33	TATA	TATAAAAT	381	8	-
GmPMEI33	TATA	TATAAAAT	775	8	+
GmPMEI33	TATA	TATAAAAT	869	8	+
GmPMEI33	TGACG-motif	TGACG	981	5	+	cis-acting regulatory element involved in the MeJA-responsiveness
GmPMEI33	CGTCA-motif	CGTCA	981	5	-	cis-acting regulatory element involved in the MeJA-responsiveness
GmPMEI33	ARE	AAACCA	1996	6	+	cis-acting regulatory element essential for the anaerobic induction
GmPMEI33	ARE	AAACCA	2030	6	+	cis-acting regulatory element essential for the anaerobic induction
GmPMEI33	Unnamed__4	CTCC	1278	4	-
GmPMEI33	Unnamed__4	CTCC	1676	4	+
GmPMEI33	ATCT-motif	AATCTAATCC	1830	10	+	part of a conserved DNA module involved in light responsiveness
GmPMEI33	MYC	CATGTG	53	6	+
GmPMEI33	MYC	CAATTG	977	6	+
GmPMEI33	MYC	CATGTG	1598	6	+
GmPMEI33	TATA-box	ATATAT	59	6	+	core promoter element around -30 of transcription start
GmPMEI33	TATA-box	TATATTTATATTT	60	12	+	core promoter element around -30 of transcription start
GmPMEI33	TATA-box	TATAAATA	62	8	-	core promoter element around -30 of transcription start
GmPMEI33	TATA-box	TATAAAT	63	7	-	core promoter element around -30 of transcription start
GmPMEI33	TATA-box	TATAAA	64	6	-	core promoter element around -30 of transcription start
GmPMEI33	TATA-box	TATAA	65	5	-	core promoter element around -30 of transcription start
GmPMEI33	TATA-box	TATA	66	4	+	core promoter element around -30 of transcription start
GmPMEI33	TATA-box	TATAAA	81	6	-	core promoter element around -30 of transcription start
GmPMEI33	TATA-box	TATATAA	82	7	-	core promoter element around -30 of transcription start
GmPMEI33	TATA-box	TATATA	83	6	+	core promoter element around -30 of transcription start
GmPMEI33	TATA-box	TATA	85	4	+	core promoter element around -30 of transcription start
GmPMEI33	TATA-box	TATAAA	103	6	-	core promoter element around -30 of transcription start
GmPMEI33	TATA-box	TATATAA	104	7	-	core promoter element around -30 of transcription start
GmPMEI33	TATA-box	TATATA	105	6	+	core promoter element around -30 of transcription start
GmPMEI33	TATA-box	ATATAA	106	6	+	core promoter element around -30 of transcription start
GmPMEI33	TATA-box	TATA	107	4	+	core promoter element around -30 of transcription start
GmPMEI33	TATA-box	ATATAT	135	6	+	core promoter element around -30 of transcription start
GmPMEI33	TATA-box	TATA	136	4	+	core promoter element around -30 of transcription start
GmPMEI33	TATA-box	ATATAT	168	6	+	core promoter element around -30 of transcription start
GmPMEI33	TATA-box	TATATA	169	6	+	core promoter element around -30 of transcription start
GmPMEI33	TATA-box	ATATAT	170	6	+	core promoter element around -30 of transcription start
GmPMEI33	TATA-box	TATATA	171	6	+	core promoter element around -30 of transcription start
GmPMEI33	TATA-box	ATATAT	172	6	+	core promoter element around -30 of transcription start
GmPMEI33	TATA-box	TATA	173	4	+	core promoter element around -30 of transcription start
GmPMEI33	TATA-box	ATTATA	176	6	+	core promoter element around -30 of transcription start
GmPMEI33	TATA-box	TATAA	177	5	-	core promoter element around -30 of transcription start
GmPMEI33	TATA-box	TATA	178	4	+	core promoter element around -30 of transcription start
GmPMEI33	TATA-box	ATTATA	200	6	+	core promoter element around -30 of transcription start
GmPMEI33	TATA-box	TATAA	201	5	-	core promoter element around -30 of transcription start
GmPMEI33	TATA-box	TATA	202	4	+	core promoter element around -30 of transcription start
GmPMEI33	TATA-box	TATAA	227	5	-	core promoter element around -30 of transcription start
GmPMEI33	TATA-box	TATA	228	4	+	core promoter element around -30 of transcription start
GmPMEI33	TATA-box	TATAAAT	264	7	-	core promoter element around -30 of transcription start
GmPMEI33	TATA-box	TATAAA	265	6	-	core promoter element around -30 of transcription start
GmPMEI33	TATA-box	TATAA	266	5	-	core promoter element around -30 of transcription start
GmPMEI33	TATA-box	TATA	267	4	+	core promoter element around -30 of transcription start
GmPMEI33	TATA-box	ATATAT	278	6	+	core promoter element around -30 of transcription start
GmPMEI33	TATA-box	TATA	279	4	+	core promoter element around -30 of transcription start
GmPMEI33	TATA-box	ATATAA	287	6	+	core promoter element around -30 of transcription start
GmPMEI33	TATA-box	TATA	288	4	+	core promoter element around -30 of transcription start
GmPMEI33	TATA-box	TATAAAA	306	7	-	core promoter element around -30 of transcription start
GmPMEI33	TATA-box	TATAAA	307	6	-	core promoter element around -30 of transcription start
GmPMEI33	TATA-box	TATAA	308	5	-	core promoter element around -30 of transcription start
GmPMEI33	TATA-box	TATA	309	4	+	core promoter element around -30 of transcription start
GmPMEI33	TATA-box	TATAAAT	369	7	-	core promoter element around -30 of transcription start
GmPMEI33	TATA-box	TATAAA	370	6	-	core promoter element around -30 of transcription start
GmPMEI33	TATA-box	TATAA	371	5	-	core promoter element around -30 of transcription start
GmPMEI33	TATA-box	TATA	372	4	+	core promoter element around -30 of transcription start
GmPMEI33	TATA-box	TATAAAA	382	7	-	core promoter element around -30 of transcription start
GmPMEI33	TATA-box	TATAAA	383	6	-	core promoter element around -30 of transcription start
GmPMEI33	TATA-box	TATAA	384	5	-	core promoter element around -30 of transcription start
GmPMEI33	TATA-box	TATA	385	4	+	core promoter element around -30 of transcription start
GmPMEI33	TATA-box	ATATAT	432	6	+	core promoter element around -30 of transcription start
GmPMEI33	TATA-box	TATATA	433	6	+	core promoter element around -30 of transcription start
GmPMEI33	TATA-box	ATATAT	434	6	+	core promoter element around -30 of transcription start
GmPMEI33	TATA-box	TATATA	435	6	+	core promoter element around -30 of transcription start
GmPMEI33	TATA-box	ATATAT	436	6	+	core promoter element around -30 of transcription start
GmPMEI33	TATA-box	TATA	437	4	+	core promoter element around -30 of transcription start
GmPMEI33	TATA-box	ATTATA	514	6	+	core promoter element around -30 of transcription start
GmPMEI33	TATA-box	TATAA	515	5	-	core promoter element around -30 of transcription start
GmPMEI33	TATA-box	TATA	516	4	+	core promoter element around -30 of transcription start
GmPMEI33	TATA-box	ATATAT	597	6	+	core promoter element around -30 of transcription start
GmPMEI33	TATA-box	TATATA	598	6	+	core promoter element around -30 of transcription start
GmPMEI33	TATA-box	ATATAA	599	6	+	core promoter element around -30 of transcription start
GmPMEI33	TATA-box	TATA	600	4	+	core promoter element around -30 of transcription start
GmPMEI33	TATA-box	TACATAAA	617	8	+	core promoter element around -30 of transcription start
GmPMEI33	TATA-box	ATTATA	713	6	+	core promoter element around -30 of transcription start
GmPMEI33	TATA-box	TATAA	714	5	-	core promoter element around -30 of transcription start
GmPMEI33	TATA-box	TATA	715	4	+	core promoter element around -30 of transcription start
GmPMEI33	TATA-box	TATATTTATATTT	733	12	-	core promoter element around -30 of transcription start
GmPMEI33	TATA-box	ATATAT	741	6	+	core promoter element around -30 of transcription start
GmPMEI33	TATA-box	TATATA	742	6	+	core promoter element around -30 of transcription start
GmPMEI33	TATA-box	ATATAA	743	6	+	core promoter element around -30 of transcription start
GmPMEI33	TATA-box	TATA	744	4	+	core promoter element around -30 of transcription start
GmPMEI33	TATA-box	TACATAAA	763	8	+	core promoter element around -30 of transcription start
GmPMEI33	TATA-box	ATATAA	774	6	+	core promoter element around -30 of transcription start
GmPMEI33	TATA-box	TATA	775	4	+	core promoter element around -30 of transcription start
GmPMEI33	TATA-box	taTATAAAtc	793	9	-	core promoter element around -30 of transcription start
GmPMEI33	TATA-box	TATAAAT	794	7	-	core promoter element around -30 of transcription start
GmPMEI33	TATA-box	TATAAA	795	6	-	core promoter element around -30 of transcription start
GmPMEI33	TATA-box	TATAA	796	5	-	core promoter element around -30 of transcription start
GmPMEI33	TATA-box	TATA	797	4	+	core promoter element around -30 of transcription start
GmPMEI33	TATA-box	TATAAAT	816	7	-	core promoter element around -30 of transcription start
GmPMEI33	TATA-box	TATAAA	817	6	-	core promoter element around -30 of transcription start
GmPMEI33	TATA-box	TATAA	818	5	-	core promoter element around -30 of transcription start
GmPMEI33	TATA-box	TATA	819	4	+	core promoter element around -30 of transcription start
GmPMEI33	TATA-box	ccTATAAAaa	824	9	-	core promoter element around -30 of transcription start
GmPMEI33	TATA-box	TATAAAA	825	7	-	core promoter element around -30 of transcription start
GmPMEI33	TATA-box	TATAAA	826	6	-	core promoter element around -30 of transcription start
GmPMEI33	TATA-box	TATAA	827	5	-	core promoter element around -30 of transcription start
GmPMEI33	TATA-box	TATA	828	4	+	core promoter element around -30 of transcription start
GmPMEI33	TATA-box	ATATAA	868	6	+	core promoter element around -30 of transcription start
GmPMEI33	TATA-box	TATA	869	4	+	core promoter element around -30 of transcription start
GmPMEI33	TATA-box	TATAAA	924	6	-	core promoter element around -30 of transcription start
GmPMEI33	TATA-box	TATAA	925	5	-	core promoter element around -30 of transcription start
GmPMEI33	TATA-box	TATA	926	4	+	core promoter element around -30 of transcription start
GmPMEI33	TATA-box	TATAAATA	1073	8	-	core promoter element around -30 of transcription start
GmPMEI33	TATA-box	TATAAAT	1074	7	-	core promoter element around -30 of transcription start
GmPMEI33	TATA-box	TATAAA	1075	6	-	core promoter element around -30 of transcription start
GmPMEI33	TATA-box	TATAA	1076	5	-	core promoter element around -30 of transcription start
GmPMEI33	TATA-box	TATA	1077	4	-	core promoter element around -30 of transcription start
GmPMEI33	TATA-box	ATTATA	1081	6	+	core promoter element around -30 of transcription start
GmPMEI33	TATA-box	TATAA	1082	5	-	core promoter element around -30 of transcription start
GmPMEI33	TATA-box	TATA	1083	4	-	core promoter element around -30 of transcription start
GmPMEI33	TATA-box	ATTATA	1101	6	+	core promoter element around -30 of transcription start
GmPMEI33	TATA-box	TATAA	1102	5	-	core promoter element around -30 of transcription start
GmPMEI33	TATA-box	TATA	1103	4	-	core promoter element around -30 of transcription start
GmPMEI33	TATA-box	ATTATA	1122	6	+	core promoter element around -30 of transcription start
GmPMEI33	TATA-box	TATAA	1123	5	-	core promoter element around -30 of transcription start
GmPMEI33	TATA-box	TATA	1124	4	-	core promoter element around -30 of transcription start
GmPMEI33	TATA-box	ATTATA	1148	6	+	core promoter element around -30 of transcription start
GmPMEI33	TATA-box	TATAA	1149	5	-	core promoter element around -30 of transcription start
GmPMEI33	TATA-box	TATA	1150	4	-	core promoter element around -30 of transcription start
GmPMEI33	TATA-box	TATA	1157	4	-	core promoter element around -30 of transcription start
GmPMEI33	TATA-box	ATTATA	1164	6	+	core promoter element around -30 of transcription start
GmPMEI33	TATA-box	TATAA	1165	5	-	core promoter element around -30 of transcription start
GmPMEI33	TATA-box	TATA	1166	4	-	core promoter element around -30 of transcription start
GmPMEI33	TATA-box	TATA	1356	4	-	core promoter element around -30 of transcription start
GmPMEI33	TATA-box	TATTTAAA	1358	8	+	core promoter element around -30 of transcription start
GmPMEI33	TATA-box	ATTATA	1379	6	+	core promoter element around -30 of transcription start
GmPMEI33	TATA-box	TATAA	1380	5	-	core promoter element around -30 of transcription start
GmPMEI33	TATA-box	TATA	1381	4	-	core promoter element around -30 of transcription start
GmPMEI33	TATA-box	ATATAA	1400	6	+	core promoter element around -30 of transcription start
GmPMEI33	TATA-box	TATA	1401	4	-	core promoter element around -30 of transcription start
GmPMEI33	TATA-box	ATTATA	1448	6	+	core promoter element around -30 of transcription start
GmPMEI33	TATA-box	TATATAA	1449	7	-	core promoter element around -30 of transcription start
GmPMEI33	TATA-box	TATATA	1450	6	-	core promoter element around -30 of transcription start
GmPMEI33	TATA-box	ATATAA	1451	6	+	core promoter element around -30 of transcription start
GmPMEI33	TATA-box	TATA	1452	4	-	core promoter element around -30 of transcription start
GmPMEI33	TATA-box	TATACA	1464	6	-	core promoter element around -30 of transcription start
GmPMEI33	TATA-box	TATA	1466	4	-	core promoter element around -30 of transcription start
GmPMEI33	TATA-box	TATATTTATATTT	1488	12	-	core promoter element around -30 of transcription start
GmPMEI33	TATA-box	ATATAT	1490	6	-	core promoter element around -30 of transcription start
GmPMEI33	TATA-box	TATATA	1491	6	-	core promoter element around -30 of transcription start
GmPMEI33	TATA-box	ATATAT	1492	6	-	core promoter element around -30 of transcription start
GmPMEI33	TATA-box	TATATA	1493	6	-	core promoter element around -30 of transcription start
GmPMEI33	TATA-box	ATATAT	1494	6	-	core promoter element around -30 of transcription start
GmPMEI33	TATA-box	TATATA	1495	6	-	core promoter element around -30 of transcription start
GmPMEI33	TATA-box	ATATAT	1496	6	-	core promoter element around -30 of transcription start
GmPMEI33	TATA-box	TATATA	1497	6	-	core promoter element around -30 of transcription start
GmPMEI33	TATA-box	ATATAT	1498	6	-	core promoter element around -30 of transcription start
GmPMEI33	TATA-box	TATATA	1499	6	-	core promoter element around -30 of transcription start
GmPMEI33	TATA-box	ATATAT	1500	6	-	core promoter element around -30 of transcription start
GmPMEI33	TATA-box	TATATA	1501	6	-	core promoter element around -30 of transcription start
GmPMEI33	TATA-box	ATATAT	1502	6	-	core promoter element around -30 of transcription start
GmPMEI33	TATA-box	TATATA	1503	6	-	core promoter element around -30 of transcription start
GmPMEI33	TATA-box	ATATAT	1504	6	-	core promoter element around -30 of transcription start
GmPMEI33	TATA-box	TATATA	1505	6	-	core promoter element around -30 of transcription start
GmPMEI33	TATA-box	ATATAT	1506	6	-	core promoter element around -30 of transcription start
GmPMEI33	TATA-box	TATATA	1507	6	-	core promoter element around -30 of transcription start
GmPMEI33	TATA-box	ATATAT	1508	6	-	core promoter element around -30 of transcription start
GmPMEI33	TATA-box	TATATA	1509	6	-	core promoter element around -30 of transcription start
GmPMEI33	TATA-box	ATATAT	1510	6	-	core promoter element around -30 of transcription start
GmPMEI33	TATA-box	TATA	1511	4	-	core promoter element around -30 of transcription start
GmPMEI33	TATA-box	ATTATA	1514	6	+	core promoter element around -30 of transcription start
GmPMEI33	TATA-box	TATAA	1515	5	-	core promoter element around -30 of transcription start
GmPMEI33	TATA-box	TATA	1516	4	-	core promoter element around -30 of transcription start
GmPMEI33	TATA-box	TATACA	1553	6	-	core promoter element around -30 of transcription start
GmPMEI33	TATA-box	TATA	1555	4	-	core promoter element around -30 of transcription start
GmPMEI33	TATA-box	ATTATA	1584	6	+	core promoter element around -30 of transcription start
GmPMEI33	TATA-box	TATAA	1585	5	-	core promoter element around -30 of transcription start
GmPMEI33	TATA-box	TATA	1586	4	-	core promoter element around -30 of transcription start
GmPMEI33	TATA-box	TATAAAA	1615	7	-	core promoter element around -30 of transcription start
GmPMEI33	TATA-box	TATAAA	1616	6	-	core promoter element around -30 of transcription start
GmPMEI33	TATA-box	TATAA	1617	5	-	core promoter element around -30 of transcription start
GmPMEI33	TATA-box	TATA	1618	4	-	core promoter element around -30 of transcription start
GmPMEI33	TATA-box	TACATAAA	1713	8	+	core promoter element around -30 of transcription start
GmPMEI33	TATA-box	TATACA	1964	6	-	core promoter element around -30 of transcription start
GmPMEI33	TATA-box	TATA	1966	4	-	core promoter element around -30 of transcription start
GmPMEI34	CCAAT-box	CAACGG	1631	6	-	MYBHv1 binding site
[truncated: 5,505 more rows]
