# Supplementary material for: Phloem-specific translational regulation of soybean nodulation: Insights from a phloem-targeted TRAP-seq approach
Source: Plant Physiol. 2025 Nov 15;199(3):kiaf570. doi: 10.1093/plphys/kiaf570 (PMC12625658; doi:10.1093/plphys/kiaf570)
Supplement: kiaf570_Supplementary_Data [file kiaf570_supplementary_data.zip › PLPHYS-2025-0574R2_Supplementary Table 7.xlsx]

## Sheet: TF profiling
Transcription Factor Profiling in Soybean Root Phloem: Response to B.J. Infection at 72 hpi and 21 dpi
72hpi_UP		72hpi_Down		21dpi_UP		21dpi_Down
Glyma ID	Type	Glyma ID	Type	Glyma ID	Type	Glyma ID	Type
Glyma.08G279000	AP2	Glyma.03G162500	ERF	Glyma.08G279000	AP2	Glyma.15G022000	bHLH
Glyma.12G073300	AP2	Glyma.03G112800	ERF	Glyma.14G089200	AP2	Glyma.09G072200	ARF
Glyma.02G087400	AP2	Glyma.10G116600	AP2	Glyma.18G148000	AP2	Glyma.10G153800	MYB_related
Glyma.11G043600	bHLH			Glyma.09G117500	B3	Glyma.09G266200	MIKC_MADS
Glyma.12G114300	bHLH			Glyma.03G262200	B3	Glyma.02G121300	SBP
Glyma.06G192300	bHLH			Glyma.19G261300	B3	Glyma.02G099500	RAV
Glyma.10G138800	bHLH			Glyma.02G200500	B3	Glyma.13G175200	HB-other
Glyma.02G000800	bHLH			Glyma.10G076100	B3	Glyma.02G240500	NAC
Glyma.02G252400	bHLH			Glyma.04G238400	bHLH	Glyma.07G134800	ARF
Glyma.15G271900	bHLH			Glyma.09G278100	bHLH	Glyma.04G192000	C2H2
Glyma.13G250300	bHLH			Glyma.06G092000	bHLH	Glyma.17G089300	Dof
Glyma.08G061300	bHLH			Glyma.08G063900	bHLH	Glyma.06G287200	C2H2
Glyma.13G305500	bHLH			Glyma.12G196900	bHLH	Glyma.14G001600	Nin-like
Glyma.07G013600	bHLH			Glyma.07G116700	bHLH	Glyma.18G141200	TALE
Glyma.17G058600	bHLH			Glyma.04G090100	bHLH	Glyma.02G239600	ARF
Glyma.08G152500	bHLH			Glyma.07G185300	bHLH	Glyma.12G141700	bHLH
Glyma.18G258700	bHLH			Glyma.10G257500	bHLH	Glyma.13G337600	GRAS
Glyma.09G064200	bHLH			Glyma.02G217800	bHLH	Glyma.19G142600	C2H2
Glyma.02G148500	bHLH			Glyma.13G322100	bHLH	Glyma.06G288900	HB-other
Glyma.03G247100	bZIP			Glyma.10G257400	bHLH	Glyma.07G133100	GRAS
Glyma.19G244800	bZIP			Glyma.07G117600	bHLH	Glyma.01G192600	LBD
Glyma.06G048500	bZIP			Glyma.13G105400	bHLH	Glyma.14G058200	bHLH
Glyma.08G254400	bZIP			Glyma.20G133600	bHLH	Glyma.12G070300	C2H2
Glyma.10G092100	bZIP			Glyma.07G117500	bHLH	Glyma.07G107500	C2H2
Glyma.18G277100	bZIP			Glyma.03G105700	bHLH	Glyma.02G306200	GRAS
Glyma.01G177400	bZIP			Glyma.09G246800	bHLH	Glyma.05G210300	TALE
Glyma.02G126100	bZIP			Glyma.20G231800	bHLH	Glyma.12G238700	bHLH
Glyma.05G157000	bZIP			Glyma.14G185100	bHLH	Glyma.17G062600	AP2
Glyma.11G065000	bZIP			Glyma.15G061400	bHLH	Glyma.16G017700	bHLH
Glyma.11G045900	bZIP			Glyma.03G130600	bHLH	Glyma.02G177500	SBP
Glyma.11G142500	C2H2			Glyma.08G042000	bHLH	Glyma.20G178500	MYB
Glyma.15G040700	C2H2			Glyma.17G236100	bHLH	Glyma.10G173700	Dof
Glyma.19G174200	C2H2			Glyma.03G170300	bHLH	Glyma.09G274000	WRKY
Glyma.13G132800	C2H2			Glyma.01G198100	bHLH	Glyma.04G062600	C2H2
Glyma.13G133100	C2H2			Glyma.18G115700	bHLH	Glyma.10G036700	ERF
Glyma.19G174000	C2H2			Glyma.18G246000	bHLH	Glyma.07G130400	ARF
Glyma.10G045300	C2H2			Glyma.03G240000	bHLH	Glyma.09G137000	Nin-like
Glyma.14G088300	C2H2			Glyma.01G187600	bHLH	Glyma.19G199500	TALE
Glyma.03G173300	C2H2			Glyma.10G007300	bHLH	Glyma.15G271900	bHLH
Glyma.10G257900	C2H2			Glyma.03G034000	bHLH	Glyma.18G225800	HD-ZIP
Glyma.18G287200	C2H2			Glyma.14G069700	bHLH	Glyma.04G159600	SBP
Glyma.19G142600	C2H2			Glyma.09G060200	bHLH	Glyma.10G029600	HSF
Glyma.15G033600	C2H2			Glyma.06G012200	bHLH	Glyma.20G115600	CO-like
Glyma.05G224400	C3H			Glyma.06G048500	bZIP	Glyma.10G245500	CPP
Glyma.04G050300	C3H			Glyma.16G092700	bZIP	Glyma.10G212600	MYB
Glyma.06G050300	C3H			Glyma.02G097900	bZIP	Glyma.05G037800	Dof
Glyma.07G126800	C3H			Glyma.08G254400	bZIP	Glyma.07G171600	bHLH
Glyma.08G031400	C3H			Glyma.10G013300	bZIP	Glyma.02G132500	ERF
Glyma.02G227000	C3H			Glyma.13G050700	bZIP	Glyma.14G217700	ARF
Glyma.15G273000	C3H			Glyma.15G049000	bZIP	Glyma.06G152200	C3H
Glyma.05G148300	CAMTA			Glyma.10G092100	bZIP	Glyma.15G003300	WRKY
Glyma.13G009300	CO-like			Glyma.18G277100	bZIP	Glyma.01G002100	ARF
Glyma.20G115600	CO-like			Glyma.03G081700	bZIP	Glyma.15G076800	C3H
Glyma.02G152900	CO-like			Glyma.04G010300	bZIP	Glyma.02G098800	G2-like
Glyma.20G060400	CO-like			Glyma.01G084200	bZIP	Glyma.14G016300	C3H
Glyma.08G115900	Dof			Glyma.06G010200	bZIP	Glyma.17G144100	MYB_related
Glyma.15G071400	Dof			Glyma.12G040600	bZIP	Glyma.02G142800	bHLH
Glyma.15G082400	Dof			Glyma.07G135800	C2H2	Glyma.12G061900	GRAS
Glyma.17G101000	Dof			Glyma.18G185900	C2H2	Glyma.07G234200	SBP
Glyma.05G033400	E2F/DP			Glyma.02G144400	C2H2	Glyma.08G135200	CAMTA
Glyma.17G210500	ERF			Glyma.03G173100	C2H2	Glyma.20G082300	MYB
Glyma.07G212400	ERF			Glyma.11G142500	C2H2	Glyma.07G036200	NF-YA
Glyma.10G239400	ERF			Glyma.13G327500	C2H2	Glyma.08G105200	CAMTA
Glyma.02G006200	ERF			Glyma.15G004100	C2H2	Glyma.17G131200	GRAS
Glyma.20G155100	ERF			Glyma.02G029400	C2H2	Glyma.18G043000	G2-like
Glyma.06G111300	ERF			Glyma.17G064700	C2H2	Glyma.13G267400	WRKY
Glyma.20G168500	ERF			Glyma.12G171700	C2H2	Glyma.13G117600	WRKY
Glyma.02G261700	ERF			Glyma.11G221500	C2H2	Glyma.04G191900	C2H2
Glyma.14G056200	ERF			Glyma.12G081700	C2H2	Glyma.03G161500	LBD
Glyma.16G164800	ERF			Glyma.10G295200	C2H2	Glyma.07G201200	HB-other
Glyma.20G195900	ERF			Glyma.18G036000	C2H2	Glyma.06G134600	GRF
Glyma.10G007000	ERF			Glyma.13G321800	C2H2	Glyma.10G244000	HSF
Glyma.15G180000	ERF			Glyma.13G369500	C2H2	Glyma.04G199900	bHLH
Glyma.15G079100	ERF			Glyma.19G159600	C2H2	Glyma.07G057400	WRKY
Glyma.07G156200	ERF			Glyma.13G333400	C2H2	Glyma.13G337200	GRAS
Glyma.11G018100	ERF			Glyma.12G081400	C2H2	Glyma.19G224700	bHLH
Glyma.15G018400	ERF			Glyma.20G099100	C2H2	Glyma.15G027900	Nin-like
Glyma.10G016500	ERF			Glyma.18G287200	C2H2	Glyma.01G128100	WRKY
Glyma.10G223200	ERF			Glyma.10G144700	C3H	Glyma.11G136600	G2-like
Glyma.16G040000	ERF			Glyma.08G255200	CO-like	Glyma.04G080600	MYB
Glyma.04G251400	ERF			Glyma.18G278100	CO-like	Glyma.01G224800	WRKY
Glyma.02G016100	ERF			Glyma.13G093800	CO-like	Glyma.05G178200	CAMTA
Glyma.19G213100	ERF			Glyma.11G074900	DBB	Glyma.02G053100	bHLH
Glyma.13G123000	ERF			Glyma.01G168500	DBB	Glyma.08G021900	WRKY
Glyma.15G077000	ERF			Glyma.12G051700	DBB	Glyma.16G050900	DBB
Glyma.20G070100	ERF			Glyma.04G239500	Dof	Glyma.09G280200	WRKY
Glyma.06G042100	ERF			Glyma.04G168300	Dof	Glyma.06G171400	Trihelix
Glyma.11G053600	ERF			Glyma.01G049400	Dof	Glyma.03G209800	DBB
Glyma.06G148400	ERF			Glyma.06G124300	Dof	Glyma.11G163300	WRKY
Glyma.09G147200	ERF			Glyma.19G023200	Dof	Glyma.10G186900	ERF
Glyma.15G079200	ERF			Glyma.09G237000	Dof	Glyma.19G254800	WRKY
Glyma.20G070000	ERF			Glyma.13G177600	Dof	Glyma.17G156100	bHLH
Glyma.10G194200	ERF			Glyma.05G033400	E2F/DP	Glyma.02G296600	C3H
Glyma.16G154100	ERF			Glyma.19G213100	ERF	Glyma.01G044300	MYB
Glyma.07G178500	G2-like			Glyma.09G052800	ERF	Glyma.05G215900	WRKY
Glyma.05G239500	G2-like			Glyma.03G162500	ERF	Glyma.17G256500	ARF
Glyma.12G060200	G2-like			Glyma.15G018400	ERF	Glyma.15G059600	MIKC_MADS
Glyma.20G009800	G2-like			Glyma.08G216600	ERF	Glyma.05G049300	GRAS
Glyma.18G113400	G2-like			Glyma.20G203500	ERF	Glyma.07G054800	ARF
Glyma.12G037700	GATA			Glyma.06G163700	ERF	Glyma.13G294000	NAC
Glyma.11G111700	GATA			Glyma.02G006200	ERF	Glyma.09G265200	HD-ZIP
Glyma.04G008900	GATA			Glyma.09G233800	ERF	Glyma.13G285400	GRAS
Glyma.12G137700	GRAS			Glyma.15G085400	ERF	Glyma.18G258700	bHLH
Glyma.06G265500	GRAS			Glyma.17G210500	ERF	Glyma.10G209600	C2H2
Glyma.03G219900	GRAS			Glyma.16G040000	ERF	Glyma.17G116700	C3H
Glyma.13G304900	GRAS			Glyma.03G112000	ERF	Glyma.13G346300	Nin-like
Glyma.07G154300	GRAS			Glyma.16G164800	ERF	Glyma.08G301100	NAC
Glyma.09G036500	GRAS			Glyma.03G112100	ERF	Glyma.20G181000	C2H2
Glyma.13G285400	GRAS			Glyma.04G217400	ERF	Glyma.07G266500	GRAS
Glyma.18G205100	GRAS			Glyma.07G025800	ERF	Glyma.04G218700	WRKY
Glyma.13G124900	GRAS			Glyma.17G216100	ERF	Glyma.15G028600	GRAS
Glyma.15G168800	HD-ZIP			Glyma.03G111700	ERF	Glyma.13G123100	ERF
Glyma.13G102800	HD-ZIP			Glyma.10G016500	ERF	Glyma.01G206600	ERF
Glyma.17G096700	HD-ZIP			Glyma.19G163700	ERF	Glyma.02G107000	NAC
Glyma.17G056300	HD-ZIP			Glyma.14G111600	ERF	Glyma.04G185100	TALE
Glyma.01G196600	HD-ZIP			Glyma.09G052900	ERF	Glyma.06G082300	MYB
Glyma.04G052000	HSF			Glyma.18G206600	ERF	Glyma.11G138000	GRAS
Glyma.10G029600	HSF			Glyma.10G219000	ERF	Glyma.17G222300	WRKY
Glyma.14G096800	HSF			Glyma.11G239200	ERF	Glyma.02G242100	G2-like
Glyma.13G180200	HSF			Glyma.18G018200	ERF	Glyma.20G158100	MYB
Glyma.01G143500	HSF			Glyma.03G162400	ERF	Glyma.09G248200	AP2
Glyma.03G157300	HSF			Glyma.06G148400	ERF	Glyma.09G113000	G2-like
Glyma.01G217400	HSF			Glyma.01G147600	ERF	Glyma.12G091200	NAC
Glyma.13G046300	LBD			Glyma.06G064000	ERF	Glyma.09G036500	GRAS
Glyma.19G046300	LBD			Glyma.10G223200	ERF	Glyma.11G155400	SRS
Glyma.14G057600	LBD			Glyma.16G023800	ERF	Glyma.15G141400	GRAS
Glyma.19G257300	LBD			Glyma.20G168500	ERF	Glyma.06G095700	MIKC_MADS
Glyma.07G091600	LBD			Glyma.15G079200	ERF	Glyma.01G195800	bZIP
Glyma.17G162000	LBD			Glyma.13G233900	ERF	Glyma.10G238100	HD-ZIP
Glyma.13G121300	LBD			Glyma.03G116700	ERF	Glyma.12G060200	G2-like
Glyma.05G103300	LBD			Glyma.13G355700	ERF	Glyma.18G010800	ARR-B
Glyma.08G365100	LBD			Glyma.10G193400	ERF	Glyma.01G183700	G2-like
Glyma.18G297100	LBD			Glyma.16G047600	ERF	Glyma.14G102900	WRKY
Glyma.20G154200	MIKC_MADS			Glyma.04G062900	ERF	Glyma.08G286500	bHLH
Glyma.13G256900	MIKC_MADS			Glyma.17G124100	ERF	Glyma.18G244600	AP2
Glyma.07G181600	MIKC_MADS			Glyma.10G007000	ERF	Glyma.15G170500	bHLH
Glyma.09G149000	MIKC_MADS			Glyma.01G225000	ERF	Glyma.10G093100	bHLH
Glyma.05G050700	MIKC_MADS			Glyma.09G194800	ERF	Glyma.12G104800	MYB
Glyma.04G245500	MIKC_MADS			Glyma.05G092800	ERF	Glyma.10G194200	ERF
Glyma.17G101300	M-type_MADS			Glyma.13G274100	ERF	Glyma.02G058900	HD-ZIP
Glyma.06G300400	MYB			Glyma.13G369400	ERF	Glyma.17G178500	G2-like
Glyma.13G247200	MYB			Glyma.16G154100	ERF	Glyma.14G211900	G2-like
Glyma.20G117000	MYB			Glyma.15G083600	G2-like	Glyma.13G107900	NF-YA
Glyma.10G273000	MYB			Glyma.13G228900	G2-like	Glyma.01G087500	RAV
Glyma.07G126900	MYB			Glyma.12G117700	G2-like	Glyma.04G031700	MYB_related
Glyma.19G022100	MYB			Glyma.18G113400	G2-like	Glyma.03G016600	HD-ZIP
Glyma.07G235900	MYB			Glyma.20G108600	G2-like	Glyma.17G222500	WRKY
Glyma.17G037500	MYB			Glyma.10G281000	G2-like	Glyma.20G006400	SBP
Glyma.10G006600	MYB			Glyma.04G084900	GATA	Glyma.17G162800	GRAS
Glyma.10G010300	MYB			Glyma.03G118100	GATA	Glyma.12G056300	AP2
Glyma.19G264200	MYB			Glyma.17G228700	GATA	Glyma.04G194600	Trihelix
Glyma.19G248100	MYB			Glyma.03G219900	GRAS	Glyma.09G149000	MIKC_MADS
Glyma.01G217500	MYB			Glyma.06G110800	GRAS	Glyma.17G051400	NF-YA
Glyma.06G036800	MYB			Glyma.07G154300	GRAS	Glyma.11G213700	G2-like
Glyma.08G059900	MYB			Glyma.18G205100	GRAS	Glyma.20G186200	RAV
Glyma.12G066000	MYB			Glyma.03G050800	GRAS	Glyma.17G128500	Trihelix
Glyma.02G009800	MYB			Glyma.16G007600	GRF	Glyma.19G146600	G2-like
Glyma.05G222600	MYB_related			Glyma.13G102800	HD-ZIP	Glyma.20G195900	ERF
Glyma.01G224900	MYB_related			Glyma.16G021000	HD-ZIP	Glyma.15G215500	Dof
Glyma.08G029400	MYB_related			Glyma.07G052100	HD-ZIP	Glyma.12G093400	E2F/DP
Glyma.07G066100	MYB_related			Glyma.20G014400	HD-ZIP	Glyma.20G156500	HD-ZIP
Glyma.15G069300	MYB_related			Glyma.04G231400	HD-ZIP	Glyma.19G244800	bZIP
Glyma.16G043200	NAC			Glyma.01G196600	HD-ZIP	Glyma.01G143800	LBD
Glyma.16G151500	NAC			Glyma.07G128700	HRT-like	Glyma.06G050300	C3H
Glyma.06G154400	NAC			Glyma.14G096800	HSF	Glyma.07G158000	C2H2
Glyma.07G271100	NAC			Glyma.04G052000	HSF	Glyma.20G203600	ERF
Glyma.13G030900	NAC			Glyma.01G143500	HSF	Glyma.10G239400	ERF
Glyma.19G108800	NAC			Glyma.13G180200	HSF	Glyma.09G001300	FAR1
Glyma.04G212000	NAC			Glyma.03G157300	HSF	Glyma.11G131900	AP2
Glyma.13G279900	NAC			Glyma.01G217400	HSF	Glyma.03G143600	G2-like
Glyma.13G234700	NAC			Glyma.19G137800	HSF	Glyma.15G019400	MYB_related
Glyma.13G062000	NAC			Glyma.10G237800	HSF	Glyma.08G011500	SBP
Glyma.01G051300	NAC			Glyma.03G135800	HSF	Glyma.19G108800	NAC
Glyma.13G280000	NAC			Glyma.11G025700	HSF	Glyma.03G247100	bZIP
Glyma.15G078300	NAC			Glyma.19G046300	LBD	Glyma.02G005600	MYB
Glyma.03G197900	NAC			Glyma.13G046300	LBD	Glyma.15G211900	STAT
Glyma.14G152700	NAC			Glyma.19G004900	LBD	Glyma.07G230200	ZF-HD
Glyma.19G195800	NAC			Glyma.08G365100	LBD	Glyma.16G007400	AP2
Glyma.17G002800	NAC			Glyma.14G057600	LBD	Glyma.18G201800	G2-like
Glyma.19G109100	NAC			Glyma.04G106400	LBD	Glyma.01G216000	ERF
Glyma.04G249000	NAC			Glyma.18G297100	LBD	Glyma.11G204200	ARF
Glyma.15G070300	NAC			Glyma.19G257300	LBD	Glyma.05G233700	CO-like
Glyma.07G229100	NAC			Glyma.03G161400	LBD	Glyma.13G140600	ARF
Glyma.06G248900	NAC			Glyma.19G162900	LBD	Glyma.17G054700	C3H
Glyma.02G070000	NAC			Glyma.18G024400	LBD	Glyma.08G286000	C3H
Glyma.04G208300	NAC			Glyma.18G058000	LBD	Glyma.08G061300	bHLH
Glyma.02G109800	NAC			Glyma.02G234600	LBD	Glyma.08G149200	ERF
Glyma.16G042900	NAC			Glyma.15G127900	LBD	Glyma.08G298200	MYB
Glyma.13G107900	NF-YA			Glyma.05G040500	LBD	Glyma.07G076800	HD-ZIP
Glyma.17G051400	NF-YA			Glyma.11G164800	LBD	Glyma.16G182400	Nin-like
Glyma.09G014100	NF-YB			Glyma.05G148800	MIKC_MADS	Glyma.16G138400	MYB_related
Glyma.02G311000	Nin-like			Glyma.15G057900	MIKC_MADS	Glyma.10G274300	CO-like
Glyma.20G186200	RAV			Glyma.08G105500	MIKC_MADS	Glyma.16G016400	NAC
Glyma.10G204400	RAV			Glyma.11G252300	MIKC_MADS	Glyma.17G076000	ARR-B
Glyma.01G087500	RAV			Glyma.11G073700	MIKC_MADS	Glyma.04G050300	C3H
Glyma.02G099500	RAV			Glyma.19G034500	MIKC_MADS	Glyma.18G242000	WRKY
Glyma.08G011500	SBP			Glyma.03G019300	MIKC_MADS	Glyma.03G042700	WRKY
Glyma.04G197100	SBP			Glyma.07G181600	MIKC_MADS	Glyma.06G031400	MYB_related
Glyma.12G094800	TALE			Glyma.02G287700	MIKC_MADS	Glyma.04G182600	bHLH
Glyma.03G231100	TALE			Glyma.05G050700	MIKC_MADS	Glyma.08G298700	bHLH
Glyma.14G091200	TALE			Glyma.05G018800	MIKC_MADS	Glyma.08G191500	MYB
Glyma.05G050400	TCP			Glyma.08G068200	MIKC_MADS	Glyma.08G257300	ERF
Glyma.17G132400	TCP			Glyma.10G240900	MIKC_MADS	Glyma.05G248200	ZF-HD
Glyma.19G190000	Trihelix			Glyma.03G083700	M-type_MADS	Glyma.14G016000	GRAS
Glyma.13G149700	Trihelix			Glyma.18G273400	MYB	Glyma.11G251900	CAMTA
Glyma.03G189600	Trihelix			Glyma.18G273300	MYB	Glyma.04G031300	MYB_related
Glyma.07G151100	Trihelix			Glyma.06G299300	MYB	Glyma.03G256700	WRKY
Glyma.18G202400	Trihelix			Glyma.08G250600	MYB	Glyma.12G048500	B3
Glyma.10G064900	Trihelix			Glyma.13G302400	MYB	Glyma.06G165700	bHLH
Glyma.01G121000	Trihelix			Glyma.13G282100	MYB	Glyma.07G178500	G2-like
Glyma.06G149900	Trihelix			Glyma.13G247200	MYB	Glyma.10G066800	Trihelix
Glyma.03G056900	Trihelix			Glyma.12G218200	MYB	Glyma.02G179300	M-type_MADS
Glyma.10G298700	Trihelix			Glyma.10G191000	MYB	Glyma.07G109600	SBP
Glyma.04G223200	WRKY			Glyma.20G117000	MYB	Glyma.20G005800	C2H2
Glyma.06G142100	WRKY			Glyma.15G066800	MYB	Glyma.09G230200	C2H2
Glyma.04G238300	WRKY			Glyma.12G199600	MYB	Glyma.03G091700	NF-YB
Glyma.04G061300	WRKY			Glyma.07G126900	MYB	Glyma.17G254600	ERF
Glyma.04G218700	WRKY			Glyma.06G300400	MYB	Glyma.13G216900	ERF
Glyma.02G007500	WRKY			Glyma.01G004900	MYB	Glyma.01G202900	FAR1
Glyma.16G054400	WRKY			Glyma.10G273000	MYB	Glyma.14G039200	MYB
Glyma.06G125600	WRKY			Glyma.07G189300	MYB
Glyma.05G184500	WRKY			Glyma.06G300000	MYB
Glyma.07G057400	WRKY			Glyma.08G042100	MYB
Glyma.15G186300	WRKY			Glyma.08G163200	MYB
Glyma.08G142400	WRKY			Glyma.20G199300	MYB
Glyma.17G222300	WRKY			Glyma.18G259100	MYB
Glyma.16G031900	WRKY			Glyma.06G193600	MYB
Glyma.08G218600	WRKY			Glyma.18G071600	MYB
Glyma.07G238000	WRKY			Glyma.08G059900	MYB
Glyma.02G141000	WRKY			Glyma.03G163100	MYB
Glyma.16G026400	WRKY			Glyma.19G164600	MYB
Glyma.19G217800	WRKY			Glyma.04G242200	MYB
Glyma.01G224800	WRKY			Glyma.16G218900	MYB
Glyma.17G035400	WRKY			Glyma.04G004100	MYB
Glyma.13G062900	ZF-HD			Glyma.12G199200	MYB
				Glyma.15G264000	MYB
				Glyma.06G300100	MYB
				Glyma.04G101900	MYB
				Glyma.05G072600	MYB
				Glyma.06G121200	MYB
				Glyma.10G132200	MYB
				Glyma.06G103300	MYB
				Glyma.15G041100	MYB
				Glyma.19G248100	MYB
				Glyma.17G133800	MYB
				Glyma.12G017000	MYB
				Glyma.02G124300	MYB
				Glyma.16G063700	MYB
				Glyma.19G055800	MYB
				Glyma.14G214500	MYB
				Glyma.01G196200	MYB
				Glyma.19G257400	MYB
				Glyma.17G121000	MYB
				Glyma.04G205100	MYB
				Glyma.06G160500	MYB
				Glyma.09G169300	MYB
				Glyma.12G079800	MYB
				Glyma.02G157300	MYB_related
				Glyma.06G051900	MYB_related
				Glyma.13G303100	MYB_related
				Glyma.03G261800	MYB_related
				Glyma.11G117200	MYB_related
				Glyma.19G260900	MYB_related
				Glyma.09G167900	MYB_related
				Glyma.12G042900	MYB_related
				Glyma.16G217700	MYB_related
				Glyma.04G051000	MYB_related
				Glyma.13G136300	MYB_related
				Glyma.10G048500	MYB_related
				Glyma.01G038600	MYB_related
				Glyma.02G241000	MYB_related
				Glyma.02G026300	MYB_related
				Glyma.01G003000	MYB_related
				Glyma.14G210600	MYB_related
				Glyma.07G048500	MYB_related
				Glyma.08G029400	MYB_related
				Glyma.16G017400	MYB_related
				Glyma.14G093800	MYB_related
				Glyma.18G044200	MYB_related
				Glyma.07G271100	NAC
				Glyma.17G002800	NAC
				Glyma.19G259700	NAC
				Glyma.06G154400	NAC
				Glyma.13G280000	NAC
				Glyma.12G221400	NAC
				Glyma.06G080200	NAC
				Glyma.12G221500	NAC
				Glyma.08G041500	NAC
				Glyma.19G021900	NAC
				Glyma.18G301500	NAC
				Glyma.07G092000	NAC
				Glyma.09G184100	NAC
				Glyma.15G051200	NAC
				Glyma.12G149100	NAC
				Glyma.14G140100	NAC
				Glyma.15G078300	NAC
				Glyma.18G119300	NAC
				Glyma.13G279900	NAC
				Glyma.04G078600	NAC
				Glyma.08G181100	NAC
				Glyma.15G070300	NAC
				Glyma.14G152700	NAC
				Glyma.05G234200	NAC
				Glyma.02G109800	NAC
				Glyma.19G259500	NAC
				Glyma.08G075300	NAC
				Glyma.09G235700	NAC
				Glyma.12G161700	NAC
				Glyma.08G360200	NAC
				Glyma.10G082800	NF-YA
				Glyma.09G046200	NF-YB
				Glyma.07G249000	NF-YB
				Glyma.15G153900	NF-YB
				Glyma.02G154000	NF-YB
				Glyma.10G020100	NF-YB
				Glyma.20G234900	NF-YB
				Glyma.09G014100	NF-YB
				Glyma.10G153500	NF-YB
				Glyma.02G300200	NF-YB
				Glyma.15G118800	NF-YB
				Glyma.08G165700	NF-YC
				Glyma.18G007100	NF-YC
				Glyma.06G194300	Nin-like
				Glyma.02G311000	Nin-like
				Glyma.06G000400	Nin-like
				Glyma.04G169000	Nin-like
				Glyma.12G050100	Nin-like
				Glyma.10G050700	S1Fa-like
				Glyma.19G179700	S1Fa-like
				Glyma.13G138200	S1Fa-like
				Glyma.12G226000	SBP
				Glyma.01G075800	SBP
				Glyma.07G199000	SBP
				Glyma.12G039100	SRS
				Glyma.04G009300	SRS
				Glyma.04G027400	SRS
				Glyma.04G049500	TALE
				Glyma.09G007500	TALE
				Glyma.12G077800	TALE
				Glyma.11G196300	TALE
				Glyma.12G188800	TALE
				Glyma.17G132400	TCP
				Glyma.03G189600	Trihelix
				Glyma.19G190000	Trihelix
				Glyma.13G149700	Trihelix
				Glyma.13G340600	Trihelix
				Glyma.03G056900	Trihelix
				Glyma.02G254800	WOX
				Glyma.10G289900	WOX
				Glyma.20G099400	WOX
				Glyma.18G124700	WRKY
				Glyma.18G238600	WRKY
				Glyma.04G061400	WRKY
				Glyma.09G254400	WRKY
				Glyma.16G031400	WRKY
				Glyma.19G217800	WRKY
				Glyma.17G224800	WRKY
				Glyma.16G177000	WRKY
				Glyma.06G054500	WRKY
				Glyma.08G078700	WRKY
				Glyma.10G138300	WRKY
				Glyma.15G139000	WRKY
				Glyma.14G028900	WRKY
				Glyma.03G220800	WRKY
				Glyma.14G199800	WRKY
				Glyma.18G092200	WRKY
				Glyma.04G223200	WRKY
				Glyma.02G285900	WRKY
				Glyma.05G211900	WRKY
				Glyma.06G061900	WRKY
				Glyma.17G035400	WRKY
				Glyma.02G007500	WRKY
				Glyma.06G077400	WRKY
				Glyma.08G082400	WRKY
				Glyma.13G063100	ZF-HD
				Glyma.09G170500	ZF-HD
				Glyma.07G107200	ZF-HD
				Glyma.20G214300	ZF-HD
