# Supplementary material for: Phloem-specific translational regulation of soybean nodulation: Insights from a phloem-targeted TRAP-seq approach
Source: Plant Physiol. 2025 Nov 15;199(3):kiaf570. doi: 10.1093/plphys/kiaf570 (PMC12625658; doi:10.1093/plphys/kiaf570)
Supplement: kiaf570_Supplementary_Data [file kiaf570_supplementary_data.zip › PLPHYS-2025-0574R2_Supplementary Table 8.xlsx]

## Sheet: Sheet1
Primer List
Name	Sequence
Primer lists used for cloning
Php-F	CGACCTCGTGGGGGGGCCCGGTACCcttagctacaacaatctcttagtt
Php-R	ACAGGAGCTTCATGTTGGTTCTTCTTCTGGCAG
Php-R2	ACAGGAGCTTCATCTATGTGATTTCTTTTGAAATG
mGAL4-VP16-F	AAGAAGAACCAACATGAAGCTCCTGTCCTCCATC
mGAL4-VP16-F2	AGAAATCACATAGATGAAGCTCCTGTCCTCCATC
mGAL4-VP16-R	AAATGTTTGAACGCTACCCACCGTACTCGTCAAT
Tnos-F-GA1	GTACGGTGGGTAGCGTTCAAACATTTGGCAATAAA
Tnos-R GA1	CAAACTTGTTGATAAACTTAATTAACCCGATCTAGTAACATAGATGACA
5x UAS(m35S)-F	TGTCATCTATGTTACTAGATCGGGTTAATTAAGGTACCGATTACGCCAAGC
5x UAS(m35S)-R	actagtTGTTATATCTCCTTGGATCCGT
5xUAS(m35S)-R2	AAACTTGTTGATAAACTTAATTAATGTTATATCTCCTTGGATCCGT
GmPME25p-F	cacgtgggggggcccggtacTATTAAAATAAAATATATAAGTTGTTT
GmPME25p-R	acgttctcggaggaggccatGGTTTCTGGTTATTCTAGCTGC
HF-RPL18-F	ATCCAAGGAGATATAACAACTAGTATGGGACATCACCATCATCA
HF-RPL18-R	AGTGCCAAGCTTGCATGCCTGCAGTTAAACTCTAAATCCTCTGCTGTTC
BHLH121_PRO_FW	CACGTGGGGGGGCCCGGTACCAGAATGAATGGTGGCCAATG
BHLH121_PRO_RV	AACTTGTTGATAAACTTAATTGGGTACTTAAAATTGGAAAAACTTG
BHLH121_RUBYOX_FW	AAATTTGTAAGTTTGCTGCAATGGATGAGTCATGGCTAAAATG
BHLH121_RUBYOX_RV	GCCAAGCTTGCATGCCTGCATTATCGTTGCAATTTACAGC
bHLH121_RNAi_Fw	GGGGACAAGTTTGTACAAAAAAGCAGGCTTTAGTTGAAGCAAGAGTCTCAGGAA
bHLH121_RNAi_Rv	GGGGACCACTTTGTACAAGAAAGCTGGGTTGTTTGCTGGTAATGCTGAGAGCG
Ph_promoter_F	cacgtgggggggcccggtacccttagctacaacaatctcttag
Ph_promoter_R	aagctttcatgttggttcttcttctggc
TM_PMEI_F	aagaaccaacatgaaagcttttcgcttg
SP-TM_R	ccaccacattccatgaataaccagaaacaaaag
PME_F	ttattcatggaatgtggtggttgcaaaag
PME_R	gccaagcttgcatgcctgcagttacagagaaggtgtataagg
TM_PMEI_R	gccaagcttgcatgcctgcagttaaagtgacaaggtgttgctc
GmPME25_RNAi-Fw	GGGGACAAGTTTGTACAAAAAAGCAGGCTTTAACCCTTCTCTGACTTGTCCA
GmPME25_RNAi-Rv	GGGGACCACTTTGTACAAGAAAGCTGGGTTTTTTTGCACCAGCGGTGTTC
Primer lists used for q-RT PCR
cons6-F	agatagggaaatggtgcaggt
cons6-R	ctaatggcaattgcagctctc
Glyma.03G058800-F	ACCTCCTTAGGGTCATCCCC
Glyma.03G058800-R	GGTGGAGTTGGAGACTTGGG
Glyma.05G101300-F	TCATGGGGCCAAAAGTCTGA
Glyma.05G101300-R	TTCCACATCAAGCTGGTCCC
Glyma.03G029100-F	CCCTAAACCCTGACCCTAACAC
Glyma.03G029100-R	GAACGAAAGGTTGTGGTGCC
Glyma.11G091600-F	GAGACTGGCTTGACTACGCA
Glyma.11G091600-R	GGTTGTTGGGGAGGGGTATG
Glyma.05G065200-F	ACTTTTGCCTTGTAGCATTGGC
Glyma.05G065200-R	GTAGCCTGGGTTTTTGCTGC
Glyma.05G065300-F	GTGGAAGAGTCACTGGGGTG
Glyma.05G065300-R	TCCCATGCAGATTGCATTTTTCT
Glyma.18G033200-F	TGCTGCAAAGACCTCGCTAA
Glyma.18G033200-R	AAGAAGTTGTTGTTTAGAAGAGCAT
Glyma.11G225000-F	GTTCGTTGGGTTGTTCCTGC
Glyma.11G225000-R	TGAAATGGCAACGATGGGGA
Glyma.18G032500-F	GTTCGTTGGTGTGTTCCTGC
Glyma.18G032500-R	ATGGTGATTGCGACTCTGGG
Glyma.09G162700-F	GGCCGTTAGAGTGGTGGAAA
Glyma.09G162700-R	AAACAGAGCCTCCCACGAAG
Glyma.09G072200-F	GCTGCATCCTGTTTAGTGGC
Glyma.09G072200-R	CACCATGAGAATAACGTGGACA
Glyma.07G134800-F	AGTCGCCTCTGAGTGCAAAA
Glyma.07G134800-R	CACAGAGGCACACTTTGCTTAC
Glyma.07G130400-F	AAGCGAGTTAGAGTAAACGATTTTT
Glyma.07G130400-R	GACGTTTTGGTTGTCCACGG
Glyma.02G239600-F	ACGCCTCACACACACAGTTT
Glyma.02G239600-R	TCGCTTTCGGATTGAGACCC
bHLH121_RT_Fw	TGTCGCTGCTAGCTTTCTTC
bHLH121_RT_Rv	CCAAAATAGAAACCCATTTTAGCCA
GmENOD40a_Fw	TCTCTCTTGAGTGGCAGAAGCA
GmENOD40a_Rv	TGGAGTCCATTGCCTTTTCG
GmENOD40b_Fw	GAGTGGCGGAAGCAGATACAC
GmENOD40b_Rv	CTACATAGCCATAGAGACCCCAATG
GmNIN1a_Fw	TGGCGCACCATGCTAACAT
GmNIN1a_Rv	GGGTGTCATGGCAATCCTTT
GmNIN2a_Fw	CAAGCCCTGTTTTGCTATGGA
GmNIN2a_Rv	TAGAGGAATAGCGAC GGCAGAA
GmNSP1a_Fw	GATGCTAACCACAGGCTTGCA
GmNSP1a_Rv	GGCTCGCTGGAAGCAAAAG
GmNSP2b_Fw	AATCATTGCCAAGCGAAGCT
GmNSP2b_Rv	AGTCCAAAGCGAGGCAGAGA
GmPME25-Fw	GAGAGAGCACTCAAAGGCCA
GmPME25-Rv	TGTTAGGGTCAGGGTTTAGGG
